# Supplementary material for: Classification of Promoter Sequences from Human Genome
Source: Int J Mol Sci. 2023 Aug 8;24(16):12561. doi: 10.3390/ijms241612561 (PMC10454140; doi:10.3390/ijms241612561)
Supplement: Supplementary file 1 [file ijms-24-12561-s001.zip]

Archive with 14 entries (13 files):
- PWM_classes_1-4.xlsx
- __MACOSX/._PWM_classes_1-4.xlsx
- Classes/
- __MACOSX/._Classes
- Classes/.DS_Store
- __MACOSX/Classes/._.DS_Store
- Classes/class_4.fasta
- __MACOSX/Classes/._class_4.fasta
- Classes/class_2.fasta
- __MACOSX/Classes/._class_2.fasta
- Classes/class_1.fasta
- __MACOSX/Classes/._class_1.fasta
- Classes/class_3.fasta
- __MACOSX/Classes/._class_3.fasta
