# Supplementary material for: Classification of Promoter Sequences from Human Genome
Source: Int J Mol Sci. 2023 Aug 8;24(16):12561. doi: 10.3390/ijms241612561 (PMC10454140; doi:10.3390/ijms241612561)
Supplement: Supplementary file 1 [file ijms-24-12561-s001.zip › PWM_classes_1-4.xlsx]

## Sheet: Class 1
		Nucleotide in position i
Nucleotide position i relative to TSS	Nucleotide in position i-1	A	T	G	C
-499	A	1.911	1.84	0.123	-2.938
-499	T	1.84	0.863	-1.461	0.035
-499	G	1.648	3.836	-2.341	-2.358
-499	C	-1.416	-1.475	1.444	0.155
-498	A	3.696	-0.932	-0.681	2.331
-498	T	0.885	2.625	0.007	1.492
-498	G	-0.681	-2.252	0.773	-0.511
-498	C	-1.454	-1.514	-4.924	2.615
-497	A	2.73	2.653	0.032	-2.998
-497	T	-0.06	-0.117	-2.286	-0.056
-497	G	3.05	-3.784	-1.172	-3.073
-497	C	3.781	8.917	-3.073	-1.837
-496	A	4.552	3.557	3.805	-1.492
-496	T	-1.869	5.268	-0.038	4.43
-496	G	-2.232	-1.537	0.085	-3.073
-496	C	-2.998	0.692	-4.955	-0.585
-495	A	1.819	-0.06	-1.477	-2.998
-495	T	0.844	4.37	0.711	1.44
-495	G	0.032	0.711	-0.544	-1.819
-495	C	2.274	-0.056	-3.073	0.041
-494	A	1.819	-0.06	1.541	1.521
-494	T	2.653	0.78	2.958	-1.551
-494	G	-0.723	-0.038	-1.172	-2.446
-494	C	2.274	-0.056	-4.328	-0.585
-493	A	1.819	2.653	2.296	-0.739
-493	T	-2.773	1.678	0.711	0.692
-493	G	-2.986	-0.788	1.97	-0.564
-493	C	2.274	3.683	-4.328	-3.716
-492	A	-0.003	-1.869	-1.477	1.521
-492	T	-0.06	3.473	2.209	1.44
-492	G	0.032	-0.788	0.713	0.063
-492	C	0.015	2.935	-3.701	-3.089
-491	A	2.73	-2.773	2.296	-2.245
-491	T	-0.06	4.37	-1.537	1.44
-491	G	0.032	-0.788	0.085	-1.819
-491	C	1.521	-0.056	-3.701	1.92
-490	A	4.552	-1.869	3.05	-1.492
-490	T	-0.06	0.78	2.958	-3.047
-490	G	-1.477	-2.286	-0.544	0.69
-490	C	-0.739	1.44	-2.446	1.294
-489	A	4.552	-1.869	1.541	-2.245
-489	T	-0.965	-0.117	-2.286	1.44
-489	G	0.032	1.46	0.085	0.69
-489	C	0.768	1.44	-5.582	1.92
-488	A	1.819	0.844	1.541	0.015
-488	T	-0.06	1.678	-0.038	-0.056
-488	G	-1.477	-2.286	0.085	-3.073
-488	C	3.781	0.692	-3.701	1.92
-487	A	5.463	-0.965	2.296	-2.245
-487	T	-2.773	-0.117	4.456	-1.551
-487	G	0.787	-2.286	0.085	-1.191
-487	C	3.027	3.683	-4.955	-1.837
-486	A	1.819	0.844	3.05	0.768
-486	T	-0.06	3.473	-0.038	-2.299
-486	G	-0.723	0.711	0.085	0.69
-486	C	-2.245	-1.551	-1.819	-1.211
-485	A	1.819	-3.677	2.296	-2.245
-485	T	-0.06	6.165	-0.788	-1.551
-485	G	-1.477	0.711	2.598	-1.191
-485	C	3.781	-1.551	-3.073	-0.585
-484	A	1.819	0.844	2.296	-0.739
-484	T	-0.965	-0.117	-0.038	2.187
-484	G	2.296	-3.784	0.713	1.318
-484	C	0.768	1.44	-4.328	-2.463
-483	A	3.641	-0.06	4.559	-3.751
-483	T	-0.06	1.678	-0.788	-2.299
-483	G	-1.477	-0.788	1.341	-1.191
-483	C	0.768	2.187	-3.073	0.668
-482	A	2.73	-0.06	-0.723	0.768
-482	T	-0.965	3.473	2.958	-2.299
-482	G	1.541	0.711	0.713	-1.191
-482	C	3.781	-3.047	-4.328	-1.837
-481	A	1.819	3.557	5.314	-2.998
-481	T	0.844	1.678	-0.038	-1.551
-481	G	0.032	0.711	-1.8	-0.564
-481	C	-2.245	0.692	-3.073	0.041
-480	A	-0.003	2.653	0.787	-2.998
-480	T	-0.965	7.063	0.711	-0.056
-480	G	0.032	0.711	-0.544	-0.564
-480	C	0.015	2.187	-4.328	-1.837
-479	A	0.908	-2.773	2.296	-1.492
-479	T	1.748	1.678	4.456	3.683
-479	G	-1.477	-3.035	1.341	-1.191
-479	C	-2.245	-0.056	-4.328	1.294
-478	A	1.819	-0.06	-2.986	0.015
-478	T	-1.869	3.473	-2.286	-3.047
-478	G	1.541	1.46	2.598	-2.446
-478	C	0.015	4.43	-4.955	3.172
-477	A	2.73	0.844	0.032	-1.492
-477	T	-0.06	2.575	3.707	2.935
-477	G	-0.723	-3.784	-1.172	-1.819
-477	C	5.287	-0.804	-3.701	-1.837
-476	A	0.908	-0.965	3.805	3.027
-476	T	-0.06	-0.117	-0.788	-0.804
-476	G	2.296	-1.537	-1.172	-1.191
-476	C	3.781	-0.056	-4.328	-1.211
-475	A	1.819	2.653	4.559	-1.492
-475	T	-0.06	3.473	-3.784	-1.551
-475	G	-2.986	-0.038	1.97	-2.446
-475	C	3.027	-0.056	-3.701	0.668
-474	A	1.819	-0.06	3.05	-2.998
-474	T	2.653	4.37	2.209	-3.047
-474	G	2.296	-2.286	-1.172	0.063
-474	C	-1.492	-0.056	-3.073	0.041
-473	A	5.463	1.748	0.787	-2.245
-473	T	-1.869	3.473	-1.537	1.44
-473	G	1.541	-0.038	0.085	-1.191
-473	C	0.015	-1.551	-3.701	0.041
-472	A	2.73	2.653	1.541	-1.492
-472	T	-0.06	4.37	1.46	-2.299
-472	G	0.032	-0.038	-1.8	-2.446
-472	C	-1.492	2.935	-3.701	0.668
-471	A	2.73	1.748	-1.477	-1.492
-471	T	-0.965	4.37	2.209	3.683
-471	G	1.541	-4.533	-0.544	0.063
-471	C	0.768	1.44	-4.955	-1.837
-470	A	1.819	2.653	-1.477	1.521
-470	T	1.748	2.575	0.711	-2.299
-470	G	0.032	1.46	-2.429	-3.701
-470	C	0.015	-0.804	-3.701	4.425
-469	A	-1.798	1.794	3.111	0.06
-469	T	-1.841	0.821	2.265	2.995
-469	G	-1.439	-3.757	-0.49	-1.772
-469	C	0.817	5.25	-5.554	0.727
-468	A	0.033	-0.932	-1.439	-1.454
-468	T	0.885	2.625	1.513	-0.762
-468	G	-1.439	-0.746	3.299	-3.033
-468	C	3.088	1.492	-3.663	1.357
-467	A	4.552	2.653	-2.232	-1.492
-467	T	-0.965	-1.015	2.958	1.44
-467	G	-0.723	1.46	0.713	-1.819
-467	C	1.521	-0.804	-4.328	0.041
-466	A	4.552	-2.773	2.296	0.015
-466	T	-0.06	3.473	2.209	-3.047
-466	G	-0.723	-0.788	-0.544	-1.191
-466	C	1.521	2.935	-4.328	-1.211
-465	A	-0.003	0.844	3.805	0.015
-465	T	-2.773	0.78	2.209	2.187
-465	G	0.032	-1.537	0.713	-0.564
-465	C	0.015	-0.804	-1.819	-2.463
-464	A	-0.914	-0.06	-0.723	-0.739
-464	T	-0.965	1.678	-0.788	-0.804
-464	G	0.032	-1.537	5.112	0.063
-464	C	0.015	5.178	-4.328	-1.211
-463	A	-0.003	5.365	-2.232	-3.751
-463	T	1.748	1.678	-1.537	3.683
-463	G	-2.232	0.711	-0.544	1.318
-463	C	0.768	0.692	-3.073	-0.585
-462	A	3.641	-0.965	-1.477	-0.739
-462	T	-0.965	5.268	5.205	-1.551
-462	G	0.787	-3.035	-3.685	-1.191
-462	C	2.274	5.178	-4.328	-1.211
-461	A	1.819	-2.773	1.541	4.534
-461	T	-0.06	4.37	-1.537	3.683
-461	G	-0.723	-3.784	-1.8	0.69
-461	C	0.015	-0.056	-3.701	-0.585
-460	A	1.819	-0.965	1.541	-1.492
-460	T	-1.869	-0.117	-1.537	0.692
-460	G	-2.232	-0.038	-1.172	-2.446
-460	C	2.274	4.43	-1.191	2.546
-459	A	0.908	0.844	0.032	-1.492
-459	T	-0.06	0.78	2.958	-0.056
-459	G	-2.986	-1.537	1.97	-0.564
-459	C	-0.739	3.683	-3.701	0.668
-458	A	-1.798	-2.75	2.353	-2.211
-458	T	-2.75	7.136	0.76	-0.762
-458	G	3.869	-0.746	-2.385	0.75
-458	C	0.06	-0.011	-4.293	3.245
-457	A	0.07	0.013	1.648	-1.416
-457	T	0.927	1.77	-0.704	1.546
-457	G	2.41	-0.704	-4.245	-1.091
-457	C	0.867	2.301	-0.457	-1.11
-456	A	3.641	-2.773	3.805	0.015
-456	T	-0.06	0.78	-0.038	2.187
-456	G	-2.232	-1.537	0.713	-1.819
-456	C	-1.492	-2.299	0.063	1.294
-455	A	4.552	-0.965	-1.477	-2.245
-455	T	-2.773	-0.117	-0.788	-2.299
-455	G	2.296	2.209	0.085	0.063
-455	C	2.274	2.187	-4.955	2.546
-454	A	7.285	-0.06	1.541	-1.492
-454	T	-0.06	-1.015	3.707	0.692
-454	G	-2.232	0.711	-1.8	-3.701
-454	C	2.274	2.187	-4.328	-0.585
-453	A	4.552	3.557	2.296	-2.998
-453	T	-0.06	0.78	0.711	0.692
-453	G	5.314	-3.784	-0.544	-2.446
-453	C	0.015	0.692	-4.328	-1.211
-452	A	5.463	1.748	3.805	-0.739
-452	T	0.844	2.575	-0.038	-2.299
-452	G	-0.723	-2.286	0.085	0.063
-452	C	-1.492	-1.551	-5.582	2.546
-451	A	3.641	-1.869	4.559	-2.998
-451	T	-0.06	-0.117	2.209	-2.299
-451	G	-4.495	-1.537	0.713	1.945
-451	C	0.768	-0.056	-3.073	2.546
-450	A	3.641	-0.965	-1.477	-1.492
-450	T	-0.965	3.473	-3.035	-2.299
-450	G	4.559	2.958	-2.429	-0.564
-450	C	5.287	0.692	-3.073	-1.837
-449	A	1.819	0.844	8.332	1.521
-449	T	-0.965	4.37	0.711	2.187
-449	G	-0.723	-3.035	-3.057	-3.073
-449	C	0.768	-2.299	-2.446	-1.837
-448	A	5.463	-1.869	1.541	-3.751
-448	T	-0.06	0.78	0.711	-2.299
-448	G	3.05	-0.788	-0.544	0.69
-448	C	0.015	2.187	-3.701	0.041
-447	A	4.552	-3.677	3.05	3.781
-447	T	-1.869	-1.912	5.205	-1.551
-447	G	1.541	-1.537	-1.8	-0.564
-447	C	-0.739	0.692	-4.328	0.041
-446	A	5.463	-1.869	1.541	-1.492
-446	T	-1.869	-2.81	-0.038	-1.551
-446	G	0.787	-2.286	-1.172	3.199
-446	C	0.015	2.187	-3.701	3.172
-445	A	-0.914	2.653	0.032	2.274
-445	T	-0.06	-2.81	-0.788	-0.804
-445	G	-2.232	-0.788	-0.544	-0.564
-445	C	1.521	1.44	-1.819	3.172
-444	A	-0.914	4.461	-2.232	-2.245
-444	T	-0.06	1.678	-0.788	-0.056
-444	G	0.032	-2.286	0.713	-1.819
-444	C	1.521	2.935	-3.073	3.172
-443	A	2.73	-2.773	2.296	-1.492
-443	T	3.557	2.575	0.711	-0.056
-443	G	1.541	-2.286	-1.172	-3.073
-443	C	1.521	2.935	-4.328	0.041
-442	A	4.552	4.461	0.032	0.768
-442	T	-1.869	2.575	1.46	-1.551
-442	G	-2.232	-1.537	0.713	-0.564
-442	C	1.521	-2.299	-3.073	-0.585
-441	A	2.73	-0.06	1.541	-2.245
-441	T	-0.965	4.37	0.711	-1.551
-441	G	0.032	-0.038	-2.429	1.318
-441	C	0.768	1.44	-1.819	-1.837
-440	A	1.819	4.461	-2.232	-0.739
-440	T	-0.965	2.575	1.46	2.187
-440	G	-2.232	-1.537	2.598	-1.819
-440	C	0.768	-3.795	-3.073	1.92
-439	A	2.73	0.844	-1.477	-2.245
-439	T	1.748	-0.117	-0.038	-0.804
-439	G	3.805	-1.537	-1.172	-1.819
-439	C	3.027	2.187	-4.328	1.294
-438	A	6.374	-3.677	7.578	0.768
-438	T	1.748	1.678	-0.788	-0.804
-438	G	-2.232	-2.286	0.085	-3.073
-438	C	-1.492	2.187	-2.446	-1.211
-437	A	0.908	-0.06	1.541	0.768
-437	T	-2.773	1.678	-0.788	-0.056
-437	G	3.05	-1.537	3.227	-1.191
-437	C	-2.245	-0.804	-2.446	0.668
-436	A	1.819	-0.965	1.541	-2.998
-436	T	-2.773	4.37	-0.788	-1.551
-436	G	1.541	-1.537	0.713	0.69
-436	C	4.534	-0.056	-4.955	1.294
-435	A	4.612	-0.024	1.594	0.06
-435	T	-1.841	-0.081	-0.746	2.995
-435	G	-2.198	-1.499	-1.122	0.75
-435	C	-1.454	6.001	-3.663	-1.79
-434	A	0.949	3.612	-2.198	-2.968
-434	T	-0.932	0.821	3.018	1.492
-434	G	0.077	0.007	-1.753	-2.402
-434	C	3.088	0.741	-3.033	1.357
-433	A	1.819	-0.06	3.05	-1.492
-433	T	-1.869	1.678	4.456	-0.056
-433	G	1.541	-3.784	0.713	-2.446
-433	C	2.274	-0.804	-3.701	0.041
-432	A	1.819	-0.965	1.541	1.521
-432	T	1.748	-1.912	-2.286	-0.804
-432	G	2.296	-2.286	3.855	-0.564
-432	C	0.768	0.692	-3.701	-1.211
-431	A	2.73	1.748	1.541	0.768
-431	T	-1.869	-1.015	-0.788	-0.804
-431	G	-1.477	-0.038	1.341	-0.564
-431	C	0.768	0.692	-4.955	2.546
-430	A	2.73	-0.965	0.032	-1.492
-430	T	2.653	-1.912	1.46	-0.804
-430	G	-0.723	-0.038	0.085	-2.446
-430	C	3.027	0.692	-1.819	0.668
-429	A	5.463	1.748	0.787	0.015
-429	T	-0.965	1.678	-1.537	-0.804
-429	G	-2.232	4.456	-2.429	0.063
-429	C	0.768	0.692	-4.328	-0.585
-428	A	3.641	2.653	-0.723	-2.245
-428	T	3.557	2.575	3.707	-0.804
-428	G	-0.723	-3.035	-0.544	-3.701
-428	C	3.781	-0.804	-3.701	0.041
-427	A	2.73	-0.965	7.578	0.015
-427	T	-1.869	2.575	-0.788	0.692
-427	G	0.787	-3.035	-0.544	0.69
-427	C	-1.492	-1.551	-4.955	1.294
-426	A	0.908	0.844	-0.723	-0.739
-426	T	-0.965	-1.015	0.711	-2.299
-426	G	3.05	-2.286	-0.544	0.063
-426	C	1.521	3.683	-0.564	-1.211
-425	A	3.641	1.748	-0.723	0.768
-425	T	-1.869	1.678	-0.038	1.44
-425	G	0.032	-2.286	1.341	-0.564
-425	C	0.768	3.683	-4.328	-3.089
-424	A	0.908	-1.869	2.296	0.768
-424	T	-2.773	2.575	3.707	0.692
-424	G	-0.723	-3.035	0.713	-1.191
-424	C	-2.245	0.692	-0.564	0.041
-423	A	1.819	-1.869	-2.986	-1.492
-423	T	-0.06	-0.117	2.209	-3.795
-423	G	2.296	-0.788	3.855	0.063
-423	C	0.768	1.44	-0.564	-1.211
-422	A	-0.003	0.844	3.05	0.768
-422	T	-2.773	1.678	-1.537	1.44
-422	G	4.559	-2.286	-0.544	1.318
-422	C	-0.739	-0.056	-5.582	0.668
-421	A	6.374	-0.06	-2.986	-0.739
-421	T	-2.773	3.473	0.711	-1.551
-421	G	0.787	-3.784	0.085	-2.446
-421	C	4.534	1.44	-0.564	-0.585
-420	A	5.463	-0.06	1.541	2.274
-420	T	-2.773	0.78	1.46	0.692
-420	G	1.541	-0.788	-1.8	-1.191
-420	C	0.768	0.692	-5.582	-0.585
-419	A	2.73	-0.965	3.805	-0.739
-419	T	-0.965	3.473	-0.038	-1.551
-419	G	0.032	-1.537	0.085	-3.701
-419	C	-1.492	2.935	-1.191	0.668
-418	A	1.819	-0.965	0.032	-0.739
-418	T	-0.06	0.78	1.46	1.44
-418	G	0.032	-0.038	3.855	-1.819
-418	C	-0.739	-3.047	-3.073	1.294
-417	A	1.819	-2.773	0.032	1.521
-417	T	-2.773	0.78	-0.038	-1.551
-417	G	2.296	-1.537	1.97	-0.564
-417	C	1.521	3.683	-3.073	-1.211
-416	A	5.463	-1.869	0.032	0.015
-416	T	-1.869	2.575	0.711	-0.804
-416	G	-2.232	2.209	-1.8	0.69
-416	C	0.768	0.692	-3.073	0.041
-415	A	1.819	0.844	1.541	-2.245
-415	T	-1.869	0.78	2.209	2.187
-415	G	0.787	0.711	-1.8	-3.701
-415	C	0.768	4.43	-3.073	-1.211
-414	A	3.641	0.844	-2.232	0.015
-414	T	-0.965	4.37	1.46	2.187
-414	G	-0.723	0.711	0.085	-1.819
-414	C	0.768	0.692	-2.446	-3.716
-413	A	1.819	0.844	-1.477	1.521
-413	T	1.748	2.575	0.711	1.44
-413	G	0.032	-1.537	-1.172	-0.564
-413	C	0.015	1.44	-3.701	-1.211
-412	A	3.641	-1.869	3.805	-2.245
-412	T	-1.869	5.268	0.711	-0.804
-412	G	-2.232	-2.286	0.713	-2.446
-412	C	1.521	3.683	-3.073	-0.585
-411	A	-0.003	-0.965	2.296	-0.739
-411	T	-0.965	3.473	0.711	1.44
-411	G	4.559	-2.286	-1.172	0.69
-411	C	-3.751	1.44	-3.701	0.041
-410	A	-0.914	-0.965	0.787	0.768
-410	T	-0.965	2.575	2.209	-2.299
-410	G	-0.723	-0.788	-0.544	-0.564
-410	C	3.781	4.43	-2.446	-3.089
-409	A	-0.003	3.557	-2.232	0.768
-409	T	-0.965	3.473	1.46	1.44
-409	G	-3.741	0.711	3.227	-1.191
-409	C	-2.245	2.187	-4.328	-0.585
-408	A	-0.003	-0.965	-3.741	-2.245
-408	T	-0.965	6.165	2.209	2.187
-408	G	-0.723	0.711	-1.172	-0.564
-408	C	2.274	-0.056	0.063	-1.837
-407	A	1.819	-1.869	0.787	0.015
-407	T	0.844	1.678	2.209	0.692
-407	G	3.805	-2.286	-0.544	-3.073
-407	C	-0.739	2.187	-5.582	1.92
-406	A	2.73	-0.965	3.805	0.015
-406	T	-1.869	2.575	-0.038	-0.804
-406	G	-2.232	-0.038	-1.8	0.063
-406	C	1.521	0.692	-3.073	0.668
-405	A	1.819	0.844	0.787	-2.998
-405	T	0.844	-1.912	-0.038	2.935
-405	G	-2.232	0.711	-0.544	0.063
-405	C	2.274	1.44	-2.446	-0.585
-404	A	2.73	-0.965	2.296	-1.492
-404	T	2.653	-0.117	-1.537	0.692
-404	G	0.787	0.711	-0.544	-3.073
-404	C	3.027	0.692	-4.955	1.294
-403	A	5.527	0.885	2.353	0.06
-403	T	0.885	0.821	2.265	-3.016
-403	G	-1.439	-3.005	2.036	-3.033
-403	C	0.06	-0.011	-4.293	1.986
-402	A	4.672	0.013	-0.639	0.867
-402	T	-1.813	2.676	-2.217	0.035
-402	G	0.123	-1.461	0.198	2.077
-402	C	-0.655	1.546	-2.358	-1.743
-401	A	-1.825	1.748	1.541	0.015
-401	T	-0.965	3.473	2.209	-2.299
-401	G	-0.723	-2.286	-3.057	0.69
-401	C	1.521	1.44	-4.328	3.799
-400	A	2.73	-1.869	-0.723	-1.492
-400	T	0.844	2.575	0.711	-0.056
-400	G	-0.723	-3.035	-1.8	0.69
-400	C	6.04	-0.056	-4.328	1.92
-399	A	3.696	1.794	3.111	0.817
-399	T	-0.024	-1.885	-0.746	-0.011
-399	G	-1.439	0.76	-1.753	-3.663
-399	C	0.817	3.747	-2.402	-0.531
-398	A	3.641	-0.06	0.787	-1.492
-398	T	-0.965	0.78	2.209	2.187
-398	G	0.787	-0.788	-0.544	-1.819
-398	C	0.768	-0.056	-2.446	-1.211
-397	A	2.73	-0.965	3.805	-1.492
-397	T	-0.06	-1.912	-0.038	1.44
-397	G	-1.477	1.46	-0.544	0.063
-397	C	0.768	-2.299	-4.328	3.172
-396	A	2.73	-0.965	0.787	-0.739
-396	T	-2.773	-2.81	-0.038	1.44
-396	G	0.032	0.711	-1.172	-1.191
-396	C	6.794	3.683	-4.328	-1.211
-395	A	1.819	1.748	5.314	-1.492
-395	T	-1.869	-1.015	5.205	-1.551
-395	G	-2.986	-1.537	0.085	-1.191
-395	C	0.015	-0.056	-4.328	2.546
-394	A	-0.003	-1.869	0.032	-1.492
-394	T	0.844	0.78	-0.788	-1.551
-394	G	6.069	-0.038	-0.544	0.063
-394	C	0.015	-1.551	-3.073	3.172
-393	A	1.865	-0.024	6.903	-2.211
-393	T	-2.75	2.625	1.513	-3.768
-393	G	-1.439	-1.499	0.141	-1.772
-393	C	6.116	1.492	-3.663	-1.79
-392	A	1.819	-0.965	5.314	-1.492
-392	T	-2.773	1.678	1.46	1.44
-392	G	0.787	3.707	0.085	-0.564
-392	C	1.521	-1.551	-4.955	-3.716
-391	A	3.641	-0.06	-0.723	-0.739
-391	T	-3.677	0.78	5.954	-0.804
-391	G	1.541	-0.788	-1.8	1.945
-391	C	-2.245	1.44	-3.073	-0.585
-390	A	0.908	-0.06	0.787	-2.245
-390	T	0.844	-1.912	0.711	1.44
-390	G	-0.723	-3.035	1.97	0.69
-390	C	2.274	-0.056	-2.446	0.668
-389	A	0.908	-1.869	1.541	2.274
-389	T	-2.773	-0.117	-1.537	-0.804
-389	G	3.05	-0.038	-1.8	0.063
-389	C	-1.492	2.935	-4.328	3.799
-388	A	1.819	0.844	1.541	-3.751
-388	T	-1.869	-0.117	0.711	2.187
-388	G	0.787	-0.788	-3.057	-3.073
-388	C	1.521	2.187	-2.446	4.425
-387	A	0.908	3.557	0.032	-1.492
-387	T	0.844	-1.015	1.46	0.692
-387	G	0.787	-0.038	0.085	-4.328
-387	C	1.521	2.187	-3.701	0.668
-386	A	-1.825	-0.06	0.032	5.287
-386	T	-0.965	1.678	2.209	1.44
-386	G	-1.477	1.46	-0.544	-1.819
-386	C	0.015	-2.299	-3.701	1.294
-385	A	-0.914	0.844	0.032	-3.751
-385	T	-0.06	1.678	-0.788	-0.056
-385	G	3.805	-3.035	-2.429	-0.564
-385	C	0.768	5.926	-2.446	1.92
-384	A	1.819	-2.773	3.805	0.768
-384	T	0.844	2.575	3.707	-1.551
-384	G	-2.986	-0.788	-0.544	-1.819
-384	C	-0.739	2.935	-2.446	-1.211
-383	A	-0.914	-1.869	0.787	0.015
-383	T	-2.773	0.78	1.46	2.187
-383	G	0.787	-0.788	3.227	0.063
-383	C	0.768	-0.804	-4.955	1.294
-382	A	-0.003	0.844	-0.723	-1.492
-382	T	0.844	-1.912	-3.035	1.44
-382	G	0.787	-0.788	-0.544	0.69
-382	C	0.768	2.935	-2.446	2.546
-381	A	4.552	-0.965	2.296	-2.998
-381	T	0.844	2.575	1.46	-3.047
-381	G	-2.986	-1.537	-1.8	-0.564
-381	C	2.274	0.692	1.318	-0.585
-380	A	0.908	1.748	3.805	-2.245
-380	T	-0.06	1.678	-0.788	-0.056
-380	G	0.032	1.46	1.341	0.063
-380	C	-1.492	-1.551	-1.819	-1.837
-379	A	-1.825	0.844	0.032	0.015
-379	T	0.844	1.678	2.209	-1.551
-379	G	-1.477	0.711	3.227	-0.564
-379	C	0.768	2.187	-2.446	-3.716
-378	A	2.73	-0.06	-1.477	-2.245
-378	T	-0.965	3.473	2.209	0.692
-378	G	3.805	-3.035	3.855	-1.819
-378	C	0.015	0.692	-4.328	-1.837
-377	A	3.696	-0.932	3.111	-0.697
-377	T	-1.841	-0.081	1.513	0.741
-377	G	-1.439	0.76	1.404	-0.511
-377	C	-0.697	-0.011	-4.293	0.098
-376	A	1.819	-1.869	1.541	-2.245
-376	T	-1.869	2.575	-1.537	0.692
-376	G	0.032	0.711	2.598	-1.819
-376	C	0.015	1.44	-3.073	1.294
-375	A	-1.825	0.844	1.541	-0.739
-375	T	-1.869	1.678	1.46	1.44
-375	G	-1.477	2.209	-0.544	-0.564
-375	C	-1.492	2.935	-3.073	0.041
-374	A	-1.825	0.844	-2.986	-2.245
-374	T	2.653	2.575	2.209	0.692
-374	G	-0.723	2.209	0.085	-2.446
-374	C	2.274	-0.056	-3.701	1.92
-373	A	-0.003	-1.869	3.805	0.015
-373	T	2.653	3.473	1.46	-1.551
-373	G	-3.741	-0.788	-0.544	0.063
-373	C	0.015	1.44	-3.073	0.041
-372	A	-0.003	-0.06	-1.477	0.015
-372	T	-0.965	2.575	-0.038	0.692
-372	G	0.032	-0.788	2.598	-1.191
-372	C	-2.245	5.926	-3.701	-0.585
-371	A	3.641	-0.06	-1.477	-4.505
-371	T	-0.965	0.78	5.954	1.44
-371	G	-2.232	-2.286	2.598	-1.191
-371	C	3.027	0.692	-3.073	-1.211
-370	A	1.819	-0.965	5.314	-2.998
-370	T	-0.06	-0.117	-1.537	0.692
-370	G	6.069	-1.537	1.341	-1.819
-370	C	-1.492	-0.804	-3.701	0.668
-369	A	4.552	-1.869	2.296	1.521
-369	T	-0.965	2.575	-2.286	-2.299
-369	G	-1.477	-0.788	2.598	0.063
-369	C	0.768	-0.056	-2.446	-1.211
-368	A	2.73	0.844	-0.723	0.015
-368	T	3.557	-0.117	-0.788	-2.299
-368	G	0.787	-1.537	1.341	-0.564
-368	C	3.027	1.44	-4.328	-1.211
-367	A	5.463	0.844	2.296	1.521
-367	T	0.844	0.78	-3.784	2.935
-367	G	-2.232	-2.286	1.341	-1.819
-367	C	0.015	2.935	-3.701	-2.463
-366	A	0.908	-0.965	2.296	0.768
-366	T	1.748	0.78	0.711	-0.804
-366	G	0.032	-3.035	0.085	-1.191
-366	C	3.781	1.44	-2.446	-2.463
-365	A	1.865	-0.024	0.077	3.845
-365	T	-0.932	2.625	-2.252	-0.762
-365	G	3.111	-0.746	-1.753	0.12
-365	C	-0.697	-0.011	-3.663	0.727
-364	A	2.73	-0.965	5.314	-2.998
-364	T	-1.869	3.473	1.46	-1.551
-364	G	-1.477	-1.537	-2.429	-2.446
-364	C	1.521	2.935	-3.073	2.546
-363	A	1.819	-0.965	2.296	-2.245
-363	T	-0.965	-1.015	2.209	2.935
-363	G	-0.723	-0.788	3.227	-1.819
-363	C	-2.998	1.44	-1.191	-1.211
-362	A	7.285	-3.677	-2.986	-2.998
-362	T	-3.677	1.678	0.711	-0.056
-362	G	4.559	-2.286	1.97	1.945
-362	C	-0.739	2.187	-1.819	-1.837
-361	A	3.641	1.748	2.296	0.015
-361	T	-2.773	-1.015	3.707	-2.299
-361	G	-1.477	-1.537	-0.544	1.318
-361	C	-0.739	1.44	-2.446	-0.585
-360	A	0.949	-1.841	0.077	-0.697
-360	T	-0.932	0.821	1.513	-0.762
-360	G	-0.681	1.513	-1.122	2.011
-360	C	0.06	2.995	-2.402	-1.161
-359	A	-0.914	-1.869	-0.723	2.274
-359	T	-2.773	-0.117	2.958	2.935
-359	G	0.032	-0.788	-0.544	-1.191
-359	C	2.274	3.683	-3.073	-1.837
-358	A	-1.825	-1.869	2.296	0.015
-358	T	-1.869	1.678	-0.038	1.44
-358	G	1.541	-3.784	-1.8	1.945
-358	C	2.274	0.692	-3.701	2.546
-357	A	2.73	-0.06	0.787	-2.245
-357	T	-2.773	-0.117	1.46	-2.299
-357	G	-3.741	2.958	-1.8	-1.191
-357	C	-0.739	5.178	-0.564	2.546
-356	A	-0.914	-0.965	-0.723	-2.245
-356	T	-0.965	2.575	2.209	4.43
-356	G	0.032	-1.537	1.341	-0.564
-356	C	3.027	-0.056	-4.955	0.041
-355	A	2.73	-0.965	0.787	-0.739
-355	T	-0.06	-0.117	3.707	-3.795
-355	G	0.032	-0.038	-3.057	0.69
-355	C	4.534	-0.804	-4.955	3.172
-354	A	1.819	-0.06	2.296	3.027
-354	T	-1.869	2.575	-1.537	-0.804
-354	G	1.541	-1.537	-1.8	-2.446
-354	C	2.274	-0.056	-2.446	0.668
-353	A	2.73	-1.869	3.05	0.015
-353	T	-0.06	2.575	-0.038	-1.551
-353	G	-0.723	-3.035	1.97	-2.446
-353	C	3.781	3.683	-3.701	-2.463
-352	A	1.819	3.557	1.541	-0.739
-352	T	-0.06	0.78	-1.537	2.187
-352	G	0.787	-0.788	1.341	-0.564
-352	C	-1.492	-1.551	-4.328	0.668
-351	A	1.819	1.748	-0.723	-1.492
-351	T	-0.06	2.575	-0.788	-0.056
-351	G	-0.723	-0.038	-1.172	-1.191
-351	C	0.768	-0.056	-2.446	3.172
-350	A	3.641	0.844	-0.723	-1.492
-350	T	0.844	2.575	1.46	-0.804
-350	G	-0.723	-0.788	0.713	-4.328
-350	C	0.015	4.43	-3.701	0.668
-349	A	-0.003	0.844	3.805	-1.492
-349	T	2.653	-1.912	2.209	3.683
-349	G	0.787	-2.286	0.085	-1.191
-349	C	0.768	-1.551	-3.073	-1.837
-348	A	0.908	-0.965	2.296	1.521
-348	T	-2.773	-1.912	-0.038	-0.804
-348	G	0.032	-0.788	0.713	1.945
-348	C	3.027	-0.804	-3.073	0.041
-347	A	3.641	-0.965	0.787	-1.492
-347	T	-1.869	2.575	-1.537	-3.047
-347	G	1.541	-0.038	-1.172	-0.564
-347	C	3.781	2.935	-2.446	-0.585
-346	A	3.641	-0.06	7.578	-3.751
-346	T	-0.965	1.678	0.711	2.935
-346	G	1.541	-1.537	-1.172	-3.073
-346	C	-1.492	-0.056	-4.328	0.668
-345	A	2.73	-0.06	3.05	-2.998
-345	T	-0.965	2.575	-0.788	-0.804
-345	G	0.787	-1.537	1.341	0.69
-345	C	0.015	0.692	-4.955	1.294
-344	A	3.641	0.844	0.032	-1.492
-344	T	-0.965	1.678	0.711	-0.056
-344	G	0.032	-1.537	-0.544	0.063
-344	C	0.015	1.44	-3.701	1.294
-343	A	0.908	0.844	2.296	-1.492
-343	T	-2.773	0.78	3.707	-0.056
-343	G	3.805	-1.537	-1.8	-3.701
-343	C	1.521	-0.804	-3.701	3.172
-342	A	-0.003	-0.06	2.296	1.521
-342	T	-2.773	3.473	-0.038	-1.551
-342	G	-0.723	-2.286	3.227	-1.191
-342	C	-1.492	-0.804	-1.191	1.294
-341	A	-0.914	-2.773	-2.232	0.768
-341	T	-0.06	1.678	-1.537	-0.056
-341	G	0.032	1.46	1.97	0.69
-341	C	2.274	-0.804	-2.446	1.294
-340	A	4.552	-1.869	0.787	-1.492
-340	T	-2.773	7.063	-1.537	-2.299
-340	G	0.032	-3.035	1.97	-3.073
-340	C	3.781	1.44	-3.073	1.294
-339	A	2.73	-0.06	0.787	2.274
-339	T	-0.06	3.473	-1.537	1.44
-339	G	0.787	-4.533	2.598	-1.191
-339	C	1.521	-1.551	-4.328	-0.585
-338	A	4.552	-0.06	0.032	0.768
-338	T	-1.869	2.575	-2.286	-1.551
-338	G	3.805	-1.537	-0.544	-3.701
-338	C	1.521	2.935	-3.701	1.294
-337	A	5.463	-0.06	0.032	3.027
-337	T	2.653	-0.117	-1.537	2.935
-337	G	1.541	-2.286	-1.8	-3.701
-337	C	2.274	-0.056	-3.701	-1.211
-336	A	5.463	1.748	4.559	0.015
-336	T	-3.677	0.78	1.46	-1.551
-336	G	-1.477	-0.788	-2.429	-2.446
-336	C	-0.739	2.935	-3.701	1.92
-335	A	2.73	-3.677	1.541	-1.492
-335	T	-0.06	0.78	0.711	2.935
-335	G	1.541	0.711	-0.544	-2.446
-335	C	1.521	1.44	-1.819	-2.463
-334	A	3.641	-1.869	2.296	1.521
-334	T	-0.06	0.78	0.711	-1.551
-334	G	-3.741	-0.038	0.085	2.572
-334	C	0.015	3.683	-5.582	-1.211
-333	A	-1.825	2.653	0.032	-1.492
-333	T	-1.869	1.678	2.209	0.692
-333	G	-0.723	-0.038	-1.172	-1.191
-333	C	0.015	-0.056	0.063	1.294
-332	A	-0.914	-0.965	0.032	-2.245
-332	T	0.844	1.678	1.46	-0.056
-332	G	0.032	-1.537	1.97	0.063
-332	C	0.768	4.43	-3.701	-1.211
-331	A	2.73	-0.965	0.787	-1.492
-331	T	2.653	5.268	-3.035	-0.056
-331	G	2.296	-0.788	-0.544	-1.191
-331	C	-1.492	2.187	-2.446	-1.211
-330	A	4.552	1.748	3.05	-2.998
-330	T	-2.773	2.575	2.958	2.187
-330	G	-0.723	-1.537	-3.057	0.063
-330	C	-1.492	2.187	-2.446	-1.837
-329	A	0.908	-0.06	0.032	-1.492
-329	T	0.844	0.78	0.711	2.187
-329	G	0.787	-0.038	-0.544	-0.564
-329	C	-1.492	2.187	-2.446	-0.585
-328	A	0.908	-0.06	2.296	-2.245
-328	T	-0.965	4.37	-2.286	2.187
-328	G	-0.723	-1.537	-0.544	0.063
-328	C	3.781	2.187	-4.955	-0.585
-327	A	-0.003	-1.869	3.05	1.521
-327	T	-0.06	2.575	-1.537	3.683
-327	G	0.787	-1.537	-4.314	-0.564
-327	C	-0.739	-1.551	-1.819	3.172
-326	A	0.033	-0.024	1.594	-2.211
-326	T	-1.841	1.723	-1.499	-0.762
-326	G	-0.681	-1.499	-3.016	0.12
-326	C	8.387	2.244	-4.293	2.615
-325	A	1.911	1.84	2.41	0.867
-325	T	0.013	1.77	0.053	0.791
-325	G	-1.401	-2.217	-0.437	-3.625
-325	C	3.149	0.035	-1.724	-1.11
-324	A	6.443	-1.841	-0.681	0.06
-324	T	-1.841	3.528	0.76	-1.514
-324	G	-2.198	0.007	0.141	1.38
-324	C	3.088	0.741	-4.924	-1.161
-323	A	5.463	-3.677	4.559	-1.492
-323	T	-0.06	0.78	-2.286	4.43
-323	G	0.787	-1.537	-1.8	-2.446
-323	C	3.027	-1.551	-2.446	0.041
-322	A	3.641	3.557	3.805	-1.492
-322	T	-2.773	-0.117	-1.537	-1.551
-322	G	-0.723	-3.035	2.598	-1.819
-322	C	0.768	2.935	-4.328	1.294
-321	A	-1.825	0.844	3.05	-1.492
-321	T	0.844	-0.117	-0.788	2.935
-321	G	-1.477	-0.788	1.341	0.69
-321	C	-2.245	-0.056	-1.819	0.668
-320	A	1.819	-3.677	-2.232	-0.739
-320	T	2.653	0.78	-2.286	-0.804
-320	G	0.787	-0.038	1.97	-1.191
-320	C	-0.739	2.187	-3.073	4.425
-319	A	4.552	-1.869	1.541	0.015
-319	T	-3.677	3.473	-3.784	3.683
-319	G	-2.986	-1.537	-1.172	0.063
-319	C	1.521	6.674	-3.701	-1.211
-318	A	-0.914	-0.965	3.05	-2.245
-318	T	-0.06	3.473	2.958	0.692
-318	G	-2.986	-3.035	-2.429	0.69
-318	C	0.768	3.683	-1.191	-0.585
-317	A	0.908	-2.773	0.787	-2.245
-317	T	-0.06	-0.117	1.46	1.44
-317	G	3.05	-0.038	-1.172	0.063
-317	C	0.015	2.187	-3.073	0.041
-316	A	3.641	-0.06	2.296	-1.492
-316	T	-0.965	0.78	0.711	-0.804
-316	G	-2.232	-0.788	1.97	-1.819
-316	C	-0.739	2.935	-3.701	1.294
-315	A	-0.003	-0.06	1.541	-2.245
-315	T	-0.965	0.78	0.711	2.187
-315	G	0.032	-0.038	0.085	0.69
-315	C	0.015	-0.056	-1.819	-0.585
-314	A	6.374	-2.773	0.032	-3.751
-314	T	-1.869	1.678	-0.788	1.44
-314	G	0.787	-1.537	-2.429	3.199
-314	C	-0.739	2.187	-3.073	1.92
-313	A	0.908	0.844	1.541	0.768
-313	T	-0.965	4.37	-1.537	-1.551
-313	G	-1.477	-1.537	-1.8	-1.819
-313	C	0.015	-0.056	-3.701	6.929
-312	A	3.641	-2.773	0.787	-2.998
-312	T	-0.06	1.678	1.46	-0.056
-312	G	0.787	-2.286	-1.172	-3.073
-312	C	3.781	2.187	-1.819	1.294
-311	A	4.552	-0.965	1.541	3.027
-311	T	-0.06	-1.015	-0.788	0.692
-311	G	0.787	-2.286	1.97	-1.819
-311	C	-2.998	-1.551	-1.819	1.294
-310	A	1.819	-0.965	0.787	0.015
-310	T	-1.869	-1.015	-3.784	0.692
-310	G	-2.986	-0.038	1.341	1.945
-310	C	5.287	0.692	-3.073	0.668
-309	A	-0.003	3.557	0.787	-1.492
-309	T	-0.06	0.78	-0.788	-0.804
-309	G	-0.723	-0.788	-0.544	-2.446
-309	C	5.287	1.44	-1.819	-0.585
-308	A	0.908	-0.06	3.05	0.768
-308	T	6.27	-0.117	-0.038	-0.804
-308	G	-2.986	-1.537	0.085	1.318
-308	C	0.768	0.692	-3.073	-3.089
-307	A	3.641	2.653	-1.477	0.015
-307	T	-1.869	0.78	-0.788	0.692
-307	G	0.787	-0.788	-0.544	0.063
-307	C	0.768	-0.804	-2.446	0.668
-306	A	0.908	0.844	0.787	0.768
-306	T	-1.869	3.473	-0.788	0.692
-306	G	-2.232	-0.788	0.085	-2.446
-306	C	-0.739	2.935	-3.073	2.546
-305	A	-0.003	-3.677	-0.723	0.015
-305	T	1.748	2.575	-0.788	2.935
-305	G	0.787	-2.286	0.085	-1.819
-305	C	1.521	0.692	-3.701	3.172
-304	A	-0.003	-1.869	2.296	3.027
-304	T	-0.965	-1.912	-2.286	2.187
-304	G	-1.477	-2.286	-0.544	-1.191
-304	C	3.781	2.187	-1.819	0.668
-303	A	-0.003	2.653	-0.723	0.015
-303	T	-0.965	-1.912	0.711	-1.551
-303	G	2.296	-0.788	-1.172	-2.446
-303	C	2.274	0.692	-1.191	2.546
-302	A	1.819	0.844	0.032	1.521
-302	T	-0.06	-1.015	-0.788	2.187
-302	G	3.05	-2.286	-1.172	-1.819
-302	C	0.768	1.44	-1.819	-1.211
-301	A	1.819	0.844	3.05	0.015
-301	T	-0.965	0.78	-0.038	-0.804
-301	G	2.296	-4.533	0.085	-1.819
-301	C	0.768	5.926	-3.073	-2.463
-300	A	0.908	0.844	4.559	-2.245
-300	T	2.653	-1.912	2.958	-0.804
-300	G	0.787	-2.286	1.97	-1.191
-300	C	-2.245	-0.804	-3.701	1.294
-299	A	0.908	-0.06	1.541	-0.739
-299	T	-2.773	1.678	-1.537	-1.551
-299	G	0.787	3.707	0.085	0.69
-299	C	-0.739	-0.056	-3.073	1.294
-298	A	-0.003	-0.06	0.787	-2.245
-298	T	-0.06	7.063	-0.038	-0.804
-298	G	-0.723	-1.537	0.085	-1.191
-298	C	0.015	2.187	-3.701	1.92
-297	A	2.73	-1.869	0.787	-2.245
-297	T	0.844	2.575	2.209	1.44
-297	G	-2.232	-0.788	1.341	-1.819
-297	C	0.015	-0.056	-2.446	0.668
-296	A	3.641	-0.06	0.032	-2.245
-296	T	-2.773	-0.117	-0.038	2.187
-296	G	-0.723	3.707	-0.544	-0.564
-296	C	0.768	-0.056	-2.446	0.041
-295	A	-0.003	0.844	1.541	-1.492
-295	T	-1.869	3.473	2.209	-0.056
-295	G	0.032	-0.788	0.713	-3.073
-295	C	3.781	-1.551	-3.701	1.294
-294	A	0.908	-2.773	6.069	-2.245
-294	T	-1.869	-1.015	0.711	2.935
-294	G	0.032	-0.038	0.713	-0.564
-294	C	0.768	-0.056	-3.701	0.041
-293	A	-0.003	0.844	0.032	-0.739
-293	T	-1.869	-0.117	1.46	-3.047
-293	G	4.559	-0.788	1.341	-1.819
-293	C	0.015	-0.056	-2.446	2.546
-292	A	-0.003	-0.965	4.559	-0.739
-292	T	-2.773	-1.015	1.46	1.44
-292	G	-1.477	-0.038	1.97	-0.564
-292	C	-0.739	-1.551	-2.446	1.92
-291	A	1.819	-2.773	-2.232	-1.492
-291	T	-0.06	0.78	-0.038	-3.795
-291	G	0.032	0.711	2.598	1.318
-291	C	0.015	0.692	-1.819	3.172
-290	A	2.73	-0.06	0.787	-1.492
-290	T	-1.869	4.37	-0.788	-1.551
-290	G	0.032	-0.038	-1.8	0.69
-290	C	-0.739	1.44	-3.701	3.172
-289	A	0.949	0.885	0.077	-1.454
-289	T	0.885	4.43	0.76	-0.011
-289	G	-2.198	-2.252	-0.49	-1.141
-289	C	2.331	2.244	-1.141	-1.79
-288	A	1.865	-0.932	0.836	0.06
-288	T	1.794	-1.885	2.265	2.244
-288	G	-0.681	-4.51	3.299	0.12
-288	C	0.06	-0.762	-0.511	-3.049
-287	A	0.908	1.748	1.541	-1.492
-287	T	-1.869	1.678	-3.784	-3.795
-287	G	1.541	0.711	1.97	1.945
-287	C	-2.245	-0.056	-1.819	2.546
-286	A	4.552	-1.869	-0.723	-2.998
-286	T	0.844	-1.015	2.958	0.692
-286	G	-1.477	-1.537	0.085	0.69
-286	C	-1.492	1.44	-2.446	2.546
-285	A	0.908	-0.06	0.787	0.015
-285	T	1.748	-0.117	-1.537	-2.299
-285	G	0.032	-0.038	1.97	-2.446
-285	C	-0.739	2.187	-1.191	1.294
-284	A	4.552	-1.869	0.787	-1.492
-284	T	-0.06	2.575	1.46	-1.551
-284	G	0.787	-0.788	0.713	-0.564
-284	C	3.027	-2.299	-1.819	-1.837
-283	A	2.73	2.653	3.05	0.015
-283	T	-0.06	-1.015	-0.788	-0.804
-283	G	-0.723	2.958	0.713	-1.819
-283	C	-0.739	-0.056	-4.328	0.041
-282	A	2.73	1.748	-0.723	-2.245
-282	T	1.748	0.78	-1.537	3.683
-282	G	0.787	-3.784	-0.544	1.318
-282	C	0.015	0.692	-3.073	0.041
-281	A	1.819	-0.965	1.541	2.274
-281	T	-1.869	0.78	0.711	-0.804
-281	G	-2.986	-3.035	0.085	-0.564
-281	C	0.768	2.187	-2.446	2.546
-280	A	0.908	1.748	-1.477	-2.998
-280	T	0.844	-1.015	-1.537	0.692
-280	G	3.805	-1.537	-1.8	-0.564
-280	C	-0.739	3.683	0.69	0.041
-279	A	-0.003	0.844	3.805	0.015
-279	T	-0.965	-0.117	-0.038	3.683
-279	G	-2.232	-3.784	-1.8	3.199
-279	C	-0.739	0.692	-3.073	0.668
-278	A	-0.003	-1.869	-0.723	-1.492
-278	T	-0.965	1.678	-3.035	-0.056
-278	G	0.032	-0.038	-0.544	-1.191
-278	C	1.521	5.178	-1.819	3.172
-277	A	-0.914	1.748	0.032	0.015
-277	T	1.748	3.473	0.711	-0.056
-277	G	-1.477	-3.035	0.085	-1.819
-277	C	-0.739	2.187	-3.073	2.546
-276	A	-0.003	-0.06	0.032	-1.492
-276	T	-1.869	4.37	0.711	0.692
-276	G	-0.723	-3.035	-0.544	1.318
-276	C	1.521	-0.056	-3.073	2.546
-275	A	-0.003	-0.965	0.787	-0.739
-275	T	-1.869	3.473	-0.788	-0.056
-275	G	-0.723	-0.038	0.713	-3.073
-275	C	1.521	0.692	-2.446	3.799
-274	A	-0.003	-0.965	0.787	-0.739
-274	T	-0.06	2.575	0.711	-0.056
-274	G	2.296	-0.788	-2.429	-0.564
-274	C	0.768	0.692	-1.191	0.041
-273	A	-0.003	-0.06	2.296	0.768
-273	T	-1.869	2.575	-0.788	1.44
-273	G	-1.477	-2.286	0.713	0.063
-273	C	0.015	2.935	-1.191	-2.463
-272	A	-2.736	-1.869	1.541	-0.739
-272	T	2.653	1.678	-0.038	-0.804
-272	G	3.805	-0.788	-0.544	-1.191
-272	C	-1.492	1.44	-2.446	1.92
-271	A	3.641	0.844	1.541	-2.998
-271	T	-0.06	1.678	-0.038	-0.804
-271	G	-2.232	0.711	0.085	-0.564
-271	C	-0.739	0.692	-2.446	1.92
-270	A	1.819	-2.773	-0.723	1.521
-270	T	-1.869	5.268	-0.788	1.44
-270	G	-0.723	-0.038	1.341	-1.819
-270	C	2.274	-0.804	-1.819	-1.211
-269	A	-0.003	-1.869	3.805	-0.739
-269	T	-0.06	5.268	-1.537	-1.551
-269	G	0.032	-1.537	1.341	-1.819
-269	C	0.768	-1.551	-2.446	2.546
-268	A	1.819	-0.965	0.032	0.015
-268	T	-2.773	1.678	1.46	-0.804
-268	G	0.032	-2.286	4.483	-1.819
-268	C	3.027	0.692	-3.073	-1.211
-267	A	-0.914	-0.965	6.069	-2.245
-267	T	-2.773	2.575	-0.788	-0.056
-267	G	-0.723	-2.286	4.483	0.69
-267	C	1.521	0.692	-3.073	-2.463
-266	A	-0.003	-0.965	1.541	-2.998
-266	T	-0.965	0.78	-1.537	1.44
-266	G	0.787	0.711	1.97	2.572
-266	C	-0.739	-0.804	-3.701	1.294
-265	A	2.73	-0.06	-0.723	-2.245
-265	T	0.844	0.78	-1.537	-0.056
-265	G	-0.723	-2.286	-0.544	1.318
-265	C	-1.492	1.44	-2.446	5.051
-264	A	0.908	-1.869	2.296	-0.739
-264	T	-0.965	-1.015	0.711	0.692
-264	G	-0.723	-3.784	1.341	-2.446
-264	C	2.274	2.187	-1.191	1.92
-263	A	0.908	-1.869	2.296	0.015
-263	T	-0.965	-0.117	-2.286	-0.804
-263	G	0.032	-0.038	1.341	1.318
-263	C	-0.739	0.692	-2.446	1.92
-262	A	0.908	0.844	0.787	-2.998
-262	T	-1.869	0.78	-0.038	-0.056
-262	G	3.05	-1.537	-1.172	-1.191
-262	C	3.781	2.187	-1.819	-0.585
-261	A	1.819	-0.06	2.296	2.274
-261	T	-2.773	1.678	-0.788	3.683
-261	G	-2.232	-2.286	3.855	-2.446
-261	C	0.768	-1.551	-3.073	-0.585
-260	A	0.908	-1.869	1.541	-2.998
-260	T	-1.869	-1.015	-0.038	-0.056
-260	G	-2.986	-0.788	3.227	1.945
-260	C	0.768	1.44	-1.819	1.92
-259	A	0.908	-0.965	-2.232	-0.739
-259	T	-3.677	0.78	1.46	-0.804
-259	G	-2.986	1.46	0.085	3.827
-259	C	-0.739	-0.804	-2.446	5.051
-258	A	0.908	-3.677	-1.477	-2.245
-258	T	0.844	0.78	-0.788	-0.056
-258	G	2.296	-3.784	-1.8	0.063
-258	C	1.521	5.926	-1.819	3.172
-257	A	0.908	-0.06	4.559	0.015
-257	T	-2.773	1.678	0.711	-0.056
-257	G	-0.723	-3.035	0.085	-2.446
-257	C	1.521	2.935	-1.191	-1.211
-256	A	0.908	1.748	-0.723	-2.245
-256	T	-1.869	2.575	1.46	-0.804
-256	G	0.787	-1.537	2.598	1.318
-256	C	-2.998	3.683	-3.073	-1.211
-255	A	-0.914	-0.06	-1.477	-0.739
-255	T	2.653	1.678	1.46	0.692
-255	G	2.296	-1.537	1.341	-1.819
-255	C	2.274	0.692	-3.701	-1.211
-254	A	-0.914	3.557	5.314	-1.492
-254	T	0.844	-0.117	-0.038	-0.056
-254	G	-1.477	-1.537	-1.8	1.945
-254	C	-0.739	-2.299	-3.073	2.546
-253	A	-0.914	-2.773	1.541	-0.739
-253	T	-0.06	-1.015	1.46	-1.551
-253	G	0.032	-0.038	0.713	-1.191
-253	C	-0.739	2.187	-2.446	4.425
-252	A	1.819	0.844	-0.723	-2.998
-252	T	-1.869	0.78	0.711	-0.804
-252	G	1.541	-1.537	1.341	-0.564
-252	C	3.781	-0.056	-3.701	1.92
-251	A	0.908	1.748	3.805	-0.739
-251	T	-3.677	1.678	0.711	0.692
-251	G	3.805	-3.035	-0.544	-2.446
-251	C	0.768	-0.056	-1.191	-1.211
-250	A	1.819	-0.06	3.805	-2.998
-250	T	-2.773	0.78	-1.537	2.935
-250	G	-1.477	2.958	-0.544	1.318
-250	C	3.781	0.692	-4.955	-2.463
-249	A	-0.003	-2.773	4.559	-0.739
-249	T	-1.869	3.473	1.46	1.44
-249	G	-0.723	-0.788	-1.8	-0.564
-249	C	1.521	0.692	-2.446	-0.585
-248	A	-0.003	-0.965	2.296	-2.245
-248	T	-0.06	2.575	0.711	-2.299
-248	G	-1.477	0.711	0.713	0.69
-248	C	-1.492	0.692	-3.073	3.172
-247	A	-1.825	-0.965	0.032	-0.739
-247	T	-1.869	2.575	3.707	-1.551
-247	G	-1.477	2.209	0.085	-0.564
-247	C	-0.739	1.44	-3.073	2.546
-246	A	-1.825	-2.773	-1.477	0.015
-246	T	0.844	4.37	0.711	-0.056
-246	G	0.032	0.711	-0.544	0.063
-246	C	3.781	-0.804	-1.191	-1.211
-245	A	-0.914	-0.965	6.823	-2.245
-245	T	-2.773	3.473	1.46	-0.804
-245	G	0.032	-0.788	-1.8	0.063
-245	C	2.274	0.692	-4.328	0.668
-244	A	-0.003	-2.773	1.541	0.015
-244	T	-0.06	-0.117	-0.788	2.935
-244	G	-2.986	-0.038	2.598	0.69
-244	C	0.015	0.692	-2.446	0.041
-243	A	-0.914	-2.773	2.296	-2.245
-243	T	-1.869	0.78	-0.038	-0.804
-243	G	0.787	-0.788	0.085	0.69
-243	C	3.027	-0.804	-2.446	3.799
-242	A	0.908	-0.965	0.787	0.768
-242	T	-0.965	1.678	-2.286	-1.551
-242	G	1.541	-1.537	-0.544	0.063
-242	C	-0.739	0.692	-1.819	3.799
-241	A	-0.003	0.844	0.787	-0.739
-241	T	-2.773	-1.015	0.711	2.187
-241	G	-0.723	-2.286	-0.544	-0.564
-241	C	0.768	-0.056	-1.819	4.425
-240	A	0.908	-0.06	-0.723	-2.245
-240	T	0.844	-1.912	-0.038	-1.551
-240	G	0.787	-0.788	1.341	-2.446
-240	C	4.534	3.683	-2.446	0.668
-239	A	4.552	-0.06	1.541	1.521
-239	T	-0.965	-1.015	-1.537	4.43
-239	G	-0.723	-0.038	0.085	-1.191
-239	C	-2.998	-1.551	-3.701	2.546
-238	A	2.73	-0.06	0.032	-2.998
-238	T	-3.677	0.78	-1.537	1.44
-238	G	0.787	-3.035	-1.8	0.063
-238	C	3.781	2.935	-3.701	4.425
-237	A	1.819	-2.773	6.069	-1.492
-237	T	-0.06	-1.912	-0.788	2.935
-237	G	-2.232	-3.784	0.713	-2.446
-237	C	2.274	0.692	-4.328	5.051
-236	A	1.819	-0.965	0.787	0.015
-236	T	-2.773	-2.81	-0.038	-2.299
-236	G	-2.232	-0.038	0.713	1.945
-236	C	3.781	-0.056	-2.446	3.172
-235	A	-0.003	-0.06	0.787	0.015
-235	T	-2.773	0.78	-0.788	-0.804
-235	G	-1.477	0.711	-3.057	2.572
-235	C	2.274	0.692	-1.191	1.92
-234	A	0.908	-0.06	-1.477	-0.739
-234	T	-0.965	1.678	0.711	0.692
-234	G	0.032	-2.286	0.085	-2.446
-234	C	0.015	1.44	-2.446	5.051
-233	A	1.819	-0.965	0.787	-1.492
-233	T	-0.965	0.78	-1.537	2.187
-233	G	-2.232	-2.286	0.713	0.063
-233	C	-0.739	4.43	-3.073	2.546
-232	A	-0.003	-2.773	2.296	-2.245
-232	T	-2.773	-0.117	1.46	2.935
-232	G	1.541	-2.286	0.085	-2.446
-232	C	0.015	2.935	-3.701	4.425
-231	A	2.73	-1.869	-0.723	-0.739
-231	T	-1.869	0.78	-1.537	0.692
-231	G	0.787	-0.788	1.341	-1.819
-231	C	0.768	0.692	-1.191	2.546
-230	A	-0.914	-0.06	4.559	-1.492
-230	T	-0.965	2.575	-1.537	-0.804
-230	G	-0.723	-0.788	1.97	-2.446
-230	C	-1.492	2.187	-2.446	2.546
-229	A	2.73	-2.773	-2.232	-1.492
-229	T	-1.869	3.473	-0.038	2.187
-229	G	0.787	-0.788	0.713	1.318
-229	C	0.768	-0.804	-3.073	1.294
-228	A	0.908	-0.965	0.787	1.521
-228	T	-2.773	1.678	-0.788	0.692
-228	G	-0.723	-1.537	-1.8	-0.564
-228	C	5.287	2.187	-4.328	1.294
-227	A	-0.914	2.653	1.541	0.015
-227	T	-0.06	-0.117	0.711	0.692
-227	G	0.032	-2.286	-3.057	-1.191
-227	C	3.781	-0.056	-4.328	3.799
-226	A	3.641	-0.965	2.296	-1.492
-226	T	-0.06	-1.015	-1.537	2.187
-226	G	-2.232	-2.286	-0.544	-1.191
-226	C	3.781	2.187	-1.819	0.041
-225	A	-0.003	-0.965	5.314	0.015
-225	T	-1.869	2.575	-2.286	-0.056
-225	G	-0.723	-0.038	0.713	-1.819
-225	C	-2.998	2.187	-1.191	1.294
-224	A	1.819	-2.773	-0.723	-3.751
-224	T	-0.06	-0.117	1.46	2.187
-224	G	-0.723	-0.038	3.227	-0.564
-224	C	0.015	2.187	-2.446	0.041
-223	A	0.908	-1.869	1.541	0.015
-223	T	-0.06	0.78	-0.038	-0.804
-223	G	1.541	2.958	-0.544	-1.819
-223	C	-1.492	1.44	-3.073	1.294
-222	A	0.908	-0.965	3.805	-2.998
-222	T	1.748	-0.117	4.456	-2.299
-222	G	0.032	-3.035	-0.544	0.69
-222	C	1.521	4.43	-4.328	-1.837
-221	A	0.908	-0.06	3.805	-0.739
-221	T	-0.965	5.268	-4.533	1.44
-221	G	3.05	-1.537	-1.172	1.945
-221	C	0.768	-1.551	-2.446	-2.463
-220	A	-0.003	-0.965	4.559	0.015
-220	T	-0.06	0.78	2.209	-1.551
-220	G	-2.986	-1.537	-0.544	0.063
-220	C	-2.245	1.44	0.063	0.668
-219	A	-1.825	-3.677	-0.723	0.015
-219	T	-1.869	0.78	-0.038	0.692
-219	G	0.787	2.209	1.97	0.69
-219	C	0.768	-0.804	-2.446	1.92
-218	A	0.033	-1.841	3.111	-2.968
-218	T	0.885	-0.983	0.76	-2.265
-218	G	0.077	0.76	-1.122	-0.511
-218	C	1.574	2.244	-4.293	4.503
-217	A	3.696	-0.024	0.836	-1.454
-217	T	-1.841	-1.885	-1.499	5.25
-217	G	-2.198	-1.499	-0.49	1.38
-217	C	0.817	1.492	-1.141	-1.161
-216	A	4.552	-0.965	0.032	-2.998
-216	T	-0.06	1.678	1.46	-4.542
-216	G	0.787	-4.533	-0.544	1.318
-216	C	2.274	2.935	-2.446	1.92
-215	A	-0.914	6.27	2.296	0.015
-215	T	-1.869	0.78	1.46	-1.551
-215	G	0.787	-3.784	2.598	-1.819
-215	C	0.015	-3.047	-1.819	1.294
-214	A	-0.003	-1.869	0.032	0.015
-214	T	-0.06	1.678	-0.788	-1.551
-214	G	0.032	-0.788	4.483	0.063
-214	C	-2.245	2.935	-2.446	0.041
-213	A	-0.914	-0.06	-0.723	-0.739
-213	T	-0.06	3.473	0.711	-1.551
-213	G	3.05	-1.537	1.341	-1.191
-213	C	0.768	-0.056	-3.073	1.294
-212	A	-0.003	-0.06	1.541	1.521
-212	T	-0.06	5.268	-3.035	-0.056
-212	G	1.541	-1.537	0.713	-2.446
-212	C	2.274	-2.299	-3.701	1.92
-211	A	1.819	-0.06	1.541	0.768
-211	T	-0.06	5.268	-0.788	-3.047
-211	G	-0.723	-2.286	-1.172	-0.564
-211	C	3.027	1.44	-1.819	-1.211
-210	A	0.908	-0.06	0.787	2.274
-210	T	-0.06	-1.015	-0.038	4.43
-210	G	-2.232	-0.038	-0.544	0.063
-210	C	0.015	-0.804	-3.701	0.668
-209	A	0.908	-1.869	0.032	-0.739
-209	T	-1.869	-1.015	2.958	-2.299
-209	G	0.032	-0.788	-1.172	-1.819
-209	C	0.015	-0.056	-0.564	6.929
-208	A	-1.825	0.844	1.541	-1.492
-208	T	0.844	-1.912	-0.038	-2.299
-208	G	-2.986	1.46	2.598	-0.564
-208	C	2.274	-0.804	-2.446	3.799
-207	A	-0.003	-3.677	0.032	1.521
-207	T	-1.869	0.78	-1.537	2.187
-207	G	2.296	-3.035	-0.544	2.572
-207	C	2.274	-0.056	-3.701	1.92
-206	A	2.73	2.653	0.032	-1.492
-206	T	-0.965	-1.912	-3.035	-0.056
-206	G	-2.232	-2.286	-1.172	-0.564
-206	C	2.274	3.683	0.063	2.546
-205	A	4.552	-0.965	1.541	-2.998
-205	T	-0.965	-0.117	1.46	1.44
-205	G	0.787	-2.286	0.085	-2.446
-205	C	-2.998	3.683	-1.191	1.294
-204	A	-0.914	-0.06	1.541	0.015
-204	T	-2.773	1.678	-0.788	2.187
-204	G	-0.723	1.46	0.085	0.69
-204	C	-2.245	-0.804	-4.328	4.425
-203	A	-0.914	-1.869	-1.477	-2.245
-203	T	-0.965	5.268	-0.788	-0.804
-203	G	-1.477	-0.038	0.713	-3.073
-203	C	2.274	2.187	0.063	3.172
-202	A	-0.914	-2.773	3.05	-0.739
-202	T	-0.06	7.063	-0.788	-0.056
-202	G	0.032	0.711	0.085	-1.819
-202	C	-1.492	-1.551	-3.073	3.172
-201	A	-0.003	-2.773	2.296	-2.245
-201	T	0.844	0.78	-0.038	1.44
-201	G	0.787	-3.784	1.97	-0.564
-201	C	0.768	2.935	-3.073	0.668
-200	A	1.819	-0.06	3.05	-2.245
-200	T	-1.869	2.575	-3.035	-0.056
-200	G	-0.723	-1.537	3.855	-1.191
-200	C	-1.492	3.683	-5.582	3.172
-199	A	-0.914	-2.773	-0.723	1.521
-199	T	-0.06	1.678	0.711	2.187
-199	G	3.805	-2.286	-1.8	-1.191
-199	C	0.015	-0.056	0.063	0.041
-198	A	0.908	1.748	0.032	0.768
-198	T	-2.773	-2.81	2.209	-0.804
-198	G	-2.986	-2.286	1.97	0.69
-198	C	0.768	3.683	-3.701	1.92
-197	A	-2.736	-0.965	0.787	-1.492
-197	T	0.844	-0.117	-0.038	-0.056
-197	G	-2.986	-2.286	5.112	-0.564
-197	C	3.027	-0.804	-3.701	4.425
-196	A	-0.003	-0.965	1.541	-2.245
-196	T	-1.869	-0.117	-0.038	-2.299
-196	G	-0.723	-1.537	1.97	1.945
-196	C	-1.492	2.935	1.318	0.041
-195	A	-0.003	-3.677	-1.477	0.768
-195	T	-1.869	0.78	1.46	-0.056
-195	G	0.032	1.46	1.341	1.945
-195	C	0.015	-2.299	-1.819	1.92
-194	A	1.819	-1.869	0.787	-2.245
-194	T	-2.773	1.678	-0.038	-2.299
-194	G	0.787	-3.784	-0.544	2.572
-194	C	-0.739	-0.056	-0.564	5.677
-193	A	2.73	-1.869	0.787	-2.245
-193	T	-1.869	1.678	-2.286	-1.551
-193	G	-0.723	-2.286	1.97	0.063
-193	C	4.534	-0.056	-2.446	3.172
-192	A	-0.003	2.653	3.805	-1.492
-192	T	-2.773	0.78	-1.537	0.692
-192	G	-3.741	1.46	0.085	0.063
-192	C	-1.492	-2.299	-3.073	6.303
-191	A	-1.825	-1.869	-1.477	-2.998
-191	T	-0.965	2.575	-0.788	1.44
-191	G	0.787	-2.286	0.085	0.063
-191	C	4.534	2.187	0.063	0.041
-190	A	0.908	0.844	3.05	-1.492
-190	T	-1.869	0.78	-0.038	1.44
-190	G	0.032	-3.784	1.97	-0.564
-190	C	1.521	2.935	-3.073	-1.837
-189	A	2.73	-1.869	1.541	-1.492
-189	T	-0.965	-1.015	3.707	-1.551
-189	G	-0.723	-3.784	2.598	2.572
-189	C	0.015	-0.056	-3.073	0.668
-188	A	0.908	-1.869	3.05	-1.492
-188	T	-1.869	-2.81	-1.537	-0.804
-188	G	3.05	0.711	2.598	-1.819
-188	C	-0.739	3.683	-3.073	1.294
-187	A	2.73	-1.869	0.787	0.015
-187	T	-1.869	-1.912	2.209	1.44
-187	G	-2.232	-0.038	1.97	0.69
-187	C	2.274	-0.056	-2.446	-1.837
-186	A	2.73	-0.965	0.787	-1.492
-186	T	-1.869	-0.117	-2.286	0.692
-186	G	-0.723	-0.038	3.855	-1.191
-186	C	0.768	2.935	-3.073	0.041
-185	A	1.819	2.653	-2.986	0.015
-185	T	-1.869	0.78	0.711	2.187
-185	G	-2.232	-1.537	1.97	0.69
-185	C	0.768	2.187	-3.701	-0.585
-184	A	2.73	-2.773	-1.477	0.015
-184	T	-1.869	2.575	0.711	2.187
-184	G	3.05	-3.035	-2.429	-1.191
-184	C	1.521	-0.056	-0.564	1.294
-183	A	1.819	-3.677	7.578	-0.739
-183	T	-2.773	-0.117	-1.537	0.692
-183	G	-1.477	0.711	-0.544	-2.446
-183	C	-0.739	3.683	-1.819	1.294
-182	A	0.908	-2.773	-0.723	-0.739
-182	T	-1.869	1.678	-0.038	1.44
-182	G	-1.477	0.711	3.227	0.063
-182	C	-3.751	1.44	-4.328	5.051
-181	A	-2.736	-0.06	0.032	-3.751
-181	T	-0.965	1.678	-0.788	1.44
-181	G	-1.477	-0.788	-2.429	2.572
-181	C	-1.492	4.43	0.063	3.172
-180	A	-3.647	-0.06	0.032	-2.998
-180	T	-1.869	3.473	2.958	0.692
-180	G	-2.232	-0.788	0.713	-1.191
-180	C	1.521	2.187	-3.073	3.799
-179	A	-2.736	-1.869	0.032	-1.492
-179	T	-1.869	0.78	1.46	3.683
-179	G	0.787	-3.035	1.97	0.063
-179	C	0.768	1.44	-3.073	1.92
-178	A	-0.914	-1.869	0.032	0.015
-178	T	-1.869	-1.015	0.711	-0.804
-178	G	0.787	0.711	0.085	-1.191
-178	C	3.781	2.187	-2.446	1.294
-177	A	-1.825	-0.06	6.823	-2.998
-177	T	1.748	-1.015	-0.788	0.692
-177	G	0.032	-2.286	-2.429	2.572
-177	C	-0.739	0.692	-3.073	2.546
-176	A	-1.825	-0.06	2.296	-1.492
-176	T	-1.869	-0.117	0.711	-1.551
-176	G	-0.723	-0.788	1.341	-0.564
-176	C	0.015	2.935	-1.191	1.92
-175	A	-0.003	-0.965	-2.232	-0.739
-175	T	-0.06	-1.015	-0.038	2.935
-175	G	2.296	-0.788	-0.544	1.945
-175	C	-2.245	-0.804	-1.819	3.172
-174	A	-0.914	-0.965	3.805	-2.245
-174	T	-2.773	0.78	-1.537	-0.056
-174	G	2.296	-3.784	0.713	-3.701
-174	C	-2.245	8.169	-2.446	4.425
-173	A	0.908	-2.773	0.032	-1.492
-173	T	-0.965	3.473	-0.038	2.187
-173	G	0.787	-1.537	0.713	0.063
-173	C	-0.739	-0.804	0.69	-0.585
-172	A	1.819	-1.869	0.032	0.015
-172	T	-0.965	-0.117	0.711	-1.551
-172	G	1.541	-1.537	0.713	0.69
-172	C	0.768	-3.047	0.063	1.92
-171	A	0.908	3.557	0.032	-0.739
-171	T	-3.677	-1.015	-0.788	-1.551
-171	G	0.032	-1.537	3.855	-1.191
-171	C	0.768	2.187	-4.328	3.172
-170	A	-1.825	-2.773	3.05	-0.739
-170	T	-0.965	1.678	0.711	1.44
-170	G	-0.723	-1.537	0.085	0.69
-170	C	-0.739	-0.056	-0.564	1.294
-169	A	-1.825	-0.965	0.032	-1.492
-169	T	-1.869	1.678	-1.537	-0.804
-169	G	1.541	-0.038	0.713	0.69
-169	C	-0.739	2.187	-2.446	3.799
-168	A	2.73	-0.06	-2.986	-1.492
-168	T	-0.06	-0.117	1.46	1.44
-168	G	-2.986	-1.537	1.341	-0.564
-168	C	-1.492	2.187	-1.819	3.799
-167	A	-0.003	-0.06	-2.232	0.015
-167	T	-0.06	1.678	0.711	-1.551
-167	G	0.032	-1.537	-0.544	0.063
-167	C	-1.492	3.683	-0.564	1.92
-166	A	4.552	-2.773	0.032	-2.998
-166	T	-0.06	-0.117	-0.038	3.683
-166	G	-0.723	-0.038	-0.544	-1.191
-166	C	0.768	-3.047	-1.819	4.425
-165	A	4.552	-0.965	0.787	0.015
-165	T	-1.869	-1.015	-1.537	-1.551
-165	G	-2.986	-0.788	1.97	-1.191
-165	C	0.015	1.44	1.318	1.294
-164	A	-2.736	0.844	0.787	0.015
-164	T	-1.869	-1.015	2.209	-0.804
-164	G	-1.477	0.711	0.713	2.572
-164	C	-0.739	-0.056	-3.073	2.546
-163	A	-0.914	-3.677	-1.477	-0.739
-163	T	-0.965	1.678	0.711	-0.804
-163	G	0.787	-3.035	-1.172	3.199
-163	C	3.781	2.187	-1.191	0.668
-162	A	2.78	-0.024	0.836	-0.697
-162	T	-2.75	-2.787	0.007	2.244
-162	G	-2.198	-1.499	0.773	-0.511
-162	C	-0.697	1.492	1.38	0.727
-161	A	-0.003	-1.869	1.541	-2.245
-161	T	-1.869	0.78	1.46	-3.047
-161	G	-1.477	-2.286	5.74	0.063
-161	C	0.768	2.187	-3.073	1.92
-160	A	-0.914	-2.773	0.787	0.015
-160	T	-0.06	1.678	-0.788	-1.551
-160	G	0.032	0.711	2.598	1.945
-160	C	-0.739	0.692	-1.819	-0.585
-159	A	-2.736	-1.869	3.05	-0.739
-159	T	-2.773	2.575	-0.788	1.44
-159	G	-2.232	-3.035	2.598	2.572
-159	C	0.768	0.692	-3.073	1.92
-158	A	-0.914	-1.869	-2.986	-0.739
-158	T	0.844	-0.117	-0.788	-1.551
-158	G	-0.723	-0.788	0.085	2.572
-158	C	0.015	-0.804	-2.446	8.182
-157	A	1.819	-0.965	0.787	-2.245
-157	T	-1.869	0.78	-0.788	-1.551
-157	G	-1.477	-0.038	-0.544	-3.701
-157	C	3.027	7.421	-2.446	2.546
-156	A	-1.825	-0.965	1.541	2.274
-156	T	-0.965	4.37	2.209	2.187
-156	G	-2.232	-0.788	-0.544	0.063
-156	C	1.521	-2.299	-1.191	-2.463
-155	A	-1.798	-0.024	1.594	-2.968
-155	T	-1.841	2.625	-0.746	-0.011
-155	G	-2.198	0.007	0.773	2.641
-155	C	0.817	-0.011	-2.402	2.615
-154	A	0.033	-1.841	0.077	-2.968
-154	T	-0.932	0.821	2.265	-0.011
-154	G	1.594	-3.005	-1.122	1.38
-154	C	0.06	2.995	-3.663	3.874
-153	A	0.908	-0.06	2.296	-2.245
-153	T	-1.869	-1.015	1.46	-0.056
-153	G	0.787	-3.035	1.341	-2.446
-153	C	-1.492	-0.804	0.063	5.051
-152	A	-0.003	-2.773	2.296	-1.492
-152	T	-1.869	0.78	-3.035	-0.804
-152	G	-0.723	1.46	1.97	1.945
-152	C	0.015	5.178	-3.701	0.041
-151	A	2.73	-2.773	0.032	-2.245
-151	T	-1.869	1.678	2.209	2.935
-151	G	-0.723	-1.537	2.598	-3.073
-151	C	0.768	-0.804	-1.191	1.294
-150	A	3.641	-2.773	0.787	-0.739
-150	T	-1.869	-1.912	-2.286	2.187
-150	G	-2.986	0.711	4.483	0.69
-150	C	-0.739	-0.804	-1.819	1.92
-149	A	-0.882	-0.932	0.836	-1.454
-149	T	-0.932	-0.081	0.76	-3.768
-149	G	0.077	0.007	-0.49	1.38
-149	C	1.574	-0.762	0.12	3.245
-148	A	0.908	1.748	0.787	-2.998
-148	T	-0.965	-2.81	-0.788	2.187
-148	G	-0.723	-2.286	3.855	-0.564
-148	C	1.521	1.44	-2.446	0.668
-147	A	1.819	-1.869	-0.723	1.521
-147	T	1.748	-1.015	-0.788	-1.551
-147	G	1.541	-0.038	0.713	-0.564
-147	C	1.521	-0.056	-3.073	1.294
-146	A	1.819	0.844	6.069	-2.245
-146	T	-2.773	-1.015	-0.038	0.692
-146	G	-2.232	-2.286	0.713	-0.564
-146	C	-0.739	-0.804	-1.819	3.799
-145	A	-0.003	-2.773	0.032	-1.492
-145	T	-2.773	-1.912	0.711	-0.056
-145	G	0.032	-0.788	1.341	3.199
-145	C	0.015	1.44	-1.191	1.92
-144	A	0.908	-1.869	-0.723	-0.739
-144	T	-3.677	-1.015	1.46	-0.804
-144	G	-0.723	-2.286	5.112	-1.819
-144	C	-0.739	3.683	-0.564	1.92
-143	A	-0.003	-0.06	-0.723	-2.998
-143	T	-0.965	-1.015	-0.038	0.692
-143	G	2.296	-3.035	4.483	1.318
-143	C	-2.245	0.692	-1.819	1.92
-142	A	-0.003	-2.773	0.032	1.521
-142	T	-1.869	2.575	-1.537	-2.299
-142	G	3.05	-1.537	0.085	0.69
-142	C	-2.245	2.187	-2.446	3.799
-141	A	2.73	-0.965	0.787	-2.998
-141	T	-1.869	0.78	1.46	-0.056
-141	G	-1.477	-3.784	0.713	0.063
-141	C	2.274	0.692	0.69	0.668
-140	A	0.908	-1.869	3.05	-0.739
-140	T	-1.869	-1.015	-0.038	-0.804
-140	G	-0.723	-1.537	1.97	3.199
-140	C	-2.245	-0.056	-3.701	3.799
-139	A	1.865	-2.75	-1.439	-1.454
-139	T	-0.932	-1.885	-1.499	-0.011
-139	G	-0.681	-2.252	0.773	2.641
-139	C	-4.482	1.492	0.75	7.021
-138	A	-0.914	-1.869	0.787	-2.998
-138	T	-2.773	-1.912	-0.038	-0.804
-138	G	-0.723	-1.537	0.085	0.69
-138	C	3.781	3.683	-0.564	3.172
-137	A	-1.825	-0.06	0.787	0.768
-137	T	-2.773	-0.117	1.46	-0.056
-137	G	0.787	-3.784	1.97	0.69
-137	C	-2.245	2.187	-2.446	3.172
-136	A	-0.914	-0.965	-2.232	-1.492
-136	T	-0.965	2.575	-3.035	-0.056
-136	G	0.032	-1.537	0.713	1.945
-136	C	1.521	0.692	1.318	1.294
-135	A	-0.003	-2.773	5.314	-2.998
-135	T	-0.965	-0.117	0.711	0.692
-135	G	-0.723	-2.286	0.713	-0.564
-135	C	0.768	2.187	-1.819	1.294
-134	A	0.033	-0.024	1.594	-2.211
-134	T	-1.841	-0.081	-0.746	-0.011
-134	G	0.836	-3.005	4.562	0.75
-134	C	-0.697	-0.011	-3.033	2.615
-133	A	-3.629	-0.024	0.836	0.817
-133	T	-0.932	-0.081	-0.746	-1.514
-133	G	0.077	-3.005	0.773	3.902
-133	C	0.817	1.492	-3.663	3.245
-132	A	-1.825	-0.965	0.787	-1.492
-132	T	-1.869	1.678	-0.788	-0.804
-132	G	-1.477	-2.286	0.085	0.063
-132	C	0.015	5.926	1.318	0.668
-131	A	-1.825	0.844	-1.477	-2.245
-131	T	-0.06	3.473	0.711	0.692
-131	G	3.05	-2.286	-3.057	3.827
-131	C	-0.739	-0.804	-2.446	2.546
-130	A	-0.914	-0.965	3.05	-0.739
-130	T	-0.965	0.78	-0.038	0.692
-130	G	0.032	-3.035	-0.544	-3.073
-130	C	1.521	4.43	0.063	0.041
-129	A	0.908	1.748	-1.477	-0.739
-129	T	-0.06	-1.015	-0.788	2.935
-129	G	2.296	-2.286	1.97	0.063
-129	C	-2.245	-0.804	-3.073	2.546
-128	A	2.73	-0.965	0.032	-0.739
-128	T	-1.869	-1.015	2.209	-2.299
-128	G	-0.723	-3.784	1.341	-0.564
-128	C	-1.492	2.187	-1.191	5.051
-127	A	4.552	-2.773	-2.986	0.015
-127	T	-0.06	-0.117	-0.038	-3.047
-127	G	-0.723	-0.038	1.341	1.318
-127	C	1.521	-2.299	-2.446	5.051
-126	A	2.73	1.748	3.805	-2.998
-126	T	-0.965	-1.015	-1.537	-1.551
-126	G	-1.477	-2.286	1.341	-1.819
-126	C	2.274	-0.804	-4.328	6.929
-125	A	2.73	-0.06	3.05	-2.998
-125	T	-1.869	-1.015	-0.038	-0.056
-125	G	-1.477	-2.286	-0.544	2.572
-125	C	-2.245	1.44	-1.819	3.799
-124	A	-1.825	-0.965	0.787	-1.492
-124	T	-2.773	-1.912	-0.788	2.935
-124	G	-2.986	-1.537	3.227	0.69
-124	C	1.521	2.935	-3.701	3.799
-123	A	-1.825	-2.773	1.541	-2.998
-123	T	-0.06	-1.015	2.958	-3.047
-123	G	0.787	-3.035	1.341	0.063
-123	C	-0.739	0.692	2.572	3.172
-122	A	1.865	-0.932	0.077	-2.211
-122	T	-2.75	-0.983	-0.746	-1.514
-122	G	2.353	-0.746	3.93	2.011
-122	C	-0.697	0.741	-1.141	-0.531
-121	A	3.696	-0.932	0.836	-2.211
-121	T	-1.841	0.821	-3.005	2.244
-121	G	-0.681	2.265	0.141	0.75
-121	C	1.574	-1.514	-3.033	1.357
-120	A	0.908	0.844	0.032	0.768
-120	T	-1.869	1.678	1.46	-0.056
-120	G	-2.232	-1.537	-0.544	-1.191
-120	C	0.768	0.692	-1.819	2.546
-119	A	0.908	-2.773	0.787	-1.492
-119	T	-1.869	0.78	3.707	-1.551
-119	G	0.787	1.46	-1.172	-1.819
-119	C	0.015	-0.804	-1.191	3.799
-118	A	0.908	-0.965	0.787	-0.739
-118	T	-0.965	-1.015	2.209	-1.551
-118	G	1.541	-3.784	1.341	1.945
-118	C	-0.739	2.935	-1.191	-1.211
-117	A	1.819	-0.965	2.296	-2.245
-117	T	-2.773	-1.015	1.46	-0.804
-117	G	0.032	-1.537	2.598	1.318
-117	C	0.015	-0.056	-1.819	0.668
-116	A	-0.914	-0.06	1.541	-1.492
-116	T	-0.965	-1.912	-0.038	-0.804
-116	G	-1.477	-0.788	5.74	0.063
-116	C	1.521	0.692	-3.701	1.294
-115	A	0.908	-0.965	2.296	-3.751
-115	T	-2.773	2.575	-2.286	0.692
-115	G	1.541	0.711	1.341	0.063
-115	C	0.015	1.44	-1.191	-0.585
-114	A	1.819	-0.06	0.032	-1.492
-114	T	-0.965	0.78	4.456	-0.804
-114	G	-2.232	0.711	-1.8	3.199
-114	C	0.015	-0.804	-3.073	0.668
-113	A	2.73	-2.773	1.541	-2.998
-113	T	-2.773	0.78	2.958	-0.804
-113	G	0.032	-2.286	1.341	-0.564
-113	C	0.015	0.692	0.69	0.668
-112	A	0.949	2.703	-1.439	-1.454
-112	T	-0.932	-0.081	0.76	-3.016
-112	G	0.836	-3.005	2.036	5.163
-112	C	-0.697	-0.011	-2.402	0.098
-111	A	4.552	-0.06	-0.723	-2.998
-111	T	-3.677	-1.015	4.456	-1.551
-111	G	-2.232	-1.537	1.341	0.69
-111	C	1.521	-3.047	1.318	1.92
-110	A	-0.882	-2.75	4.628	-1.454
-110	T	-1.841	-3.689	-0.746	-0.011
-110	G	-2.198	-1.499	4.562	4.533
-110	C	-2.968	-0.011	-1.772	2.615
-109	A	-3.647	-0.965	-1.477	-2.245
-109	T	-2.773	-1.912	-2.286	-0.804
-109	G	-0.723	-1.537	7.625	0.063
-109	C	0.015	2.187	3.199	1.294
-108	A	-0.003	-1.869	-0.723	-3.751
-108	T	-2.773	-1.015	2.209	-0.804
-108	G	0.787	-0.788	4.483	3.199
-108	C	-1.492	-0.804	-2.446	3.172
-107	A	-0.914	-0.965	0.032	-1.492
-107	T	-1.869	0.78	-1.537	-1.551
-107	G	-2.986	-2.286	2.598	5.081
-107	C	-1.492	-0.056	-1.819	5.677
-106	A	-0.914	-2.773	0.787	-4.505
-106	T	-2.773	0.78	-1.537	0.692
-106	G	1.541	-2.286	1.341	-1.191
-106	C	1.521	2.187	3.199	1.92
-105	A	1.819	-0.965	3.05	-3.751
-105	T	-3.677	-0.117	0.711	0.692
-105	G	-1.477	-0.038	3.227	1.945
-105	C	-0.739	0.692	-3.701	1.294
-104	A	-0.914	-0.965	0.032	-2.245
-104	T	-0.965	-1.912	2.209	-0.056
-104	G	-1.477	-0.038	3.227	0.69
-104	C	-2.245	0.692	0.063	1.92
-103	A	0.908	-2.773	-1.477	-2.245
-103	T	-0.965	-2.81	-0.038	1.44
-103	G	0.032	-0.788	6.997	-1.191
-103	C	-1.492	-0.804	-1.819	4.425
-102	A	-1.825	-0.965	3.805	-2.998
-102	T	-2.773	0.78	-3.784	-0.804
-102	G	-0.723	-3.784	7.625	0.063
-102	C	0.768	-0.804	-1.191	3.799
-101	A	-2.736	-1.869	2.296	-2.245
-101	T	-3.677	-0.117	0.711	-2.299
-101	G	0.032	0.711	-1.172	6.963
-101	C	-2.998	-1.551	3.199	1.294
-100	A	-0.914	-1.869	-2.232	-3.751
-100	T	-0.06	-1.912	-0.038	-0.804
-100	G	-0.723	-0.038	1.97	3.199
-100	C	-0.739	2.187	1.945	1.294
-99	A	2.73	-1.869	0.032	-2.998
-99	T	-2.773	-1.912	2.958	-0.056
-99	G	-0.723	-1.537	1.97	1.945
-99	C	-2.998	-2.299	1.945	3.172
-98	A	-0.003	-1.869	-0.723	-1.492
-98	T	-2.773	-1.015	-2.286	-1.551
-98	G	0.787	-0.038	6.368	-0.564
-98	C	3.027	0.692	-1.191	0.668
-97	A	3.641	-1.869	1.541	-1.492
-97	T	-3.677	0.78	-0.038	0.692
-97	G	-1.477	-0.038	4.483	-0.564
-97	C	-0.739	-1.551	-2.446	1.92
-96	A	-0.003	-1.869	0.787	-1.492
-96	T	-1.869	-0.117	-0.038	-0.804
-96	G	-0.723	-0.038	1.341	2.572
-96	C	0.015	2.187	-3.073	1.92
-95	A	-1.825	0.844	-0.723	-0.739
-95	T	-1.869	1.678	2.209	-1.551
-95	G	0.787	-1.537	-0.544	0.063
-95	C	2.274	1.44	-1.819	1.294
-94	A	1.819	-2.773	2.296	-1.492
-94	T	-1.869	-1.015	1.46	2.935
-94	G	-2.232	-0.038	3.227	-2.446
-94	C	0.015	-2.299	-0.564	1.92
-93	A	-0.003	-0.965	-0.723	-0.739
-93	T	-3.677	-0.117	-0.788	-1.551
-93	G	0.787	0.711	-0.544	5.081
-93	C	0.015	2.935	-1.819	0.041
-92	A	-0.914	-0.06	0.787	-2.245
-92	T	-2.773	1.678	5.954	-2.299
-92	G	-3.741	-4.533	2.598	0.69
-92	C	0.768	0.692	1.318	0.668
-91	A	-0.003	-2.773	-0.723	-2.998
-91	T	0.844	-2.81	-1.537	0.692
-91	G	-2.986	1.46	5.74	5.081
-91	C	-1.492	-1.551	-1.191	1.294
-90	A	-0.003	0.844	-3.741	-0.739
-90	T	-2.773	1.678	-2.286	-1.551
-90	G	3.05	-0.788	-1.172	1.945
-90	C	-0.739	1.44	1.318	2.546
-89	A	0.908	-0.965	2.296	-2.245
-89	T	-1.869	-1.912	3.707	2.187
-89	G	0.787	-3.035	-1.172	-1.819
-89	C	-1.492	1.44	2.572	0.041
-88	A	-0.914	-0.965	0.032	0.015
-88	T	-0.965	1.678	-4.533	-0.056
-88	G	-0.723	-2.286	7.625	1.318
-88	C	-0.739	-2.299	-2.446	3.172
-87	A	0.908	-3.677	-2.232	1.521
-87	T	-1.869	-0.117	0.711	-3.047
-87	G	3.05	-3.035	4.483	-3.073
-87	C	0.015	-0.056	-0.564	5.051
-86	A	1.819	-2.773	5.314	-2.245
-86	T	-2.773	-2.81	1.46	-3.047
-86	G	-1.477	-1.537	5.112	0.063
-86	C	0.768	2.935	-1.191	-1.211
-85	A	0.908	-1.869	0.032	-0.739
-85	T	-1.869	-0.117	-0.038	-1.551
-85	G	1.541	-0.788	5.74	3.199
-85	C	-2.998	-0.804	-1.191	-1.211
-84	A	-1.825	-1.869	1.541	-0.739
-84	T	-0.965	0.78	-0.038	-3.047
-84	G	-1.477	-2.286	5.74	1.945
-84	C	-1.492	-0.056	0.063	1.294
-83	A	-3.647	0.844	-0.723	-2.245
-83	T	-2.773	-1.015	0.711	-0.804
-83	G	2.296	-0.788	2.598	3.199
-83	C	2.274	-0.804	-0.564	-0.585
-82	A	-0.914	-0.965	1.541	-0.739
-82	T	-3.677	1.678	-0.788	0.692
-82	G	-1.477	-1.537	1.97	2.572
-82	C	1.521	-0.056	-1.819	0.668
-81	A	0.908	-1.869	0.787	-3.751
-81	T	-2.773	-1.015	2.958	-0.804
-81	G	0.032	-3.035	3.227	0.063
-81	C	1.521	0.692	-3.073	4.425
-80	A	-1.825	-1.869	3.05	0.015
-80	T	-3.677	-0.117	0.711	-2.299
-80	G	0.032	-3.035	2.598	3.199
-80	C	-1.492	5.926	-2.446	-0.585
-79	A	-2.736	-0.06	-2.232	-1.492
-79	T	-2.773	-0.117	4.456	-0.804
-79	G	1.541	-0.038	3.227	-1.191
-79	C	-1.492	-0.804	-1.191	3.799
-78	A	-0.914	-1.869	-0.723	-1.492
-78	T	-0.06	-1.912	0.711	-0.056
-78	G	0.787	0.711	-0.544	3.199
-78	C	-2.245	0.692	0.063	1.92
-77	A	-0.003	-2.773	1.541	-1.492
-77	T	-3.677	-0.117	0.711	0.692
-77	G	-2.986	-3.035	3.227	1.318
-77	C	-1.492	6.674	-1.191	0.668
-76	A	-1.825	-2.773	0.032	-3.751
-76	T	-1.869	-1.912	2.209	2.187
-76	G	-1.477	-3.784	5.112	3.199
-76	C	-0.739	-0.056	1.945	0.041
-75	A	-2.714	-0.024	-0.681	-2.968
-75	T	-2.75	-2.787	-2.252	-0.762
-75	G	1.594	-0.746	4.562	3.902
-75	C	-0.697	-2.265	-2.402	7.021
-74	A	-1.798	-1.841	1.594	-2.211
-74	T	-1.841	-1.885	0.007	-2.265
-74	G	-2.198	-3.757	5.193	-0.511
-74	C	-1.454	3.747	0.12	5.762
-73	A	-0.914	-0.965	-1.477	-3.751
-73	T	-0.965	-0.117	-0.038	-2.299
-73	G	1.541	-0.038	6.368	-0.564
-73	C	-0.739	-0.056	-1.191	3.172
-72	A	1.819	-0.965	1.541	-2.998
-72	T	-2.773	0.78	1.46	-0.804
-72	G	1.541	-2.286	-1.172	5.709
-72	C	-2.245	-0.804	-2.446	2.546
-71	A	-0.003	-0.06	-2.232	0.768
-71	T	-3.677	-1.912	-2.286	3.683
-71	G	-2.232	-1.537	0.713	1.318
-71	C	0.768	4.43	-1.191	1.92
-70	A	-0.882	-0.932	0.077	-2.968
-70	T	-3.659	-0.081	3.018	0.741
-70	G	0.077	-3.757	-0.49	-0.511
-70	C	0.06	2.244	0.12	5.133
-69	A	-1.825	-2.773	2.296	-2.245
-69	T	-1.869	-3.707	2.209	-0.056
-69	G	-1.477	-0.788	6.997	-2.446
-69	C	-0.739	1.44	-0.564	2.546
-68	A	-0.914	-1.869	1.541	-4.505
-68	T	-3.677	1.678	-1.537	-1.551
-68	G	1.541	-0.788	8.253	1.318
-68	C	0.768	0.692	-2.446	-0.585
-67	A	-0.914	-2.773	0.032	1.521
-67	T	-2.773	0.78	0.711	0.692
-67	G	0.032	2.958	5.112	-1.819
-67	C	0.768	-1.551	-3.073	-0.585
-66	A	-1.825	-0.06	1.541	-2.245
-66	T	-0.06	-1.015	0.711	-0.056
-66	G	-1.477	-0.038	0.713	3.199
-66	C	-1.492	0.692	1.945	-1.837
-65	A	-0.003	-1.869	0.787	-3.751
-65	T	-1.869	-1.015	-0.038	2.187
-65	G	-1.477	-3.784	4.483	4.454
-65	C	-3.751	2.935	-3.073	3.172
-64	A	-2.736	-1.869	-1.477	-1.492
-64	T	-2.773	-1.015	0.711	-0.804
-64	G	0.032	-2.286	4.483	-0.564
-64	C	-2.998	1.44	1.318	6.303
-63	A	-1.825	-0.965	-0.723	-4.505
-63	T	-2.773	-0.117	-0.788	-0.056
-63	G	-1.477	-1.537	6.368	1.318
-63	C	0.768	-0.056	1.318	1.92
-62	A	-0.914	-2.773	2.296	-3.751
-62	T	-0.965	-1.912	1.46	-1.551
-62	G	0.787	-0.788	4.483	1.945
-62	C	0.768	0.692	-1.191	-0.585
-61	A	0.949	-0.024	-0.681	-0.697
-61	T	-2.75	0.821	-1.499	-0.762
-61	G	-1.439	-1.499	7.088	2.011
-61	C	-1.454	1.492	-3.033	0.098
-60	A	-2.714	-2.75	0.836	-0.697
-60	T	-2.75	1.723	3.018	-1.514
-60	G	-2.198	-3.005	2.667	3.902
-60	C	0.06	-2.265	0.12	2.615
-59	A	-0.003	-2.773	-0.723	-3.751
-59	T	-1.869	-3.707	-0.788	-0.804
-59	G	0.787	0.711	3.855	1.318
-59	C	-2.245	3.683	-1.819	5.051
-58	A	0.908	-2.773	-0.723	-0.739
-58	T	-2.773	-3.707	2.958	1.44
-58	G	-2.232	-1.537	1.97	1.945
-58	C	0.015	-0.056	0.063	2.546
-57	A	-0.003	-0.06	-0.723	-2.998
-57	T	-2.773	-3.707	-1.537	-0.056
-57	G	-2.232	1.46	3.855	0.69
-57	C	-1.492	-2.299	2.572	5.677
-56	A	-2.736	-2.773	0.787	-2.245
-56	T	-2.773	-1.912	-0.788	0.692
-56	G	2.296	-3.035	1.97	3.199
-56	C	2.274	1.44	-0.564	1.294
-55	A	0.908	-3.677	1.541	0.768
-55	T	-1.869	-1.912	-2.286	-0.056
-55	G	-2.232	0.711	4.483	-1.819
-55	C	2.274	-1.551	1.318	1.294
-54	A	0.908	-0.06	0.032	-1.492
-54	T	-0.965	-1.015	-0.788	-3.047
-54	G	-2.986	-0.788	6.997	1.318
-54	C	-2.998	-0.056	-1.191	3.799
-53	A	-0.914	-2.773	1.541	-4.505
-53	T	-1.869	2.575	-2.286	-0.056
-53	G	-0.723	2.209	1.341	2.572
-53	C	-0.739	4.43	-3.073	1.294
-52	A	-1.825	-3.677	3.805	-2.998
-52	T	-2.773	3.473	1.46	4.43
-52	G	-1.477	-3.035	1.97	-0.564
-52	C	-2.245	1.44	-1.819	2.546
-51	A	-3.647	-1.869	0.787	-3.751
-51	T	-3.677	0.78	-1.537	2.187
-51	G	0.032	-0.038	3.855	0.69
-51	C	0.015	-0.804	-1.819	5.677
-50	A	-2.736	-2.773	1.541	-2.998
-50	T	-0.06	-1.015	-1.537	0.692
-50	G	0.787	-2.286	1.97	0.69
-50	C	1.521	-0.056	0.69	3.172
-49	A	1.819	-0.965	1.541	-2.245
-49	T	-2.773	-1.912	-1.537	-0.056
-49	G	-0.723	-0.788	4.483	-0.564
-49	C	-1.492	-1.551	1.945	2.546
-48	A	-0.003	-1.869	0.032	-1.492
-48	T	-2.773	2.575	-1.537	-3.047
-48	G	-2.232	-0.038	5.74	2.572
-48	C	-0.739	2.935	-3.701	1.92
-47	A	-0.003	-2.773	-1.477	-1.492
-47	T	0.844	3.473	-1.537	1.44
-47	G	0.032	-2.286	-1.172	3.827
-47	C	-3.751	2.187	0.69	1.294
-46	A	0.908	-1.869	0.787	-2.998
-46	T	-0.965	-0.117	1.46	-0.056
-46	G	-0.723	-1.537	0.713	-1.819
-46	C	1.521	-0.056	0.063	3.799
-45	A	-0.914	-1.869	3.805	-0.739
-45	T	-2.773	-1.015	2.209	-2.299
-45	G	-1.477	-3.784	4.483	2.572
-45	C	-3.751	1.44	0.063	1.294
-44	A	-0.914	-3.677	-2.232	-2.245
-44	T	-1.869	-2.81	0.711	-1.551
-44	G	-0.723	-3.035	5.74	6.963
-44	C	-2.998	4.43	-1.819	1.92
-43	A	-2.736	-1.869	-1.477	-0.739
-43	T	-3.677	-2.81	-1.537	2.935
-43	G	-1.477	-3.035	3.855	2.572
-43	C	0.768	3.683	0.69	1.294
-42	A	-0.914	-2.773	-1.477	-1.492
-42	T	-1.869	-1.015	-0.038	-0.804
-42	G	-2.232	1.46	0.085	2.572
-42	C	0.015	-1.551	2.572	4.425
-41	A	0.908	-2.773	-2.232	-0.739
-41	T	-2.773	-0.117	-0.038	-0.804
-41	G	-1.477	-1.537	3.855	0.063
-41	C	-1.492	2.935	-1.819	5.677
-40	A	-0.914	-2.773	0.032	-1.492
-40	T	-0.965	-1.912	2.209	-0.804
-40	G	0.787	-1.537	4.483	-3.701
-40	C	0.015	4.43	0.063	0.668
-39	A	0.908	-1.869	1.541	-1.492
-39	T	-3.677	0.78	-0.788	2.187
-39	G	-0.723	0.711	5.112	1.318
-39	C	-1.492	0.692	-3.073	-1.211
-38	A	-0.882	-1.841	1.594	-3.725
-38	T	-1.841	-0.081	-0.746	2.995
-38	G	1.594	-1.499	2.036	0.75
-38	C	-2.968	2.995	-1.772	1.986
-37	A	1.819	-1.869	0.032	-3.751
-37	T	-0.06	-0.117	-0.788	0.692
-37	G	-1.477	-2.286	1.341	2.572
-37	C	-2.998	-0.056	1.945	3.172
-36	A	-0.003	-1.869	2.296	-3.751
-36	T	-1.869	-1.015	-2.286	0.692
-36	G	3.05	-2.286	3.855	-1.819
-36	C	0.015	-3.047	0.69	5.051
-35	A	0.908	-1.869	4.559	-2.245
-35	T	-1.869	-1.912	-2.286	-2.299
-35	G	-1.477	-2.286	1.97	5.709
-35	C	0.768	0.692	-1.191	0.668
-34	A	2.73	-2.773	0.032	-1.492
-34	T	-0.965	-3.707	-0.038	-0.804
-34	G	1.541	2.209	2.598	-3.073
-34	C	1.521	-0.056	1.945	-0.585
-33	A	-0.003	-0.06	3.805	0.768
-33	T	-3.677	0.78	0.711	-1.551
-33	G	-2.232	-1.537	2.598	5.081
-33	C	-1.492	-0.804	-1.191	-2.463
-32	A	-1.825	-2.773	0.787	-3.751
-32	T	0.844	-0.117	-1.537	-0.804
-32	G	1.541	-2.286	3.855	1.945
-32	C	0.768	-0.804	-3.073	5.051
-31	A	1.819	-0.965	3.05	-2.245
-31	T	-3.677	0.78	-1.537	-1.551
-31	G	-2.986	0.711	1.97	0.063
-31	C	-1.492	0.692	0.69	3.172
-30	A	-0.914	-0.965	-0.723	-3.751
-30	T	1.748	-0.117	0.711	-0.804
-30	G	-1.477	-1.537	5.74	0.69
-30	C	0.768	3.683	-2.446	-1.211
-29	A	0.908	0.844	0.032	-1.492
-29	T	-0.06	-1.912	2.209	0.692
-29	G	0.032	0.711	2.598	0.063
-29	C	-2.998	1.44	-4.328	1.294
-28	A	1.819	-1.869	0.032	-2.245
-28	T	1.748	2.575	-1.537	-0.804
-28	G	1.541	-1.537	1.341	-1.191
-28	C	-0.739	2.187	1.318	-1.837
-27	A	3.641	-0.06	2.296	-1.492
-27	T	-0.06	0.78	-0.038	0.692
-27	G	-0.723	1.46	-1.172	1.945
-27	C	-1.492	-2.299	-0.564	-1.837
-26	A	3.641	1.748	-0.723	-2.998
-26	T	-0.06	-1.015	-0.788	1.44
-26	G	-0.723	-0.788	0.085	1.318
-26	C	0.015	4.43	-4.328	0.041
-25	A	0.908	-0.06	-1.477	3.027
-25	T	0.844	-0.117	1.46	2.187
-25	G	0.032	-2.286	0.713	-4.328
-25	C	-0.739	0.692	-1.191	1.294
-24	A	3.641	-0.965	0.787	-2.245
-24	T	-0.06	0.78	-1.537	-0.804
-24	G	0.032	-3.035	1.97	0.063
-24	C	1.521	-1.551	-2.446	3.799
-23	A	-0.003	-0.965	5.314	0.015
-23	T	-1.869	-1.015	-0.788	-1.551
-23	G	-2.232	-0.038	1.341	-0.564
-23	C	-2.998	1.44	1.318	1.294
-22	A	-2.736	-0.965	0.032	-3.751
-22	T	-0.965	-1.015	2.209	-0.804
-22	G	-0.723	-1.537	5.74	2.572
-22	C	-0.739	-1.551	0.69	0.668
-21	A	-3.647	-1.869	2.296	-2.245
-21	T	-2.773	1.678	-1.537	-2.299
-21	G	0.787	-2.286	4.483	5.081
-21	C	-0.739	-0.056	-3.073	3.172
-20	A	-0.914	-3.677	2.296	-3.751
-20	T	-2.773	0.78	-0.788	-0.056
-20	G	0.787	0.711	3.227	-2.446
-20	C	-0.739	-1.551	4.454	1.92
-19	A	-2.714	-0.932	0.836	-1.454
-19	T	-1.841	-1.885	0.76	-0.762
-19	G	-1.439	2.265	5.825	2.641
-19	C	0.817	-2.265	-3.033	0.727
-18	A	-0.914	-1.869	1.541	-3.751
-18	T	-3.677	-1.015	2.958	-1.551
-18	G	3.05	-1.537	3.855	-0.564
-18	C	3.027	-1.551	-1.819	1.92
-17	A	2.73	-1.869	2.296	-0.739
-17	T	-0.965	0.78	-3.035	-2.299
-17	G	2.296	-2.286	1.341	4.454
-17	C	-1.492	-1.551	-3.073	2.546
-16	A	1.819	-2.773	3.805	-0.739
-16	T	-2.773	-1.912	0.711	-1.551
-16	G	0.032	-4.533	3.227	-1.819
-16	C	0.015	1.44	1.318	1.92
-15	A	1.819	-3.677	2.296	-1.492
-15	T	-3.677	-0.117	-0.788	-3.047
-15	G	-1.477	-1.537	5.112	5.709
-15	C	0.768	-0.056	-1.191	-1.211
-14	A	-0.003	-0.06	0.032	-2.245
-14	T	-1.869	-1.015	-2.286	-0.056
-14	G	3.05	-3.035	1.97	3.199
-14	C	-2.245	2.187	0.69	0.041
-13	A	-0.003	-2.773	3.05	-1.492
-13	T	-0.965	0.78	0.711	-2.299
-13	G	-0.723	-2.286	1.97	1.318
-13	C	1.521	2.187	-1.191	-0.585
-12	A	3.641	-2.773	0.787	-1.492
-12	T	-0.06	-1.912	-0.038	-0.056
-12	G	0.032	-1.537	0.085	5.081
-12	C	0.015	-2.299	-2.446	1.92
-11	A	-0.003	0.844	3.05	-0.739
-11	T	-2.773	-2.81	-3.035	-0.056
-11	G	-2.986	-1.537	2.598	-0.564
-11	C	-3.751	3.683	3.199	2.546
-10	A	-0.914	-2.773	-2.232	-3.751
-10	T	-1.869	0.78	1.46	-0.056
-10	G	0.787	-1.537	2.598	3.827
-10	C	-1.492	1.44	-1.191	2.546
-9	A	0.908	-1.869	-0.723	-1.492
-9	T	-1.869	0.78	-0.038	-0.804
-9	G	-2.232	-2.286	2.598	1.945
-9	C	0.768	-2.299	0.69	3.799
-8	A	0.908	-2.773	0.787	-1.492
-8	T	-1.869	-0.117	-0.788	-3.047
-8	G	-0.723	-1.537	3.227	1.318
-8	C	0.015	1.44	0.063	2.546
-7	A	-0.003	-0.06	2.296	-3.751
-7	T	-2.773	-0.117	-0.038	-0.056
-7	G	0.787	-0.038	0.713	1.945
-7	C	0.015	-0.804	1.318	-0.585
-6	A	0.908	-2.773	0.787	-0.739
-6	T	-2.773	-3.707	-0.038	4.43
-6	G	0.032	-0.038	3.227	0.69
-6	C	0.768	0.692	-3.701	0.668
-5	A	4.552	-2.773	0.787	-2.998
-5	T	-2.773	-0.117	-2.286	-0.056
-5	G	1.541	-2.286	-1.172	1.945
-5	C	1.521	4.43	-1.191	0.668
-4	A	-0.914	-0.965	3.05	3.027
-4	T	-2.773	5.268	-2.286	-0.056
-4	G	-1.477	-3.035	0.713	-0.564
-4	C	-3.751	2.935	0.69	0.041
-3	A	-2.736	-1.869	-2.232	-2.245
-3	T	0.844	0.78	0.711	1.44
-3	G	-2.986	-2.286	-0.544	6.963
-3	C	0.015	5.178	-4.328	1.92
-2	A	1.819	-1.869	-0.723	-3.751
-2	T	-0.06	2.575	-0.038	-0.056
-2	G	-1.477	-1.537	-1.8	-1.819
-2	C	3.781	1.44	1.945	1.92
-1	A	-0.003	-2.773	3.805	2.274
-1	T	0.844	-0.117	-2.286	2.187
-1	G	-1.477	-1.537	0.713	1.318
-1	C	0.015	0.692	-4.955	1.294
0	A	-0.003	-1.869	2.296	-1.492
0	T	-0.965	-1.015	-1.537	-0.056
[truncated: 82 more rows]

## Sheet: Class 2
		Nucleotide in position i
Nucleotide position i relative to TSS	Nucleotide in position i-1	A	T	G	C
-499	A	0.328	0.385	1.143	-1.371
-499	T	1.26	2.204	-0.281	1.051
-499	G	-1.087	-2.524	-0.022	-1.367
-499	C	5.694	-1.318	-0.694	-2.229
-498	A	-2.31	2.085	3.306	2.496
-498	T	1.214	1.276	-0.327	-2.929
-498	G	-0.39	-1.071	1.823	-0.745
-498	C	1.715	-1.357	-3.42	-0.858
-497	A	1.152	-0.528	-1.129	0.934
-497	T	-3.142	-3.108	1.905	4.145
-497	G	-0.39	-0.327	2.457	-0.745
-497	C	-0.628	-0.571	-2.752	1.966
-496	A	-1.445	0.343	0.349	-2.19
-496	T	-2.271	3.029	-2.559	-2.143
-496	G	1.089	-0.327	-0.08	-0.076
-496	C	-1.409	4.145	-4.089	7.612
-495	A	-0.579	-0.528	-1.869	-0.628
-495	T	2.085	4.783	0.417	0.215
-495	G	0.349	-3.303	-3.25	-0.076
-495	C	3.277	3.359	-2.083	-0.152
-494	A	4.614	0.343	1.089	-0.628
-494	T	-1.4	1.276	3.393	0.215
-494	G	-0.39	-1.815	-1.982	-2.752
-494	C	0.934	1.787	-2.083	-0.858
-493	A	-0.579	-1.4	4.785	0.153
-493	T	0.343	0.399	0.417	0.215
-493	G	-1.869	-0.327	1.823	-0.076
-493	C	-0.628	1.001	-4.089	-0.152
-492	A	1.152	-2.271	1.089	-2.971
-492	T	-2.271	1.276	1.905	-1.357
-492	G	1.828	1.161	3.091	-3.42
-492	C	0.153	2.573	-0.745	-1.563
-491	A	2.883	-2.271	-0.39	0.934
-491	T	-2.271	0.399	0.417	4.145
-491	G	2.567	-1.815	1.823	2.599
-491	C	-1.409	-0.571	-4.089	-2.975
-490	A	0.286	2.085	-0.39	0.153
-490	T	-1.4	-1.354	-0.327	-1.357
-490	G	-1.869	-3.303	0.555	1.93
-490	C	-1.409	2.573	-2.083	5.495
-489	A	-0.579	-0.528	-0.39	-2.971
-489	T	-3.142	2.153	1.161	-0.571
-489	G	-1.129	-4.047	2.457	-0.076
-489	C	2.496	6.503	-0.745	-0.858
-488	A	-1.445	1.214	-1.129	-0.628
-488	T	-0.528	3.906	1.161	-0.571
-488	G	1.089	-0.327	1.823	-0.076
-488	C	1.715	-2.143	-4.089	0.554
-487	A	-1.412	0.385	4.115	-2.156
-487	T	1.26	2.204	-0.281	-1.318
-487	G	-2.573	-3.272	3.802	-0.694
-487	C	-1.371	2.631	-4.055	2.736
-486	A	-0.579	-0.528	-0.39	-2.971
-486	T	-0.528	1.276	-1.815	3.359
-486	G	4.785	-1.815	0.555	-0.076
-486	C	0.934	1.787	-4.758	1.26
-485	A	4.614	-1.4	1.828	0.153
-485	T	-1.4	2.153	1.161	-1.357
-485	G	-1.129	-4.047	-0.714	-0.745
-485	C	-1.409	4.931	-4.089	2.671
-484	A	1.152	0.343	0.349	-1.409
-484	T	-1.4	0.399	1.161	1.001
-484	G	1.828	-1.815	-1.982	-0.076
-484	C	3.277	-0.571	-3.42	1.966
-483	A	0.328	-1.366	3.372	2.554
-483	T	0.385	2.204	-4.767	1.051
-483	G	-0.344	-1.029	-0.659	-2.039
-483	C	2.554	1.841	-4.055	1.317
-482	A	1.152	-1.4	5.524	-2.971
-482	T	-0.528	0.399	1.905	-0.571
-482	G	-1.869	-1.815	1.189	-4.089
-482	C	3.277	0.215	-2.083	1.966
-481	A	1.152	-2.271	4.046	-1.409
-481	T	-1.4	-2.231	-0.327	1.001
-481	G	1.089	-1.815	2.457	3.936
-481	C	-0.628	0.215	-5.427	0.554
-480	A	-0.542	1.26	-0.344	0.199
-480	T	-0.491	-2.202	-0.281	-2.898
-480	G	0.399	-0.281	2.528	-2.711
-480	C	3.339	1.051	-2.039	2.736
-479	A	-0.579	1.214	2.567	-0.628
-479	T	-3.142	1.276	2.649	-1.357
-479	G	2.567	-2.559	2.457	-2.083
-479	C	-1.409	0.215	-1.414	-0.152
-478	A	-1.412	-2.242	1.143	0.199
-478	T	-2.242	1.322	-1.776	2.631
-478	G	-2.573	1.215	5.714	0.65
-478	C	-1.371	1.051	-3.383	-0.101
-477	A	-2.281	-2.242	-1.087	-2.156
-477	T	-0.491	0.441	1.215	0.261
-477	G	3.372	1.215	0.616	-2.711
-477	C	0.199	1.841	-2.711	4.155
-476	A	-0.542	-1.366	2.629	0.984
-476	T	-2.242	-0.44	4.205	-0.529
-476	G	-0.344	-1.029	-0.022	-1.367
-476	C	-1.371	0.261	-4.727	5.573
-475	A	-0.542	-0.491	-1.83	-1.371
-475	T	-3.993	0.441	0.467	0.261
-475	G	-0.344	-1.776	6.352	-3.383
-475	C	1.769	2.631	-1.367	2.027
-474	A	0.286	-1.4	-0.39	-1.409
-474	T	-0.528	-1.354	3.393	-1.357
-474	G	2.567	-1.071	2.457	0.592
-474	C	0.934	1.001	-4.758	0.554
-473	A	2.883	-0.528	3.306	-2.19
-473	T	-1.4	2.153	-1.815	-1.357
-473	G	-0.39	-1.815	-0.08	2.599
-473	C	0.934	2.573	-4.758	0.554
-472	A	0.286	-0.528	2.567	-0.628
-472	T	-3.142	5.66	1.161	-1.357
-472	G	-1.129	-2.559	2.457	-2.752
-472	C	-1.409	-0.571	-0.745	2.671
-471	A	-1.445	-2.271	0.349	-2.19
-471	T	-0.528	0.399	3.393	-2.143
-471	G	2.567	-1.815	3.725	0.592
-471	C	1.715	-1.357	-0.745	-1.563
-470	A	-1.445	-1.4	4.046	0.934
-470	T	-0.528	-0.478	-1.815	-2.143
-470	G	1.089	1.161	1.189	3.268
-470	C	1.715	-0.571	-4.758	-0.858
-469	A	0.286	-1.4	-0.39	2.496
-469	T	-3.142	0.399	0.417	1.001
-469	G	-1.129	-1.815	-0.08	1.261
-469	C	0.153	1.787	-1.414	1.26
-468	A	-1.412	0.385	-1.087	-1.371
-468	T	-3.117	1.322	-3.272	3.421
-468	G	-1.83	2.71	-1.296	-0.694
-468	C	1.769	4.211	-2.039	2.736
-467	A	2.017	-4.013	-0.39	-2.19
-467	T	2.956	2.153	4.88	-0.571
-467	G	-4.087	-3.303	-0.714	-0.076
-467	C	2.496	1.001	-2.752	3.377
-466	A	2.017	-0.528	3.306	-2.19
-466	T	-2.271	-1.354	0.417	-1.357
-466	G	-0.39	-0.327	3.091	-2.083
-466	C	1.715	0.215	-1.414	0.554
-465	A	1.152	-0.528	2.567	-2.19
-465	T	-1.4	3.906	-1.815	-2.143
-465	G	-1.869	-3.303	4.994	4.605
-465	C	-0.628	-2.143	-4.089	1.966
-464	A	2.883	-1.4	-1.869	-2.19
-464	T	-3.142	-0.478	-0.327	1.001
-464	G	1.089	-1.815	1.189	1.261
-464	C	4.058	2.573	-2.752	-0.152
-463	A	-0.579	2.085	3.306	0.153
-463	T	-1.4	-1.354	-0.327	1.787
-463	G	-1.129	-1.815	-0.08	-0.745
-463	C	2.496	-0.571	-2.083	0.554
-462	A	-2.31	1.214	2.567	-2.19
-462	T	2.085	-1.354	-0.327	-2.143
-462	G	2.567	0.417	-0.08	-2.083
-462	C	-0.628	3.359	-3.42	2.671
-461	A	2.883	0.343	-0.39	-0.628
-461	T	2.085	-0.478	-0.327	2.573
-461	G	-1.129	-2.559	2.457	-0.745
-461	C	-0.628	-1.357	-2.752	1.26
-460	A	-1.445	1.214	3.306	-0.628
-460	T	-1.4	0.399	-0.327	-2.929
-460	G	1.089	-1.071	2.457	-3.42
-460	C	2.496	-1.357	-1.414	2.671
-459	A	1.152	-2.271	1.089	0.934
-459	T	-2.271	1.276	-0.327	0.215
-459	G	1.828	-1.815	1.189	2.599
-459	C	0.934	-2.929	-4.758	2.671
-458	A	2.017	2.085	-1.869	0.153
-458	T	-3.142	-2.231	-1.071	0.215
-458	G	-1.129	-0.327	-1.348	-0.076
-458	C	0.153	2.573	-0.745	4.789
-457	A	2.017	0.343	-1.129	-2.971
-457	T	-0.528	0.399	0.417	1.787
-457	G	1.089	-3.303	-1.348	-1.414
-457	C	0.934	6.503	-4.089	2.671
-456	A	0.286	3.827	-1.129	0.934
-456	T	2.956	-1.354	1.905	0.215
-456	G	-1.869	-3.303	-1.348	-0.076
-456	C	1.715	-0.571	-2.083	1.26
-455	A	1.152	-2.271	0.349	3.277
-455	T	-2.271	-0.478	-0.327	1.001
-455	G	1.089	-4.047	1.189	-1.414
-455	C	-1.409	6.503	-2.083	-0.152
-454	A	1.152	-0.528	0.349	-2.19
-454	T	-0.528	-0.478	0.417	0.215
-454	G	2.567	-1.815	-0.714	-0.745
-454	C	-1.409	1.787	-2.083	4.083
-453	A	2.017	-2.271	1.828	0.153
-453	T	-2.271	-1.354	1.161	1.001
-453	G	1.828	-1.071	-0.714	-2.083
-453	C	-0.628	-2.143	-1.414	5.495
-452	A	-1.445	2.085	2.567	-2.19
-452	T	-3.142	0.399	-1.815	-2.143
-452	G	-1.129	1.161	0.555	-0.076
-452	C	4.058	1.001	-2.752	2.671
-451	A	0.286	-2.271	0.349	0.153
-451	T	0.343	-0.478	-0.327	4.931
-451	G	-0.39	-3.303	3.725	-2.083
-451	C	-1.409	3.359	-3.42	0.554
-450	A	0.286	-3.142	0.349	0.934
-450	T	-1.4	2.153	0.417	-3.715
-450	G	-1.129	0.417	3.091	-2.083
-450	C	4.839	1.001	-4.758	2.671
-449	A	1.152	-0.528	4.046	-2.19
-449	T	-1.4	-1.354	3.393	-0.571
-449	G	0.349	0.417	-0.714	-0.745
-449	C	-2.19	3.359	-4.758	1.966
-448	A	1.152	-2.271	0.349	-1.409
-448	T	0.343	-1.354	-0.327	3.359
-448	G	-1.869	0.417	1.823	0.592
-448	C	1.715	1.787	-4.758	0.554
-447	A	-0.579	-0.528	4.046	-2.19
-447	T	-1.4	0.399	-1.815	1.787
-447	G	0.349	-2.559	-1.982	1.261
-447	C	0.934	1.787	-0.745	1.26
-446	A	2.017	0.343	-1.129	-1.409
-446	T	1.214	-1.354	-0.327	-0.571
-446	G	-1.869	-3.303	3.725	-0.076
-446	C	-0.628	2.573	-3.42	4.083
-445	A	-0.579	-0.528	1.828	-0.628
-445	T	-3.142	3.029	-1.815	0.215
-445	G	2.567	-2.559	-0.08	-0.745
-445	C	0.934	1.001	-3.42	4.083
-444	A	-2.31	1.214	-0.39	1.715
-444	T	-0.528	-0.478	3.393	-2.143
-444	G	0.349	-1.815	-0.714	-1.414
-444	C	2.496	3.359	-4.758	2.671
-443	A	0.286	-2.271	1.828	0.153
-443	T	2.085	-1.354	1.905	-0.571
-443	G	1.089	-3.303	-1.348	0.592
-443	C	0.934	3.359	-4.089	1.26
-442	A	1.152	1.214	0.349	1.715
-442	T	-4.013	2.153	-0.327	-1.357
-442	G	-1.869	-0.327	-1.348	1.261
-442	C	2.496	2.573	-2.752	-0.152
-441	A	1.152	-4.013	-0.39	0.934
-441	T	0.343	3.029	1.905	0.215
-441	G	-0.39	-4.047	-2.616	2.599
-441	C	0.153	5.717	-2.083	-1.563
-440	A	3.748	0.343	0.349	-2.971
-440	T	-0.528	0.399	-1.071	1.787
-440	G	-4.087	-1.815	1.189	0.592
-440	C	0.153	4.145	-3.42	1.966
-439	A	2.017	-2.271	-0.39	-0.628
-439	T	-1.4	-0.478	2.649	1.787
-439	G	-1.869	-1.815	1.189	-0.745
-439	C	1.715	-0.571	-1.414	1.966
-438	A	-0.579	-0.528	2.567	-1.409
-438	T	-3.142	1.276	-1.815	-1.357
-438	G	1.089	-3.303	-0.714	4.605
-438	C	0.934	1.787	-3.42	3.377
-437	A	1.152	-2.271	-1.129	0.934
-437	T	-3.142	1.276	0.417	0.215
-437	G	1.089	-1.071	-1.348	-2.083
-437	C	0.153	4.931	-1.414	2.671
-436	A	2.017	-0.528	-0.39	-1.409
-436	T	-2.271	1.276	2.649	1.001
-436	G	1.089	-2.559	-0.08	-2.083
-436	C	2.496	2.573	-4.089	1.26
-435	A	6.345	-2.271	-1.869	1.715
-435	T	-3.142	2.153	1.161	0.215
-435	G	-1.869	-4.047	1.189	1.93
-435	C	-2.19	1.787	-2.752	1.966
-434	A	0.286	-0.528	-0.39	-0.628
-434	T	-1.4	-0.478	0.417	-1.357
-434	G	-2.608	-1.815	-0.08	1.93
-434	C	5.62	4.931	-5.427	1.966
-433	A	-2.31	-1.4	4.785	0.153
-433	T	-2.271	2.153	3.393	-1.357
-433	G	-1.869	-1.815	-0.08	-2.083
-433	C	-0.628	2.573	-0.745	1.26
-432	A	-0.579	-2.271	-2.608	-1.409
-432	T	-0.528	-0.478	1.905	0.215
-432	G	2.567	2.649	4.359	-2.752
-432	C	2.496	-0.571	-4.089	0.554
-431	A	3.748	0.343	2.567	-2.19
-431	T	-2.271	3.906	-0.327	-1.357
-431	G	0.349	1.905	-1.982	-0.076
-431	C	3.277	-1.357	-4.758	-0.152
-430	A	2.017	-0.528	2.567	0.934
-430	T	1.214	1.276	2.649	-0.571
-430	G	3.306	-1.815	-1.348	-4.758
-430	C	-1.409	2.573	-4.089	-0.152
-429	A	2.883	2.085	0.349	0.153
-429	T	-0.528	3.906	-1.071	-0.571
-429	G	-0.39	-1.071	2.457	-2.083
-429	C	-2.19	0.215	-2.083	-0.858
-428	A	2.017	2.085	0.349	-4.533
-428	T	-1.4	0.399	1.161	4.145
-428	G	1.089	-0.327	1.189	-2.083
-428	C	0.153	1.787	-3.42	-1.563
-427	A	1.152	0.343	2.567	-2.19
-427	T	-0.528	0.399	0.417	3.359
-427	G	-1.869	-4.047	2.457	1.93
-427	C	-0.628	0.215	-3.42	-0.152
-426	A	-0.579	0.343	-1.129	-0.628
-426	T	-3.142	3.906	-1.071	-2.929
-426	G	1.828	-2.559	-1.982	4.605
-426	C	-1.409	4.145	-2.752	3.377
-425	A	-0.579	-3.142	1.089	-0.628
-425	T	2.956	1.276	0.417	1.001
-425	G	-2.608	-4.047	-0.714	-0.076
-425	C	2.496	4.931	-2.083	0.554
-424	A	0.286	-1.4	0.349	2.496
-424	T	-1.4	3.029	-3.303	1.001
-424	G	1.089	-3.303	1.189	-0.745
-424	C	4.058	-0.571	-2.083	-0.152
-423	A	1.152	2.956	0.349	0.153
-423	T	-0.528	-0.478	-0.327	-1.357
-423	G	-1.869	-2.559	-1.348	1.93
-423	C	1.715	1.787	-4.089	3.377
-422	A	2.017	1.214	0.349	-2.971
-422	T	0.343	-1.354	1.905	0.215
-422	G	-3.347	-1.071	-0.714	-0.745
-422	C	1.715	1.787	-2.752	4.083
-421	A	2.017	0.343	-2.608	0.934
-421	T	-0.528	-0.478	0.417	1.001
-421	G	-0.39	-0.327	1.189	-2.083
-421	C	0.934	1.787	-2.083	0.554
-420	A	2.017	0.343	1.089	-1.409
-420	T	-0.528	0.399	1.905	-0.571
-420	G	0.349	-1.815	-0.08	-1.414
-420	C	-4.533	2.573	-4.758	6.906
-419	A	-0.579	-2.271	0.349	-0.628
-419	T	-2.271	0.399	1.905	1.001
-419	G	-1.129	-1.815	1.823	-1.414
-419	C	2.496	0.215	-2.752	4.083
-418	A	-2.31	2.085	1.089	-2.19
-418	T	-2.271	-1.354	0.417	-0.571
-418	G	-2.608	-1.071	1.823	2.599
-418	C	0.934	1.001	-2.083	3.377
-417	A	-0.579	-3.142	1.089	-3.752
-417	T	-0.528	2.153	1.905	-2.929
-417	G	-1.129	0.417	1.823	-0.076
-417	C	1.715	3.359	-1.414	0.554
-416	A	-2.31	0.343	3.306	-2.19
-416	T	0.343	-1.354	0.417	3.359
-416	G	-0.39	-0.327	1.823	1.93
-416	C	0.934	-2.143	-4.089	-0.152
-415	A	-0.579	-1.4	0.349	0.153
-415	T	-2.271	0.399	0.417	-2.143
-415	G	1.828	-1.071	0.555	-0.076
-415	C	-0.628	3.359	-3.42	4.083
-414	A	-0.579	0.343	-0.39	-0.628
-414	T	-2.271	1.276	-0.327	2.573
-414	G	-1.129	-2.559	1.189	-0.076
-414	C	-1.409	3.359	-2.752	3.377
-413	A	-0.579	-1.4	-0.39	-2.971
-413	T	-1.4	4.783	-0.327	-0.571
-413	G	-1.129	-2.559	1.189	-0.076
-413	C	2.496	2.573	-2.083	2.671
-412	A	0.286	-0.528	0.349	-0.628
-412	T	-1.4	3.029	2.649	-1.357
-412	G	-1.129	0.417	-0.08	-0.745
-412	C	3.277	3.359	-4.758	-1.563
-411	A	-1.445	-1.4	5.524	-2.19
-411	T	-2.271	0.399	3.393	4.145
-411	G	3.306	-2.559	-1.348	-1.414
-411	C	-1.409	0.215	-3.42	0.554
-410	A	-0.579	-2.271	-1.129	2.496
-410	T	-2.271	2.153	-1.815	-1.357
-410	G	0.349	1.161	3.091	-1.414
-410	C	0.934	-1.357	-3.42	4.789
-409	A	1.152	-1.4	1.089	-2.19
-409	T	1.214	-1.354	0.417	-0.571
-409	G	-1.869	-1.071	0.555	-0.745
-409	C	0.153	1.787	-2.752	5.495
-408	A	2.017	-0.528	1.089	-2.19
-408	T	-3.142	3.906	0.417	-2.929
-408	G	3.306	-1.071	-0.714	-2.083
-408	C	1.715	1.787	-3.42	2.671
-407	A	-0.579	-0.528	5.524	-0.628
-407	T	-1.4	0.399	5.624	-1.357
-407	G	-1.129	-1.815	3.091	-3.42
-407	C	-2.971	-2.143	-2.083	2.671
-406	A	-0.579	-2.271	0.349	-3.752
-406	T	-3.142	-0.478	-2.559	1.787
-406	G	3.306	-0.327	6.262	1.93
-406	C	1.715	-1.357	-2.083	-0.858
-405	A	-1.445	-2.271	2.567	2.496
-405	T	-2.271	2.153	-1.071	-2.929
-405	G	1.828	-1.815	-0.714	3.268
-405	C	3.277	-1.357	-5.427	3.377
-404	A	2.017	2.085	-1.129	-0.628
-404	T	1.214	-0.478	-3.303	-0.571
-404	G	0.349	-1.815	0.555	-4.089
-404	C	3.277	1.787	1.261	0.554
-403	A	1.152	2.956	3.306	-0.628
-403	T	-3.142	0.399	4.88	-1.357
-403	G	-2.608	-3.303	-0.714	3.936
-403	C	-2.971	1.787	-4.089	0.554
-402	A	-2.31	-1.4	-0.39	-3.752
-402	T	-2.271	-1.354	1.905	2.573
-402	G	-0.39	-0.327	3.091	-0.076
-402	C	0.153	3.359	-2.752	2.671
-401	A	2.883	-2.271	-2.608	-2.19
-401	T	0.343	0.399	1.905	-2.143
-401	G	0.349	-1.815	5.628	-2.752
-401	C	5.62	0.215	-3.42	-0.152
-400	A	2.883	0.343	1.089	4.839
-400	T	-3.142	-0.478	1.161	-1.357
-400	G	0.349	0.417	1.823	-0.745
-400	C	-1.409	0.215	-3.42	-2.269
-399	A	0.286	-0.528	1.089	-2.19
-399	T	-0.528	-0.478	0.417	1.001
-399	G	0.349	-1.071	-1.348	2.599
-399	C	3.277	-2.143	-2.083	1.26
-398	A	2.883	1.214	1.828	-2.19
-398	T	0.343	-2.231	-1.071	-1.357
-398	G	0.349	-3.303	0.555	-0.076
-398	C	0.153	3.359	-3.42	3.377
-397	A	2.883	2.085	0.349	-1.409
-397	T	-1.4	0.399	1.161	-1.357
-397	G	-3.347	-3.303	4.359	-0.745
-397	C	2.496	-1.357	-0.745	-0.152
-396	A	1.152	2.085	1.089	-3.752
-396	T	-3.142	3.029	-1.071	-1.357
-396	G	0.349	-0.327	4.994	-0.076
-396	C	0.934	-0.571	-2.752	-0.858
-395	A	-0.579	0.343	1.089	-1.409
-395	T	0.343	3.029	0.417	0.215
-395	G	1.089	0.417	-0.714	1.93
-395	C	1.715	-2.929	-4.758	0.554
-394	A	-0.579	-1.4	4.785	-0.628
-394	T	-0.528	-1.354	1.905	0.215
-394	G	-1.869	0.417	-0.08	-2.752
-394	C	0.934	3.359	-3.42	1.26
-393	A	-1.445	-0.528	0.349	-0.628
-393	T	-1.4	3.029	1.161	-1.357
-393	G	0.349	-4.047	1.189	4.605
-393	C	2.496	2.573	-4.758	-1.563
-392	A	-0.579	-2.271	1.089	1.715
-392	T	-2.271	-0.478	3.393	-0.571
-392	G	-1.129	-1.815	2.457	-2.083
-392	C	3.277	3.359	-2.752	-1.563
-391	A	-0.579	-0.528	2.567	-2.19
-391	T	-2.271	-0.478	3.393	-2.143
-391	G	4.785	-0.327	0.555	-0.745
-391	C	0.153	0.215	-4.758	1.966
-390	A	-1.445	1.214	3.306	-0.628
-390	T	-0.528	0.399	0.417	-1.357
-390	G	-1.869	-0.327	4.359	-1.414
-390	C	-1.409	2.573	-4.089	0.554
-389	A	1.198	-1.366	-2.573	-2.156
-389	T	0.385	2.204	0.467	0.261
-389	G	-1.83	-0.281	1.253	4.683
-389	C	3.339	0.261	-4.055	-1.52
-388	A	-1.445	1.214	1.828	0.934
-388	T	-3.142	3.029	1.161	0.215
-388	G	-1.869	-3.303	-1.348	1.261
-388	C	1.715	2.573	-2.752	0.554
-387	A	-4.042	-2.271	2.567	-1.409
-387	T	0.343	-2.231	3.393	1.001
-387	G	-0.39	-4.047	-0.08	2.599
-387	C	-2.19	3.359	-1.414	3.377
-386	A	2.883	-3.142	-3.347	-2.19
-386	T	-1.4	-1.354	-1.815	-0.571
-386	G	-0.39	1.905	3.091	-0.745
-386	C	3.277	1.787	-2.083	3.377
-385	A	-2.281	-2.242	3.372	4.124
-385	T	-3.117	-0.44	2.71	0.261
-385	G	-1.83	-1.029	-0.022	-0.694
-385	C	-2.941	1.051	-2.711	4.864
-384	A	-1.412	-3.117	-1.087	-4.51
-384	T	-3.117	1.322	2.71	-3.688
-384	G	-1.087	-1.029	1.253	3.339
-384	C	5.694	5.001	-3.383	2.027
-383	A	0.286	-0.528	4.785	-3.752
-383	T	-2.271	0.399	2.649	1.001
-383	G	-1.129	-1.815	0.555	1.261
-383	C	2.496	-2.143	-3.42	1.26
-382	A	-2.31	-0.528	1.828	0.153
-382	T	-3.142	0.399	1.905	-3.715
-382	G	1.828	3.393	-0.08	-0.745
-382	C	0.153	1.787	-2.083	0.554
-381	A	-0.579	-3.142	1.828	-1.409
-381	T	-0.528	3.906	1.905	0.215
-381	G	1.828	-2.559	1.823	-0.076
-381	C	-1.409	-1.357	-4.089	3.377
-380	A	1.152	-0.528	1.089	-2.19
-380	T	0.343	0.399	-2.559	-1.357
-380	G	-1.129	-1.815	4.994	-1.414
-380	C	-1.409	2.573	-2.083	3.377
-379	A	0.286	0.343	-1.129	-0.628
-379	T	-1.4	-0.478	2.649	-0.571
-379	G	1.828	-0.327	1.189	-0.745
-379	C	0.934	0.215	-4.758	2.671
-378	A	3.748	-0.528	1.828	-2.971
-378	T	0.343	0.399	-0.327	-0.571
-378	G	-0.39	-1.815	-0.714	0.592
-378	C	0.153	1.787	-2.083	1.26
-377	A	2.017	0.343	2.567	-1.409
-377	T	-2.271	0.399	0.417	1.001
-377	G	-0.39	-3.303	-0.08	1.93
-377	C	-2.19	-2.143	-0.076	2.671
-376	A	2.017	-4.013	0.349	-1.409
-376	T	-2.271	-1.354	-1.815	0.215
-376	G	-1.129	-0.327	3.725	-0.076
-376	C	0.153	5.717	-0.745	-0.152
-375	A	-1.412	0.385	1.143	-2.156
-375	T	-0.491	-0.44	2.71	-1.318
-375	G	1.886	-1.776	3.802	-2.039
-375	C	0.984	0.261	-4.055	2.027
-374	A	-0.542	0.385	1.886	-0.586
-374	T	-0.491	2.204	-0.281	-2.898
-374	G	-0.344	-1.029	3.165	1.322
-374	C	-1.371	-1.318	-3.383	2.736
-373	A	-2.31	-1.4	1.828	-1.409
-373	T	-1.4	5.66	-2.559	-1.357
-373	G	1.828	-1.071	-0.08	1.261
-373	C	-2.19	2.573	-2.752	3.377
-372	A	2.883	-2.271	-1.869	-2.19
-372	T	-2.271	1.276	2.649	3.359
-372	G	-1.869	-2.559	-1.982	2.599
-372	C	2.496	4.931	-3.42	-0.858
-371	A	-2.31	-1.4	6.264	-2.19
-371	T	-2.271	-0.478	5.624	-2.143
-371	G	-2.608	-2.559	1.823	-2.083
-371	C	0.153	1.001	-0.076	1.966
-370	A	1.152	-2.271	-1.869	-3.752
-370	T	-2.271	2.153	-1.815	-1.357
-370	G	1.089	0.417	8.164	2.599
-370	C	-2.19	1.787	-2.752	-0.858
-369	A	-2.31	-1.4	1.089	0.153
-369	T	-3.142	2.153	4.88	-2.143
-369	G	4.785	-2.559	3.091	-2.752
-369	C	2.496	-0.571	-4.089	-0.152
-368	A	2.017	-1.4	3.306	-1.409
-368	T	-1.4	-0.478	-1.071	0.215
-368	G	1.089	-1.815	4.994	-0.076
-368	C	0.934	-0.571	-2.752	-2.269
-367	A	-0.579	0.343	3.306	-0.628
-367	T	-1.4	-3.108	1.161	-1.357
-367	G	3.306	-0.327	2.457	-0.745
-367	C	0.934	1.001	-2.752	-2.269
-366	A	2.017	-2.271	4.046	-1.409
-366	T	-3.142	0.399	0.417	0.215
-366	G	2.567	-0.327	3.091	-1.414
-366	C	-0.628	1.001	-4.089	-0.858
-365	A	1.152	-0.528	4.785	-4.533
-365	T	-0.528	3.029	-1.071	-2.143
-365	G	2.567	-1.815	1.189	1.261
-365	C	-2.19	1.787	-2.752	-0.152
-364	A	0.286	0.343	1.089	-0.628
-364	T	-1.4	3.029	2.649	-2.143
-364	G	0.349	0.417	3.091	-2.083
-364	C	-2.19	-0.571	-4.089	1.966
-363	A	2.017	-2.271	0.349	-2.971
-363	T	-0.528	1.276	0.417	1.787
-363	G	0.349	-0.327	1.189	1.261
-363	C	0.153	-2.143	-0.076	-0.858
-362	A	-0.579	0.343	4.046	-2.19
-362	T	-1.4	-2.231	1.905	-2.143
-362	G	-2.608	1.161	1.189	1.93
-362	C	0.153	0.215	-0.745	-0.152
-361	A	2.883	-1.4	-2.608	-2.971
-361	T	-1.4	-0.478	2.649	-1.357
-361	G	1.089	1.905	0.555	2.599
-361	C	0.934	0.215	-2.083	-0.858
-360	A	3.748	-1.4	4.785	-3.752
-360	T	-3.142	3.029	0.417	0.215
-360	G	1.828	-2.559	1.823	-2.752
-360	C	2.496	-2.143	-1.414	-0.858
-359	A	1.152	2.956	0.349	0.934
-359	T	-1.4	-1.354	-0.327	-0.571
-359	G	3.306	-0.327	1.823	0.592
-359	C	-2.971	-1.357	-2.752	-0.152
-358	A	2.017	-2.271	4.046	-3.752
-358	T	-1.4	-1.354	3.393	-1.357
-358	G	2.567	-1.815	-1.982	0.592
-358	C	4.058	2.573	-3.42	-1.563
-357	A	2.883	-1.4	5.524	0.153
-357	T	-0.528	0.399	-0.327	-2.143
-357	G	1.089	-0.327	2.457	-2.083
-357	C	0.153	-0.571	-4.758	-0.152
-356	A	-1.445	-0.528	0.349	4.839
-356	T	-2.271	-1.354	4.136	-2.929
-356	G	-0.39	1.905	-0.08	1.261
-356	C	-2.19	-1.357	-3.42	2.671
-355	A	-1.445	-3.142	1.089	-2.971
-355	T	-1.4	-2.231	4.136	-2.143
-355	G	1.089	0.417	-0.08	-0.745
-355	C	4.839	-0.571	-1.414	3.377
-354	A	2.017	0.343	1.828	-0.628
-354	T	-1.4	1.276	-2.559	-2.143
-354	G	-1.129	3.393	0.555	0.592
-354	C	0.153	1.787	-3.42	-0.152
-353	A	1.152	-0.528	1.828	-2.971
-353	T	-0.528	-1.354	4.136	4.145
-353	G	-0.39	-1.071	-1.348	-0.745
-353	C	3.277	-0.571	-4.089	-0.152
-352	A	2.017	1.214	2.567	-2.19
-352	T	-4.013	-1.354	0.417	1.001
-352	G	-1.869	-0.327	4.994	-3.42
-352	C	0.153	0.215	-0.076	-0.152
-351	A	0.286	-3.142	-2.608	1.715
-351	T	-0.528	1.276	-0.327	-0.571
-351	G	-0.39	1.905	3.091	3.268
-351	C	0.153	0.215	-3.42	-1.563
-350	A	-2.31	0.343	0.349	0.934
-350	T	-0.528	3.029	-0.327	-1.357
-350	G	-1.869	-1.815	-0.08	0.592
-350	C	5.62	0.215	-2.752	0.554
-349	A	-1.445	0.343	4.046	-2.19
-349	T	1.214	-0.478	1.905	-1.357
-349	G	-1.129	-1.071	0.555	-1.414
-349	C	1.715	0.215	-2.752	1.966
-348	A	-0.579	-1.4	1.828	0.153
-348	T	-2.271	1.276	1.161	-1.357
-348	G	3.306	-2.559	3.725	-1.414
-348	C	-0.628	0.215	-2.083	-0.152
-347	A	-0.542	-2.242	1.143	1.769
-347	T	-2.242	-2.202	1.215	0.261
-347	G	3.372	1.962	-0.022	-0.694
-347	C	0.984	0.261	-2.711	-0.811
-346	A	2.068	-2.242	1.886	0.199
-346	T	-2.242	-2.202	1.215	1.051
-346	G	-0.344	-3.272	2.528	-0.022
-346	C	1.769	-2.898	-1.367	2.736
-345	A	2.883	-1.4	0.349	-0.628
-345	T	-3.142	-0.478	-4.791	-2.143
-345	G	1.089	-2.559	6.262	-0.745
-345	C	-1.409	1.001	-0.076	4.083
-344	A	2.017	-0.528	0.349	-2.19
-344	T	-2.271	-2.231	-0.327	1.001
-344	G	0.349	-1.071	2.457	0.592
-344	C	-1.409	4.931	-1.414	-0.858
-343	A	0.286	0.343	-1.129	-0.628
-343	T	2.085	3.029	-0.327	-2.929
-343	G	2.567	0.417	-0.08	-1.414
-343	C	0.153	1.001	-3.42	1.26
-342	A	1.152	-2.271	4.785	0.934
-342	T	-2.271	2.153	4.136	0.215
-342	G	-1.129	-3.303	2.457	-3.42
-342	C	-0.628	-0.571	-2.083	-0.152
-341	A	-0.579	0.343	0.349	-2.971
-341	T	-3.142	-1.354	-1.071	1.001
-341	G	5.524	-1.071	5.628	-1.414
-341	C	-0.628	-1.357	-2.083	1.26
-340	A	1.152	-1.4	3.306	-1.409
-340	T	-4.013	0.399	-1.071	1.001
-340	G	-2.608	-1.071	4.994	1.261
-340	C	-0.628	4.145	-4.758	-0.152
-339	A	-1.445	-1.4	-0.39	-2.971
-339	T	-3.142	-1.354	7.112	-1.357
-339	G	1.828	-3.303	4.359	-0.745
-339	C	2.496	0.215	-2.083	0.554
-338	A	3.808	-2.242	0.399	-1.371
-338	T	-3.993	-2.202	-2.524	2.631
-338	G	-1.83	3.458	3.802	2.666
-338	C	0.199	-0.529	-2.711	-0.811
-337	A	0.286	0.343	-1.869	-0.628
-337	T	-2.271	1.276	1.161	-1.357
-337	G	0.349	-0.327	-3.25	3.268
-337	C	2.496	1.787	-1.414	0.554
-336	A	2.017	-0.528	4.046	-4.533
-336	T	-1.4	1.276	1.905	1.001
-336	G	-1.869	-1.815	-0.08	-2.083
-336	C	-1.409	2.573	-2.752	4.083
-335	A	0.286	-0.528	0.349	-2.971
-335	T	-3.142	2.153	0.417	1.787
-335	G	-1.129	-1.071	4.994	-0.745
-335	C	4.839	-0.571	-4.089	-0.858
-334	A	1.152	-2.271	0.349	1.715
-334	T	-0.528	-0.478	2.649	-2.143
-334	G	1.089	1.905	-1.982	1.261
-334	C	-2.971	-1.357	-3.42	4.789
-333	A	0.286	-1.4	1.089	-1.409
-333	T	-2.271	2.153	-0.327	-1.357
-333	G	1.089	-3.303	0.555	-1.414
-333	C	1.715	1.001	-0.076	3.377
-332	A	0.286	-1.4	1.089	0.934
-332	T	-4.013	0.399	1.161	0.215
-332	G	-2.608	1.161	2.457	-0.076
-332	C	-0.628	-0.571	-3.42	4.083
-331	A	-2.31	-0.528	-1.129	-2.971
-331	T	0.343	-0.478	0.417	-0.571
-331	G	-1.869	-0.327	1.189	1.93
-331	C	2.496	1.001	-0.076	1.966
-330	A	-0.579	-0.528	-1.129	0.934
-330	T	-0.528	1.276	1.905	-2.929
-330	G	-1.129	0.417	0.555	0.592
-330	C	0.153	-2.143	-0.745	3.377
-329	A	0.286	-1.4	-0.39	-0.628
-329	T	-0.528	0.399	0.417	-1.357
-329	G	1.828	-1.071	0.555	-0.745
-329	C	3.277	1.787	-1.414	-0.858
-328	A	2.017	3.827	1.089	-1.409
-328	T	1.214	3.029	-3.303	-0.571
-328	G	-1.129	1.161	-1.982	1.261
-328	C	0.153	-0.571	-0.076	-2.975
-327	A	3.748	1.214	-0.39	-2.19
-327	T	-0.528	2.153	4.88	0.215
-327	G	-1.869	-4.791	3.091	-1.414
-327	C	0.934	0.215	-0.745	-3.681
-326	A	1.152	2.956	-1.129	-0.628
-326	T	-2.271	1.276	-1.071	0.215
-326	G	0.349	0.417	3.725	1.93
-326	C	-2.971	-1.357	-0.745	-2.269
-325	A	-0.579	-0.528	-1.869	-0.628
-325	T	-0.528	0.399	2.649	0.215
-325	G	-1.129	-0.327	1.823	0.592
-325	C	-2.971	1.787	-3.42	4.083
-324	A	-2.31	-1.4	0.349	-2.19
-324	T	-3.142	-0.478	3.393	1.001
-324	G	1.828	-2.559	-1.982	1.93
-324	C	0.934	1.001	-1.414	4.083
-323	A	0.286	-4.013	3.306	-2.19
-323	T	-1.4	-2.231	0.417	-0.571
-323	G	-0.39	-1.071	-2.616	3.936
-323	C	0.153	3.359	-1.414	3.377
-322	A	-0.579	-2.271	-1.869	3.277
-322	T	-0.528	-0.478	-0.327	-2.143
-322	G	-2.608	-1.071	4.359	-2.083
-322	C	2.496	1.787	-1.414	2.671
-321	A	-2.31	-0.528	0.349	0.934
-321	T	-2.271	1.276	1.161	-2.143
-321	G	2.567	-3.303	4.359	-2.752
-321	C	0.934	-1.357	-2.752	4.789
-320	A	-1.445	1.214	1.089	-1.409
-320	T	-2.271	-3.108	1.161	-0.571
-320	G	-2.608	1.161	3.725	0.592
-320	C	0.934	-0.571	-0.745	1.26
-319	A	0.286	-2.271	-0.39	-2.971
-319	T	0.343	-3.108	2.649	-1.357
-319	G	1.828	1.905	2.457	-0.745
-319	C	-0.628	4.145	-0.745	-2.269
-318	A	-0.579	-1.4	4.046	-0.628
-318	T	0.343	-1.354	3.393	-1.357
-318	G	1.828	-0.327	3.725	-1.414
-318	C	-1.409	1.787	-2.752	-4.387
-317	A	0.286	-2.271	0.349	1.715
-317	T	0.343	0.399	-3.303	1.787
-317	G	3.306	1.161	2.457	1.261
-317	C	0.934	-0.571	-5.427	-2.269
-316	A	-0.579	2.085	5.524	-2.19
-316	T	-2.271	0.399	0.417	0.215
-316	G	-1.129	-3.303	-1.982	0.592
-316	C	0.153	1.001	-1.414	2.671
-315	A	-1.445	0.343	-1.129	-1.409
-315	T	-0.528	-0.478	0.417	0.215
-315	G	-0.39	-1.071	3.725	-0.745
-315	C	3.277	-1.357	-2.752	2.671
-314	A	-0.542	-3.993	2.629	1.769
-314	T	-2.242	-0.44	2.71	-2.898
-314	G	-2.573	-0.281	3.165	-0.022
-314	C	3.339	0.261	-4.055	2.027
-313	A	0.286	-1.4	1.089	-2.19
-313	T	-2.271	2.153	-2.559	-1.357
-313	G	1.089	0.417	3.091	-0.745
-313	C	0.934	5.717	-3.42	-0.858
-312	A	-3.176	2.085	0.349	0.934
-312	T	0.343	1.276	1.161	4.145
-312	G	-0.39	-2.559	-0.714	1.93
-312	C	-1.409	2.573	-3.42	-2.269
-311	A	1.152	-2.271	-1.129	-2.19
-311	T	0.343	-0.478	4.136	-1.357
-311	G	-0.39	-1.815	1.823	-2.752
-311	C	1.715	3.359	-0.076	-0.152
-310	A	1.152	-3.142	-0.39	4.839
-310	T	-0.528	0.399	1.161	-2.143
-310	G	0.349	0.417	1.189	2.599
-310	C	-1.409	1.001	-3.42	-2.269
-309	A	1.152	-2.271	0.349	0.153
-309	T	0.343	-0.478	-1.071	0.215
-309	G	-2.608	-1.815	1.823	0.592
-309	C	1.715	2.573	-1.414	0.554
-308	A	2.883	-2.271	-3.347	3.277
-308	T	-1.4	0.399	1.161	-2.143
-308	G	-0.39	-3.303	2.457	0.592
-308	C	0.153	3.359	-2.752	1.26
-307	A	0.286	-2.271	4.785	-2.19
-307	T	-1.4	1.276	0.417	-2.143
-307	G	-1.129	-1.071	0.555	-0.745
-307	C	1.715	4.145	-3.42	1.26
-306	A	0.286	-0.528	0.349	-0.628
-306	T	-0.528	0.399	1.905	0.215
-306	G	1.828	-1.071	0.555	0.592
-306	C	-2.19	3.359	-4.089	-0.152
-305	A	2.883	-0.528	-1.869	-0.628
-305	T	-3.142	3.029	0.417	1.787
-305	G	-1.129	-2.559	4.359	-2.752
-305	C	3.277	-2.929	-2.752	2.671
-304	A	2.017	-1.4	2.567	-1.409
-304	T	-2.271	-0.478	-1.071	0.215
-304	G	0.349	-3.303	3.091	-0.076
-304	C	0.934	3.359	-4.758	1.966
-303	A	1.152	1.214	-1.869	0.934
-303	T	-0.528	-1.354	0.417	-0.571
-303	G	1.089	-2.559	1.189	-0.076
-303	C	-1.409	4.145	-0.076	-1.563
-302	A	-0.579	-0.528	0.349	0.934
-302	T	-1.4	-0.478	2.649	0.215
-302	G	-2.608	-0.327	-0.714	3.268
-302	C	0.934	2.573	-3.42	-0.858
-301	A	-0.579	0.343	-1.129	-2.19
-301	T	-2.271	1.276	1.905	0.215
-301	G	1.828	-3.303	0.555	-0.745
-301	C	2.496	-2.143	-3.42	6.906
-300	A	1.198	2.136	1.143	-2.941
-300	T	-1.366	-0.44	-0.281	-2.108
-300	G	-1.087	-1.029	-0.659	0.65
-300	C	-1.371	3.421	-2.039	4.864
-299	A	0.328	-0.491	-1.087	-1.371
-299	T	-3.117	3.085	1.215	2.631
-299	G	-0.344	-0.281	-0.659	-0.694
-299	C	2.554	-2.108	-1.367	2.027
-298	A	2.017	-4.013	1.089	0.153
-298	T	0.343	-0.478	-0.327	0.215
-298	G	-1.129	-1.815	1.823	-1.414
-298	C	-0.628	2.573	-3.42	4.789
-297	A	2.017	-0.528	-0.39	-0.628
-297	T	-1.4	-0.478	-1.071	-0.571
-297	G	-1.129	-0.327	-0.08	0.592
-297	C	-0.628	1.001	-2.752	6.2
-296	A	-2.31	-0.528	1.828	-0.628
-296	T	-1.4	0.399	1.161	-0.571
-296	G	-0.39	-3.303	1.823	-2.752
-296	C	1.715	1.001	-2.752	6.2
-295	A	1.152	-0.528	0.349	-2.971
-295	T	-2.271	0.399	-1.071	0.215
-295	G	0.349	-0.327	1.189	0.592
-295	C	0.934	1.787	-2.752	2.671
-294	A	-0.579	-2.271	1.828	0.934
-294	T	-3.142	1.276	2.649	0.215
-294	G	-1.129	-1.815	3.091	-2.752
-294	C	-0.628	0.215	-1.414	2.671
-293	A	2.017	-3.142	-1.129	-2.971
-293	T	-0.528	-1.354	0.417	-1.357
-293	G	4.046	1.161	1.189	-0.076
-293	C	-0.628	5.717	-5.427	1.966
-292	A	-1.445	-3.142	6.264	2.496
-292	T	0.343	2.153	-1.071	1.787
-292	G	-1.129	-1.071	-1.348	-1.414
-292	C	0.934	-1.357	-3.42	1.966
-291	A	0.286	-0.528	1.089	-2.19
-291	T	-3.142	-0.478	2.649	-2.929
-291	G	1.089	-0.327	-0.714	-0.076
-291	C	2.496	2.573	-2.752	2.671
-290	A	-1.445	-0.528	4.046	-1.409
-290	T	-0.528	1.276	2.649	-2.143
-290	G	0.349	-1.815	0.555	0.592
-290	C	-2.971	6.503	-3.42	-1.563
-289	A	2.017	-3.142	-2.608	-0.628
-289	T	-1.4	3.029	4.136	-0.571
-289	G	1.828	0.417	-0.08	1.261
-289	C	-2.971	1.001	-4.758	2.671
-288	A	3.748	-0.528	-1.129	-2.19
-288	T	-2.271	-1.354	5.624	-1.357
-288	G	-2.608	-2.559	1.189	-0.076
-288	C	-1.409	0.215	0.592	3.377
-287	A	1.152	-1.4	-0.39	-2.19
-287	T	-3.142	0.399	-0.327	-1.357
-287	G	0.349	1.905	3.091	0.592
-287	C	1.715	-0.571	-2.752	1.966
-286	A	1.152	-2.271	0.349	0.934
-286	T	-2.271	-0.478	0.417	2.573
-286	G	-2.608	-0.327	2.457	-0.076
-286	C	-0.628	0.215	-4.089	4.083
-285	A	2.017	-3.142	-1.129	-2.19
-285	T	-0.528	-1.354	1.161	-2.143
-285	G	1.089	-1.815	1.189	-1.414
-285	C	0.153	8.861	-3.42	2.671
-284	A	-0.579	0.343	1.828	0.934
-284	T	-2.271	-1.354	-0.327	6.503
-284	G	0.349	-1.071	0.555	-2.083
-284	C	-0.628	-0.571	-2.083	0.554
-283	A	-0.579	-1.4	1.089	-2.19
-283	T	-2.271	-2.231	1.161	0.215
-283	G	-1.869	-1.815	1.823	1.261
-283	C	-0.628	4.145	-2.752	4.789
-282	A	-2.31	-2.271	-1.129	0.153
-282	T	-2.271	3.029	-0.327	-1.357
-282	G	0.349	-1.815	3.725	-1.414
-282	C	-0.628	3.359	-0.745	2.671
-281	A	-0.579	-2.271	-1.129	-0.628
-281	T	-3.142	2.153	0.417	2.573
-281	G	-1.129	1.905	0.555	0.592
-281	C	1.715	-0.571	-2.752	1.966
-280	A	-0.579	-0.528	-1.129	-0.628
-280	T	-2.271	3.029	0.417	0.215
-280	G	1.828	-3.303	-0.08	-1.414
-280	C	-1.409	4.931	-0.745	1.966
-279	A	3.748	-2.271	-1.129	-2.19
-279	T	-1.4	3.029	-0.327	2.573
-279	G	1.828	-1.071	-0.08	-2.083
-279	C	-2.19	2.573	-2.752	2.671
-278	A	1.152	-2.271	1.828	0.934
-278	T	-2.271	2.153	0.417	1.787
-278	G	-2.608	0.417	-0.08	-2.083
-278	C	0.934	-0.571	-2.752	3.377
-277	A	2.017	-2.271	1.089	-3.752
-277	T	-0.528	-0.478	-1.815	2.573
-277	G	-2.608	0.417	0.555	0.592
-277	C	4.839	6.503	-4.089	-2.269
-276	A	2.017	-0.528	4.046	-2.19
-276	T	-2.271	2.153	0.417	4.145
-276	G	-2.608	-4.047	-0.714	2.599
-276	C	-0.628	-0.571	-2.083	0.554
-275	A	-0.579	1.214	-1.129	-2.971
-275	T	-1.4	-2.231	0.417	-0.571
-275	G	0.349	-0.327	-0.714	1.93
-275	C	3.277	2.573	-2.752	2.671
-274	A	2.017	-2.271	-0.39	2.496
-274	T	-3.142	1.276	3.393	-0.571
-274	G	-1.869	-3.303	-0.08	0.592
-274	C	-1.409	1.001	-0.076	1.966
-273	A	-0.579	-2.271	-3.347	1.715
-273	T	-1.4	0.399	-1.071	-1.357
-273	G	-1.129	1.905	3.091	-1.414
-273	C	3.277	2.573	-1.414	0.554
-272	A	2.017	0.343	-0.39	-1.409
-272	T	-1.4	3.029	-1.071	2.573
-272	G	1.089	-0.327	-1.982	-0.745
-272	C	0.934	1.787	-2.752	-0.152
-271	A	3.748	-2.271	1.828	-0.628
-271	T	2.085	-0.478	0.417	2.573
-271	G	0.349	-3.303	-2.616	-0.745
-271	C	0.153	3.359	-2.083	-0.858
-270	A	2.883	-0.528	3.306	0.153
-270	T	-3.142	-1.354	2.649	-1.357
-270	G	-2.608	-1.815	3.091	-2.083
-270	C	0.153	-0.571	-4.758	5.495
-269	A	-0.579	1.214	-1.869	-1.409
-269	T	-2.271	3.029	-4.047	-0.571
-269	G	4.046	-0.327	-0.08	0.592
-269	C	2.496	0.215	-3.42	3.377
-268	A	2.017	-1.4	3.306	0.153
-268	T	-1.4	5.66	0.417	-0.571
-268	G	-2.608	-3.303	-0.714	-2.752
-268	C	0.934	1.787	-2.752	2.671
-267	A	-1.445	-2.271	0.349	1.715
-267	T	-2.271	-0.478	4.88	-0.571
-267	G	0.349	-1.815	2.457	-1.414
-267	C	-0.628	1.787	-1.414	-0.152
-266	A	-1.445	-1.4	1.089	-2.19
-266	T	-1.4	0.399	-1.815	0.215
-266	G	2.567	-0.327	-1.348	5.274
-266	C	0.934	-0.571	-2.752	1.966
-265	A	0.286	-1.4	-0.39	2.496
-265	T	-0.528	1.276	1.161	-3.715
-265	G	-1.129	-3.303	-2.616	1.93
-265	C	0.934	1.001	-0.076	4.083
-264	A	2.883	-0.528	-1.869	-0.628
-264	T	-2.271	0.399	1.161	-2.143
-264	G	1.089	-1.815	0.555	-2.083
-264	C	5.62	-1.357	-1.414	2.671
-263	A	0.286	2.085	3.306	1.715
-263	T	1.214	-2.231	-1.815	-0.571
-263	G	1.828	-1.071	-0.714	-1.414
-263	C	-1.409	0.215	-2.752	1.966
-262	A	0.286	-2.271	1.828	1.715
-262	T	-4.013	-0.478	1.161	1.787
-262	G	-1.869	-4.047	1.823	1.261
-262	C	-1.409	4.931	-1.414	-0.152
-261	A	2.017	-2.271	-2.608	-3.752
-261	T	-2.271	-0.478	1.161	-0.571
-261	G	-1.869	1.161	4.359	-0.745
-261	C	4.839	-0.571	-0.076	0.554
-260	A	2.017	1.214	1.089	-1.409
-260	T	-2.271	1.276	-0.327	-0.571
-260	G	-4.087	2.649	2.457	1.93
-260	C	-1.409	-0.571	-4.758	2.671
-259	A	2.017	-3.142	-2.608	-2.19
-259	T	1.214	-0.478	0.417	3.359
-259	G	-4.087	0.417	3.091	-1.414
-259	C	-0.628	1.787	-1.414	3.377
-258	A	0.286	0.343	-1.869	-0.628
-258	T	-3.142	-0.478	1.905	0.215
-258	G	2.567	-0.327	-0.08	-2.083
-258	C	1.715	1.787	0.592	-0.858
-257	A	0.286	-1.4	1.828	0.934
-257	T	0.343	1.276	-2.559	2.573
-257	G	-0.39	1.161	-0.714	0.592
-257	C	-2.19	-0.571	-2.752	1.966
-256	A	1.152	0.343	-1.869	-1.409
-256	T	1.214	3.906	-1.815	-2.143
-256	G	-1.129	-0.327	-1.982	-0.745
-256	C	-0.628	4.145	-2.083	4.789
-255	A	-1.445	-3.142	2.567	1.715
-255	T	-1.4	-0.478	5.624	3.359
-255	G	-1.869	-4.047	0.555	-2.752
-255	C	1.715	0.215	-3.42	2.671
-254	A	-0.579	-1.4	-1.129	0.153
-254	T	-3.142	-0.478	-1.071	-2.929
-254	G	-1.129	-0.327	3.725	1.93
-254	C	3.277	3.359	-2.752	1.26
-253	A	0.286	-1.4	-0.39	0.153
-253	T	0.343	-2.231	1.905	1.001
-253	G	-1.129	-1.815	1.189	0.592
-253	C	-1.409	1.001	0.592	0.554
-252	A	0.286	-0.528	0.349	-2.19
-252	T	-2.271	-1.354	-1.071	0.215
-252	G	-2.608	-1.815	2.457	4.605
-252	C	1.715	-1.357	-1.414	3.377
-251	A	-1.445	-0.528	-2.608	1.715
-251	T	-2.271	-2.231	0.417	-1.357
-251	G	-4.087	-1.071	1.189	3.936
-251	C	3.277	4.931	-1.414	0.554
-250	A	-0.579	-1.4	-2.608	0.153
-250	T	-1.4	0.399	2.649	-0.571
-250	G	0.349	-4.047	-0.08	1.261
-250	C	-2.19	4.931	-0.745	3.377
-249	A	-0.579	1.214	-1.129	-2.971
-249	T	-2.271	1.276	0.417	0.215
-249	G	-1.129	-1.071	0.555	0.592
-249	C	-2.19	2.573	-0.745	4.789
-248	A	0.286	-1.4	-1.869	-2.971
-248	T	-1.4	4.783	2.649	-2.143
-248	G	-2.608	0.417	0.555	0.592
-248	C	0.153	2.573	-1.414	1.966
-247	A	-0.579	-1.4	-0.39	-1.409
-247	T	5.57	1.276	0.417	-0.571
-247	G	-0.39	-2.559	1.823	0.592
-247	C	-0.628	-1.357	-2.752	2.671
-246	A	0.286	2.085	2.567	-1.409
-246	T	-0.528	-0.478	-1.071	-2.143
-246	G	-2.608	0.417	-1.982	3.268
-246	C	0.934	0.215	-2.752	3.377
-245	A	1.152	-3.142	2.567	-2.971
-245	T	-1.4	0.399	0.417	2.573
-245	G	-1.129	-3.303	1.189	-0.745
-245	C	-2.971	4.145	-0.076	2.671
-244	A	2.017	-3.142	-2.608	-0.628
-244	T	-2.271	-0.478	1.905	-1.357
-244	G	1.828	2.649	1.189	-1.414
-244	C	0.153	4.145	-2.752	0.554
-243	A	2.068	0.385	0.399	-0.586
-243	T	-2.242	-1.321	4.953	1.051
-243	G	-0.344	-1.776	0.616	-0.694
-243	C	1.769	1.051	-4.055	-0.811
-242	A	3.808	-3.117	1.143	-0.586
-242	T	-2.242	2.204	-0.281	-1.318
-242	G	1.886	-1.776	2.528	-1.367
-242	C	-2.156	3.421	-1.367	-0.811
-241	A	2.017	-1.4	3.306	-2.971
-241	T	-1.4	1.276	-1.071	2.573
-241	G	1.089	0.417	1.189	-0.745
-241	C	0.153	-3.715	-2.083	1.26
-240	A	2.883	-0.528	0.349	-0.628
-240	T	-0.528	1.276	-1.815	-2.143
-240	G	-2.608	1.905	-0.08	1.93
-240	C	2.496	0.215	-3.42	1.26
-239	A	1.152	-0.528	1.089	0.153
-239	T	1.214	3.906	-1.071	-0.571
-239	G	0.349	-3.303	0.555	-2.752
-239	C	-0.628	1.001	-1.414	1.966
-238	A	0.286	3.827	0.349	-2.19
-238	T	-3.142	3.029	-1.071	1.787
-238	G	-0.39	-1.815	1.189	-0.076
-238	C	0.934	2.573	-4.758	0.554
-237	A	2.017	-0.528	-1.129	-2.19
-237	T	-0.528	0.399	4.136	2.573
-237	G	1.089	-1.815	-1.982	-1.414
-237	C	0.934	-2.143	-3.42	4.789
-236	A	1.152	-0.528	1.828	0.934
-236	T	-1.4	1.276	-2.559	-1.357
-236	G	-1.869	0.417	-1.348	-0.076
-236	C	-0.628	1.001	-0.745	4.083
-235	A	-1.445	-0.528	-1.129	0.153
-235	T	1.214	-1.354	1.161	1.001
-235	G	-0.39	-0.327	-0.08	-2.083
-235	C	0.153	7.289	-2.752	-0.152
-234	A	2.883	-2.271	-1.129	0.153
-234	T	-1.4	1.276	1.905	3.359
-234	G	-1.869	-1.815	0.555	-0.076
-234	C	3.277	-2.143	-3.42	1.26
-233	A	1.152	0.343	-0.39	1.715
-233	T	-3.142	-1.354	-1.071	0.215
-233	G	1.089	-1.071	-0.08	-2.083
-233	C	3.277	4.145	0.592	-2.975
-232	A	3.808	0.385	0.399	-2.156
-232	T	-0.491	0.441	1.215	1.051
-232	G	-0.344	-2.524	0.616	1.322
-232	C	-0.586	-2.108	-2.711	2.027
-231	A	3.808	1.26	-0.344	-2.156
-231	T	-2.242	0.441	-2.524	0.261
-231	G	-1.087	-0.281	-1.296	1.994
-231	C	-1.371	2.631	-2.711	4.155
-230	A	1.152	0.343	-0.39	-2.19
-230	T	-1.4	2.153	2.649	1.001
-230	G	1.089	-3.303	-1.348	-3.42
-230	C	4.058	1.787	-2.752	1.966
-229	A	2.883	-2.271	3.306	0.934
-229	T	-2.271	3.029	-0.327	0.215
-229	G	-1.869	-2.559	-0.714	2.599
-229	C	0.153	-1.357	-2.083	0.554
-228	A	0.286	-4.013	1.089	0.934
-228	T	-2.271	0.399	-1.071	-0.571
-228	G	1.089	-0.327	-0.714	-0.076
-228	C	4.839	0.215	-3.42	3.377
-227	A	3.748	2.085	1.828	-2.971
-227	T	-4.013	1.276	0.417	-1.357
-227	G	1.089	-1.815	-1.982	-1.414
-227	C	0.934	1.001	-0.076	1.966
-226	A	-1.412	2.136	1.143	0.199
-226	T	-1.366	3.966	-1.029	1.051
-226	G	-0.344	-4.019	2.528	0.65
-226	C	-1.371	3.421	-4.727	-0.101
-225	A	-0.542	0.385	-1.83	-2.156
-225	T	-1.366	2.204	1.215	2.631
-225	G	0.399	-1.776	-0.659	-0.022
-225	C	-0.586	-0.529	-2.711	5.573
-224	A	2.883	-2.271	0.349	-2.971
-224	T	-3.142	7.413	-1.815	-1.357
-224	G	-1.129	0.417	-1.982	-1.414
-224	C	2.496	0.215	-3.42	6.906
-223	A	-1.445	1.214	1.828	-0.628
-223	T	-0.528	4.783	-1.815	3.359
-223	G	-3.347	0.417	-1.348	-2.752
-223	C	-0.628	4.931	-0.745	-1.563
-222	A	-3.176	-2.271	-0.39	-0.628
-222	T	1.214	3.906	4.136	1.787
-222	G	-0.39	-1.071	1.823	-2.752
-222	C	1.715	-1.357	-4.089	1.966
-221	A	1.152	-2.271	1.089	-0.628
-221	T	-2.271	0.399	2.649	-2.143
-221	G	4.046	-1.815	-1.348	0.592
-221	C	-2.19	1.787	-2.083	2.671
-220	A	1.152	-0.528	3.306	-2.971
-220	T	-4.013	1.276	2.649	-2.143
-220	G	1.828	-2.559	1.823	-1.414
-220	C	2.496	1.001	-1.414	-0.858
-219	A	0.286	-2.271	4.046	-0.628
-219	T	-0.528	-2.231	-1.815	3.359
-219	G	5.524	0.417	0.555	-0.076
-219	C	1.715	-4.501	-4.089	-0.152
-218	A	4.614	0.343	2.567	0.153
-218	T	-3.142	-0.478	-1.815	-2.929
-218	G	-0.39	-0.327	1.189	-2.083
-218	C	-1.409	4.145	-1.414	1.26
-217	A	3.748	-1.4	-1.129	-1.409
-217	T	-1.4	0.399	3.393	1.001
-217	G	3.306	-1.815	-0.714	-0.076
-217	C	-2.971	4.145	-2.752	-1.563
-216	A	2.883	1.214	-1.129	0.153
-216	T	0.343	-1.354	3.393	-1.357
-216	G	-1.869	1.905	1.189	-2.752
-216	C	-0.628	-2.929	-0.745	1.966
-215	A	0.328	-2.242	1.143	0.984
-215	T	-2.242	0.441	-0.281	1.051
-215	G	1.886	-1.029	1.253	-0.022
-215	C	0.199	0.261	-4.055	2.027
-214	A	2.017	1.214	-1.869	-0.628
-214	T	-1.4	-0.478	-1.071	0.215
-214	G	0.349	-1.815	-0.08	-0.076
-214	C	1.715	1.001	-1.414	2.671
-213	A	2.883	0.343	1.089	-1.409
-213	T	-1.4	0.399	0.417	0.215
-213	G	-1.129	-2.559	3.091	-4.089
-213	C	-2.19	4.145	-2.752	3.377
-212	A	3.748	-4.013	-0.39	-1.409
-212	T	-1.4	-0.478	1.905	1.787
-212	G	1.089	1.905	0.555	-1.414
-212	C	-0.628	1.787	-2.083	-0.858
-211	A	6.345	-2.271	-1.129	0.153
-211	T	-0.528	-3.108	2.649	0.215
-211	G	-1.129	-1.815	3.091	-0.745
-211	C	0.934	0.215	-2.752	-0.152
-210	A	0.286	-0.528	4.046	0.934
-210	T	-2.271	-1.354	0.417	-3.715
-210	G	1.828	-0.327	1.189	-0.745
-210	C	-1.409	1.787	-2.752	1.966
-209	A	4.614	-2.271	-3.347	0.153
-209	T	-0.528	-0.478	-1.815	2.573
-209	G	-1.869	-3.303	3.725	3.268
-209	C	0.153	1.787	-3.42	0.554
-208	A	-0.579	-1.4	1.828	1.715
-208	T	-0.528	-3.108	-0.327	-0.571
-208	G	-0.39	-1.071	-0.714	-2.083
-208	C	2.496	8.075	-4.089	1.26
-207	A	3.808	-1.366	1.143	-2.156
-207	T	0.385	0.441	1.215	1.051
-207	G	-0.344	-1.029	-1.296	-0.694
-207	C	0.984	2.631	-3.383	-0.101
-206	A	2.017	2.956	1.089	-1.409
-206	T	0.343	2.153	0.417	-2.143
-206	G	0.349	-4.047	2.457	-2.083
-206	C	-1.409	4.145	-2.083	-1.563
-205	A	4.614	0.343	0.349	-3.752
-205	T	1.214	0.399	3.393	-0.571
-205	G	0.349	-1.071	1.823	0.592
-205	C	-2.971	-0.571	-2.083	-1.563
-204	A	2.017	0.343	-0.39	0.934
-204	T	-2.271	-0.478	-1.071	2.573
-204	G	1.828	-1.815	2.457	0.592
-204	C	-0.628	1.787	-3.42	-2.269
-203	A	1.152	-1.4	1.828	-0.628
-203	T	-0.528	-2.231	1.905	0.215
-203	G	1.089	-1.815	-0.08	-1.414
-203	C	-2.971	4.145	-0.745	1.26
-202	A	1.152	-2.271	1.089	-1.409
-202	T	-2.271	1.276	-1.071	1.001
-202	G	2.567	0.417	1.823	-2.083
-202	C	-0.628	3.359	-3.42	0.554
-201	A	1.152	-3.142	1.089	1.715
-201	T	-0.528	2.153	0.417	1.001
-201	G	6.264	-1.815	-2.616	-2.752
-201	C	1.715	-0.571	-4.089	1.26
-200	A	3.748	0.343	3.306	1.715
-200	T	-3.142	1.276	-1.071	-0.571
-200	G	0.349	-2.559	-0.08	-3.42
-200	C	1.715	1.001	-4.089	2.671
-199	A	2.883	0.343	1.828	-2.19
-199	T	-1.4	-0.478	1.161	0.215
-199	G	-1.129	-2.559	2.457	-1.414
-199	C	-0.628	4.931	-2.752	-0.858
-198	A	4.614	-1.4	-1.129	-2.19
-198	T	-1.4	1.276	1.905	0.215
-198	G	-2.608	-0.327	4.994	-0.076
-198	C	-2.19	0.215	-4.758	2.671
-197	A	4.614	-3.142	-3.347	0.153
-197	T	-4.013	4.783	1.161	-2.143
-197	G	1.828	-1.071	0.555	-0.076
-197	C	0.934	2.573	-4.758	2.671
-196	A	2.883	-3.142	4.785	-1.409
-196	T	0.343	3.029	1.905	-2.143
-196	G	0.349	-1.815	-0.714	-4.089
-196	C	0.934	4.931	-2.083	-2.269
-195	A	0.286	2.085	3.306	-1.409
-195	T	-1.4	-3.108	4.136	2.573
-195	G	3.306	-1.815	3.091	-1.414
-195	C	-2.19	-2.929	-4.758	-0.152
-194	A	4.614	-3.142	-0.39	-0.628
-194	T	-3.142	-1.354	-1.071	-0.571
-194	G	3.306	-1.815	1.823	1.93
-194	C	-1.409	1.001	-0.076	-0.152
-193	A	7.211	-1.4	-1.129	-0.628
-193	T	-4.013	0.399	-1.071	-0.571
-193	G	-0.39	-1.071	3.091	-1.414
-193	C	3.277	0.215	-4.089	1.966
-192	A	2.883	1.214	3.306	-1.409
-192	T	-2.271	-1.354	0.417	1.001
-192	G	-0.39	-1.815	-0.714	-0.076
-192	C	0.934	-0.571	-2.752	1.966
-191	A	1.152	0.343	-1.129	0.934
-191	T	0.343	0.399	-0.327	-2.929
-191	G	-1.129	0.417	0.555	-0.076
-191	C	-1.409	1.787	-1.414	2.671
-190	A	3.748	-2.271	-2.608	0.153
-190	T	-1.4	-1.354	4.136	1.001
-190	G	0.349	-0.327	-0.08	-2.083
-190	C	0.934	3.359	-1.414	-1.563
-189	A	6.345	-4.013	1.828	-0.628
-189	T	0.343	-1.354	-1.815	2.573
-189	G	1.828	-3.303	-0.714	1.93
-189	C	-2.19	1.001	-0.076	-1.563
-188	A	2.883	-0.528	2.567	0.934
-188	T	-4.013	-1.354	0.417	-2.929
-188	G	1.828	-1.071	0.555	-2.083
-188	C	2.496	5.717	-3.42	-1.563
-187	A	1.152	1.214	1.828	-0.628
-187	T	-2.271	-0.478	5.624	-0.571
-187	G	-0.39	-0.327	1.189	-0.745
-187	C	-3.752	3.359	-2.752	-2.269
-186	A	-0.579	1.214	-3.347	-2.19
-186	T	-0.528	2.153	1.161	1.001
-186	G	0.349	1.161	2.457	1.261
-186	C	1.715	-0.571	-2.752	-2.269
-185	A	0.286	1.214	0.349	-0.628
-185	T	0.343	1.276	1.905	0.215
-185	G	-2.608	-1.815	1.823	-0.076
-185	C	-3.752	1.001	-2.083	2.671
-184	A	0.328	-2.242	-2.573	-1.371
-184	T	-2.242	1.322	3.458	-1.318
-184	G	1.143	-0.281	0.616	-0.022
-184	C	3.339	3.421	-2.711	-0.811
-183	A	3.808	0.385	2.629	-3.725
-183	T	-0.491	5.728	-0.281	-2.108
-183	G	-1.087	-1.776	3.165	-2.039
-183	C	-2.941	0.261	-4.055	3.445
-182	A	2.017	-3.142	1.828	-2.19
-182	T	-0.528	8.29	-2.559	-0.571
-182	G	0.349	-1.071	2.457	-0.076
-182	C	2.496	-2.143	-2.752	-1.563
-181	A	4.614	-2.271	1.089	0.934
-181	T	-3.142	3.029	-0.327	1.787
-181	G	-0.39	-1.071	-0.08	0.592
-181	C	1.715	-1.357	-3.42	-0.858
-180	A	3.748	-0.528	-0.39	0.153
-180	T	0.343	-2.231	1.905	-2.143
-180	G	-1.869	-0.327	-1.982	1.261
-180	C	0.934	3.359	-2.752	1.26
-179	A	0.286	-1.4	2.567	0.934
-179	T	-3.142	2.153	1.161	0.215
-179	G	-1.869	1.161	0.555	-3.42
-179	C	1.715	-0.571	-4.758	4.789
-178	A	1.152	-1.4	0.349	-2.971
-178	T	2.085	1.276	1.161	-2.929
-178	G	0.349	-1.815	-1.348	1.93
-178	C	6.401	-0.571	-2.083	-0.858
-177	A	2.017	1.214	4.046	2.496
-177	T	-0.528	0.399	-1.071	-1.357
-177	G	-0.39	-0.327	-0.08	-1.414
-177	C	-1.409	-1.357	-0.076	-1.563
-176	A	5.48	-1.4	-1.869	-2.19
-176	T	2.956	-1.354	0.417	-2.143
-176	G	-0.39	-1.815	2.457	1.93
-176	C	-2.19	-2.143	-2.752	4.789
-175	A	5.48	1.214	1.089	-2.19
-175	T	-2.271	-2.231	-1.071	-1.357
-175	G	-0.39	-1.071	1.189	-1.414
-175	C	4.839	-1.357	-2.083	1.966
-174	A	2.883	1.214	4.046	-0.628
-174	T	-2.271	-0.478	-1.071	0.215
-174	G	1.089	0.417	-1.348	-0.745
-174	C	0.934	0.215	-4.758	1.26
-173	A	2.017	-2.271	2.567	0.153
-173	T	-1.4	2.153	-0.327	1.001
-173	G	-1.869	0.417	-0.08	-2.083
-173	C	0.934	1.001	-3.42	1.966
-172	A	2.017	-2.271	1.828	-2.19
-172	T	-1.4	-1.354	2.649	1.001
-172	G	1.089	-2.559	0.555	-0.745
-172	C	-1.409	0.215	-1.414	3.377
-171	A	0.286	0.343	-0.39	0.153
-171	T	-2.271	0.399	-1.815	-2.143
-171	G	3.306	-3.303	3.725	-0.745
-171	C	1.715	1.787	-2.752	1.26
-170	A	-2.31	1.214	1.828	2.496
-170	T	-1.4	0.399	0.417	-0.571
-170	G	0.349	-0.327	1.189	-2.083
-170	C	1.715	-2.143	-2.752	1.966
-169	A	2.068	-2.242	-0.344	-0.586
-169	T	2.136	-2.202	-1.029	0.261
-169	G	-1.83	-1.776	1.89	1.322
-169	C	4.909	1.051	-2.711	-0.811
-168	A	2.883	-1.4	1.828	3.277
-168	T	-2.271	1.276	-3.303	-0.571
-168	G	2.567	-2.559	-0.714	-0.745
-168	C	0.153	1.001	-3.42	2.671
-167	A	2.883	-0.528	1.828	-0.628
-167	T	-1.4	-1.354	1.905	-1.357
-167	G	-1.869	-2.559	-0.714	-0.745
-167	C	1.715	4.145	-0.745	-0.152
-166	A	2.883	-1.4	1.828	-2.19
-166	T	-1.4	-0.478	1.905	-0.571
-166	G	1.828	0.417	1.823	-2.083
-166	C	0.934	1.787	-4.089	-0.858
-165	A	-0.579	-0.528	3.306	1.715
-165	T	-2.271	-0.478	1.161	1.787
-165	G	0.349	-1.815	-1.982	4.605
-165	C	2.496	-0.571	-4.089	-2.975
-164	A	-2.31	1.214	1.828	-0.628
-164	T	-1.4	-0.478	-1.815	0.215
-164	G	-1.129	-1.815	0.555	-0.076
-164	C	-0.628	1.787	-2.083	6.2
-163	A	0.286	-3.142	-1.129	-1.409
-163	T	2.085	-1.354	1.161	-1.357
-163	G	1.089	-1.071	1.189	-2.752
-163	C	4.058	4.145	-4.758	3.377
-162	A	2.883	1.214	3.306	0.153
-162	T	0.343	-1.354	1.161	-1.357
-162	G	-0.39	-0.327	-0.714	-2.083
-162	C	0.153	1.001	-2.083	-0.858
-161	A	2.017	-0.528	2.567	-1.409
-161	T	-3.142	4.783	-0.327	-0.571
-161	G	1.828	-1.815	-0.714	1.93
-161	C	0.153	-0.571	-3.42	-0.152
-160	A	-1.445	0.343	2.567	-0.628
-160	T	-1.4	0.399	4.136	-2.143
-160	G	-2.608	-0.327	0.555	-0.076
-160	C	4.058	1.001	-3.42	-0.858
-159	A	-0.579	-1.4	-1.869	2.496
-159	T	-2.271	3.029	-1.071	1.787
-159	G	-1.869	1.161	1.823	1.93
-159	C	-1.409	0.215	-2.752	0.554
-158	A	-1.445	-3.142	-1.129	-0.628
-158	T	1.214	0.399	2.649	-1.357
-158	G	1.089	-0.327	-1.348	-2.752
-158	C	6.401	5.717	-2.752	-1.563
-157	A	3.748	0.343	4.785	-1.409
-157	T	-1.4	1.276	2.649	0.215
-157	G	-3.347	-1.815	-0.714	2.599
-157	C	0.934	-1.357	-4.089	-1.563
-156	A	2.017	-1.4	1.089	-2.19
-156	T	-1.4	2.153	-0.327	-2.143
-156	G	1.089	-1.071	-0.08	1.93
-156	C	3.277	0.215	-2.752	-0.152
-155	A	1.152	-3.142	5.524	0.934
-155	T	-2.271	3.906	1.905	-3.715
-155	G	1.089	-0.327	-2.616	-0.076
-155	C	0.153	-2.929	-2.083	2.671
-154	A	-0.579	1.214	-0.39	0.153
-154	T	0.343	-2.231	-0.327	-0.571
-154	G	1.828	-1.071	0.555	0.592
-154	C	-0.628	0.215	-0.745	1.26
-153	A	2.017	2.085	-0.39	-2.19
-153	T	-1.4	1.276	-0.327	-1.357
-153	G	-1.129	-0.327	-1.348	1.93
-153	C	1.715	0.215	-0.745	0.554
-152	A	2.068	1.26	-1.83	0.199
-152	T	-2.242	0.441	2.71	1.051
-152	G	-3.316	-2.524	5.077	-2.711
-152	C	1.769	1.051	-2.711	-0.101
-151	A	0.286	-3.142	2.567	-2.19
-151	T	-0.528	2.153	1.905	-2.929
-151	G	0.349	-0.327	2.457	0.592
-151	C	0.934	-1.357	-3.42	1.966
-150	A	0.286	-2.271	4.046	-1.409
-150	T	-4.013	1.276	-1.815	1.787
-150	G	0.349	3.393	0.555	-0.745
-150	C	0.934	-1.357	-1.414	-0.152
-149	A	1.152	-2.271	1.828	-2.971
-149	T	-0.528	2.153	0.417	-0.571
-149	G	-1.869	-1.815	4.994	-0.745
-149	C	0.153	3.359	-2.752	-0.858
-148	A	2.017	-2.271	0.349	-1.409
-148	T	-0.528	0.399	1.161	0.215
-148	G	1.089	-0.327	1.823	1.93
-148	C	-0.628	-0.571	-2.752	-0.858
-147	A	2.883	0.343	-2.608	1.715
-147	T	-2.271	0.399	1.161	-2.143
-147	G	2.567	-2.559	1.823	-1.414
-147	C	-2.971	4.931	-2.083	0.554
-146	A	-0.579	1.214	2.567	-2.971
-146	T	-3.142	1.276	3.393	1.001
-146	G	0.349	-0.327	0.555	-2.083
-146	C	0.934	-0.571	-3.42	1.966
-145	A	0.286	-2.271	1.828	-2.19
-145	T	-1.4	1.276	-1.071	2.573
-145	G	2.567	-1.815	3.091	-1.414
-145	C	0.153	0.215	-2.752	0.554
-144	A	-0.579	1.214	1.828	-0.628
-144	T	-1.4	0.399	1.161	-2.929
-144	G	3.306	1.161	0.555	-3.42
-144	C	0.153	1.001	-3.42	1.966
-143	A	4.614	-1.4	0.349	-1.409
-143	T	1.214	3.029	0.417	-0.571
-143	G	-3.347	-1.071	1.823	1.93
-143	C	-0.628	1.001	-3.42	-1.563
-142	A	1.152	-1.4	3.306	-2.19
-142	T	-1.4	-1.354	1.905	1.787
-142	G	0.349	0.417	1.189	-2.752
-142	C	0.934	1.001	-2.083	-0.858
-141	A	-0.579	-1.4	-1.129	4.058
-141	T	-2.271	-1.354	3.393	-1.357
-141	G	0.349	1.161	1.823	0.592
-141	C	1.715	-0.571	-4.758	-0.152
-140	A	-1.445	-0.528	1.089	0.153
-140	T	-3.142	0.399	1.905	-1.357
-140	G	-0.39	-1.815	1.189	-0.076
-140	C	-2.971	1.787	2.599	1.26
-139	A	-0.579	-4.013	0.349	-3.752
-139	T	-1.4	3.029	-1.071	-0.571
-139	G	1.089	4.88	1.823	-0.745
-139	C	5.62	-2.143	-2.083	-0.858
-138	A	-0.579	0.343	5.524	-0.628
-138	T	-1.4	5.66	0.417	-2.143
-138	G	1.089	-1.071	2.457	-3.42
-138	C	0.153	1.001	-4.758	-1.563
-137	A	-0.579	-1.4	0.349	0.934
-137	T	-1.4	3.906	2.649	0.215
-137	G	0.349	-1.071	1.189	2.599
-137	C	0.934	-1.357	-4.089	-2.975
-136	A	2.017	1.214	-1.129	-2.19
-136	T	-0.528	-0.478	0.417	0.215
-136	G	-0.39	0.417	1.189	-1.414
-136	C	0.934	2.573	-2.083	-0.152
-135	A	0.286	1.214	-0.39	0.934
-135	T	2.085	3.029	-1.071	0.215
-135	G	0.349	-3.303	1.189	-0.076
-135	C	-0.628	-1.357	-2.083	0.554
-134	A	-0.579	1.214	2.567	-1.409
-134	T	0.343	-0.478	1.905	-2.929
-134	G	-0.39	0.417	-1.982	-0.076
-134	C	0.153	3.359	-4.089	2.671
-133	A	0.286	-1.4	0.349	0.153
-133	T	-0.528	1.276	3.393	0.215
-133	G	0.349	-1.815	0.555	-1.414
-133	C	-1.409	0.215	-0.745	0.554
-132	A	-0.579	-0.528	-0.39	0.153
-132	T	-2.271	-0.478	3.393	-2.929
-132	G	-0.39	-0.327	-0.08	3.936
-132	C	-0.628	4.931	-2.752	-1.563
-131	A	1.152	-2.271	1.089	-3.752
-131	T	-1.4	3.029	-0.327	2.573
-131	G	-0.39	-0.327	-1.348	1.93
-131	C	1.715	2.573	-1.414	-2.269
-130	A	1.152	0.343	-0.39	0.153
-130	T	-3.142	9.167	-1.071	-1.357
-130	G	1.828	-4.791	2.457	-2.083
-130	C	1.715	0.215	-3.42	0.554
-129	A	-0.579	0.343	1.089	0.934
-129	T	1.214	-0.478	1.161	1.787
-129	G	-2.608	-2.559	3.725	-1.414
-129	C	-0.628	1.787	-2.752	-0.858
-128	A	-1.445	-1.4	-0.39	0.153
-128	T	-3.142	0.399	-2.559	4.145
-128	G	1.828	1.161	-0.08	0.592
-128	C	0.934	1.787	-2.752	0.554
-127	A	0.286	0.343	0.349	-2.19
-127	T	-3.142	0.399	4.136	0.215
-127	G	-1.869	-2.559	-0.714	-0.745
-127	C	-0.628	5.717	-2.752	3.377
-126	A	-0.579	-0.528	-2.608	-1.409
-126	T	-1.4	1.276	1.161	2.573
-126	G	-1.129	-1.071	4.359	-2.083
-126	C	2.496	-0.571	-2.083	1.26
-125	A	1.152	-0.528	0.349	-1.409
-125	T	-1.4	-1.354	1.905	-0.571
-125	G	-1.869	2.649	-1.348	1.93
-125	C	0.934	1.787	-2.083	-0.152
-124	A	1.152	-2.271	2.567	-2.971
-124	T	-0.528	1.276	-0.327	2.573
-124	G	-2.608	-1.071	-2.616	4.605
-124	C	0.153	0.215	-2.083	1.966
-123	A	0.286	-2.271	1.089	-1.409
-123	T	-2.271	-0.478	2.649	-2.143
-123	G	1.089	-3.303	-0.714	-0.076
-123	C	1.715	2.573	-0.076	2.671
-122	A	1.152	-4.013	4.785	-1.409
-122	T	0.343	0.399	-0.327	-3.715
-122	G	-1.869	-1.071	4.359	0.592
-122	C	1.715	2.573	-3.42	-0.858
-121	A	2.883	-0.528	1.089	-2.19
-121	T	0.343	0.399	-1.071	-1.357
-121	G	3.306	-1.815	4.359	-0.745
-121	C	-3.752	-0.571	0.592	-1.563
-120	A	2.883	0.343	2.567	-2.971
-120	T	0.343	-0.478	1.161	-3.715
-120	G	1.828	-2.559	1.823	3.936
-120	C	-1.409	-1.357	-2.752	-0.152
-119	A	5.48	2.956	-2.608	-1.409
-119	T	-1.4	-0.478	-1.071	-1.357
-119	G	2.567	-1.071	-0.08	1.261
-119	C	1.715	-3.715	-1.414	1.26
-118	A	2.017	4.698	2.567	-0.628
-118	T	-2.271	3.029	-0.327	-2.929
-118	G	-1.869	-1.071	-1.348	-0.745
-118	C	-0.628	-1.357	0.592	1.26
-117	A	1.152	-1.4	-1.129	-1.409
-117	T	0.343	2.153	2.649	-0.571
-117	G	-1.869	-1.815	5.628	-1.414
-117	C	-0.628	1.001	-3.42	0.554
-116	A	2.017	-1.4	2.567	-4.533
-116	T	-2.271	0.399	1.161	0.215
-116	G	1.089	0.417	3.725	-1.414
-116	C	-1.409	-0.571	-2.083	1.26
-115	A	-0.579	0.343	1.828	-2.19
-115	T	-0.528	-2.231	1.161	0.215
-115	G	2.567	-1.815	2.457	1.93
-115	C	-3.752	4.145	-4.089	-0.152
-114	A	1.152	-0.528	-0.39	-2.19
-114	T	-2.271	1.276	0.417	1.001
-114	G	0.349	-2.559	1.823	1.261
-114	C	-0.628	3.359	-3.42	1.26
-113	A	0.286	-3.142	1.828	-0.628
-113	T	2.956	-0.478	-1.815	1.001
-113	G	-0.39	0.417	-0.08	-1.414
-113	C	-2.971	1.787	-3.42	6.2
-112	A	0.286	-0.528	1.828	-2.19
-112	T	-2.271	2.153	-1.071	0.215
-112	G	-3.347	0.417	1.823	-2.752
-112	C	1.715	3.359	-1.414	1.966
-111	A	1.152	-2.271	0.349	-2.971
-111	T	1.214	-1.354	3.393	1.787
-111	G	0.349	-3.303	3.725	-0.076
-111	C	-0.628	0.215	-0.745	-1.563
-110	A	2.017	-1.4	3.306	-2.19
-110	T	-3.142	-1.354	-1.071	-1.357
-110	G	2.567	-1.071	3.091	1.93
-110	C	2.496	-0.571	-2.083	-2.269
-109	A	1.152	-3.142	3.306	2.496
-109	T	-1.4	1.276	-1.815	-2.143
-109	G	-0.39	-0.327	1.189	2.599
-109	C	-2.19	0.215	-2.083	0.554
-108	A	-1.445	-2.271	1.089	-0.628
-108	T	-2.271	-1.354	-1.815	3.359
-108	G	1.828	0.417	1.189	-2.752
-108	C	0.934	1.001	-1.414	3.377
-107	A	2.883	-0.528	0.349	-2.971
-107	T	-1.4	-3.108	1.161	1.001
-107	G	-0.39	-2.559	0.555	1.261
-107	C	4.058	1.787	-2.752	0.554
-106	A	1.152	-3.142	4.046	2.496
-106	T	-2.271	1.276	-3.303	0.215
-106	G	1.828	-2.559	1.189	-1.414
-106	C	0.153	2.573	-1.414	-0.858
-105	A	2.017	-2.271	1.828	-0.628
-105	T	-2.271	2.153	-2.559	1.001
-105	G	2.567	-1.071	-0.08	-0.745
-105	C	0.153	2.573	-3.42	1.26
-104	A	-1.445	0.343	3.306	0.153
-104	T	-3.142	0.399	2.649	1.001
-104	G	-1.869	-1.071	1.189	-2.752
-104	C	0.934	-0.571	-2.083	2.671
-103	A	1.152	-2.271	0.349	-4.533
-103	T	-0.528	-0.478	-1.815	1.787
-103	G	1.089	-1.815	1.823	3.268
-103	C	-1.409	2.573	-1.414	1.26
-102	A	0.286	-1.4	3.306	-2.19
-102	T	-2.271	3.029	-1.815	-0.571
-102	G	0.349	-0.327	1.189	-2.083
-102	C	-0.628	-1.357	1.93	1.966
-101	A	3.748	-1.4	-2.608	-1.409
-101	T	1.214	2.153	0.417	-3.715
-101	G	1.828	-1.815	2.457	1.93
-101	C	0.934	1.001	-4.089	-0.152
-100	A	6.345	-1.4	2.567	0.153
-100	T	0.343	-0.478	-2.559	2.573
-100	G	-1.869	-1.071	-0.714	-0.076
-100	C	-2.19	-0.571	-0.745	0.554
-99	A	-2.31	2.085	0.349	1.715
-99	T	-1.4	0.399	-1.815	-0.571
-99	G	-1.129	-2.559	2.457	-0.745
-99	C	0.153	1.787	-2.083	3.377
-98	A	-0.579	-2.271	0.349	-2.19
-98	T	-3.142	3.906	0.417	0.215
-98	G	-1.129	-1.071	-0.08	1.261
-98	C	0.934	2.573	-2.752	3.377
-97	A	-2.31	-1.4	2.567	-2.971
-97	T	-2.271	0.399	1.905	2.573
-97	G	0.349	-1.071	0.555	-2.083
-97	C	0.934	5.717	-2.083	-0.858
-96	A	0.286	-3.142	2.567	-2.971
-96	T	1.214	2.153	-1.071	1.787
-96	G	-1.129	1.905	2.457	-0.745
-96	C	-2.19	1.001	-2.083	-0.152
-95	A	-1.445	-0.528	0.349	-0.628
-95	T	-3.142	0.399	2.649	1.787
-95	G	1.089	-1.071	-0.714	2.599
-95	C	0.934	1.001	-2.752	-0.858
-94	A	-1.445	-1.4	2.567	-2.19
-94	T	-1.4	-0.478	2.649	-1.357
-94	G	-2.608	1.161	3.091	-2.752
-94	C	-1.409	4.145	-0.076	0.554
-93	A	-2.281	-2.242	-1.087	-2.156
-93	T	-2.242	1.322	4.205	0.261
-93	G	0.399	1.215	6.352	-0.022
-93	C	0.199	-2.108	-4.727	1.317
-92	A	2.068	-3.993	1.143	-2.941
-92	T	-0.491	-0.44	0.467	-1.318
-92	G	-0.344	-1.776	3.802	2.666
-92	C	0.984	1.051	-3.383	1.317
-91	A	1.152	0.343	0.349	0.934
-91	T	-2.271	-1.354	-0.327	-1.357
-91	G	1.828	0.417	1.189	-1.414
-91	C	0.934	1.001	-2.752	1.26
-90	A	-1.445	5.57	-1.129	-0.628
-90	T	-1.4	3.029	-0.327	-0.571
-90	G	0.349	-1.815	2.457	-2.752
-90	C	-2.971	-1.357	-1.414	4.789
-89	A	0.286	-2.271	0.349	-3.752
-89	T	-1.4	3.029	-2.559	5.717
-89	G	1.828	1.905	-1.348	-2.083
-89	C	0.153	1.787	-2.083	1.26
-88	A	-0.579	2.085	-0.39	0.153
-88	T	0.343	1.276	2.649	0.215
-88	G	-2.608	-1.815	1.823	-3.42
-88	C	0.153	2.573	-1.414	-0.152
-87	A	-0.579	-1.4	-1.869	0.934
-87	T	1.214	3.906	-0.327	-0.571
-87	G	-0.39	-0.327	1.823	1.261
-87	C	0.153	-1.357	-2.752	0.554
-86	A	1.152	2.085	-0.39	-2.19
-86	T	-0.528	-0.478	-0.327	1.787
-86	G	-0.39	-4.047	1.823	-0.745
-86	C	5.62	1.001	-3.42	-0.152
-85	A	0.286	0.343	3.306	1.715
-85	T	-1.4	0.399	-0.327	-0.571
-85	G	1.089	-1.071	-0.08	-2.083
-85	C	-1.409	-2.143	-2.083	4.083
-84	A	1.152	0.343	-0.39	-2.19
-84	T	0.343	0.399	-1.071	-2.143
-84	G	1.828	-1.815	-0.08	0.592
-84	C	-1.409	5.717	0.592	-1.563
-83	A	0.286	-0.528	1.828	0.153
-83	T	0.343	0.399	1.905	1.787
-83	G	-1.129	-1.815	1.189	0.592
-83	C	1.715	-1.357	-2.083	-2.975
-82	A	0.286	-2.271	0.349	2.496
-82	T	1.214	-0.478	-1.071	-2.929
-82	G	1.089	-1.071	1.189	1.261
-82	C	-0.628	1.787	-0.076	-1.563
-81	A	-1.445	2.085	4.046	-2.971
-81	T	-1.4	1.276	-2.559	1.001
-81	G	1.828	-1.815	-1.348	1.93
-81	C	1.715	-0.571	-1.414	-0.152
-80	A	2.883	-1.4	1.828	-2.19
-80	T	-2.271	-1.354	5.624	-2.143
-80	G	-1.129	-1.815	1.823	-0.745
-80	C	0.934	2.573	-2.083	-0.858
-79	A	3.748	0.343	-2.608	-0.628
-79	T	-1.4	-0.478	0.417	-0.571
-79	G	3.306	-1.815	0.555	4.605
-79	C	-2.971	1.001	-2.752	-0.858
-78	A	2.883	-2.271	1.828	0.153
-78	T	-0.528	0.399	-1.071	0.215
-78	G	-1.129	-3.303	-0.08	-0.076
-78	C	5.62	-1.357	-0.076	-0.858
-77	A	2.883	0.343	1.828	1.715
-77	T	-3.142	-0.478	-1.071	-2.143
-77	G	-1.129	-1.815	1.189	1.93
-77	C	0.934	-4.501	-1.414	4.083
-76	A	-1.445	-2.271	2.567	0.153
-76	T	-2.271	-2.231	-1.071	-1.357
-76	G	-0.39	1.161	0.555	-0.745
-76	C	3.277	1.001	-0.745	2.671
-75	A	-2.31	1.214	3.306	-2.971
-75	T	-2.271	-0.478	-0.327	1.001
-75	G	1.089	-2.559	2.457	-0.076
-75	C	-0.628	1.001	-2.083	2.671
-74	A	-1.445	-0.528	2.567	-4.533
-74	T	-1.4	1.276	-1.071	0.215
-74	G	2.567	-2.559	4.359	-1.414
-74	C	-0.628	1.001	-3.42	4.083
-73	A	1.152	-2.271	0.349	0.153
-73	T	-1.4	0.399	0.417	-0.571
-73	G	-1.129	-1.071	2.457	1.93
-73	C	-2.19	1.001	-2.752	2.671
-72	A	0.286	0.343	-0.39	-3.752
-72	T	-4.013	0.399	1.161	0.215
-72	G	-2.608	-1.071	3.091	0.592
-72	C	0.934	1.001	-2.083	4.789
-71	A	-0.579	-0.528	-1.869	-2.19
-71	T	-2.271	0.399	-1.071	3.359
-71	G	-1.869	-0.327	2.457	1.261
-71	C	-1.409	4.145	-4.089	4.083
-70	A	-2.31	0.343	0.349	-4.533
-70	T	0.343	4.783	-0.327	-0.571
-70	G	0.349	-4.047	-0.08	-0.745
-70	C	0.934	2.573	-1.414	4.789
-69	A	-1.445	2.956	-1.129	-0.628
-69	T	1.214	2.153	1.905	-2.143
-69	G	-1.129	-1.071	1.823	-1.414
-69	C	1.715	-3.715	-1.414	2.671
-68	A	1.152	-1.4	1.089	-0.628
-68	T	-3.142	3.906	0.417	-1.357
-68	G	-0.39	-1.071	1.823	0.592
-68	C	-1.409	0.215	-1.414	1.26
-67	A	-1.445	-2.271	1.089	-1.409
-67	T	-1.4	1.276	-1.071	2.573
-67	G	-1.869	-0.327	4.994	-1.414
-67	C	-0.628	2.573	-2.083	0.554
-66	A	-0.579	-3.142	0.349	-2.19
-66	T	-2.271	3.029	1.161	-0.571
-66	G	-2.608	-2.559	3.091	4.605
-66	C	1.715	3.359	-3.42	-0.858
-65	A	-1.445	-2.271	1.828	-2.19
-65	T	-4.013	1.276	1.905	1.001
-65	G	-1.129	-1.815	2.457	1.261
-65	C	3.277	1.001	-2.752	0.554
-64	A	0.286	-3.142	1.089	-1.409
-64	T	-0.528	1.276	-1.815	-0.571
-64	G	1.828	-1.071	1.823	0.592
-64	C	-2.19	0.215	-0.076	2.671
-63	A	0.286	2.085	-1.869	-0.628
-63	T	0.343	2.153	-1.071	-3.715
-63	G	-1.869	0.417	1.189	1.261
-63	C	0.153	-1.357	-0.745	3.377
-62	A	-2.31	0.343	2.567	-2.19
-62	T	-1.4	1.276	0.417	2.573
-62	G	-3.347	0.417	1.189	-0.745
-62	C	-2.19	-1.357	-0.076	4.083
-61	A	-1.445	-3.142	-1.869	-2.971
-61	T	0.343	1.276	-1.815	1.001
-61	G	-1.129	-1.815	3.725	2.599
-61	C	3.277	2.573	-1.414	-0.152
-60	A	0.286	-2.271	3.306	-0.628
-60	T	-2.271	2.153	0.417	-1.357
-60	G	-3.347	-0.327	1.189	1.261
-60	C	-0.628	1.001	-2.752	3.377
-59	A	-0.579	-2.271	-3.347	0.153
-59	T	-1.4	0.399	1.161	0.215
-59	G	-1.129	0.417	2.457	-0.076
-59	C	0.934	1.787	-2.083	2.671
-58	A	3.748	-2.271	-1.129	-2.19
-58	T	-2.271	1.276	2.649	-1.357
-58	G	0.349	-1.071	0.555	-1.414
-58	C	-1.409	0.215	-1.414	5.495
-57	A	1.152	0.343	2.567	-3.752
-57	T	0.343	-1.354	-0.327	-0.571
-57	G	-1.129	0.417	-1.348	2.599
-57	C	0.153	2.573	-4.089	2.671
-56	A	2.883	-1.4	2.567	-3.752
-56	T	-2.271	0.399	5.624	-2.143
-56	G	-2.608	-1.071	0.555	-0.745
-56	C	-0.628	-0.571	-0.076	2.671
-55	A	0.286	2.085	-4.087	-0.628
-55	T	-2.271	-0.478	-1.815	1.787
-55	G	4.785	-3.303	4.359	1.93
-55	C	-2.971	1.001	-2.083	0.554
-54	A	3.748	-3.142	-1.129	0.934
-54	T	0.343	-0.478	1.905	-2.929
-54	G	-1.129	-2.559	1.189	-0.745
-54	C	0.153	2.573	1.93	-0.858
-53	A	2.883	-1.4	2.567	-1.409
-53	T	-2.271	0.399	-1.815	0.215
-53	G	0.349	-1.071	4.994	-0.745
-53	C	-2.971	-1.357	-2.752	3.377
-52	A	-2.31	-0.528	1.828	-1.409
-52	T	-2.271	0.399	-1.071	-0.571
-52	G	0.349	-3.303	4.359	1.261
-52	C	0.934	1.787	-2.083	1.26
-51	A	-1.445	-2.271	1.089	-0.628
-51	T	-0.528	1.276	-2.559	0.215
-51	G	-1.869	-1.815	4.359	1.93
-51	C	-1.409	0.215	-0.745	2.671
-50	A	-1.445	-3.142	-1.129	0.153
-50	T	-1.4	-0.478	-0.327	-0.571
-50	G	-2.608	0.417	3.091	1.261
-50	C	-1.409	0.215	-0.745	6.2
-49	A	-1.445	-1.4	-1.129	-2.971
-49	T	-3.142	2.153	-1.071	-0.571
-49	G	3.306	-1.071	-0.714	-0.076
-49	C	4.839	1.787	-0.745	1.966
-48	A	-1.445	1.214	4.785	-0.628
-48	T	-0.528	1.276	-2.559	3.359
-48	G	-1.129	-2.559	-1.982	1.93
-48	C	-0.628	1.001	-4.089	2.671
-47	A	1.152	-1.4	-1.869	-1.409
-47	T	-1.4	-0.478	2.649	-0.571
-47	G	-4.087	-2.559	4.994	-3.42
-47	C	2.496	1.787	1.93	1.26
-46	A	0.286	-3.142	-0.39	0.934
-46	T	-1.4	-2.231	1.161	-0.571
-46	G	4.785	-0.327	1.823	1.93
-46	C	-2.971	-2.929	-1.414	2.671
-45	A	-0.579	-3.142	6.264	-2.19
-45	T	-3.142	2.153	-3.303	-3.715
-45	G	-0.39	-2.559	-0.08	3.936
-45	C	2.496	1.001	0.592	1.26
-44	A	0.286	-1.4	1.828	-2.19
-44	T	-1.4	-1.354	-1.815	1.787
-44	G	-0.39	-1.815	5.628	-0.745
-44	C	1.715	-2.143	-0.745	1.26
-43	A	1.152	-0.528	-1.129	0.934
-43	T	-4.013	1.276	-3.303	-0.571
-43	G	0.349	-0.327	-0.08	5.274
-43	C	-0.628	1.787	-4.758	4.083
-42	A	0.286	-1.4	-1.129	-0.628
-42	T	0.343	-0.478	4.136	-2.143
-42	G	-0.39	-3.303	-1.348	-4.089
-42	C	-0.628	1.787	2.599	6.2
-41	A	2.883	0.343	-0.39	-2.971
-41	T	-3.142	-0.478	1.905	-2.143
-41	G	-2.608	-1.815	5.628	1.93
-41	C	2.496	2.573	-2.752	-2.269
-40	A	1.198	-1.366	1.143	-1.371
-40	T	-3.117	1.322	2.71	-0.529
-40	G	-1.087	-0.281	3.802	1.322
-40	C	-3.725	-0.529	-2.711	2.027
-39	A	-1.445	-4.013	0.349	-2.19
-39	T	-1.4	-0.478	0.417	0.215
-39	G	1.828	1.905	-1.348	3.268
-39	C	2.496	0.215	-2.083	1.26
-38	A	-2.31	-3.142	4.785	1.715
-38	T	-2.271	-1.354	1.905	-0.571
-38	G	0.349	-1.815	-1.982	0.592
-38	C	0.934	1.787	-0.076	0.554
-37	A	1.152	-1.4	0.349	-2.971
-37	T	-3.142	-1.354	-1.071	1.001
-37	G	0.349	-2.559	-0.714	6.612
-37	C	1.715	1.787	-0.745	-0.152
-36	A	1.152	-0.528	1.089	-1.409
-36	T	-1.4	0.399	1.161	-3.715
-36	G	-1.869	0.417	-0.08	-0.745
-36	C	-2.19	4.145	-1.414	4.789
-35	A	0.328	-1.366	-0.344	-2.941
-35	T	-1.366	1.322	3.458	1.051
-35	G	-0.344	-0.281	-1.296	2.666
-35	C	-1.371	-0.529	-2.039	2.736
-34	A	-0.579	-0.528	1.089	-2.971
-34	T	0.343	-1.354	1.905	-2.143
-34	G	-1.869	1.905	1.823	-2.752
-34	C	2.496	4.145	-1.414	-0.152
-33	A	-2.31	0.343	1.828	0.153
-33	T	-1.4	-1.354	4.136	2.573
-33	G	2.567	0.417	0.555	-0.076
-33	C	0.153	1.001	-4.758	-3.681
-32	A	0.286	-0.528	1.089	-1.409
-32	T	2.085	-0.478	-0.327	-0.571
-32	G	2.567	0.417	0.555	-2.083
-32	C	0.153	0.215	-2.752	1.26
-31	A	2.017	-1.4	2.567	1.715
-31	T	0.343	-1.354	1.905	-1.357
-31	G	0.349	-1.815	0.555	-0.745
-31	C	0.153	0.215	-2.752	-0.152
-30	A	1.152	2.956	1.089	-2.19
-30	T	-1.4	-0.478	-1.071	-1.357
-30	G	4.785	-4.791	1.189	0.592
-30	C	3.277	1.001	-4.089	-0.152
-29	A	3.748	1.214	5.524	-2.19
-29	T	0.343	0.399	-1.071	-1.357
-29	G	-0.39	-4.047	1.189	-0.076
-29	C	1.715	-2.929	-2.083	0.554
-28	A	2.017	0.343	2.567	0.153
-28	T	0.343	-1.354	-3.303	-1.357
-28	G	4.046	-3.303	1.823	0.592
-28	C	-1.409	0.215	-2.083	0.554
-27	A	5.48	-0.528	2.567	-2.19
-27	T	-2.271	-2.231	-0.327	0.215
-27	G	-2.608	-4.791	1.823	3.936
-27	C	-2.971	4.145	-2.083	1.26
-26	A	3.748	-1.4	-1.869	-2.971
-26	T	-3.142	0.399	-1.071	0.215
-26	G	3.306	1.905	0.555	-3.42
-26	C	0.153	4.145	-2.752	2.671
-25	A	2.017	-2.271	3.306	0.934
-25	T	0.343	-2.231	4.88	1.787
-25	G	-1.129	-1.815	0.555	-2.752
-25	C	0.153	-1.357	-4.758	2.671
-24	A	3.748	-2.271	3.306	-3.752
-24	T	-2.271	-3.108	-0.327	-2.143
-24	G	4.046	-1.071	-0.08	0.592
-24	C	-2.971	4.145	-1.414	2.671
-23	A	-4.042	2.085	3.306	0.934
-23	T	-2.271	-1.354	4.136	-2.929
-23	G	-0.39	-3.303	1.823	2.599
-23	C	-0.628	1.787	-3.42	0.554
-22	A	0.286	-4.013	-0.39	-2.971
-22	T	-1.4	-0.478	3.393	-2.929
-22	G	0.349	-2.559	4.994	1.93
-22	C	2.496	1.001	-4.089	2.671
-21	A	-1.445	0.343	3.306	-0.628
-21	T	-3.142	1.276	-3.303	-0.571
-21	G	0.349	-1.071	1.189	3.268
-21	C	-2.19	-3.715	0.592	4.083
-20	A	-0.579	-2.271	-0.39	-2.971
-20	T	-2.271	1.276	0.417	-2.929
-20	G	1.828	-4.047	-0.714	4.605
-20	C	1.715	4.931	0.592	-0.152
-19	A	-2.31	-3.142	6.264	-0.628
-19	T	-0.528	1.276	-3.303	2.573
-19	G	0.349	-2.559	-0.08	1.93
-19	C	-0.628	1.001	-1.414	0.554
-18	A	1.152	-1.4	-1.129	-1.409
-18	T	-2.271	-1.354	-2.559	2.573
-18	G	0.349	-2.559	1.189	1.93
-18	C	2.496	2.573	-3.42	3.377
-17	A	-0.579	-2.271	3.306	0.934
-17	T	-4.013	0.399	1.905	-1.357
-17	G	-1.869	-2.559	-0.714	-0.745
-17	C	0.153	4.931	-2.083	4.083
-16	A	-2.31	-1.4	-0.39	-2.19
-16	T	-1.4	0.399	1.161	0.215
-16	G	2.567	-1.071	3.725	-3.42
-16	C	1.715	-1.357	0.592	1.966
-15	A	-0.579	-0.528	1.828	0.153
-15	T	-0.528	-1.354	-1.815	0.215
-15	G	-1.129	-2.559	7.53	0.592
-15	C	-2.19	-0.571	-0.745	-0.152
-14	A	-0.579	2.085	-2.608	-2.971
-14	T	-4.013	2.153	-1.815	-1.357
-14	G	2.567	-1.815	1.823	4.605
-14	C	0.153	3.359	-3.42	1.26
-13	A	-3.176	-1.4	2.567	0.153
-13	T	-4.013	5.66	4.136	-0.571
-13	G	-3.347	-1.815	1.823	-2.752
-13	C	-0.628	3.359	-2.083	1.966
-12	A	-2.31	-1.4	-4.826	-2.19
-12	T	-0.528	2.153	0.417	3.359
-12	G	4.046	-0.327	-0.08	2.599
-12	C	-1.409	2.573	-2.083	-0.152
-11	A	-1.445	-2.271	2.567	0.934
-11	T	-1.4	2.153	1.161	1.001
-11	G	-3.347	-3.303	-0.714	0.592
-11	C	3.277	4.931	-4.089	0.554
-10	A	2.017	-1.4	-1.869	-1.409
-10	T	-2.271	0.399	3.393	-0.571
-10	G	1.828	-1.815	-0.714	-0.745
-10	C	0.153	1.001	0.592	1.26
-9	A	-0.579	-3.142	5.524	-0.628
-9	T	-4.013	3.029	0.417	-1.357
-9	G	0.349	-1.815	1.823	0.592
-9	C	0.934	0.215	-2.083	-0.152
-8	A	2.017	0.343	-1.129	-3.752
-8	T	-2.271	2.153	-0.327	-1.357
-8	G	-1.129	-1.815	2.457	5.274
-8	C	0.153	-1.357	-2.083	1.966
-7	A	3.748	-2.271	-0.39	-2.19
-7	T	-3.142	3.906	-2.559	1.001
-7	G	-0.39	-3.303	2.457	-0.076
-7	C	0.934	4.145	-3.42	1.966
-6	A	3.748	-4.013	1.828	-0.628
-6	T	-1.4	3.029	1.905	-1.357
-6	G	-2.608	-1.071	0.555	-0.745
-6	C	-1.409	3.359	-1.414	0.554
-5	A	-3.176	-3.142	4.046	-0.628
-5	T	-2.271	-3.108	1.161	4.931
-5	G	-1.869	-0.327	3.725	0.592
-5	C	0.934	1.787	-3.42	-0.858
-4	A	-3.176	-4.013	1.828	-1.409
-4	T	-1.4	-1.354	0.417	-2.143
-4	G	-1.129	-1.071	4.994	1.93
-4	C	0.934	5.717	-0.745	-1.563
-3	A	-2.31	-1.4	1.089	-2.19
-3	T	-0.528	2.153	-1.071	-0.571
-3	G	2.567	1.905	0.555	1.93
-3	C	1.715	1.787	-3.42	-2.269
-2	A	1.152	-2.271	2.567	0.153
-2	T	0.343	2.153	0.417	1.787
-2	G	-3.347	0.417	-0.714	0.592
-2	C	1.715	0.215	-4.089	-0.152
-1	A	0.286	0.343	1.828	-2.971
-1	T	-2.271	0.399	1.161	1.001
-1	G	-0.39	-3.303	0.555	0.592
-1	C	-0.628	3.359	0.592	-0.858
0	A	0.286	-3.142	2.567	-2.971
0	T	-1.4	-1.354	1.161	1.787
[truncated: 82 more rows]

## Sheet: Class 3
		Nucleotide in position i
Nucleotide position i relative to TSS	Nucleotide in position i-1	A	T	G	C
-499	A	1.857	-0.184	-0.792	2.586
-499	T	-0.184	2.46	-0.159	0.005
-499	G	1.589	-0.94	-1.902	-1.056
-499	C	0.973	-0.789	-3.076	1.179
-498	A	4.66	-1.157	2.323	-1.487
-498	T	-2.093	1.487	-0.207	1.537
-498	G	-3.994	-1.762	0.687	-1.778
-498	C	0.118	4.697	-1.778	-0.245
-497	A	-0.092	-0.222	1.533	-3.092
-497	T	0.713	4.248	-0.984	-0.042
-497	G	-0.836	1.347	2.666	-2.448
-497	C	-0.684	3.907	-2.448	-2.287
-496	A	4.66	-2.093	-0.836	-2.289
-496	T	1.648	7.008	1.347	-0.042
-496	G	-2.415	2.125	1.347	-0.438
-496	C	0.118	-1.622	-5.129	-0.926
-495	A	1.809	-0.222	2.323	-0.684
-495	T	-0.222	4.248	0.57	0.747
-495	G	1.533	-0.984	-2.611	-1.108
-495	C	0.118	1.537	-3.789	-0.926
-494	A	2.759	-1.157	-0.836	2.526
-494	T	-0.222	7.008	-1.762	-0.042
-494	G	-1.625	-0.984	0.687	-2.448
-494	C	-1.487	0.747	-1.778	0.435
-493	A	-2.943	-1.157	1.533	0.921
-493	T	2.583	2.408	-0.207	0.747
-493	G	-0.046	-3.316	-1.952	1.572
-493	C	1.723	-0.832	-4.459	3.838
-492	A	4.66	-1.157	0.744	-2.289
-492	T	1.648	0.567	-2.539	-2.412
-492	G	-3.994	2.902	-2.611	-1.778
-492	C	0.118	0.747	-1.108	7.241
-491	A	4.66	-1.157	-1.625	0.118
-491	T	-2.093	4.248	0.57	0.747
-491	G	0.744	-0.984	-0.632	-4.459
-491	C	-0.684	0.747	-2.448	3.838
-490	A	1.809	2.583	0.744	-2.289
-490	T	-1.157	4.248	1.347	-1.622
-490	G	-2.415	-0.984	0.687	-1.778
-490	C	3.328	1.537	-3.118	-0.926
-489	A	3.709	1.648	-3.205	0.118
-489	T	-0.222	5.168	-0.207	2.327
-489	G	-0.046	-4.094	-1.292	4.252
-489	C	-3.092	-0.832	-2.448	-0.245
-488	A	1.809	-2.093	1.533	-1.487
-488	T	0.713	1.487	0.57	-1.622
-488	G	-1.625	-0.984	-2.611	-1.778
-488	C	1.723	3.907	-2.448	3.838
-487	A	5.61	-2.093	-0.836	0.118
-487	T	-1.157	2.408	-0.984	2.327
-487	G	1.533	-2.539	-2.611	0.232
-487	C	0.118	-0.042	-1.108	0.435
-486	A	0.858	2.583	0.744	1.723
-486	T	-3.963	6.088	-4.094	-0.042
-486	G	0.744	-1.762	-1.952	-2.448
-486	C	0.118	3.907	-3.789	3.158
-485	A	1.809	-2.093	0.744	-2.289
-485	T	2.583	4.248	2.902	0.747
-485	G	-2.415	-3.316	-1.292	-2.448
-485	C	0.921	3.117	-3.118	1.797
-484	A	1.809	-0.222	2.323	-1.487
-484	T	-0.222	2.408	0.57	-0.832
-484	G	3.113	0.57	-0.632	-3.789
-484	C	-2.289	-0.832	1.572	-0.926
-483	A	1.809	0.713	-0.836	0.921
-483	T	-2.093	-1.273	2.125	2.327
-483	G	2.323	-0.984	3.326	-1.108
-483	C	-0.684	-2.412	-2.448	-1.606
-482	A	5.61	-1.157	-0.836	-1.487
-482	T	-1.157	1.487	-1.762	-2.412
-482	G	-1.625	-0.207	2.006	1.572
-482	C	1.723	-2.412	-0.438	1.116
-481	A	2.759	0.713	-0.046	0.921
-481	T	1.648	0.567	-1.762	-2.412
-481	G	-0.836	1.347	-1.292	0.232
-481	C	0.921	-0.042	-1.778	0.435
-480	A	4.66	2.583	-3.205	0.921
-480	T	-2.093	4.248	1.347	-0.832
-480	G	1.533	-1.762	-0.632	-3.789
-480	C	0.921	-0.042	-2.448	1.116
-479	A	4.66	-1.157	0.744	0.921
-479	T	-2.093	7.008	-0.984	0.747
-479	G	-1.625	-2.539	-1.952	0.902
-479	C	0.921	-0.042	-2.448	-0.926
-478	A	6.56	-3.028	-1.625	0.118
-478	T	-0.222	7.008	-3.316	-0.042
-478	G	-0.046	-4.094	3.985	-5.129
-478	C	0.921	-0.042	0.902	-0.245
-477	A	5.61	-0.222	3.902	-2.289
-477	T	-3.028	7.008	-2.539	-1.622
-477	G	2.323	-2.539	0.687	0.232
-477	C	0.118	0.747	-4.459	-1.606
-476	A	2.759	-1.157	-0.836	4.131
-476	T	-1.157	3.328	2.125	-0.042
-476	G	-1.625	-1.762	0.027	0.232
-476	C	-3.092	-0.042	-3.118	1.116
-475	A	-1.009	3.576	-2.379	-3.06
-475	T	-0.184	2.46	-1.722	0.005
-475	G	-0.792	-0.94	0.087	-0.382
-475	C	3.392	5.563	-3.076	-0.189
-474	A	0.902	0.756	0.795	-0.64
-474	T	2.636	1.535	3.747	2.387
-474	G	-0.792	-1.722	-3.228	-1.056
-474	C	0.166	0.005	-3.749	0.495
-473	A	1.809	-1.157	3.113	-1.487
-473	T	0.713	2.408	-2.539	-0.042
-473	G	0.744	-1.762	0.027	-2.448
-473	C	0.118	-0.832	-1.108	3.158
-472	A	0.858	3.518	-0.046	-0.684
-472	T	-1.157	2.408	0.57	-3.202
-472	G	-0.046	-3.316	1.347	0.902
-472	C	2.526	-0.042	-4.459	1.797
-471	A	2.759	-0.222	0.744	-0.684
-471	T	0.713	4.248	-2.539	-0.042
-471	G	-0.046	-0.984	-1.292	-0.438
-471	C	1.723	1.537	-2.448	-0.926
-470	A	3.709	0.713	1.533	-0.684
-470	T	0.713	6.088	0.57	-2.412
-470	G	-2.415	-1.762	-0.632	-1.108
-470	C	-1.487	3.907	-3.118	-0.926
-469	A	4.66	0.713	-0.836	-3.894
-469	T	2.583	7.928	-0.207	-0.832
-469	G	2.323	-2.539	-0.632	-1.108
-469	C	1.723	-0.042	-3.789	-2.287
-468	A	2.759	1.648	5.482	0.921
-468	T	0.713	1.487	1.347	1.537
-468	G	-0.836	3.679	-3.931	-3.789
-468	C	-2.289	-2.412	-1.778	-1.606
-467	A	-0.092	2.583	-1.625	-0.684
-467	T	1.648	5.168	0.57	-2.412
-467	G	1.533	-0.207	0.687	-1.778
-467	C	-1.487	0.747	-1.778	-0.926
-466	A	1.809	-2.093	3.113	-1.487
-466	T	-1.157	5.168	2.125	1.537
-466	G	2.323	-2.539	-1.292	-0.438
-466	C	-3.092	-0.042	-2.448	-0.245
-465	A	4.66	-2.093	0.744	-3.092
-465	T	-0.222	4.248	-1.762	-1.622
-465	G	-0.046	-0.207	2.666	-1.778
-465	C	0.921	3.907	-2.448	-2.287
-464	A	1.809	-0.222	4.692	-1.487
-464	T	-0.222	0.567	0.57	4.697
-464	G	-0.046	-0.207	2.666	-3.118
-464	C	-3.092	-1.622	-1.778	-2.287
-463	A	0.858	0.713	-0.836	-2.289
-463	T	-0.222	5.168	-2.539	-3.202
-463	G	2.323	1.347	0.687	1.572
-463	C	1.723	0.747	-3.118	-1.606
-462	A	6.56	1.648	-1.625	-0.684
-462	T	-0.222	7.928	-1.762	2.327
-462	G	-4.784	-3.316	3.985	-2.448
-462	C	-2.289	1.537	-3.118	-0.926
-461	A	-0.092	0.713	-1.625	-0.684
-461	T	2.583	6.088	-0.984	-0.042
-461	G	0.744	-1.762	1.347	-2.448
-461	C	-2.289	1.537	-1.778	0.435
-460	A	1.809	1.648	-0.836	-1.487
-460	T	-0.222	5.168	1.347	-0.042
-460	G	1.533	-0.984	-0.632	-2.448
-460	C	-0.684	0.747	-1.108	-1.606
-459	A	1.809	-0.222	1.533	-0.684
-459	T	1.648	7.008	-2.539	0.747
-459	G	4.692	-0.207	-1.952	-3.118
-459	C	0.118	1.537	-2.448	-4.329
-458	A	4.66	0.713	-0.046	3.328
-458	T	2.583	6.088	-0.984	0.747
-458	G	-3.205	-1.762	0.027	-1.108
-458	C	-1.487	-2.412	-3.789	-0.245
-457	A	3.767	0.756	0.002	-3.06
-457	T	0.756	7.084	-1.722	-3.17
-457	G	-2.379	-0.159	-1.902	-0.382
-457	C	0.166	0.799	-0.382	1.863
-456	A	2.759	-3.028	3.902	-1.487
-456	T	0.713	3.328	2.902	0.747
-456	G	-0.046	-2.539	-2.611	0.902
-456	C	-0.684	-2.412	-2.448	1.116
-455	A	5.61	2.583	-3.205	-1.487
-455	T	-2.093	0.567	-0.207	-3.202
-455	G	5.482	0.57	-3.931	-0.438
-455	C	3.328	1.537	-3.118	0.435
-454	A	3.709	0.713	2.323	5.736
-454	T	-2.093	0.567	1.347	4.697
-454	G	-2.415	-2.539	-3.271	-2.448
-454	C	0.118	-2.412	-2.448	0.435
-453	A	-0.092	1.648	-0.836	-1.487
-453	T	-3.963	2.408	-1.762	-0.832
-453	G	0.744	-0.207	-2.611	-0.438
-453	C	2.526	1.537	-1.108	4.519
-452	A	2.759	1.648	-1.625	-2.289
-452	T	-0.222	0.567	2.125	2.327
-452	G	-1.625	-2.539	0.027	-2.448
-452	C	-0.684	3.907	-2.448	1.797
-451	A	4.66	-2.093	0.744	-3.092
-451	T	-2.093	-0.353	2.125	3.117
-451	G	2.323	-0.207	-3.271	-0.438
-451	C	-3.092	2.327	-2.448	2.477
-450	A	4.66	-1.157	0.744	-2.289
-450	T	-3.028	2.408	-0.984	1.537
-450	G	1.533	-2.539	-2.611	0.232
-450	C	4.131	0.747	-1.778	-0.245
-449	A	2.759	1.648	3.902	-0.684
-449	T	-2.093	0.567	-0.984	1.537
-449	G	-0.836	-0.984	0.027	-3.118
-449	C	0.118	1.537	-1.108	-0.926
-448	A	2.759	-1.157	-0.046	-1.487
-448	T	-3.963	1.487	-0.984	5.487
-448	G	-0.836	-0.984	2.006	0.902
-448	C	-0.684	2.327	-3.118	-1.606
-447	A	2.759	-3.028	-0.046	-2.289
-447	T	2.583	4.248	-1.762	-2.412
-447	G	-0.836	1.347	-2.611	0.232
-447	C	0.921	3.907	-2.448	1.116
-446	A	0.858	2.583	0.744	0.921
-446	T	-2.093	2.408	2.902	3.117
-446	G	-3.205	-2.539	0.687	-2.448
-446	C	-1.487	-0.832	-1.108	0.435
-445	A	-1.993	-2.093	-0.046	-2.289
-445	T	0.713	0.567	2.125	-2.412
-445	G	2.323	0.57	-0.632	0.902
-445	C	3.328	-0.042	-3.789	2.477
-444	A	2.812	-1.123	4.764	-1.447
-444	T	-2.063	2.46	-2.503	0.799
-444	G	-2.379	-0.159	-3.228	2.985
-444	C	-0.64	1.593	-1.056	-0.189
-443	A	4.722	-0.184	-3.966	-2.254
-443	T	1.696	4.31	-2.503	0.005
-443	G	0.002	-0.94	-1.239	-0.382
-443	C	3.392	2.387	-3.076	0.495
-442	A	2.759	-0.222	7.061	0.118
-442	T	0.713	3.328	-0.984	2.327
-442	G	-1.625	-3.316	-2.611	-3.118
-442	C	-0.684	1.537	-3.118	0.435
-441	A	1.809	-0.222	-0.046	-0.684
-441	T	-0.222	0.567	1.347	-0.832
-441	G	1.533	-2.539	0.027	0.232
-441	C	-0.684	5.487	-4.459	-0.245
-440	A	1.809	-2.093	4.692	-2.289
-440	T	-1.157	3.328	0.57	0.747
-440	G	-0.836	-0.207	-0.632	-1.778
-440	C	0.921	-2.412	-0.438	0.435
-439	A	0.858	-1.157	2.323	-1.487
-439	T	-2.093	1.487	-0.207	-0.832
-439	G	-0.046	1.347	2.006	0.232
-439	C	0.921	-3.202	-3.789	3.158
-438	A	2.759	-1.157	-0.046	-1.487
-438	T	-1.157	-0.353	0.57	-0.832
-438	G	-0.836	-0.207	-0.632	1.572
-438	C	4.131	-0.832	-3.789	2.477
-437	A	4.66	-0.222	1.533	-0.684
-437	T	-3.028	1.487	-0.984	-0.042
-437	G	-0.046	2.125	-3.271	-2.448
-437	C	0.921	1.537	-2.448	2.477
-436	A	1.809	2.583	0.744	-2.289
-436	T	-0.222	3.328	2.902	-0.832
-436	G	-2.415	-0.207	-1.952	-1.108
-436	C	0.118	1.537	-1.108	-0.926
-435	A	0.858	-3.028	1.533	-0.684
-435	T	-1.157	5.168	-0.984	3.907
-435	G	-0.836	1.347	-1.292	0.902
-435	C	-1.487	-3.202	-3.789	3.158
-434	A	1.809	-3.028	0.744	-2.289
-434	T	-1.157	1.487	2.125	-2.412
-434	G	-0.836	-0.207	-2.611	-1.108
-434	C	4.131	2.327	-3.118	4.519
-433	A	1.809	1.648	3.113	-2.289
-433	T	1.648	-0.353	-0.207	-0.042
-433	G	1.533	2.902	-3.271	-3.789
-433	C	-0.684	-0.832	-3.789	4.519
-432	A	2.812	1.696	2.383	-2.254
-432	T	-0.184	5.234	1.403	-2.376
-432	G	0.002	-0.94	-2.565	-1.056
-432	C	0.166	-1.582	-2.403	1.863
-431	A	1.809	-1.157	3.113	-1.487
-431	T	-0.222	2.408	-0.207	1.537
-431	G	3.902	-0.984	-3.271	-1.108
-431	C	1.723	0.747	-2.448	-2.287
-430	A	0.858	0.713	6.271	-0.684
-430	T	-3.028	4.248	1.347	-1.622
-430	G	0.744	0.57	-1.292	-3.118
-430	C	-0.684	0.747	-3.789	0.435
-429	A	-1.042	2.583	-0.836	-2.289
-429	T	1.648	7.008	1.347	-3.202
-429	G	-2.415	2.125	2.006	-0.438
-429	C	-1.487	-0.832	-2.448	-0.245
-428	A	1.809	-1.157	-0.836	-3.092
-428	T	-2.093	7.008	2.125	3.117
-428	G	-0.046	-0.984	0.687	0.232
-428	C	-1.487	-1.622	-2.448	-0.245
-427	A	0.858	-1.157	-0.836	-0.684
-427	T	0.713	2.408	-0.207	-0.042
-427	G	0.744	-0.984	-1.292	0.902
-427	C	1.723	2.327	-3.118	-0.245
-426	A	3.709	-3.028	3.902	-0.684
-426	T	-0.222	1.487	0.57	0.747
-426	G	-3.205	-3.316	-1.952	2.242
-426	C	0.118	3.117	-1.108	-1.606
-425	A	0.858	0.713	-0.046	-1.487
-425	T	-1.157	1.487	-0.207	-1.622
-425	G	0.744	1.347	-0.632	-0.438
-425	C	0.921	2.327	-2.448	0.435
-424	A	2.759	-0.222	-2.415	1.723
-424	T	0.713	6.088	0.57	-0.832
-424	G	-0.046	-1.762	-1.952	0.232
-424	C	-3.092	0.747	-2.448	1.797
-423	A	1.809	1.648	0.744	-3.894
-423	T	1.648	6.088	-0.207	-2.412
-423	G	-0.836	-3.316	0.027	-2.448
-423	C	-0.684	3.117	-1.778	2.477
-422	A	0.858	-2.093	2.323	0.118
-422	T	-1.157	7.008	0.57	0.747
-422	G	0.744	0.57	-3.271	0.902
-422	C	-3.092	-0.832	-2.448	0.435
-421	A	0.858	-0.222	-0.046	-3.092
-421	T	0.713	6.088	-1.762	-0.042
-421	G	-0.046	0.57	-1.292	-2.448
-421	C	-2.289	5.487	-0.438	-0.245
-420	A	1.809	-2.093	-0.046	-0.684
-420	T	0.713	0.567	4.457	5.487
-420	G	-2.415	-1.762	0.687	-0.438
-420	C	-3.092	-0.042	-2.448	-0.245
-419	A	0.858	-1.157	-0.836	-2.289
-419	T	-3.028	2.408	-4.094	1.537
-419	G	-0.046	-0.984	0.687	2.242
-419	C	3.328	2.327	-1.778	0.435
-418	A	-1.042	-3.028	3.902	0.921
-418	T	-1.157	-0.353	0.57	3.117
-418	G	-3.205	-2.539	-1.952	1.572
-418	C	2.526	-1.622	-1.778	3.158
-417	A	-0.092	-1.157	-0.046	-1.487
-417	T	-1.157	-2.193	0.57	-4.782
-417	G	1.533	-1.762	-1.292	1.572
-417	C	0.118	6.277	-4.459	7.241
-416	A	0.858	2.583	1.533	-3.894
-416	T	-0.222	-0.353	2.125	-0.042
-416	G	-2.415	-2.539	0.027	-1.108
-416	C	1.723	1.537	1.572	-0.926
-415	A	3.709	-1.157	-1.625	-0.684
-415	T	-1.157	2.408	0.57	-0.832
-415	G	-0.046	-0.207	-0.632	5.592
-415	C	0.118	-0.042	-5.129	-0.245
-414	A	1.809	-0.222	-0.046	0.921
-414	T	-1.157	1.487	-0.984	1.537
-414	G	-2.415	-2.539	0.687	-3.118
-414	C	2.526	-0.042	-3.789	5.88
-413	A	-1.042	1.648	0.744	-0.684
-413	T	-3.963	3.328	0.57	-1.622
-413	G	-3.205	-1.762	-1.952	2.242
-413	C	2.526	0.747	-1.108	3.158
-412	A	-1.993	-2.093	-1.625	0.118
-412	T	0.713	4.248	-0.984	-0.042
-412	G	-0.046	0.57	0.027	-2.448
-412	C	0.921	2.327	0.902	-0.245
-411	A	2.759	-0.222	-0.046	-2.289
-411	T	0.713	3.328	-0.984	2.327
-411	G	0.744	-1.762	1.347	-1.778
-411	C	0.118	0.747	-1.108	-2.287
-410	A	2.812	-3.003	1.589	2.586
-410	T	-1.123	0.611	0.622	0.799
-410	G	-2.379	0.622	-1.902	2.985
-410	C	-3.867	0.005	-1.729	1.179
-409	A	2.812	-2.063	-3.173	-2.254
-409	T	-3.003	4.31	-0.159	-2.376
-409	G	0.002	-0.94	-1.902	0.964
-409	C	1.779	7.151	0.964	-1.557
-408	A	2.759	0.713	-0.046	-1.487
-408	T	1.648	-0.353	-0.207	7.857
-408	G	1.533	-0.984	-2.611	-1.778
-408	C	-0.684	-2.412	-2.448	0.435
-407	A	2.759	-0.222	3.113	-0.684
-407	T	-3.028	-0.353	0.57	-0.832
-407	G	-2.415	-1.762	1.347	-3.118
-407	C	0.118	1.537	-1.778	4.519
-406	A	0.902	-1.123	0.002	-3.06
-406	T	-0.184	4.31	-1.722	-2.376
-406	G	0.795	-1.722	3.402	0.291
-406	C	0.973	1.593	-1.729	-0.189
-405	A	-1.042	-1.157	1.533	3.328
-405	T	-1.157	4.248	-0.984	0.747
-405	G	-0.836	-2.539	-0.632	3.582
-405	C	0.921	-0.832	-1.778	-2.968
-404	A	-1.042	0.713	-3.205	1.723
-404	T	-0.222	-0.353	-1.762	1.537
-404	G	-1.625	-0.984	2.006	-1.778
-404	C	1.723	2.327	-0.438	1.116
-403	A	2.759	0.713	-2.415	-1.487
-403	T	0.713	6.088	-1.762	-2.412
-403	G	-3.994	-0.984	2.006	-0.438
-403	C	-0.684	4.697	0.232	-1.606
-402	A	1.809	-1.157	-2.415	0.118
-402	T	1.648	2.408	2.125	3.907
-402	G	0.744	1.347	0.027	-3.118
-402	C	-0.684	-1.622	-1.108	-2.287
-401	A	-1.042	-1.157	5.482	-0.684
-401	T	1.648	-1.273	1.347	-0.832
-401	G	-0.836	-2.539	-1.292	2.912
-401	C	1.723	-0.042	-2.448	-0.926
-400	A	1.809	0.713	1.533	-2.289
-400	T	-2.093	-0.353	-0.984	-1.622
-400	G	-0.046	-2.539	1.347	2.912
-400	C	0.118	3.117	-1.778	-0.245
-399	A	-0.092	-0.222	-0.046	0.118
-399	T	0.713	1.487	-1.762	0.747
-399	G	0.744	0.57	-1.952	0.902
-399	C	0.921	-3.202	0.232	1.116
-398	A	2.759	-1.157	-0.836	1.723
-398	T	-1.157	3.328	-1.762	-1.622
-398	G	-2.415	-2.539	-0.632	1.572
-398	C	3.328	0.747	-4.459	3.838
-397	A	1.809	-0.222	0.744	0.118
-397	T	3.518	-1.273	-0.207	-1.622
-397	G	-3.205	-1.762	-0.632	-2.448
-397	C	1.723	1.537	2.242	0.435
-396	A	0.858	0.713	-0.836	2.526
-396	T	1.648	1.487	-2.539	-1.622
-396	G	-0.046	1.347	3.326	-2.448
-396	C	-2.289	2.327	-1.778	-1.606
-395	A	-1.042	-1.157	1.533	0.118
-395	T	-1.157	3.328	2.125	1.537
-395	G	-0.046	-2.539	0.687	0.232
-395	C	1.723	-1.622	-4.459	1.116
-394	A	2.759	-0.222	-0.836	-1.487
-394	T	0.713	0.567	-1.762	-1.622
-394	G	3.902	-3.316	0.027	-1.108
-394	C	4.934	-0.042	-2.448	1.116
-393	A	4.66	-1.157	7.851	0.921
-393	T	-0.222	-0.353	-1.762	-0.832
-393	G	-0.836	-0.984	-2.611	-0.438
-393	C	0.921	3.117	-4.459	-1.606
-392	A	3.767	-1.123	3.97	-3.06
-392	T	-2.063	2.46	0.622	0.005
-392	G	0.795	-0.159	-1.239	-1.056
-392	C	-2.254	-2.376	0.291	1.863
-391	A	0.902	1.696	-1.585	-0.64
-391	T	2.636	-0.314	-0.159	-3.17
-391	G	-1.585	0.622	2.739	0.964
-391	C	0.973	0.799	-1.729	-1.557
-390	A	2.812	1.696	0.002	-1.447
-390	T	-0.184	-1.239	2.184	2.387
-390	G	5.557	-1.722	-2.565	-1.729
-390	C	-3.06	0.799	-3.749	1.863
-389	A	2.759	0.713	2.323	0.118
-389	T	0.713	0.567	-0.984	-0.832
-389	G	-0.836	-1.762	-1.952	-0.438
-389	C	2.526	0.747	-2.448	0.435
-388	A	3.709	2.583	1.533	-2.289
-388	T	-1.157	3.328	0.57	-2.412
-388	G	-0.836	-0.207	-2.611	0.232
-388	C	4.934	-0.042	-3.118	-1.606
-387	A	2.759	-0.222	5.482	-1.487
-387	T	-0.222	2.408	3.679	-0.832
-387	G	0.744	-0.984	-2.611	-1.108
-387	C	-3.092	1.537	-1.778	-2.287
-386	A	2.759	-3.028	-1.625	1.723
-386	T	0.713	5.168	-0.984	-1.622
-386	G	-0.836	0.57	2.666	0.902
-386	C	-1.487	-1.622	-1.108	-1.606
-385	A	0.858	-0.222	0.744	-0.684
-385	T	4.453	2.408	-4.094	-0.832
-385	G	-1.625	-3.316	3.326	0.232
-385	C	0.921	1.537	-1.778	-0.926
-384	A	0.858	2.583	1.533	-0.684
-384	T	-0.222	-2.193	0.57	1.537
-384	G	-0.836	0.57	1.347	-2.448
-384	C	-2.289	1.537	-3.118	1.797
-383	A	5.61	-0.222	-3.205	-3.894
-383	T	2.583	-0.353	-1.762	2.327
-383	G	0.744	1.347	-1.292	-0.438
-383	C	-1.487	2.327	0.232	-0.926
-382	A	2.759	0.713	3.113	0.118
-382	T	0.713	3.328	1.347	-1.622
-382	G	-1.625	-4.094	0.027	-0.438
-382	C	-3.092	3.117	-3.118	0.435
-381	A	-1.993	-1.157	3.113	-2.289
-381	T	-2.093	7.008	1.347	-3.202
-381	G	-2.415	2.902	0.687	-0.438
-381	C	-3.092	5.487	-1.778	-1.606
-380	A	0.902	-3.003	-3.173	-3.867
-380	T	-0.184	2.46	5.309	6.357
-380	G	-0.792	0.622	0.75	1.638
-380	C	0.973	-0.789	-5.096	-1.557
-379	A	-2.943	1.648	3.113	-1.487
-379	T	-1.157	3.328	-1.762	-0.832
-379	G	-0.046	-0.984	-0.632	-1.108
-379	C	0.118	3.117	-3.789	3.838
-378	A	-1.042	-1.157	-0.836	-0.684
-378	T	2.583	1.487	3.679	-0.832
-378	G	-0.836	-0.207	0.027	-2.448
-378	C	0.921	-0.832	-0.438	1.116
-377	A	0.858	0.713	0.744	-0.684
-377	T	0.713	1.487	-3.316	0.747
-377	G	2.323	-0.207	-1.292	1.572
-377	C	0.921	-0.042	-2.448	-0.926
-376	A	2.759	0.713	0.744	0.921
-376	T	2.583	2.408	-3.316	0.747
-376	G	-3.205	-3.316	-1.952	1.572
-376	C	1.723	0.747	-1.778	0.435
-375	A	2.759	5.388	-1.625	-2.289
-375	T	-0.222	-1.273	2.125	-0.832
-375	G	-2.415	-1.762	0.687	-3.118
-375	C	1.723	0.747	-2.448	3.838
-374	A	2.759	-1.157	0.744	-0.684
-374	T	-1.157	2.408	0.57	0.747
-374	G	-0.836	0.57	0.687	-1.778
-374	C	4.131	-3.992	-1.108	-0.926
-373	A	3.709	0.713	1.533	-0.684
-373	T	0.713	3.328	-3.316	-2.412
-373	G	1.533	-2.539	2.006	-0.438
-373	C	-0.684	-1.622	-3.789	3.158
-372	A	4.66	0.713	1.533	-1.487
-372	T	-1.157	0.567	-0.207	-0.042
-372	G	-0.046	-2.539	-3.271	2.242
-372	C	-0.684	0.747	-1.108	1.116
-371	A	2.759	-0.222	2.323	-2.289
-371	T	-2.093	0.567	0.57	-0.042
-371	G	0.744	2.125	-4.59	-1.108
-371	C	0.118	2.327	1.572	-1.606
-370	A	1.809	0.713	1.533	-2.289
-370	T	-3.028	6.088	0.57	1.537
-370	G	-0.836	-1.762	2.006	-0.438
-370	C	-3.894	-1.622	-1.108	1.116
-369	A	-1.042	-2.093	-0.836	-2.289
-369	T	0.713	5.168	-0.984	-1.622
-369	G	2.323	2.902	-1.952	0.232
-369	C	-2.289	1.537	-1.108	1.797
-368	A	-0.092	-0.222	-0.046	0.118
-368	T	0.713	4.248	1.347	1.537
-368	G	-0.046	-1.762	-0.632	-2.448
-368	C	0.118	0.747	-1.778	-0.245
-367	A	3.709	-1.157	0.744	-2.289
-367	T	-1.157	-0.353	-2.539	6.277
-367	G	-0.046	-2.539	-0.632	1.572
-367	C	-1.487	1.537	-2.448	1.116
-366	A	1.809	-2.093	-0.046	0.921
-366	T	-0.222	2.408	-2.539	-1.622
-366	G	5.482	-4.094	-3.931	-1.778
-366	C	-1.487	7.067	-3.118	4.519
-365	A	-0.053	1.696	3.97	-0.64
-365	T	-2.063	3.385	1.403	0.799
-365	G	-0.792	-2.503	-2.565	-3.749
-365	C	1.779	4.769	-1.056	-2.241
-364	A	0.902	-0.184	-0.792	-0.64
-364	T	-1.123	4.31	1.403	2.387
-364	G	0.795	2.966	-1.902	-0.382
-364	C	0.973	-1.582	-3.076	-2.241
-363	A	-0.092	-2.093	3.113	0.921
-363	T	4.453	-1.273	2.125	-0.042
-363	G	0.744	-1.762	-1.292	-2.448
-363	C	-3.092	1.537	-1.778	1.797
-362	A	5.61	-1.157	-0.046	-2.289
-362	T	0.713	-2.193	-0.207	-1.622
-362	G	0.744	-0.984	-0.632	2.242
-362	C	-0.684	2.327	-1.778	0.435
-361	A	-0.092	4.453	1.533	0.118
-361	T	-3.963	-1.273	3.679	-0.832
-361	G	-3.205	-0.984	-0.632	1.572
-361	C	-0.684	-0.832	-2.448	3.158
-360	A	-2.943	-1.157	-3.205	-0.684
-360	T	-1.157	1.487	0.57	-0.042
-360	G	0.744	0.57	0.027	0.232
-360	C	1.723	0.747	-0.438	2.477
-359	A	3.709	-3.028	-0.046	-1.487
-359	T	-1.157	-0.353	1.347	1.537
-359	G	-0.046	-3.316	0.687	-0.438
-359	C	-0.684	-0.042	-0.438	3.158
-358	A	7.511	0.713	-3.205	-2.289
-358	T	-3.028	-1.273	-1.762	-0.832
-358	G	-0.046	-0.207	0.687	0.902
-358	C	-2.289	2.327	-3.789	6.561
-357	A	-0.092	-0.222	1.533	0.118
-357	T	-2.093	-0.353	2.125	1.537
-357	G	-0.046	-4.094	-1.952	-1.778
-357	C	0.921	2.327	1.572	0.435
-356	A	-1.042	1.648	-0.836	-0.684
-356	T	-3.028	-0.353	-2.539	3.117
-356	G	0.744	1.347	-2.611	3.582
-356	C	1.723	-1.622	-0.438	0.435
-355	A	0.858	-2.093	-1.625	1.723
-355	T	0.713	-0.353	2.902	-2.412
-355	G	-0.836	-4.094	-1.292	-0.438
-355	C	0.921	3.907	-3.118	5.2
-354	A	-0.092	-2.093	1.533	1.723
-354	T	-1.157	-0.353	-0.984	-0.042
-354	G	1.533	-3.316	-0.632	-1.108
-354	C	1.723	2.327	-2.448	3.158
-353	A	2.759	0.713	-0.836	0.118
-353	T	0.713	-1.273	-2.539	-0.042
-353	G	-0.836	-2.539	0.027	0.232
-353	C	0.921	1.537	-1.108	2.477
-352	A	0.858	-3.028	5.482	-0.684
-352	T	-0.222	4.248	-0.984	-3.992
-352	G	-0.836	-0.984	-3.931	1.572
-352	C	0.921	1.537	-4.459	5.2
-351	A	1.809	0.713	-0.836	-0.684
-351	T	-0.222	3.328	-0.984	-0.042
-351	G	-1.625	-3.316	0.027	-0.438
-351	C	-1.487	1.537	0.232	2.477
-350	A	1.809	0.713	-0.836	-3.092
-350	T	-1.157	4.248	-2.539	1.537
-350	G	0.744	-0.984	-1.952	0.902
-350	C	0.921	-2.412	-1.778	4.519
-349	A	0.858	2.583	0.744	-1.487
-349	T	-0.222	-1.273	1.347	0.747
-349	G	-0.836	-2.539	-1.952	-1.778
-349	C	-1.487	1.537	-1.108	5.2
-348	A	-1.993	0.713	0.744	-1.487
-348	T	-3.028	0.567	1.347	0.747
-348	G	-1.625	-2.539	2.006	0.232
-348	C	2.526	2.327	-2.448	1.116
-347	A	-1.042	-1.157	1.533	-3.092
-347	T	-1.157	0.567	-0.984	2.327
-347	G	1.533	-3.316	-0.632	3.582
-347	C	1.723	5.487	-1.108	-4.329
-346	A	0.858	-1.157	-0.836	2.526
-346	T	-0.222	2.408	-0.207	-0.042
-346	G	-0.836	-1.762	1.347	-0.438
-346	C	0.118	-1.622	-3.118	3.158
-345	A	0.858	-3.028	0.744	0.921
-345	T	-0.222	0.567	-1.762	-0.832
-345	G	-0.836	0.57	-3.931	1.572
-345	C	2.526	5.487	-3.789	1.797
-344	A	-0.092	2.583	2.323	-2.289
-344	T	1.648	1.487	-2.539	3.907
-344	G	-0.836	-1.762	-3.931	-2.448
-344	C	2.526	2.327	-1.108	0.435
-343	A	-1.042	-0.222	3.902	0.118
-343	T	-1.157	-1.273	6.011	-0.042
-343	G	-1.625	-4.094	0.687	-1.108
-343	C	0.118	3.907	-2.448	-1.606
-342	A	-0.092	-2.093	1.533	-3.092
-342	T	-0.222	-1.273	-0.207	-0.042
-342	G	0.744	0.57	2.006	3.582
-342	C	-1.487	0.747	-3.118	1.116
-341	A	0.858	0.713	1.533	-3.894
-341	T	-3.028	-0.353	1.347	-0.042
-341	G	3.113	-3.316	1.347	-1.108
-341	C	2.526	-0.042	-2.448	2.477
-340	A	5.61	-1.157	-0.046	0.118
-340	T	-1.157	-0.353	-0.207	-1.622
-340	G	3.113	-4.094	2.666	-0.438
-340	C	-3.894	4.697	-4.459	1.797
-339	A	3.709	-2.093	2.323	-0.684
-339	T	-2.093	2.408	-0.207	-0.832
-339	G	-2.415	-2.539	2.666	-0.438
-339	C	-2.289	-0.042	-1.108	3.158
-338	A	3.709	-1.157	-3.205	-2.289
-338	T	-0.222	0.567	-1.762	-0.832
-338	G	2.323	1.347	-0.632	0.902
-338	C	1.723	-0.832	-3.118	3.838
-337	A	3.709	-1.157	3.902	0.921
-337	T	-1.157	-0.353	1.347	-0.042
-337	G	-3.205	-3.316	-0.632	-1.778
-337	C	4.131	-0.042	-0.438	-0.926
-336	A	2.759	0.713	-1.625	1.723
-336	T	-2.093	-1.273	-4.094	2.327
-336	G	0.744	1.347	0.687	0.902
-336	C	-1.487	1.537	-3.789	1.797
-335	A	0.858	0.713	-1.625	0.118
-335	T	-2.093	6.088	-1.762	0.747
-335	G	-3.205	-4.094	-2.611	0.902
-335	C	4.131	-0.042	-0.438	3.158
-334	A	-1.042	0.713	2.323	-2.289
-334	T	1.648	1.487	-0.984	-0.042
-334	G	-1.625	-3.316	-2.611	0.902
-334	C	3.328	0.747	-0.438	1.797
-333	A	1.809	-2.093	-0.046	2.526
-333	T	-1.157	1.487	2.125	-3.202
-333	G	1.533	-3.316	-0.632	0.232
-333	C	1.723	-2.412	-3.118	4.519
-332	A	-1.042	1.648	3.902	-0.684
-332	T	-1.157	-0.353	-2.539	-2.412
-332	G	-1.625	0.57	-2.611	1.572
-332	C	2.526	0.747	-3.118	4.519
-331	A	0.858	-2.093	3.113	-3.092
-331	T	-1.157	4.248	-0.207	-0.042
-331	G	-1.625	0.57	-3.271	-0.438
-331	C	1.723	-0.832	-0.438	3.158
-330	A	2.759	-2.093	-0.046	-0.684
-330	T	1.648	0.567	2.125	-2.412
-330	G	1.533	-0.984	0.687	-2.448
-330	C	-3.894	1.537	0.902	1.116
-329	A	1.809	0.713	1.533	-2.289
-329	T	-3.028	2.408	1.347	-1.622
-329	G	0.744	-0.984	3.326	0.232
-329	C	0.118	-1.622	-0.438	-2.287
-328	A	1.809	-1.157	1.533	-2.289
-328	T	-1.157	0.567	-0.984	1.537
-328	G	0.744	-2.539	1.347	5.592
-328	C	-0.684	-0.832	-3.118	-0.926
-327	A	1.809	-0.222	2.323	-3.092
-327	T	1.648	-2.193	-2.539	-0.832
-327	G	-2.415	-1.762	-2.611	4.922
-327	C	1.723	0.747	-1.108	3.158
-326	A	4.66	0.713	-0.836	-1.487
-326	T	-3.028	2.408	-0.207	-2.412
-326	G	-2.415	-0.207	-0.632	-1.108
-326	C	0.118	1.537	0.232	3.158
-325	A	4.66	-2.093	-0.836	-2.289
-325	T	2.583	-1.273	1.347	1.537
-325	G	2.323	-1.762	0.027	-1.778
-325	C	-0.684	-0.832	1.572	-1.606
-324	A	5.61	0.713	-2.415	4.934
-324	T	-3.963	0.567	-1.762	-0.832
-324	G	3.113	1.347	-1.292	-0.438
-324	C	0.118	-0.042	-3.789	-0.245
-323	A	0.858	2.583	3.113	-1.487
-323	T	0.713	3.328	-1.762	0.747
-323	G	-2.415	-4.094	-0.632	-2.448
-323	C	1.723	-2.412	0.232	3.158
-322	A	4.66	-1.157	-1.625	-0.684
-322	T	-2.093	0.567	-0.207	-0.042
-322	G	2.323	-1.762	0.687	-0.438
-322	C	-0.684	3.117	-3.789	1.797
-321	A	0.902	-2.063	4.764	-0.64
-321	T	1.696	0.611	-1.722	0.799
-321	G	0.002	-1.722	-0.576	-2.403
-321	C	-0.64	2.387	-1.056	0.495
-320	A	2.759	-1.157	1.533	-1.487
-320	T	-3.028	3.328	-0.207	-0.832
-320	G	-0.836	-2.539	3.326	0.902
-320	C	0.118	-0.832	-3.789	2.477
-319	A	-0.092	1.648	-1.625	-0.684
-319	T	0.713	-0.353	0.57	-2.412
-319	G	1.533	-1.762	-0.632	1.572
-319	C	3.328	2.327	-2.448	-0.926
-318	A	-1.042	2.583	3.113	0.921
-318	T	-0.222	5.168	-0.984	-1.622
-318	G	-0.046	-0.984	-3.271	0.232
-318	C	-0.684	-0.042	-3.118	1.797
-317	A	0.858	-0.222	-2.415	0.118
-317	T	-2.093	2.408	3.679	1.537
-317	G	-2.415	-4.094	0.027	0.902
-317	C	0.921	2.327	-1.778	0.435
-316	A	0.858	-3.028	-0.836	0.118
-316	T	-0.222	3.328	-4.094	1.537
-316	G	-0.836	0.57	-1.292	0.902
-316	C	4.131	0.747	0.232	-1.606
-315	A	3.709	-1.157	1.533	0.118
-315	T	0.713	1.487	2.125	-2.412
-315	G	-3.205	-0.207	-1.292	-1.108
-315	C	-0.684	2.327	-3.118	2.477
-314	A	0.858	0.713	0.744	-2.289
-314	T	1.648	1.487	-0.984	0.747
-314	G	-1.625	-2.539	1.347	0.902
-314	C	0.118	1.537	-3.118	1.116
-313	A	0.858	-1.157	1.533	-0.684
-313	T	-0.222	1.487	-3.316	3.117
-313	G	-0.836	-3.316	-0.632	2.242
-313	C	-1.487	0.747	0.232	1.116
-312	A	3.709	-2.093	-2.415	-0.684
-312	T	-2.093	2.408	0.57	-3.202
-312	G	-1.625	-2.539	1.347	0.232
-312	C	-1.487	0.747	3.582	2.477
-311	A	0.858	-2.093	0.744	-1.487
-311	T	-1.157	0.567	0.57	-1.622
-311	G	-0.836	-0.984	3.985	0.902
-311	C	0.921	0.747	0.232	-2.287
-310	A	-0.092	-2.093	1.533	0.118
-310	T	-2.093	0.567	2.125	-2.412
-310	G	-0.046	0.57	2.666	2.242
-310	C	-1.487	-2.412	-1.778	1.116
-309	A	0.858	-3.963	-0.836	0.118
-309	T	0.713	2.408	-3.316	-2.412
-309	G	0.744	1.347	1.347	0.902
-309	C	-0.684	3.907	0.232	-1.606
-308	A	1.809	1.648	1.533	-3.092
-308	T	0.713	2.408	2.125	-0.832
-308	G	1.533	-0.984	-0.632	-1.778
-308	C	0.118	-2.412	0.232	-0.926
-307	A	1.809	0.713	0.744	0.921
-307	T	0.713	1.487	-0.984	-0.832
-307	G	-0.836	-0.984	3.985	0.232
-307	C	-0.684	-0.832	-3.789	-0.926
-306	A	-0.092	-2.093	3.902	-1.487
-306	T	0.713	2.408	-2.539	-0.042
-306	G	1.533	-2.539	1.347	-0.438
-306	C	-2.289	4.697	-0.438	-2.287
-305	A	3.709	-1.157	0.744	-3.092
-305	T	-2.093	2.408	0.57	1.537
-305	G	-0.046	1.347	-0.632	1.572
-305	C	-3.092	-0.042	-1.778	0.435
-304	A	0.858	1.648	-2.415	-1.487
-304	T	2.583	-1.273	-1.762	3.117
-304	G	-2.415	-0.207	-1.952	2.912
-304	C	-3.092	3.117	-1.778	2.477
-303	A	1.809	-0.222	-2.415	-1.487
-303	T	-1.157	6.088	0.57	-1.622
-303	G	-4.784	-0.984	0.027	-2.448
-303	C	2.526	4.697	0.232	0.435
-302	A	-0.092	-2.093	1.533	-1.487
-302	T	0.713	5.168	3.679	-0.042
-302	G	1.533	-3.316	-1.952	2.242
-302	C	-2.289	-3.202	-2.448	2.477
-301	A	-1.042	-1.157	3.902	-2.289
-301	T	0.713	0.567	-4.094	-0.832
-301	G	-2.415	-0.984	1.347	1.572
-301	C	4.131	3.117	-2.448	-0.245
-300	A	-0.092	1.648	0.744	-0.684
-300	T	-2.093	4.248	-1.762	1.537
-300	G	-1.625	-2.539	0.027	2.242
-300	C	-3.092	2.327	-2.448	1.797
-299	A	-1.042	-1.157	-3.205	-1.487
-299	T	3.518	2.408	0.57	-0.832
-299	G	-0.836	-1.762	-2.611	1.572
-299	C	1.723	3.907	-0.438	0.435
-298	A	1.809	-2.093	3.113	0.118
-298	T	-1.157	6.088	1.347	-2.412
-298	G	-3.205	-1.762	1.347	-2.448
-298	C	0.118	-2.412	-2.448	4.519
-297	A	0.902	-2.063	0.002	-1.447
-297	T	-0.184	1.535	-0.94	-1.582
-297	G	0.002	-2.503	2.739	2.311
-297	C	2.586	2.387	-3.076	-0.873
-296	A	4.722	0.756	0.795	-2.254
-296	T	-1.123	2.46	-2.503	0.799
-296	G	1.589	-4.065	1.413	-0.382
-296	C	0.973	0.799	-2.403	-0.189
-295	A	3.709	1.648	1.533	-0.684
-295	T	-3.028	3.328	-2.539	1.537
-295	G	-0.836	-2.539	2.006	-1.778
-295	C	0.118	-2.412	1.572	-0.926
-294	A	3.709	-1.157	-1.625	-0.684
-294	T	-0.222	2.408	-2.539	-0.042
-294	G	3.902	-0.984	0.687	-0.438
-294	C	-2.289	3.117	-3.118	0.435
-293	A	0.858	-2.093	5.482	0.118
-293	T	-1.157	1.487	1.347	1.537
-293	G	-1.625	-3.316	0.687	-2.448
-293	C	-2.289	0.747	-2.448	3.158
-292	A	0.858	-1.157	-2.415	-1.487
-292	T	-0.222	0.567	-0.207	-3.202
-292	G	-0.836	0.57	1.347	2.912
-292	C	3.328	1.537	-3.118	1.116
-291	A	0.858	3.518	-0.046	-0.684
-291	T	-1.157	0.567	-0.207	2.327
-291	G	0.744	1.347	-2.611	-3.118
-291	C	0.118	-2.412	-1.108	3.158
-290	A	1.809	2.583	-0.046	-3.092
-290	T	-0.222	2.408	-0.207	0.747
-290	G	-0.836	-1.762	0.687	-2.448
-290	C	2.526	-0.042	-3.118	2.477
-289	A	2.759	-0.222	1.533	-0.684
-289	T	-0.222	2.408	-0.984	1.537
-289	G	-0.046	-2.539	0.687	-1.108
-289	C	0.118	-0.042	-0.438	-1.606
-288	A	0.858	-1.157	0.744	1.723
-288	T	-2.093	3.328	-1.762	-0.042
-288	G	1.533	0.57	-0.632	-0.438
-288	C	-0.684	2.327	-2.448	-0.926
-287	A	2.759	-0.222	-0.046	-2.289
-287	T	1.648	2.408	1.347	-0.042
-287	G	-0.836	1.347	-1.292	-3.118
-287	C	3.328	0.747	-1.778	-1.606
-286	A	-1.042	0.713	4.692	1.723
-286	T	-1.157	3.328	2.125	-0.042
-286	G	-0.836	-4.094	1.347	0.902
-286	C	-1.487	-3.202	-1.108	-1.606
-285	A	0.858	0.713	-3.205	-2.289
-285	T	-0.222	-0.353	-2.539	-0.832
-285	G	1.533	1.347	2.006	1.572
-285	C	0.118	3.907	-1.108	-1.606
-284	A	0.858	-0.222	0.744	0.921
-284	T	-0.222	1.487	2.902	1.537
-284	G	-1.625	-1.762	0.027	-1.108
-284	C	1.723	-0.832	-1.778	-1.606
-283	A	-1.042	-0.222	-0.836	2.526
-283	T	-3.028	2.408	-1.762	0.747
-283	G	1.533	-1.762	1.347	0.232
-283	C	0.118	-1.622	-3.118	3.838
-282	A	-1.042	-0.222	-0.046	-0.684
-282	T	-1.157	-2.193	-0.207	1.537
-282	G	2.323	-2.539	-1.292	-2.448
-282	C	6.539	-0.832	1.572	0.435
-281	A	4.66	0.713	1.533	0.921
-281	T	-2.093	-0.353	-0.984	-2.412
-281	G	-2.415	-3.316	0.687	4.252
-281	C	0.118	-0.832	0.902	-1.606
-280	A	-0.053	-0.184	-1.585	1.779
-280	T	-2.063	0.611	-1.722	-0.789
-280	G	-1.585	2.966	0.087	0.964
-280	C	3.392	0.005	-1.729	-0.189
-279	A	0.858	-0.222	1.533	-1.487
-279	T	2.583	5.168	-1.762	-1.622
-279	G	-0.836	-3.316	-0.632	-0.438
-279	C	0.118	0.747	-1.778	2.477
-278	A	1.809	-0.222	-0.046	0.921
-278	T	-1.157	1.487	1.347	-0.042
-278	G	-3.205	1.347	-1.292	0.232
-278	C	4.131	3.117	-5.129	-1.606
-277	A	-1.993	-1.157	3.902	0.118
-277	T	-0.222	0.567	1.347	3.907
-277	G	-1.625	-0.984	-1.292	-1.778
-277	C	1.723	-0.042	-3.118	1.116
-276	A	-1.993	0.713	-0.836	0.118
-276	T	-3.963	2.408	2.902	-3.202
-276	G	0.744	0.57	0.027	-1.108
-276	C	2.526	0.747	-1.108	1.116
-275	A	-1.993	0.713	-0.046	-0.684
-275	T	2.583	4.248	-0.207	-1.622
-275	G	-0.836	-0.984	0.687	1.572
-275	C	-0.684	-0.832	-1.778	0.435
-274	A	-0.092	0.713	-0.836	-0.684
-274	T	0.713	0.567	-0.207	1.537
-274	G	-2.415	-0.984	2.006	-0.438
-274	C	2.526	-0.042	-3.118	1.116
-273	A	0.858	1.648	0.744	-2.289
-273	T	-3.028	-0.353	0.57	2.327
-273	G	0.744	-1.762	-1.292	0.232
-273	C	3.328	0.747	-1.778	-0.245
-272	A	5.61	-1.157	-3.205	1.723
-272	T	0.713	1.487	-3.316	1.537
-272	G	-0.046	-0.984	-1.952	0.902
-272	C	-0.684	2.327	0.232	-1.606
-271	A	2.759	2.583	1.533	-1.487
-271	T	-3.963	3.328	0.57	1.537
-271	G	-2.415	-0.984	-1.952	-2.448
-271	C	1.723	-0.042	0.902	-0.245
-270	A	0.858	-0.222	-0.046	-2.289
-270	T	-0.222	-0.353	0.57	3.907
-270	G	0.744	0.57	-1.292	0.902
-270	C	-0.684	0.747	-1.108	-1.606
-269	A	-0.092	0.713	-0.836	0.921
-269	T	0.713	-0.353	1.347	-0.832
-269	G	-0.836	-1.762	0.687	-0.438
-269	C	2.526	1.537	-0.438	-2.287
-268	A	-0.092	-2.093	3.902	0.118
-268	T	2.583	0.567	-1.762	-0.832
-268	G	-2.415	0.57	1.347	0.902
-268	C	-2.289	1.537	-1.108	-0.926
-267	A	0.858	1.648	-3.205	-1.487
-267	T	0.713	2.408	-1.762	-0.042
-267	G	2.323	-0.207	-0.632	0.902
-267	C	-1.487	-0.042	-0.438	1.116
-266	A	5.61	-2.093	-0.046	-0.684
-266	T	-0.222	2.408	1.347	-0.042
-266	G	-0.046	-3.316	-0.632	-1.778
-266	C	-1.487	0.747	-1.778	3.158
-265	A	4.722	1.696	0.795	-3.06
-265	T	-2.063	1.535	-2.503	0.005
-265	G	-3.173	-0.94	0.75	1.638
-265	C	-0.64	-0.789	-1.056	3.231
-264	A	-0.053	-2.063	1.589	-1.447
-264	T	1.696	1.535	0.622	-2.376
-264	G	-0.792	-3.284	0.087	1.638
-264	C	2.586	0.005	0.291	-0.189
-263	A	1.809	-2.093	5.482	-1.487
-263	T	-2.093	-0.353	-0.984	-0.832
-263	G	-0.836	2.902	0.027	0.232
-263	C	-0.684	-0.042	0.902	-2.287
-262	A	1.809	-0.222	0.744	-3.894
-262	T	1.648	-0.353	-0.984	0.747
-262	G	2.323	-0.207	2.666	0.232
-262	C	-2.289	-2.412	-3.118	3.158
-261	A	0.858	0.713	4.692	-3.092
-261	T	-1.157	0.567	2.125	-4.782
-261	G	-3.994	-1.762	3.326	0.902
-261	C	0.921	-0.042	-1.778	1.797
-260	A	3.709	-2.093	-2.415	-2.289
-260	T	4.453	-1.273	-2.539	-0.832
-260	G	-1.625	5.234	5.305	-1.108
-260	C	-2.289	0.747	-1.778	-0.926
-259	A	1.809	-0.222	2.323	-0.684
-259	T	0.713	1.487	-0.207	1.537
-259	G	-3.205	-2.539	1.347	2.912
-259	C	-2.289	-0.832	-2.448	0.435
-258	A	1.809	-3.028	-0.836	-1.487
-258	T	-2.093	-1.273	-1.762	2.327
-258	G	2.323	-0.207	0.687	-1.778
-258	C	0.921	0.747	-0.438	3.158
-257	A	-1.993	4.453	1.533	-0.684
-257	T	-3.028	0.567	-0.207	-0.832
-257	G	0.744	-2.539	-1.292	0.902
-257	C	0.118	0.747	-2.448	3.838
-256	A	-3.893	-2.093	3.113	-1.487
-256	T	0.713	3.328	-0.207	-0.832
-256	G	-2.415	-1.762	2.666	-1.778
-256	C	1.723	0.747	-0.438	1.797
-255	A	-2.943	0.713	-0.046	-1.487
-255	T	-0.222	2.408	-1.762	-0.042
-255	G	-0.836	-0.984	3.326	2.912
-255	C	-1.487	0.747	-1.778	0.435
-254	A	-1.042	-2.093	1.533	-3.894
-254	T	2.583	4.248	-1.762	-1.622
-254	G	0.744	-1.762	-1.292	2.242
-254	C	3.328	2.327	0.232	-2.968
-253	A	6.56	-0.222	1.533	-1.487
-253	T	0.713	3.328	0.57	-1.622
-253	G	0.744	-0.984	-2.611	1.572
-253	C	-1.487	0.747	-3.789	-0.926
-252	A	3.709	1.648	1.533	-0.684
-252	T	-1.157	2.408	0.57	0.747
-252	G	-3.205	-0.984	-1.292	0.232
-252	C	-2.289	0.747	0.902	-1.606
-251	A	2.759	-2.093	-2.415	-1.487
-251	T	1.648	3.328	-0.207	-0.832
-251	G	0.744	-1.762	0.687	1.572
-251	C	-0.684	-0.042	0.902	-1.606
-250	A	0.858	1.648	1.533	0.118
-250	T	-0.222	0.567	1.347	-2.412
-250	G	-2.415	-0.207	0.027	1.572
-250	C	-2.289	-0.832	0.902	-0.245
-249	A	0.858	-0.222	-2.415	-2.289
-249	T	-2.093	2.408	0.57	-0.042
-249	G	0.744	-0.984	0.687	2.912
-249	C	0.118	-0.042	-1.108	0.435
-248	A	1.809	-2.093	-0.046	0.118
-248	T	0.713	2.408	-3.316	1.537
-248	G	-0.046	-0.984	-0.632	-0.438
-248	C	2.526	-0.832	-2.448	2.477
-247	A	1.809	-1.157	1.533	2.526
-247	T	3.518	-0.353	-1.762	-2.412
-247	G	-3.205	-1.762	-1.292	-0.438
-247	C	-2.289	3.117	0.902	1.797
-246	A	1.809	0.713	-3.994	0.921
-246	T	-2.093	1.487	0.57	-0.042
-246	G	0.744	-0.984	0.027	-0.438
-246	C	1.723	-2.412	-0.438	2.477
-245	A	-0.092	2.583	1.533	-1.487
-245	T	-1.157	3.328	-2.539	-0.832
-245	G	-0.836	-2.539	0.027	-0.438
-245	C	0.118	2.327	-0.438	1.116
-244	A	2.759	-3.028	-0.836	-0.684
-244	T	-0.222	5.168	-1.762	2.327
-244	G	1.533	-2.539	-1.952	1.572
-244	C	-1.487	-0.042	-0.438	0.435
-243	A	4.66	2.583	-1.625	-2.289
-243	T	-1.157	0.567	-0.984	0.747
-243	G	-1.625	-3.316	-1.292	0.902
-243	C	-3.894	1.537	1.572	3.838
-242	A	-0.092	1.648	-2.415	-1.487
-242	T	-1.157	4.248	1.347	-3.202
-242	G	-0.836	-2.539	1.347	-0.438
-242	C	2.526	2.327	-1.778	1.116
-241	A	1.809	-3.028	1.533	0.118
-241	T	0.713	1.487	0.57	2.327
-241	G	-0.836	-0.207	-1.952	1.572
-241	C	-1.487	-1.622	-2.448	1.797
-240	A	1.809	1.648	-0.836	-2.289
-240	T	-3.963	1.487	0.57	-1.622
-240	G	-3.205	-0.207	-2.611	2.912
-240	C	2.526	-0.042	1.572	1.797
-239	A	2.759	-0.222	-0.836	-3.894
-239	T	2.583	2.408	-0.984	-0.832
-239	G	0.744	-0.984	0.687	-1.778
-239	C	0.921	1.537	0.232	-0.926
-238	A	7.511	-0.222	-0.836	0.921
-238	T	-0.222	6.088	-1.762	-0.832
-238	G	-1.625	-3.316	0.687	2.912
-238	C	-3.894	0.747	-3.789	-0.245
-237	A	1.809	-0.222	0.744	-1.487
-237	T	-2.093	6.088	-3.316	2.327
-237	G	-2.415	-2.539	-1.292	0.232
-237	C	0.921	1.537	-2.448	3.158
-236	A	-0.092	-2.093	-0.836	0.921
-236	T	-3.028	4.248	0.57	2.327
-236	G	0.744	-1.762	-3.931	-1.108
-236	C	5.736	0.747	-2.448	1.116
-235	A	-0.092	-0.222	6.271	-2.289
-235	T	-1.157	1.487	0.57	-0.042
-235	G	-2.415	-1.762	-1.952	-1.108
-235	C	0.118	2.327	-2.448	3.158
-234	A	1.809	-0.222	-1.625	-3.092
-234	T	-0.222	4.248	-2.539	0.747
-234	G	2.323	-1.762	0.687	0.232
-234	C	-0.684	3.907	-1.778	-0.926
-233	A	1.809	0.713	-0.046	0.921
-233	T	0.713	5.168	-0.207	0.747
-233	G	-3.205	-1.762	0.027	-0.438
-233	C	-4.697	-1.622	-0.438	3.158
-232	A	-1.009	-2.063	-2.379	-1.447
-232	T	2.636	2.46	-2.503	0.005
-232	G	1.589	-1.722	-1.902	1.638
-232	C	5.812	-0.789	-0.382	0.495
-231	A	5.61	2.583	2.323	0.118
-231	T	-2.093	1.487	-2.539	0.747
-231	G	-0.836	-3.316	-3.271	0.232
-231	C	0.921	-0.832	0.902	-0.245
-230	A	1.809	0.713	2.323	-1.487
-230	T	-0.222	5.168	-2.539	-2.412
-230	G	-2.415	-1.762	-1.292	2.242
-230	C	-1.487	2.327	-0.438	0.435
-229	A	-1.042	-3.028	3.113	-2.289
-229	T	-2.093	5.168	-0.984	3.907
-229	G	-0.836	-4.871	0.687	2.242
-229	C	0.118	-2.412	0.232	1.116
-228	A	0.858	-1.157	-1.625	-1.487
-228	T	-1.157	0.567	-3.316	-1.622
-228	G	5.482	-0.207	-1.952	0.232
-228	C	-1.487	0.747	0.902	4.519
-227	A	1.809	0.713	1.533	0.118
-227	T	-2.093	-0.353	1.347	0.747
-227	G	-3.205	-0.984	0.027	-1.778
-227	C	-0.684	2.327	-1.108	1.797
-226	A	1.809	-2.093	0.744	-4.697
-226	T	-3.028	0.567	0.57	3.117
-226	G	-3.205	-2.539	3.326	2.912
-226	C	3.328	-1.622	-1.108	0.435
-225	A	6.56	-3.028	-2.415	-1.487
-225	T	-1.157	1.487	-2.539	-3.202
-225	G	2.323	-0.984	2.666	-0.438
-225	C	-0.684	2.327	-1.108	1.797
-224	A	2.759	-0.222	4.692	-0.684
-224	T	-1.157	1.487	0.57	-0.832
-224	G	0.744	-0.984	-0.632	-1.778
-224	C	-3.092	-2.412	0.232	1.797
-223	A	1.809	-3.028	-0.046	0.118
-223	T	-0.222	-0.353	0.57	-2.412
-223	G	-3.205	-1.762	1.347	6.932
-223	C	-1.487	1.537	-1.778	0.435
-222	A	1.809	-0.222	-1.625	-3.092
-222	T	-3.963	3.328	-2.539	-0.042
-222	G	-1.625	-3.316	3.985	0.232
-222	C	1.723	0.747	1.572	1.797
-221	A	0.858	1.648	-0.046	-3.894
-221	T	3.518	-0.353	-1.762	-0.832
-221	G	3.902	-0.207	-1.292	0.232
-221	C	0.118	0.747	-1.108	-0.245
-220	A	2.759	2.583	3.902	-0.684
-220	T	-0.222	1.487	2.125	-1.622
-220	G	-3.205	-4.094	-0.632	2.912
-220	C	0.118	0.747	-2.448	-2.287
-219	A	-1.009	-1.123	4.764	-3.867
-219	T	-3.943	3.385	-3.284	3.975
-219	G	3.97	-3.284	-1.239	2.311
-219	C	-0.64	-2.376	-1.056	2.547
-218	A	0.858	-2.093	1.533	-0.684
-218	T	-2.093	1.487	-0.984	-2.412
-218	G	-2.415	-0.984	3.326	-1.778
-218	C	3.328	0.747	1.572	-0.245
-217	A	-1.042	-0.222	0.744	0.118
-217	T	2.583	-0.353	-0.984	-1.622
-217	G	2.323	0.57	2.666	0.232
-217	C	-0.684	2.327	-3.118	-2.968
-216	A	-0.092	3.518	0.744	-0.684
-216	T	-1.157	0.567	2.125	0.747
-216	G	-0.836	-1.762	1.347	0.232
-216	C	-1.487	-1.622	-3.118	1.797
-215	A	2.759	-0.222	-1.625	-3.894
-215	T	1.648	1.487	-1.762	-0.832
-215	G	0.744	-0.984	1.347	-0.438
-215	C	4.131	0.747	-1.778	-0.245
-214	A	5.677	0.756	5.557	-2.254
-214	T	-0.184	2.46	-3.284	2.387
-214	G	-1.585	-4.846	0.087	2.311
-214	C	-0.64	-1.582	-2.403	-0.873
-213	A	3.767	0.756	0.795	-2.254
-213	T	-1.123	2.46	-3.284	-1.582
-213	G	-0.792	-0.94	-0.576	1.638
-213	C	-1.447	-0.789	-0.382	3.915
-212	A	1.809	-1.157	3.113	-3.894
-212	T	-3.028	3.328	2.902	-1.622
-212	G	1.533	-1.762	-1.952	-1.108
-212	C	1.723	-1.622	1.572	0.435
-211	A	0.858	-2.093	-1.625	4.934
-211	T	-3.028	2.408	0.57	-1.622
-211	G	4.692	-0.984	1.347	0.232
-211	C	2.526	-3.202	-1.108	-3.648
-210	A	1.809	-2.093	2.323	3.328
-210	T	-3.028	-1.273	-1.762	1.537
-210	G	-0.836	0.57	-0.632	0.232
-210	C	1.723	-0.832	-1.778	0.435
-209	A	-1.042	0.713	-0.046	0.118
-209	T	-2.093	-2.193	0.57	-0.042
-209	G	1.533	-4.094	0.687	-0.438
-209	C	8.144	-0.042	-3.118	1.116
-208	A	-0.092	1.648	4.692	0.921
-208	T	0.713	-1.273	-1.762	-3.202
-208	G	-1.625	-0.984	-0.632	0.902
-208	C	-3.092	4.697	-1.108	0.435
-207	A	2.759	-1.157	-1.625	-3.894
-207	T	2.583	1.487	-0.207	0.747
-207	G	-2.415	-1.762	-1.952	6.262
-207	C	0.921	-3.202	3.582	-2.287
-206	A	1.809	-3.028	1.533	2.526
-206	T	-1.157	-2.193	0.57	-2.412
-206	G	1.533	-0.207	-0.632	-0.438
-206	C	0.118	0.747	-2.448	3.158
-205	A	1.809	-0.222	-0.836	1.723
-205	T	-2.093	-0.353	1.347	-3.202
-205	G	-0.836	-2.539	1.347	0.232
-205	C	1.723	-0.042	-0.438	1.797
-204	A	2.759	-0.222	-0.836	-0.684
-204	T	0.713	0.567	-2.539	-1.622
-204	G	-1.625	1.347	-0.632	2.242
-204	C	0.118	1.537	-0.438	-0.245
-203	A	-1.042	-0.222	1.533	0.921
-203	T	2.583	0.567	-0.207	0.747
-203	G	-0.046	-1.762	-2.611	0.232
-203	C	2.526	-0.042	-1.778	-0.245
-202	A	-1.042	-0.222	3.902	0.921
-202	T	-1.157	4.248	-1.762	-2.412
-202	G	0.744	-4.094	-1.292	0.902
-202	C	-3.092	-0.042	0.902	3.158
-201	A	1.809	1.648	-3.994	-3.092
-201	T	-2.093	4.248	-0.207	-2.412
-201	G	-2.415	-2.539	0.027	5.592
-201	C	-1.487	1.537	-2.448	5.2
-200	A	2.759	-3.963	-1.625	-1.487
-200	T	-2.093	4.248	0.57	1.537
-200	G	-2.415	-4.094	0.687	-1.108
-200	C	3.328	1.537	0.232	1.797
-199	A	-1.993	-1.157	3.902	0.118
-199	T	2.583	3.328	-4.871	-2.412
-199	G	-2.415	-0.984	0.687	2.242
-199	C	0.921	-0.832	-0.438	1.116
-198	A	-1.042	-1.157	3.113	-2.289
-198	T	-0.222	0.567	-2.539	2.327
-198	G	-3.205	-0.984	0.027	2.912
-198	C	-0.684	3.117	0.902	-1.606
-197	A	-1.993	-3.963	2.323	-2.289
-197	T	-1.157	3.328	-0.984	0.747
-197	G	-1.625	-0.207	0.687	2.242
-197	C	-1.487	5.487	-3.789	1.797
-196	A	-2.943	-1.157	2.323	-4.697
-196	T	-3.028	5.168	1.347	1.537
-196	G	-0.836	-0.207	-0.632	-0.438
-196	C	2.526	0.747	-0.438	0.435
-195	A	-1.042	1.648	-3.205	-0.684
-195	T	-0.222	0.567	3.679	-0.042
-195	G	-0.836	-0.207	3.326	-0.438
-195	C	-0.684	-3.202	-3.118	3.838
-194	A	4.66	-3.028	-3.205	-0.684
-194	T	-1.157	0.567	-0.984	-0.042
-194	G	-0.046	1.347	-1.292	0.902
-194	C	0.118	-0.832	0.232	3.158
-193	A	2.759	1.648	0.744	-1.487
-193	T	-1.157	0.567	-0.207	-0.832
-193	G	-3.205	-2.539	2.006	-1.778
-193	C	4.131	0.747	0.232	-0.926
-192	A	-1.042	0.713	1.533	0.921
-192	T	-0.222	-0.353	-0.207	0.747
-192	G	-2.415	-3.316	3.326	4.252
-192	C	-1.487	-0.832	-2.448	-0.245
-191	A	-1.993	-0.222	0.744	-3.894
-191	T	-1.157	-1.273	-0.984	-0.832
-191	G	-0.046	-1.762	3.985	-0.438
-191	C	1.723	-0.042	0.232	3.838
-190	A	-0.092	-2.093	3.113	-2.289
-190	T	-1.157	3.328	-3.316	-1.622
-190	G	4.692	-2.539	2.006	0.232
-190	C	0.921	2.327	-2.448	-0.926
-189	A	0.858	0.713	3.902	-0.684
-189	T	-1.157	1.487	-0.207	0.747
-189	G	-3.994	2.125	-0.632	1.572
-189	C	-1.487	-1.622	-1.108	-0.245
-188	A	-1.964	-3.003	1.589	-3.06
-188	T	0.756	4.31	0.622	-2.376
-188	G	-1.585	-0.94	4.065	-1.056
-188	C	0.973	0.005	-2.403	3.231
-187	A	0.902	-0.184	-1.585	-0.64
-187	T	1.696	-1.239	-0.94	0.799
-187	G	1.589	-0.159	2.076	0.291
-187	C	-0.64	0.005	-3.076	1.179
-186	A	4.66	-1.157	-0.046	0.118
-186	T	-0.222	3.328	-2.539	-1.622
-186	G	-0.836	-0.207	0.687	-3.118
-186	C	0.921	-0.832	-1.778	3.838
-185	A	1.809	-1.157	0.744	2.526
-185	T	-3.963	3.328	2.125	-0.832
-185	G	-0.836	-4.094	0.687	0.232
-185	C	2.526	-0.832	0.232	-2.287
-184	A	2.759	-2.093	-0.046	-0.684
-184	T	-3.028	1.487	-1.762	-0.042
-184	G	-0.046	3.679	-0.632	0.902
-184	C	0.921	2.327	-1.778	-1.606
-183	A	-1.993	0.713	2.323	-0.684
-183	T	-0.222	0.567	-0.207	5.487
-183	G	-1.625	-0.984	0.687	-2.448
-183	C	-2.289	0.747	-1.108	1.116
-182	A	-1.042	-3.963	-0.836	-0.684
-182	T	-1.157	1.487	0.57	-0.042
-182	G	-2.415	-1.762	3.326	1.572
-182	C	-1.487	3.117	-2.448	3.838
-181	A	1.809	-3.028	-4.784	0.118
-181	T	-2.093	1.487	-0.207	-0.042
-181	G	-0.046	-2.539	3.326	-0.438
-181	C	3.328	-0.832	2.242	0.435
-180	A	-0.092	1.648	1.533	0.118
-180	T	-3.963	1.487	-0.207	-2.412
-180	G	-0.836	-0.984	2.666	0.232
-180	C	-1.487	0.747	1.572	-0.926
-179	A	-0.092	-1.157	-0.836	-3.894
-179	T	-2.093	-0.353	2.125	2.327
-179	G	0.744	0.57	1.347	2.912
-179	C	-1.487	-0.042	-1.778	0.435
-178	A	1.809	-2.093	-0.836	-1.487
-178	T	-0.222	-2.193	-0.207	1.537
-178	G	-0.046	-2.539	1.347	1.572
-178	C	1.723	0.747	0.232	-0.245
-177	A	0.858	1.648	2.323	-1.487
-177	T	-0.222	0.567	-2.539	-3.202
-177	G	1.533	-0.207	2.006	-2.448
-177	C	-1.487	-1.622	0.232	3.838
-176	A	3.709	-1.157	-0.046	-1.487
-176	T	-1.157	-0.353	0.57	0.747
-176	G	-1.625	-1.762	0.687	4.252
-176	C	1.723	-1.622	-1.778	-0.926
-175	A	2.759	-2.093	1.533	0.118
-175	T	-1.157	-2.193	-1.762	-0.042
-175	G	-0.046	-1.762	0.687	0.232
-175	C	-0.684	0.747	0.232	2.477
-174	A	1.809	-1.157	1.533	-1.487
-174	T	-3.028	-0.353	-0.984	-0.832
-174	G	-2.415	1.347	0.027	1.572
-174	C	1.723	0.747	-0.438	1.116
-173	A	0.858	-2.093	-0.046	-0.684
-173	T	-1.157	2.408	0.57	-0.832
-173	G	-0.046	-0.207	-2.611	2.912
-173	C	-3.092	2.327	0.232	1.116
-172	A	-0.092	-3.028	-0.046	-0.684
-172	T	-2.093	0.567	0.57	3.117
-172	G	-0.046	-1.762	0.027	-0.438
-172	C	3.328	0.747	-1.778	1.116
-171	A	2.759	-1.157	0.744	-0.684
-171	T	-0.222	3.328	-3.316	-2.412
-171	G	-0.836	-0.207	0.027	-0.438
-171	C	0.118	0.747	1.572	0.435
-170	A	2.759	-0.222	2.323	-3.092
-170	T	-1.157	5.168	-0.984	-0.042
-170	G	-2.415	-0.984	0.687	1.572
-170	C	-3.092	0.747	-3.118	2.477
-169	A	-1.993	0.713	-1.625	-1.487
-169	T	2.583	2.408	0.57	-0.832
-169	G	-0.836	-2.539	1.347	0.232
-169	C	0.921	1.537	-3.118	2.477
-168	A	4.66	0.713	-1.625	-2.289
-168	T	-1.157	1.487	0.57	0.747
-168	G	-1.625	-1.762	1.347	-1.108
-168	C	-0.684	-1.622	0.902	1.797
-167	A	1.809	0.713	-1.625	0.118
-167	T	-1.157	0.567	-2.539	1.537
-167	G	-0.046	2.125	0.027	-0.438
-167	C	-3.092	-0.832	0.902	1.797
-166	A	1.809	-2.093	-0.046	-2.289
-166	T	0.713	0.567	2.902	-1.622
-166	G	1.533	-1.762	-3.931	1.572
-166	C	4.131	-1.622	1.572	-0.926
-165	A	3.709	1.648	2.323	0.921
-165	T	-2.093	-1.273	-1.762	-0.042
-165	G	-0.046	-0.984	0.027	0.902
-165	C	0.118	-1.622	0.232	-1.606
-164	A	3.709	-3.028	2.323	-1.487
-164	T	-1.157	-0.353	0.57	-1.622
-164	G	-0.836	0.57	0.027	0.902
-164	C	-3.894	0.747	0.232	2.477
-163	A	-0.092	0.713	-1.625	-1.487
-163	T	-2.093	-0.353	-3.316	3.907
-163	G	0.744	-0.207	2.666	-0.438
-163	C	-0.684	-1.622	-1.778	4.519
-162	A	2.759	-3.028	-2.415	0.921
-162	T	0.713	3.328	-2.539	-2.412
-162	G	-2.415	-1.762	0.687	-0.438
-162	C	4.131	0.747	0.902	1.116
-161	A	1.809	-1.157	3.902	0.118
-161	T	-1.157	4.248	-1.762	-1.622
-161	G	-3.205	-3.316	2.666	0.232
-161	C	-0.684	0.747	-1.108	0.435
-160	A	-1.993	0.713	1.533	-3.894
-160	T	-1.157	2.408	-0.207	-0.832
-160	G	-2.415	-0.984	4.645	1.572
-160	C	-2.289	3.117	-4.459	3.158
-159	A	-1.042	-1.157	-2.415	-3.092
-159	T	3.518	-0.353	1.347	0.747
-159	G	-0.836	-1.762	2.006	1.572
-159	C	0.118	-1.622	3.582	-1.606
-158	A	0.902	-1.123	1.589	0.166
-158	T	-0.184	0.611	-0.94	-3.964
-158	G	0.795	-0.94	0.75	4.331
-158	C	0.166	0.005	-3.749	1.179
-157	A	-0.053	0.756	2.383	-1.447
-157	T	-2.063	4.31	-1.722	-1.582
-157	G	0.002	-3.284	-1.239	1.638
-157	C	2.586	3.181	-1.729	-0.873
-156	A	0.858	1.648	0.744	-1.487
-156	T	1.648	2.408	2.125	-1.622
-156	G	-2.415	-0.207	1.347	-1.778
-156	C	-2.289	-0.832	-0.438	1.116
-155	A	-1.042	-0.222	-0.836	-0.684
-155	T	-3.028	3.328	0.57	1.537
-155	G	0.744	-2.539	4.645	0.232
-155	C	-3.092	-2.412	0.232	1.116
-154	A	-1.042	-2.093	0.744	-3.894
-154	T	0.713	1.487	-4.094	-0.042
-154	G	-0.046	-1.762	2.666	3.582
-154	C	-0.684	2.327	-0.438	1.116
-153	A	2.759	-0.222	-2.415	-0.684
-153	T	0.713	3.328	-0.984	-2.412
-153	G	-0.836	1.347	-1.292	0.232
-153	C	2.526	2.327	-2.448	-0.245
-152	A	1.809	-3.028	3.113	2.526
-152	T	-3.963	3.328	2.125	4.697
-152	G	-2.415	-4.094	0.027	-1.108
-152	C	0.921	-1.622	-1.108	-0.926
-151	A	-0.092	-3.028	-0.046	-0.684
-151	T	-2.093	0.567	-2.539	-1.622
-151	G	-0.046	-0.207	1.347	2.242
-151	C	0.921	2.327	-2.448	3.838
-150	A	2.759	0.713	-0.836	-3.092
-150	T	-3.028	-1.273	5.234	-1.622
-150	G	-0.046	-2.539	1.347	-2.448
-150	C	0.921	3.117	0.232	0.435
-149	A	-1.042	-0.222	3.902	-2.289
-149	T	-2.093	0.567	-1.762	3.117
-149	G	1.533	-0.207	3.326	0.902
-149	C	-3.092	-0.042	-1.108	-2.287
-148	A	0.858	-1.157	-1.625	-2.289
-148	T	-0.222	1.487	-0.984	-0.042
-148	G	1.533	-0.207	-1.292	4.252
-148	C	1.723	-2.412	-1.778	1.797
-147	A	3.709	1.648	0.744	-1.487
-147	T	-3.028	1.487	-0.984	-0.042
-147	G	1.533	-3.316	-1.952	-1.778
-147	C	-0.684	3.117	0.232	1.797
-146	A	0.858	-0.222	0.744	0.118
-146	T	-0.222	-0.353	-0.984	3.907
-146	G	-3.205	-3.316	1.347	2.242
-146	C	0.921	-0.042	-1.778	-0.245
-145	A	2.759	1.648	-1.625	-3.894
-145	T	0.713	-3.113	-0.984	-0.832
-145	G	-0.046	-2.539	2.666	-1.108
-145	C	0.921	-0.042	2.242	2.477
-144	A	2.759	0.713	0.744	0.118
-144	T	-1.157	-1.273	-0.984	-0.832
-144	G	0.744	-3.316	3.326	1.572
-144	C	0.921	-2.412	-1.108	-0.245
-143	A	0.858	-1.157	2.323	0.921
-143	T	-2.093	1.487	-3.316	-2.412
-143	G	-2.415	0.57	2.666	0.902
-143	C	0.921	-0.042	-1.108	1.116
-142	A	2.759	-2.093	-0.836	-2.289
-142	T	-3.028	-1.273	2.902	1.537
-142	G	3.113	-4.094	0.687	0.902
-142	C	0.921	2.327	-0.438	-1.606
-141	A	0.858	-0.222	3.902	-0.684
-141	T	-3.028	-1.273	-0.207	-0.832
-141	G	-0.046	-0.984	2.666	0.232
-141	C	-1.487	1.537	-0.438	-0.926
-140	A	-1.042	-0.222	-0.836	-1.487
-140	T	1.648	-1.273	-1.762	0.747
-140	G	-0.046	-1.762	3.326	3.582
-140	C	-1.487	-3.992	0.902	1.797
-139	A	1.809	-1.157	-0.046	-1.487
-139	T	-3.028	0.567	-2.539	-2.412
-139	G	-3.994	-2.539	2.666	4.922
-139	C	3.328	0.747	1.572	-0.245
-138	A	0.858	0.713	0.744	-3.894
-138	T	-1.157	-1.273	0.57	-0.832
-138	G	5.482	-2.539	2.666	-3.118
-138	C	0.118	-2.412	2.912	0.435
-137	A	2.759	-0.222	3.113	0.118
-137	T	-3.028	-3.113	2.902	-3.202
-137	G	3.902	-3.316	4.645	1.572
-137	C	-3.894	-0.042	-3.118	-0.245
-136	A	0.858	1.648	-2.415	0.118
-136	T	-2.093	0.567	-2.539	-2.412
-136	G	-0.046	-0.984	6.624	0.902
-136	C	-3.894	-0.832	-1.778	4.519
-135	A	0.858	-1.157	-3.994	-0.684
-135	T	-2.093	3.328	-0.984	-0.042
-135	G	-0.046	-2.539	3.985	-1.108
-135	C	0.921	-0.832	2.242	1.116
-134	A	0.858	-1.157	-0.836	0.921
-134	T	1.648	-1.273	-2.539	0.747
-134	G	-0.836	-2.539	1.347	3.582
-134	C	1.723	0.747	-0.438	-2.287
-133	A	4.66	-0.222	-0.046	-0.684
-133	T	-3.963	-2.193	5.234	-3.992
-133	G	-0.046	-2.539	0.027	0.232
-133	C	-2.289	0.747	-1.108	5.2
-132	A	1.809	-2.093	-0.836	-0.684
-132	T	-0.222	1.487	-3.316	-1.622
-132	G	-0.046	-0.207	3.326	0.232
-132	C	0.921	3.907	0.902	-3.648
-131	A	-1.042	-1.157	3.902	0.118
-131	T	1.648	0.567	2.125	-0.832
-131	G	-0.836	-0.984	-0.632	2.912
-131	C	-0.684	-1.622	-1.778	-1.606
-130	A	0.902	-1.123	1.589	-2.254
-130	T	-2.063	-1.239	-0.159	0.005
-130	G	-0.792	-4.065	4.728	1.638
-130	C	1.779	0.005	0.964	-1.557
-129	A	0.858	-1.157	0.744	-0.684
-129	T	-2.093	-2.193	-0.984	-1.622
-129	G	-0.046	0.57	0.027	6.932
-129	C	-1.487	-1.622	0.232	0.435
-128	A	2.759	-3.028	-0.836	-1.487
-128	T	-0.222	-3.113	-0.207	-0.832
-128	G	0.744	-3.316	-0.632	2.912
-128	C	6.539	-0.832	1.572	-0.926
-127	A	3.709	-2.093	3.902	4.131
-127	T	-2.093	0.567	-4.094	-3.992
-127	G	-0.836	-2.539	0.687	2.242
-127	C	0.118	-0.042	-3.118	3.158
-126	A	1.857	-1.123	2.383	-2.254
-126	T	-2.063	0.611	-1.722	-0.789
-126	G	-2.379	-2.503	3.402	-2.403
-126	C	1.779	0.799	1.638	1.863
-125	A	0.858	-2.093	3.113	-3.092
-125	T	-0.222	-0.353	0.57	-2.412
-125	G	1.533	-4.094	3.326	4.922
-125	C	0.118	0.747	-2.448	-1.606
-124	A	2.759	-2.093	-0.836	2.526
-124	T	-1.157	-0.353	-1.762	-2.412
-124	G	4.692	-0.984	-0.632	1.572
-124	C	-3.092	-2.412	1.572	1.797
-123	A	3.709	-2.093	2.323	-0.684
-123	T	-2.093	-1.273	0.57	-3.202
-123	G	-1.625	-0.207	0.027	0.232
-123	C	1.723	-0.042	-1.778	3.838
-122	A	-0.092	-3.028	3.113	0.921
-122	T	-0.222	-0.353	-2.539	-0.042
-122	G	0.744	-1.762	1.347	0.232
-122	C	1.723	-0.042	-3.118	2.477
-121	A	5.61	-1.157	-0.046	-1.487
-121	T	-3.028	-0.353	-2.539	0.747
-121	G	1.533	-0.984	0.027	-1.778
-121	C	-2.289	-0.832	2.912	3.158
-120	A	0.858	0.713	3.113	-3.092
-120	T	-2.093	-1.273	-0.207	-0.042
-120	G	-0.046	-2.539	5.305	-2.448
-120	C	2.526	-1.622	1.572	-1.606
-119	A	2.759	-0.222	2.323	-3.092
-119	T	0.713	0.567	-1.762	-3.992
-119	G	-0.046	-0.984	3.326	6.932
-119	C	0.921	-1.622	-4.459	-1.606
-118	A	4.66	-1.157	2.323	-1.487
-118	T	-1.157	-0.353	0.57	-1.622
-118	G	-1.625	-0.207	3.326	-2.448
-118	C	0.118	0.747	-0.438	-0.926
-117	A	0.858	-2.093	2.323	0.118
-117	T	-2.093	2.408	1.347	-2.412
-117	G	0.744	-0.984	2.006	3.582
-117	C	-3.894	-1.622	-1.108	-0.245
-116	A	-0.092	-3.028	-0.046	-1.487
-116	T	-1.157	3.328	-2.539	-1.622
-116	G	-0.836	0.57	4.645	-0.438
-116	C	0.921	-2.412	0.902	1.797
-115	A	-0.092	-0.222	1.533	-2.289
-115	T	2.583	0.567	-1.762	-2.412
-115	G	0.744	-3.316	2.666	2.912
-115	C	-0.684	0.747	0.902	-2.287
-114	A	-0.092	3.518	-0.046	-0.684
-114	T	-1.157	-1.273	0.57	-0.832
-114	G	1.533	-0.984	-0.632	3.582
-114	C	-2.289	1.537	-1.108	-1.606
-113	A	-1.993	-1.157	-0.836	1.723
-113	T	-0.222	3.328	0.57	-0.832
-113	G	-0.046	-4.094	0.027	2.242
-113	C	2.526	0.747	-3.789	1.797
-112	A	1.809	-0.222	-1.625	0.921
-112	T	1.648	-1.273	-0.207	-1.622
-112	G	1.533	-2.539	0.027	-3.118
-112	C	-1.487	0.747	2.912	2.477
-111	A	1.809	-0.222	0.744	0.921
-111	T	-2.093	1.487	-0.207	-2.412
-111	G	-0.046	-1.762	2.006	0.902
-111	C	-3.092	1.537	-0.438	0.435
-110	A	-2.943	1.648	0.744	-3.092
-110	T	-3.028	2.408	3.679	-2.412
-110	G	-0.046	-4.094	4.645	0.902
-110	C	3.328	0.747	-3.789	0.435
-109	A	-1.993	-2.093	2.323	-0.684
-109	T	-2.093	1.487	-1.762	2.327
-109	G	2.323	-0.984	1.347	2.242
-109	C	-1.487	0.747	-2.448	-0.245
-108	A	1.809	-3.963	1.533	-2.289
-108	T	0.713	0.567	-4.094	2.327
-108	G	-0.836	-3.316	3.985	-1.108
-108	C	-1.487	-0.042	2.242	2.477
-107	A	-0.092	-2.093	2.323	-0.684
-107	T	-1.157	-1.273	-3.316	-0.832
-107	G	0.744	-0.207	4.645	-1.108
-107	C	-2.289	-0.042	-2.448	5.88
-106	A	2.759	1.648	-1.625	-4.697
-106	T	-3.963	0.567	1.347	-1.622
-106	G	-0.836	-2.539	2.666	1.572
-106	C	5.736	-0.042	-0.438	-0.926
-105	A	-0.092	1.648	2.323	0.118
-105	T	-2.093	0.567	2.902	-2.412
-105	G	-2.415	-0.984	2.666	2.242
-105	C	-0.684	-1.622	-0.438	-2.287
-104	A	-0.092	0.713	-1.625	-3.894
-104	T	-2.093	2.408	-0.984	-0.042
-104	G	3.113	-0.207	3.985	0.232
-104	C	-1.487	-2.412	2.242	-0.926
-103	A	0.858	-3.028	3.113	-1.487
-103	T	-1.157	4.248	-0.207	-2.412
-103	G	-2.415	0.57	6.624	-1.108
-103	C	-1.487	-2.412	0.232	-0.926
-102	A	2.759	-3.963	-0.836	-2.289
-102	T	-0.222	1.487	-0.984	-0.832
-102	G	0.744	-1.762	5.964	4.252
-102	C	-0.684	-0.042	-2.448	-2.287
-101	A	4.66	0.713	0.744	-3.092
-101	T	-3.963	0.567	0.57	-1.622
-101	G	-1.625	-0.984	0.027	4.252
-101	C	-2.289	-3.202	1.572	2.477
-100	A	0.858	-1.157	-0.046	-3.092
-100	T	-0.222	-1.273	0.57	-2.412
-100	G	1.533	-1.762	4.645	-1.778
-100	C	-0.684	0.747	3.582	-0.926
-99	A	1.809	-1.157	-0.836	1.723
-99	T	-1.157	-0.353	-0.984	-0.832
-99	G	5.482	-1.762	4.645	0.902
-99	C	-4.697	-3.202	0.902	-1.606
-98	A	0.858	-3.028	2.323	0.921
-98	T	-2.093	-1.273	-0.984	-2.412
-98	G	0.744	-0.984	2.666	1.572
-98	C	1.723	-0.042	-1.108	-0.245
-97	A	1.809	0.713	-0.046	-0.684
-97	T	-2.093	-1.273	-2.539	0.747
-97	G	0.744	-2.539	4.645	-0.438
-97	C	0.921	-0.042	0.902	-1.606
-96	A	4.66	0.713	-0.836	-2.289
-96	T	-1.157	-0.353	-0.984	-0.832
-96	G	0.744	-4.094	4.645	1.572
-96	C	-1.487	-0.832	-1.778	1.797
-95	A	3.709	-2.093	-0.046	0.921
-95	T	-1.157	-2.193	-0.207	-1.622
-95	G	-0.046	-2.539	0.687	2.912
-95	C	-0.684	0.747	0.232	0.435
-94	A	1.809	-2.093	3.113	-1.487
-94	T	-3.963	-0.353	-3.316	1.537
-94	G	0.744	-2.539	0.687	1.572
-94	C	0.921	-0.042	0.232	1.797
-93	A	-1.042	-1.157	0.744	0.921
-93	T	-3.028	-0.353	-0.207	-1.622
-93	G	1.533	-4.094	0.027	2.912
-93	C	0.921	0.747	2.242	-0.245
-92	A	-3.874	-1.123	3.176	-0.64
-92	T	-2.063	0.611	-1.722	-1.582
-92	G	-2.379	-2.503	4.728	2.311
-92	C	-1.447	1.593	0.291	1.863
-91	A	-0.092	-3.963	-2.415	-3.092
-91	T	-0.222	-1.273	-0.207	-0.042
-91	G	1.533	-3.316	4.645	3.582
-91	C	0.118	2.327	0.902	-0.926
-90	A	-1.993	0.713	3.113	-0.684
-90	T	-0.222	-1.273	-1.762	-2.412
-90	G	-1.625	-1.762	5.305	0.902
-90	C	0.118	1.537	-1.108	-0.245
-89	A	0.858	-1.157	0.744	-3.894
-89	T	-3.028	-1.273	0.57	2.327
-89	G	0.744	-2.539	1.347	5.592
-89	C	-1.487	-2.412	2.242	-0.926
-88	A	1.809	-2.093	-0.836	-1.487
-88	T	-2.093	-3.113	-0.984	-1.622
-88	G	-0.836	-3.316	3.326	4.922
-88	C	-1.487	0.747	2.242	1.797
-87	A	-1.042	-3.028	1.533	-0.684
-87	T	-2.093	-0.353	-0.984	-3.992
-87	G	2.323	-2.539	2.666	1.572
-87	C	1.723	1.537	-0.438	1.797
-86	A	-0.092	-3.028	4.692	-0.684
-86	T	-2.093	-0.353	-0.207	-1.622
-86	G	-0.836	2.125	1.347	0.232
-86	C	-0.684	-1.622	2.912	-1.606
-85	A	-2.943	0.713	-0.046	-1.487
-85	T	-0.222	0.567	-1.762	-0.832
-85	G	-0.836	-2.539	7.284	3.582
-85	C	0.921	-3.202	-0.438	-0.926
-84	A	-1.993	0.713	-2.415	0.921
-84	T	-3.028	-0.353	-0.207	-1.622
-84	G	-0.836	-0.207	3.985	2.242
-84	C	-3.894	2.327	2.912	-0.926
-83	A	-1.993	-2.093	-3.205	-2.289
-83	T	-1.157	-3.113	2.125	3.907
-83	G	-0.836	-3.316	5.964	2.242
-83	C	1.723	-0.042	0.232	-0.926
-82	A	-0.092	-0.222	1.533	-3.092
-82	T	-2.093	-4.033	-0.984	-1.622
-82	G	-2.415	3.679	3.985	0.232
-82	C	1.723	-0.832	1.572	0.435
-81	A	-0.092	-3.028	-0.046	0.118
-81	T	-1.157	1.487	-2.539	1.537
-81	G	1.533	-2.539	3.326	3.582
-81	C	-3.092	-2.412	-2.448	3.838
-80	A	-2.943	-1.157	1.533	-0.684
-80	T	-1.157	-0.353	-1.762	-3.202
-80	G	0.744	-3.316	-0.632	1.572
-80	C	0.921	-0.832	2.242	6.561
-79	A	0.858	-3.028	-2.415	2.526
-79	T	-2.093	0.567	-3.316	-0.832
-79	G	1.533	-1.762	2.006	-0.438
-79	C	1.723	-0.042	-1.108	4.519
-78	A	1.857	2.636	0.002	-1.447
-78	T	-1.123	-0.314	-0.159	-2.376
-78	G	-0.792	-3.284	1.413	-1.729
-78	C	0.973	1.593	5.005	-2.241
-77	A	1.809	0.713	-0.836	-0.684
-77	T	-3.028	0.567	1.347	0.747
-77	G	1.533	-2.539	5.964	1.572
-77	C	-4.697	-0.832	-1.778	-0.926
-76	A	-1.042	1.648	-1.625	-3.092
-76	T	-1.157	-2.193	-0.207	0.747
-76	G	-2.415	-1.762	1.347	6.932
-76	C	0.118	-0.832	-1.108	2.477
-75	A	0.858	-2.093	-0.836	-2.289
-75	T	0.713	-3.113	1.347	-2.412
-75	G	-0.046	-0.984	2.006	-2.448
-75	C	-0.684	3.117	0.232	5.2
-74	A	1.809	-2.093	3.113	-2.289
-74	T	-1.157	0.567	-0.207	-1.622
-74	G	0.744	0.57	1.347	0.232
-74	C	0.921	-1.622	-1.108	0.435
-73	A	2.759	-0.222	0.744	-0.684
-73	T	-1.157	-0.353	-2.539	1.537
-73	G	-1.625	-4.094	5.305	2.242
-73	C	0.118	-3.202	-1.778	1.797
-72	A	-1.993	-0.222	3.113	-1.487
-72	T	-3.963	-1.273	-2.539	-0.832
-72	G	2.323	-0.207	0.687	-0.438
-72	C	4.131	1.537	1.572	-1.606
-71	A	3.709	-1.157	-0.046	-0.684
-71	T	-0.222	1.487	0.57	-1.622
-71	G	-0.836	-0.984	2.666	1.572
-71	C	-3.894	-1.622	-1.778	2.477
-70	A	0.858	-1.157	1.533	-3.092
-70	T	-2.093	3.328	-2.539	-0.832
-70	G	-0.046	-1.762	3.985	-1.108
-70	C	0.921	1.537	-1.778	1.797
-69	A	1.809	-3.028	1.533	-0.684
-69	T	-2.093	2.408	0.57	0.747
-69	G	-2.415	-0.984	3.326	0.902
-69	C	-2.289	-0.042	-2.448	1.797
-68	A	-0.092	-3.028	-2.415	0.118
-68	T	-1.157	-0.353	1.347	-1.622
-68	G	-0.046	-0.207	2.006	0.902
-68	C	0.118	-0.042	0.232	2.477
-67	A	-0.092	-1.157	-1.625	1.723
-67	T	-2.093	0.567	-0.207	-1.622
-67	G	-2.415	-2.539	3.985	1.572
-67	C	-1.487	0.747	0.232	2.477
-66	A	-1.009	-0.184	-0.792	-3.867
-66	T	-3.003	-2.164	1.403	0.005
-66	G	3.97	-2.503	1.413	0.291
-66	C	1.779	0.799	0.964	1.179
-65	A	-0.053	-0.184	3.176	-0.64
-65	T	-1.123	-0.314	-1.722	-0.789
-65	G	-0.792	-0.159	-0.576	4.331
-65	C	-2.254	0.799	1.638	-2.241
-64	A	-2.943	-2.093	3.113	-3.092
-64	T	0.713	2.408	-0.207	-1.622
-64	G	-1.625	-3.316	6.624	-0.438
-64	C	-0.684	0.747	0.232	0.435
-63	A	0.858	-2.093	-0.046	-3.092
-63	T	-2.093	-2.193	0.57	0.747
-63	G	4.692	-1.762	5.305	1.572
-63	C	-2.289	0.747	-4.459	1.797
-62	A	4.66	-3.028	1.533	-1.487
-62	T	-1.157	0.567	-0.984	-3.202
-62	G	-2.415	0.57	2.666	0.232
-62	C	0.118	-0.042	1.572	-0.245
-61	A	0.858	-1.157	3.113	-2.289
-61	T	-1.157	-1.273	-0.207	0.747
-61	G	-2.415	2.125	2.666	2.242
-61	C	-0.684	-3.202	-0.438	-0.245
-60	A	1.809	-3.963	-0.836	-0.684
-60	T	-2.093	-0.353	-2.539	1.537
-60	G	1.533	-0.984	2.006	2.242
-60	C	0.118	0.747	-1.108	1.116
-59	A	0.858	-2.093	2.323	0.118
-59	T	-2.093	0.567	-2.539	-0.042
-59	G	-2.415	-3.316	4.645	-1.778
-59	C	-1.487	2.327	0.902	2.477
-58	A	-1.993	-0.222	-1.625	-1.487
-58	T	-1.157	-2.193	-0.207	0.747
-58	G	0.744	-1.762	4.645	1.572
-58	C	-2.289	-2.412	0.902	3.838
-57	A	-1.042	-3.963	1.533	-1.487
-57	T	-2.093	-2.193	-0.984	-1.622
-57	G	-0.836	0.57	2.666	1.572
-57	C	-0.684	1.537	3.582	0.435
-56	A	-0.092	-3.028	1.533	-3.092
-56	T	-2.093	-1.273	-0.984	0.747
-56	G	-1.625	-0.207	5.964	2.242
-56	C	-1.487	-0.042	0.232	0.435
-55	A	-1.993	1.648	-0.836	-3.894
-55	T	-2.093	0.567	-0.984	-1.622
-55	G	-0.046	-0.984	7.943	-0.438
-55	C	1.723	-0.042	0.902	-1.606
-54	A	-1.993	-0.222	0.744	-0.684
-54	T	-0.222	2.408	-0.207	-0.832
-54	G	-0.046	-3.316	9.262	0.902
-54	C	-3.092	-0.042	-2.448	-1.606
-53	A	0.858	-3.028	0.744	-3.894
-53	T	-3.028	0.567	0.57	-0.042
-53	G	-0.836	-0.207	7.284	0.902
-53	C	-3.092	3.907	-1.108	-1.606
-52	A	-1.993	-2.093	-0.836	-1.487
-52	T	-2.093	4.248	-0.207	-0.042
-52	G	-0.836	-0.207	5.305	2.912
-52	C	-3.894	-2.412	-0.438	1.797
-51	A	-0.092	-3.963	-2.415	-2.289
-51	T	-3.028	4.248	-0.207	-1.622
-51	G	-0.836	-1.762	3.326	2.912
-51	C	0.118	-0.042	2.242	1.116
-50	A	-2.943	1.648	-0.836	-1.487
-50	T	-2.093	3.328	-0.207	-2.412
-50	G	2.323	-0.984	0.687	1.572
-50	C	-2.289	-0.042	1.572	1.116
-49	A	-0.092	-1.157	1.533	-4.697
-49	T	-3.028	4.248	-0.207	2.327
-49	G	-0.836	-2.539	3.326	0.902
-49	C	-0.684	-0.832	0.232	0.435
-48	A	-0.092	-0.222	-2.415	-1.487
-48	T	-0.222	0.567	0.57	-1.622
-48	G	0.744	0.57	3.985	-0.438
-48	C	-2.289	-1.622	3.582	-0.926
-47	A	-0.092	-2.093	3.113	-3.092
-47	T	-3.028	-2.193	2.125	1.537
-47	G	3.902	-1.762	2.006	2.242
-47	C	-2.289	0.747	0.232	-2.968
-46	A	-1.042	-1.157	-0.046	0.921
-46	T	-3.028	-1.273	1.347	-2.412
-46	G	0.744	0.57	3.326	2.242
-46	C	-0.684	-0.042	-1.778	0.435
-45	A	-0.092	-2.093	0.744	-2.289
-45	T	-3.028	-1.273	2.902	-0.832
-45	G	-2.415	-3.316	5.964	1.572
-45	C	-0.684	1.537	0.232	0.435
-44	A	1.809	-2.093	-2.415	-3.092
-44	T	-3.028	2.408	-1.762	-2.412
-44	G	-0.046	2.125	3.985	3.582
-44	C	-1.487	-2.412	0.902	1.797
-43	A	-1.042	0.713	-0.836	-1.487
-43	T	-3.028	2.408	0.57	-0.042
-43	G	-0.046	0.57	0.027	0.902
-43	C	0.921	-0.042	-1.108	1.116
-42	A	1.809	-1.157	-0.046	-3.092
-42	T	-3.963	1.487	2.902	2.327
-42	G	-1.625	0.57	0.687	-1.108
-42	C	-0.684	1.537	0.902	-0.926
-41	A	0.858	-3.028	1.533	-3.894
-41	T	-2.093	4.248	2.125	-1.622
-41	G	-0.836	-0.207	2.666	2.242
-41	C	0.118	0.747	-3.789	0.435
-40	A	-0.092	-2.093	3.113	-3.092
-40	T	-1.157	0.567	-2.539	4.697
-40	G	-1.625	-1.762	4.645	0.232
-40	C	0.118	-3.202	3.582	-2.968
-39	A	-3.893	-2.093	3.902	-1.487
-39	T	-3.028	-1.273	-1.762	-0.832
-39	G	-0.046	-0.984	3.326	6.262
-39	C	-1.487	-2.412	3.582	-1.606
-38	A	-2.943	-0.222	-2.415	-2.289
-38	T	-2.093	1.487	-0.984	-4.782
-38	G	1.533	0.57	3.985	2.912
-38	C	1.723	3.907	-1.778	-0.245
-37	A	-1.042	-1.157	1.533	-0.684
-37	T	0.713	1.487	2.902	0.747
-37	G	-1.625	-4.094	-0.632	4.922
-37	C	-2.289	-1.622	0.232	-0.245
-36	A	0.858	-3.028	-1.625	-0.684
-36	T	-1.157	-1.273	-1.762	-1.622
-36	G	1.533	-0.984	-0.632	3.582
-36	C	-1.487	-0.042	5.592	0.435
-35	A	4.66	-1.157	-0.046	-3.092
-35	T	1.648	-2.193	-0.984	-3.202
-35	G	-3.994	-0.984	2.006	4.252
-35	C	-2.289	1.537	3.582	-0.926
-34	A	3.709	-2.093	1.533	-3.894
-34	T	-2.093	-1.273	1.347	-0.832
-34	G	0.744	-0.207	5.305	-1.108
-34	C	-3.092	5.487	-2.448	-1.606
-33	A	-1.042	0.713	2.323	-3.092
-33	T	-3.963	-0.353	6.011	-0.042
-33	G	4.692	2.125	-3.271	2.912
-33	C	-3.894	-0.832	0.232	-2.968
-32	A	-1.042	-1.157	-0.046	-1.487
-32	T	-0.222	2.408	-1.762	1.537
-32	G	2.323	-2.539	2.666	1.572
-32	C	-0.684	-1.622	-0.438	-0.245
-31	A	3.709	1.648	-1.625	-2.289
-31	T	-1.157	-0.353	-3.316	1.537
-31	G	-0.046	-0.207	-1.952	2.912
-31	C	0.921	-0.832	-2.448	3.838
-30	A	1.809	0.713	0.744	0.118
-30	T	1.648	4.248	-3.316	-1.622
-30	G	-0.836	-2.539	-2.611	-3.118
-30	C	3.328	1.537	2.242	-0.245
-29	A	5.61	-2.093	1.533	0.921
-29	T	-1.157	3.328	-0.207	1.537
-29	G	-2.415	-1.762	0.027	0.902
-29	C	-1.487	-2.412	-1.108	-0.245
-28	A	1.809	0.713	0.744	-3.092
-28	T	-2.093	-0.353	-0.207	-0.832
-28	G	-0.836	-1.762	3.985	-1.778
-28	C	-2.289	3.907	-1.108	2.477
-27	A	-1.993	-2.093	3.902	-3.894
-27	T	-2.093	1.487	0.57	2.327
-27	G	2.323	-0.984	2.006	0.232
-27	C	-0.684	-0.832	-0.438	-0.926
-26	A	-1.042	-1.157	1.533	-1.487
-26	T	-3.028	-0.353	0.57	-0.042
-26	G	-2.415	-0.207	3.326	4.252
-26	C	-1.487	-2.412	0.232	1.116
-25	A	-0.092	-2.093	-2.415	-3.092
-25	T	-3.963	1.487	0.57	-2.412
-25	G	-0.836	-4.094	4.645	4.922
-25	C	0.921	1.537	2.242	-0.245
-24	A	0.858	-2.093	-0.046	-2.289
-24	T	-2.093	3.328	-3.316	-0.832
-24	G	-3.205	-1.762	4.645	4.922
-24	C	0.921	-0.042	-2.448	1.797
-23	A	0.902	-2.063	0.002	-2.254
-23	T	-3.943	-0.314	-0.159	2.387
-23	G	-2.379	-2.503	3.402	0.291
-23	C	0.973	1.593	0.291	1.863
-22	A	-2.919	-1.123	0.002	-0.64
-22	T	-3.003	-3.088	1.403	0.799
-22	G	0.795	-1.722	3.402	0.291
-22	C	-3.06	0.799	0.964	3.915
-21	A	-1.964	-3.003	-2.379	-0.64
-21	T	-2.063	-0.314	-0.94	-1.582
-21	G	-3.173	-0.94	4.065	5.005
-21	C	1.779	0.799	2.311	-0.189
-20	A	0.858	-2.093	-0.046	-3.894
-20	T	-1.157	-0.353	-0.207	-1.622
-20	G	-0.836	-0.207	2.006	2.242
-20	C	2.526	0.747	-0.438	1.116
-19	A	5.61	-2.093	1.533	-3.092
-19	T	-1.157	-2.193	2.125	-0.832
-19	G	-0.836	-1.762	0.027	3.582
-19	C	-1.487	-1.622	-1.108	2.477
-18	A	2.759	-0.222	-0.836	0.118
-18	T	-1.157	-2.193	-4.094	-0.042
-18	G	-0.046	-4.871	3.326	2.912
-18	C	-1.487	5.487	-1.108	0.435
-17	A	-1.042	-1.157	0.744	0.921
-17	T	-2.093	-0.353	0.57	-0.042
-17	G	-0.836	-2.539	2.666	-1.778
-17	C	0.118	-0.042	0.232	3.158
-16	A	-0.092	-3.028	-0.046	-0.684
-16	T	-2.093	-2.193	-0.207	-0.042
-16	G	-0.046	-0.207	2.006	2.242
-16	C	-1.487	-0.832	0.902	3.158
-15	A	0.858	-3.028	1.533	-3.092
-15	T	-1.157	0.567	-2.539	-2.412
-15	G	0.744	-1.762	4.645	-1.108
-15	C	0.921	0.747	0.232	3.158
-14	A	0.858	-2.093	2.323	0.118
-14	T	-3.028	0.567	0.57	-1.622
-14	G	0.744	-2.539	3.326	2.242
-14	C	-1.487	-2.412	2.912	-2.287
-13	A	-1.042	2.583	-2.415	-1.487
-13	T	-3.963	-2.193	-1.762	0.747
-13	G	0.744	-3.316	3.326	7.602
-13	C	-1.487	0.747	0.902	-1.606
-12	A	-0.092	-3.028	-0.836	-1.487
-12	T	-2.093	-0.353	-0.207	-0.042
-12	G	-0.836	-0.207	-1.292	2.912
-12	C	-2.289	3.907	2.242	1.797
-11	A	1.809	-2.093	-0.836	-3.894
-11	T	-3.963	4.248	0.57	-0.042
-11	G	-1.625	-2.539	2.006	1.572
-11	C	-0.684	-0.042	2.242	1.797
-10	A	-1.993	0.713	-2.415	-0.684
-10	T	-2.093	-0.353	0.57	0.747
-10	G	1.533	0.57	-1.292	3.582
-10	C	0.118	-1.622	2.912	-1.606
-9	A	0.858	-3.963	2.323	-1.487
-9	T	-1.157	2.408	-0.207	-1.622
-9	G	-0.836	0.57	0.027	0.232
-9	C	-0.684	0.747	0.902	1.116
-8	A	-1.042	-0.222	1.533	-2.289
-8	T	-2.093	0.567	0.57	0.747
-8	G	-2.415	-0.207	2.006	2.912
-8	C	0.118	0.747	-2.448	0.435
-7	A	-1.042	-2.093	-1.625	-0.684
-7	T	-1.157	5.168	-1.762	-0.832
-7	G	-1.625	0.57	-0.632	2.912
-7	C	0.118	-1.622	0.902	2.477
-6	A	0.858	-2.093	-0.836	-1.487
-6	T	-1.157	-0.353	1.347	1.537
-6	G	-3.205	-0.984	-0.632	1.572
-6	C	1.723	7.067	-1.108	-2.287
-5	A	-1.042	-2.093	2.323	-1.487
-5	T	-0.222	4.248	0.57	-0.042
-5	G	-1.625	-2.539	2.006	0.232
-5	C	2.526	3.117	-2.448	-2.968
-4	A	-1.042	-2.093	4.692	-2.289
-4	T	0.713	-0.353	0.57	1.537
-4	G	-0.836	2.902	0.027	0.232
-4	C	4.131	-1.622	-3.118	-2.968
-3	A	0.858	1.648	-0.046	0.921
-3	T	-0.222	-0.353	-3.316	3.117
-3	G	2.323	-1.762	-1.292	2.242
-3	C	-1.487	2.327	-3.118	-0.926
-2	A	-0.092	-2.093	4.692	-1.487
-2	T	-2.093	2.408	-0.207	1.537
-2	G	-0.836	-0.984	-4.59	-1.108
-2	C	2.526	5.487	2.242	-4.329
-1	A	-1.042	-3.028	4.692	-1.487
-1	T	-0.222	-0.353	-0.207	5.487
-1	G	2.323	-3.316	-0.632	2.912
-1	C	-3.092	1.537	-1.108	-2.968
0	A	1.809	-3.963	-0.836	0.921
0	T	-3.963	1.487	-0.984	-1.622
[truncated: 82 more rows]

## Sheet: Class 4
		Nucleotide in position i
Nucleotide position i relative to TSS	Nucleotide in position i-1	A	T	G	C
-499	A	7.124	-2.216	1.526	0.085
-499	T	-1.296	0.464	-1.714	2.381
-499	G	2.317	-1.714	2.355	-2.243
-499	C	-3.925	-0.799	-3.615	2.066
-498	A	2.43	2.332	0.683	-1.559
-498	T	2.332	-2.302	-1.754	-2.425
-498	G	-1.678	-0.974	-1.081	2.488
-498	C	-2.357	6.277	-0.924	-0.768
-497	A	-1.265	0.501	2.257	-1.559
-497	T	-0.414	3.142	2.927	-0.052
-497	G	5.405	-3.315	-1.081	-3.654
-497	C	-0.761	-0.843	-0.242	-0.076
-496	A	-0.303	-3.136	5.481	0.888
-496	T	-2.216	1.376	-0.93	0.791
-496	G	6.272	-3.282	3.032	-2.243
-496	C	-2.321	-0.799	-0.186	-2.801
-495	A	5.267	-1.296	-0.056	-1.519
-495	T	-3.136	2.288	-3.282	-1.594
-495	G	3.899	0.638	4.385	-1.557
-495	C	-0.717	1.586	-1.557	-2.801
-494	A	3.353	2.332	2.257	-1.559
-494	T	-0.414	3.142	-0.194	0.739
-494	G	0.683	1.367	0.939	-2.972
-494	C	-4.751	1.53	-2.289	-2.151
-493	A	0.582	0.501	-0.104	-2.357
-493	T	-0.414	4.05	4.487	-0.052
-493	G	-0.891	1.367	3.632	-3.654
-493	C	-1.559	-0.052	-1.607	-2.843
-492	A	0.582	-1.33	-0.891	-0.761
-492	T	0.501	0.42	3.707	0.739
-492	G	6.192	-0.194	0.265	0.441
-492	C	0.836	-2.425	-5.019	-2.151
-491	A	1.506	0.501	1.47	4.826
-491	T	0.501	-0.487	-2.534	-0.843
-491	G	0.683	-1.754	1.612	-2.972
-491	C	-0.761	1.53	-1.607	-0.768
-490	A	-0.342	0.501	0.683	0.836
-490	T	-0.414	-2.302	1.367	0.739
-490	G	2.257	-0.194	-1.755	-0.924
-490	C	2.432	-0.052	-3.654	1.308
-489	A	5.201	-0.414	1.47	-1.559
-489	T	-1.33	-1.394	0.586	-0.052
-489	G	-1.678	-0.974	-2.428	1.123
-489	C	-0.761	0.739	-2.972	4.766
-488	A	4.277	-2.245	2.257	-3.155
-488	T	-2.245	4.957	-0.974	-3.216
-488	G	-1.678	-0.194	-1.081	-0.924
-488	C	3.23	6.277	-3.654	-0.076
-487	A	2.536	-2.186	-0.803	3.359
-487	T	1.513	1.424	4.631	1.643
-487	G	-2.393	-0.885	-3.016	1.939
-487	C	-1.479	-2.353	-1.508	-1.361
-486	A	0.626	1.465	-0.056	-2.321
-486	T	-3.136	1.376	-0.93	-1.594
-486	G	0.735	-0.146	1.678	-3.615
-486	C	0.085	5.562	-0.872	1.371
-485	A	-0.303	-0.375	0.735	-1.519
-485	T	0.545	-0.448	5.343	2.381
-485	G	-0.847	-0.93	2.355	-0.872
-485	C	0.085	-0.004	-4.987	-0.715
-484	A	2.43	-1.33	-0.104	-1.559
-484	T	-1.33	1.328	0.586	-2.425
-484	G	-1.678	-0.194	0.939	3.853
-484	C	0.037	0.739	-2.972	1.308
-483	A	-1.265	1.417	0.683	-1.559
-483	T	-3.161	4.957	-0.194	-0.843
-483	G	-0.104	-0.194	-3.101	1.806
-483	C	3.23	1.53	-0.242	-2.151
-482	A	2.43	-1.33	-0.104	-1.559
-482	T	-1.33	6.772	2.927	-0.843
-482	G	0.683	-2.534	0.939	-2.289
-482	C	-0.761	-0.052	-0.924	-0.768
-481	A	5.267	-0.375	-0.847	-2.321
-481	T	-1.296	5.935	-2.498	0.791
-481	G	-2.429	-4.066	8.446	-0.872
-481	C	3.294	-0.799	-4.301	-2.801
-480	A	3.353	3.248	1.47	-3.155
-480	T	-3.161	3.142	-2.534	2.321
-480	G	-0.891	-0.974	0.265	3.171
-480	C	0.836	-1.634	-4.337	-0.076
-479	A	3.353	-2.245	-0.104	-0.761
-479	T	1.417	3.142	-0.194	-0.843
-479	G	0.683	-3.315	-1.081	-1.607
-479	C	3.23	0.739	0.441	-1.459
-478	A	6.124	0.501	4.618	-2.357
-478	T	-0.414	0.42	-1.754	-0.052
-478	G	-2.465	-1.754	0.265	2.488
-478	C	-2.357	0.739	-2.289	-0.768
-477	A	3.353	2.332	-1.678	-3.155
-477	T	-0.414	2.235	0.586	-2.425
-477	G	0.683	4.487	-3.101	-0.924
-477	C	-2.357	-0.843	-1.607	4.075
-476	A	1.506	-2.245	3.044	-1.559
-476	T	2.332	2.235	2.147	1.53
-476	G	0.683	-2.534	-1.081	-2.972
-476	C	-2.357	1.53	-0.242	-0.768
-475	A	5.201	-1.33	-0.104	-1.559
-475	T	-0.414	-2.302	3.707	-2.425
-475	G	3.044	-0.974	1.612	-0.242
-475	C	0.836	-4.007	-0.924	-0.076
-474	A	6.124	1.417	2.257	-0.761
-474	T	-3.161	-3.209	-0.974	-1.634
-474	G	-0.104	1.367	2.959	-0.242
-474	C	0.836	-0.843	-2.972	-0.768
-473	A	4.277	2.332	0.683	-3.155
-473	T	0.501	2.235	-1.754	-1.634
-473	G	1.47	-2.534	-3.775	5.901
-473	C	0.037	0.739	-2.972	-0.768
-472	A	1.506	-0.414	5.405	-0.761
-472	T	0.501	3.142	2.147	-3.216
-472	G	-1.678	-2.534	-1.755	-2.289
-472	C	0.037	-1.634	1.123	1.308
-471	A	3.353	1.417	-1.678	-2.357
-471	T	-0.414	2.235	-1.754	-1.634
-471	G	1.47	3.707	1.612	-0.242
-471	C	0.836	-0.843	-4.337	-0.076
-470	A	3.353	-2.245	3.831	0.037
-470	T	2.332	1.328	-0.974	3.904
-470	G	0.683	-2.534	-1.081	-2.972
-470	C	-1.559	-0.052	-1.607	-0.768
-469	A	1.506	3.248	0.683	-0.761
-469	T	-2.245	-1.394	-0.974	0.739
-469	G	-1.678	-0.194	1.612	-0.242
-469	C	1.634	-2.425	-2.289	2.691
-468	A	2.43	-2.245	3.044	-3.953
-468	T	0.501	2.235	-0.974	-2.425
-468	G	-0.104	-2.534	0.265	1.123
-468	C	0.836	2.321	-2.972	2.691
-467	A	1.506	1.417	-0.104	0.836
-467	T	-1.33	0.42	2.927	-2.425
-467	G	3.831	-0.974	-1.081	-2.289
-467	C	2.432	-0.843	-2.289	-0.768
-466	A	3.353	1.417	5.405	-3.155
-466	T	1.417	-0.487	-1.754	0.739
-466	G	0.683	-0.974	-1.081	0.441
-466	C	-1.559	1.53	-3.654	-0.768
-465	A	-0.342	1.417	1.47	0.836
-465	T	-0.414	-1.394	2.147	0.739
-465	G	-1.678	-0.974	2.285	-1.607
-465	C	0.037	-0.052	-1.607	-0.768
-464	A	-2.189	-0.414	0.683	-0.761
-464	T	0.501	-1.394	1.367	-1.634
-464	G	1.47	0.586	2.285	-0.242
-464	C	-1.559	3.904	-3.654	0.616
-463	A	0.582	-3.161	1.47	-0.761
-463	T	1.417	2.235	0.586	-0.843
-463	G	0.683	0.586	0.265	-0.924
-463	C	-3.155	-0.843	0.441	1.308
-462	A	2.43	-3.161	1.47	-1.559
-462	T	1.417	0.42	0.586	-3.216
-462	G	3.044	-0.974	-1.755	2.488
-462	C	2.432	2.321	-2.972	-2.151
-461	A	1.506	5.994	2.257	0.037
-461	T	-1.33	0.42	0.586	-0.843
-461	G	3.044	-0.974	-1.755	-2.972
-461	C	0.836	-1.634	-1.607	-1.459
-460	A	2.43	-2.245	4.618	-0.761
-460	T	-0.414	0.42	0.586	2.321
-460	G	-0.891	0.586	0.265	-0.924
-460	C	-0.761	-0.843	-2.289	-1.459
-459	A	-0.342	-1.33	2.257	-0.761
-459	T	-0.414	1.328	-0.194	-2.425
-459	G	-0.104	-2.534	3.632	1.123
-459	C	0.836	-0.052	-1.607	-0.076
-458	A	4.277	1.417	-1.678	-3.155
-458	T	1.417	-0.487	-0.974	-2.425
-458	G	0.683	-0.194	2.285	1.123
-458	C	0.037	0.739	-0.924	-1.459
-457	A	-0.342	-1.33	2.257	4.826
-457	T	0.501	0.42	0.586	-0.052
-457	G	-0.891	-0.974	3.632	-2.972
-457	C	0.037	-0.843	-1.607	-2.843
-456	A	-1.265	0.501	2.257	-2.357
-456	T	-1.33	0.42	0.586	-2.425
-456	G	2.257	-3.315	1.612	3.853
-456	C	0.037	0.739	-4.337	1.999
-455	A	0.582	-2.245	0.683	0.836
-455	T	-3.161	-0.487	-0.974	2.321
-455	G	-0.891	2.147	-0.408	-0.924
-455	C	0.836	3.904	-0.242	-2.151
-454	A	-2.16	-1.296	1.526	-0.717
-454	T	-2.216	2.288	2.991	-0.004
-454	G	-0.847	-0.93	2.355	-1.557
-454	C	3.294	-1.594	-2.929	1.371
-453	A	-1.231	-1.296	-0.847	1.69
-453	T	1.465	0.464	-3.282	-0.004
-453	G	2.317	-0.146	0.325	1.186
-453	C	-1.519	-3.184	-0.872	4.151
-452	A	0.582	-1.33	1.47	0.836
-452	T	-1.33	-0.487	1.367	-4.007
-452	G	0.683	-4.095	0.265	-1.607
-452	C	2.432	5.486	-0.242	-0.076
-451	A	5.201	0.501	-0.891	-1.559
-451	T	-3.161	-1.394	2.927	0.739
-451	G	1.47	-1.754	-1.755	4.536
-451	C	1.634	-3.216	-1.607	-1.459
-450	A	4.277	4.163	-0.104	-2.357
-450	T	-1.33	-0.487	-0.194	-4.007
-450	G	-0.891	1.367	1.612	-3.654
-450	C	0.836	-0.052	-1.607	3.383
-449	A	0.582	0.501	2.257	-0.761
-449	T	5.079	2.235	0.586	-2.425
-449	G	1.47	-3.315	-0.408	1.806
-449	C	-0.761	-1.634	-2.289	-1.459
-448	A	1.506	1.417	-0.891	4.028
-448	T	-1.33	-1.394	-1.754	1.53
-448	G	-0.104	-1.754	4.306	-2.972
-448	C	-2.357	-0.843	-1.607	1.999
-447	A	1.506	-0.414	-0.891	-2.357
-447	T	-3.161	-1.394	0.586	0.739
-447	G	1.47	-1.754	4.306	-3.654
-447	C	0.836	-0.843	-2.289	6.15
-446	A	-0.342	-0.414	-1.678	3.23
-446	T	-2.245	-0.487	-2.534	0.739
-446	G	-0.891	-0.974	2.285	1.123
-446	C	3.23	0.739	-3.654	1.308
-445	A	3.353	-2.245	-0.104	-0.761
-445	T	-0.414	0.42	0.586	-1.634
-445	G	0.683	-1.754	0.939	-5.019
-445	C	4.028	1.53	-1.607	2.691
-444	A	5.201	0.501	2.257	0.037
-444	T	-1.33	0.42	-0.194	-0.843
-444	G	-1.678	-0.974	2.959	-0.924
-444	C	0.836	-0.052	-5.019	-0.076
-443	A	4.277	-3.161	1.47	0.037
-443	T	-2.245	4.957	-0.194	-2.425
-443	G	3.831	-3.315	-1.081	0.441
-443	C	3.23	-3.216	-1.607	-0.076
-442	A	7.048	2.332	2.257	-1.559
-442	T	-1.33	2.235	-0.974	-4.799
-442	G	0.683	-0.974	-1.081	-0.242
-442	C	-0.761	-0.843	-0.924	0.616
-441	A	5.201	3.248	-0.891	-1.559
-441	T	1.417	-1.394	-0.194	2.321
-441	G	-0.104	-2.534	2.285	-0.924
-441	C	-2.357	-0.843	-2.289	-0.076
-440	A	7.048	0.501	-0.891	-2.357
-440	T	-0.414	-1.394	0.586	-0.843
-440	G	-0.891	-2.534	2.285	-0.242
-440	C	1.634	-0.843	-1.607	0.616
-439	A	3.353	3.248	0.683	0.037
-439	T	-1.33	-0.487	-3.315	0.739
-439	G	-0.104	-0.974	3.632	-2.289
-439	C	0.836	0.739	-3.654	-0.076
-438	A	-0.303	-0.375	2.317	0.888
-438	T	-2.216	3.2	1.422	-0.799
-438	G	0.735	-0.93	-0.352	-1.557
-438	C	1.69	1.586	-2.929	-1.41
-437	A	0.626	-2.216	1.526	0.085
-437	T	-0.375	-1.36	2.207	2.381
-437	G	-2.429	-0.146	-0.352	2.558
-437	C	0.888	-0.799	-3.615	0.675
-436	A	-0.342	-0.414	0.683	-1.559
-436	T	-2.245	0.42	-0.194	-2.425
-436	G	0.683	-1.754	-1.755	1.806
-436	C	6.422	1.53	-0.924	-0.076
-435	A	3.353	0.501	0.683	0.836
-435	T	0.501	-1.394	0.586	-0.052
-435	G	-0.891	-2.534	0.939	-0.242
-435	C	3.23	0.739	-2.972	-2.151
-434	A	1.506	1.417	4.618	-1.559
-434	T	-1.33	2.235	-0.974	-2.425
-434	G	-0.104	-0.194	1.612	-2.289
-434	C	-0.761	-3.216	-0.924	2.691
-433	A	0.582	-1.33	3.044	-3.155
-433	T	-1.33	4.05	-0.974	-1.634
-433	G	-0.891	2.147	3.632	-0.924
-433	C	-1.559	-0.843	-1.607	0.616
-432	A	0.582	-1.33	-1.678	-0.761
-432	T	5.079	3.142	-0.194	-3.216
-432	G	3.831	-2.534	0.939	1.806
-432	C	-3.953	3.904	-3.654	-0.768
-431	A	4.277	2.332	3.831	-4.751
-431	T	-1.33	5.865	-0.194	-0.843
-431	G	-1.678	-3.315	0.939	-0.924
-431	C	2.432	-1.634	-2.972	-0.076
-430	A	1.506	-0.414	2.257	0.037
-430	T	0.501	-0.487	0.586	1.53
-430	G	-0.891	-2.534	2.959	1.123
-430	C	1.634	-2.425	-2.289	-2.843
-429	A	1.506	1.417	2.257	-2.357
-429	T	-3.161	-0.487	-1.754	-0.843
-429	G	2.257	0.586	1.612	-0.924
-429	C	-0.761	7.068	-2.289	-3.535
-428	A	1.506	1.417	0.683	-3.155
-428	T	1.417	4.05	1.367	2.321
-428	G	0.683	-0.974	-0.408	0.441
-428	C	-3.155	-0.843	-0.924	-2.843
-427	A	0.582	-2.245	1.47	0.037
-427	T	2.332	1.328	1.367	-1.634
-427	G	-4.04	-2.534	7.672	-1.607
-427	C	1.634	-0.843	-1.607	-2.151
-426	A	2.43	-0.414	0.683	-2.357
-426	T	-1.33	-0.487	-0.974	-1.634
-426	G	-0.891	0.586	5.652	3.171
-426	C	-0.761	-2.425	-2.289	-0.076
-425	A	3.353	-1.33	-0.104	-2.357
-425	T	-0.414	-0.487	-0.194	-1.634
-425	G	3.831	-0.974	2.285	-1.607
-425	C	0.836	1.53	-3.654	1.308
-424	A	7.048	0.501	-0.891	1.634
-424	T	-1.33	0.42	-0.194	-0.052
-424	G	-0.104	-0.974	2.959	-3.654
-424	C	0.037	-0.052	-3.654	-0.076
-423	A	6.124	0.501	-0.891	0.037
-423	T	-1.33	2.235	0.586	-1.634
-423	G	-0.104	1.367	-1.755	-0.924
-423	C	-0.761	-0.843	-1.607	0.616
-422	A	4.277	3.248	-0.104	-3.155
-422	T	3.248	-0.487	2.147	-1.634
-422	G	-0.104	-0.974	0.265	-2.972
-422	C	0.836	2.321	-2.289	-2.151
-421	A	0.582	1.417	5.405	0.037
-421	T	-1.33	4.957	2.147	-1.634
-421	G	-2.465	-1.754	0.265	3.171
-421	C	-3.155	-2.425	-2.972	-1.459
-420	A	-0.342	-2.245	-0.891	-3.155
-420	T	-0.414	2.235	-0.974	0.739
-420	G	-0.104	-1.754	4.979	0.441
-420	C	4.028	-1.634	-0.924	-0.768
-419	A	6.124	-1.33	-0.891	0.037
-419	T	-2.245	-2.302	-3.315	3.904
-419	G	-0.104	-0.974	1.612	1.806
-419	C	-2.357	-1.634	-3.654	4.766
-418	A	1.506	-1.33	4.618	-3.953
-418	T	-1.33	-0.487	-0.974	-3.216
-418	G	-1.678	0.586	-1.755	-2.972
-418	C	2.432	4.695	1.806	1.999
-417	A	0.582	-1.33	1.47	0.037
-417	T	-1.33	2.235	1.367	1.53
-417	G	0.683	-0.194	4.306	-1.607
-417	C	0.836	-4.007	-2.972	-1.459
-416	A	2.43	1.417	-1.678	-0.761
-416	T	-0.414	-3.209	-1.754	1.53
-416	G	-1.678	0.586	3.632	1.123
-416	C	0.836	-0.052	-1.607	-0.768
-415	A	0.582	-1.33	1.47	0.037
-415	T	-0.414	1.328	-0.974	-0.843
-415	G	-3.252	-0.974	3.632	-0.924
-415	C	1.634	4.695	-3.654	-0.768
-414	A	-2.16	-1.296	1.526	0.085
-414	T	-3.136	4.112	0.638	1.586
-414	G	2.317	-0.93	3.032	-3.615
-414	C	0.085	-1.594	-0.872	-0.02
-413	A	1.506	-1.33	-0.104	-2.357
-413	T	0.501	2.235	-2.534	-0.052
-413	G	1.47	2.147	-0.408	1.123
-413	C	0.037	-0.052	-2.972	1.308
-412	A	1.506	-0.414	2.257	0.037
-412	T	-2.245	0.42	1.367	3.112
-412	G	-0.891	-1.754	0.265	-3.654
-412	C	-0.761	-1.634	2.488	-0.076
-411	A	3.353	-2.245	-1.678	-1.559
-411	T	4.163	-2.302	-3.315	-1.634
-411	G	0.683	-0.974	6.326	-0.242
-411	C	0.037	0.739	-3.654	1.999
-410	A	4.277	0.501	3.044	0.037
-410	T	-1.33	-0.487	-0.194	-2.425
-410	G	-1.678	-2.534	2.285	-0.242
-410	C	-0.761	-0.052	0.441	-0.768
-409	A	-1.265	-1.33	0.683	1.634
-409	T	-3.161	3.142	-2.534	-0.052
-409	G	0.683	-0.194	7.672	-2.972
-409	C	0.037	1.53	-2.289	-2.151
-408	A	0.582	-3.161	-0.891	0.037
-408	T	-1.33	4.957	-0.194	-0.052
-408	G	-1.678	1.367	2.959	1.123
-408	C	0.037	2.321	-4.337	-1.459
-407	A	-0.342	-2.245	0.683	-0.761
-407	T	0.501	1.328	5.268	-1.634
-407	G	-0.891	-0.974	1.612	-2.289
-407	C	3.23	-0.843	-2.289	-0.076
-406	A	1.506	3.248	-0.104	-1.559
-406	T	-1.33	-4.117	2.147	-0.052
-406	G	0.683	-0.974	4.306	0.441
-406	C	-3.155	-0.843	-2.289	1.308
-405	A	-1.231	-1.296	-0.056	0.085
-405	T	-0.375	1.376	-2.498	-0.799
-405	G	-0.056	-0.146	5.062	-0.872
-405	C	-1.519	3.176	-2.243	0.675
-404	A	-0.342	-1.33	2.257	-3.953
-404	T	4.163	0.42	1.367	-2.425
-404	G	-1.678	-1.754	4.979	-1.607
-404	C	1.634	0.739	-2.972	0.616
-403	A	4.277	3.248	-1.678	-1.559
-403	T	-2.245	-1.394	0.586	0.739
-403	G	1.47	-2.534	1.612	4.536
-403	C	-1.559	-1.634	-1.607	-2.151
-402	A	2.482	-1.296	1.526	-0.717
-402	T	-1.296	-1.36	-2.498	2.381
-402	G	-1.638	0.638	-1.028	0.5
-402	C	0.888	0.791	1.186	-0.715
-401	A	5.267	-1.296	-1.638	-1.519
-401	T	0.545	-0.448	-0.146	-0.799
-401	G	0.735	0.638	0.325	-2.243
-401	C	-0.717	3.971	-2.929	1.371
-400	A	4.277	0.501	1.47	0.037
-400	T	0.501	2.235	1.367	-0.843
-400	G	-0.891	-3.315	-1.755	1.123
-400	C	-0.761	-2.425	-0.242	-0.076
-399	A	-0.342	0.501	1.47	0.836
-399	T	0.501	-0.487	-1.754	-1.634
-399	G	-0.891	-0.974	0.265	1.806
-399	C	-3.953	-0.843	5.901	-1.459
-398	A	1.506	1.417	-3.252	-3.953
-398	T	-0.414	-0.487	-2.534	1.53
-398	G	4.618	-0.974	0.265	2.488
-398	C	4.826	-0.843	-5.019	1.308
-397	A	2.43	3.248	6.979	-1.559
-397	T	-1.33	1.328	-0.194	-0.843
-397	G	2.257	-3.315	-3.101	-5.701
-397	C	0.836	1.53	0.441	-0.768
-396	A	0.626	0.545	0.735	1.69
-396	T	-2.216	7.759	-1.714	-0.799
-396	G	-0.056	-1.714	3.032	1.872
-396	C	-2.321	-0.004	-2.929	-3.496
-395	A	-2.16	-3.136	3.108	-2.321
-395	T	1.465	1.376	6.127	-3.184
-395	G	-1.638	1.422	1.002	-1.557
-395	C	-2.321	0.791	-0.186	0.675
-394	A	-0.342	-1.33	-0.891	-2.357
-394	T	-0.414	0.42	2.147	-1.634
-394	G	3.831	1.367	3.632	1.123
-394	C	-2.357	-1.634	-2.972	0.616
-393	A	-0.342	-1.33	3.831	-1.559
-393	T	-2.245	3.142	-1.754	-0.052
-393	G	-0.891	-1.754	0.939	3.171
-393	C	-2.357	-0.843	-0.242	1.308
-392	A	-1.265	-1.33	-0.104	-3.155
-392	T	-1.33	0.42	-0.974	0.739
-392	G	-1.678	-2.534	2.285	3.853
-392	C	0.836	2.321	0.441	-0.076
-391	A	0.582	-0.414	-0.891	-2.357
-391	T	-0.414	1.328	-0.194	-1.634
-391	G	1.47	-0.974	0.939	0.441
-391	C	-2.357	3.112	-1.607	2.691
-390	A	-0.342	0.501	2.257	-3.155
-390	T	1.417	3.142	-1.754	0.739
-390	G	-3.252	0.586	0.265	0.441
-390	C	-2.357	-0.052	-2.289	4.075
-389	A	-2.189	2.332	-3.252	-1.559
-389	T	1.417	-0.487	3.707	-0.843
-389	G	2.257	-2.534	-1.081	-0.242
-389	C	0.836	-1.634	1.806	1.308
-388	A	-0.342	-0.414	1.47	1.634
-388	T	-1.33	-2.302	3.707	-3.216
-388	G	-3.252	-0.974	0.265	4.536
-388	C	-2.357	1.53	-2.972	2.691
-387	A	-1.265	-4.076	1.47	-3.953
-387	T	1.417	2.235	-2.534	-2.425
-387	G	1.47	-1.754	2.959	-0.924
-387	C	0.037	1.53	-1.607	6.15
-386	A	1.506	2.332	0.683	-2.357
-386	T	1.417	2.235	-3.315	-1.634
-386	G	0.683	-2.534	0.939	1.123
-386	C	-2.357	3.112	-1.607	0.616
-385	A	4.277	0.501	-0.891	-2.357
-385	T	-0.414	2.235	-0.194	3.112
-385	G	0.683	-3.315	0.265	-0.924
-385	C	-1.559	2.321	-1.607	-0.768
-384	A	-1.265	-1.33	2.257	2.432
-384	T	-0.414	1.328	1.367	-0.843
-384	G	-2.465	1.367	2.285	-3.654
-384	C	-3.953	2.321	-0.924	1.308
-383	A	0.582	-4.076	-2.465	-2.357
-383	T	-2.245	4.05	2.927	-0.843
-383	G	0.683	-0.194	0.939	3.171
-383	C	-1.559	-0.843	1.806	-0.768
-382	A	-0.342	2.332	-1.678	-2.357
-382	T	1.417	-0.487	-0.194	-1.634
-382	G	0.683	-0.974	2.285	1.123
-382	C	2.432	-3.216	-0.924	1.308
-381	A	2.43	-0.414	2.257	0.037
-381	T	0.501	4.05	-3.315	-3.216
-381	G	0.683	-1.754	-0.408	1.123
-381	C	-0.761	2.321	-0.924	-1.459
-380	A	2.43	0.501	-0.104	0.037
-380	T	1.417	4.05	-0.974	-0.052
-380	G	-1.678	-3.315	-1.081	3.171
-380	C	-0.761	-2.425	-0.242	-0.076
-379	A	2.43	1.417	-0.104	-2.357
-379	T	-0.414	-1.394	-0.194	-0.052
-379	G	-3.252	-0.194	3.632	-2.972
-379	C	0.037	3.904	-1.607	1.308
-378	A	2.43	-4.076	1.47	-1.559
-378	T	-0.414	0.42	2.147	1.53
-378	G	0.683	-3.315	4.306	-0.242
-378	C	-0.761	-0.843	-2.972	0.616
-377	A	6.124	-0.414	-0.104	-3.155
-377	T	-4.076	-1.394	-1.754	-0.843
-377	G	-0.104	6.048	-2.428	1.806
-377	C	2.432	-0.052	-3.654	1.999
-376	A	1.506	-0.414	3.044	0.037
-376	T	-3.161	4.05	0.586	3.112
-376	G	-0.104	-4.095	-3.101	-0.924
-376	C	1.634	-0.843	-2.289	1.999
-375	A	1.506	-1.33	-0.104	0.037
-375	T	-4.076	2.235	1.367	-1.634
-375	G	-0.104	-1.754	1.612	-2.289
-375	C	1.634	3.112	-0.924	0.616
-374	A	1.506	-3.161	2.257	-1.559
-374	T	-0.414	-1.394	0.586	3.112
-374	G	-0.891	0.586	0.939	1.123
-374	C	-0.761	1.53	-3.654	-0.076
-373	A	7.048	-4.076	-1.678	-1.559
-373	T	-3.161	0.42	0.586	-0.052
-373	G	-1.678	-2.534	-0.408	3.853
-373	C	-0.761	2.321	0.441	0.616
-372	A	2.43	-0.414	-1.678	0.836
-372	T	-1.33	1.328	-0.974	-2.425
-372	G	1.47	-1.754	-1.755	1.123
-372	C	1.634	1.53	0.441	-0.076
-371	A	1.506	2.332	3.044	-2.357
-371	T	0.501	0.42	1.367	-1.634
-371	G	-2.465	-4.875	-1.081	3.853
-371	C	0.037	-0.843	-0.924	1.308
-370	A	0.582	4.163	-2.465	-2.357
-370	T	-0.414	1.328	-3.315	-0.843
-370	G	4.618	-4.875	5.652	-3.654
-370	C	1.634	0.739	-0.242	-0.076
-369	A	3.353	2.332	-0.104	1.634
-369	T	-0.414	3.142	-0.974	-0.843
-369	G	0.683	-4.095	3.632	-0.242
-369	C	-0.761	-1.634	-4.337	-0.076
-368	A	-0.303	-3.136	4.69	0.888
-368	T	1.465	1.376	-3.282	-0.799
-368	G	-1.638	-3.282	2.355	0.5
-368	C	0.888	-1.594	-2.243	3.456
-367	A	-0.342	-0.414	0.683	0.836
-367	T	-2.245	-0.487	-3.315	-0.843
-367	G	1.47	-0.194	0.939	-0.924
-367	C	0.836	0.739	-0.924	3.383
-366	A	0.582	1.417	1.47	-3.155
-366	T	-0.414	-0.487	-0.194	0.739
-366	G	0.683	-1.754	0.265	-1.607
-366	C	-0.761	0.739	3.171	-0.768
-365	A	1.506	0.501	1.47	-3.155
-365	T	0.501	2.235	-0.974	-1.634
-365	G	3.044	-2.534	3.632	0.441
-365	C	0.836	-0.843	-2.289	-2.151
-364	A	4.277	2.332	-0.104	0.037
-364	T	0.501	0.42	-0.194	-1.634
-364	G	3.044	-4.095	-0.408	3.171
-364	C	-2.357	-0.052	-2.289	-1.459
-363	A	2.43	-1.33	3.831	0.037
-363	T	-1.33	0.42	-1.754	0.739
-363	G	-0.891	-3.315	0.939	-0.242
-363	C	-0.761	0.739	-0.242	0.616
-362	A	1.554	-3.136	-0.847	1.69
-362	T	0.545	-0.448	-2.498	-1.594
-362	G	0.735	-0.146	1.002	1.186
-362	C	0.085	0.791	-0.872	1.371
-361	A	5.201	-3.161	3.831	-2.357
-361	T	-1.33	1.328	0.586	-3.216
-361	G	-2.465	-3.315	0.939	1.123
-361	C	-0.761	-0.843	1.806	1.999
-360	A	-1.265	1.417	-0.104	0.037
-360	T	-1.33	-3.209	0.586	-2.425
-360	G	1.47	-1.754	0.939	5.901
-360	C	1.634	-1.634	-0.242	-1.459
-359	A	4.277	-2.245	1.47	-2.357
-359	T	-1.33	-2.302	-0.194	-1.634
-359	G	2.257	-0.194	-0.408	-0.242
-359	C	4.028	-0.843	-0.242	-0.076
-358	A	5.201	0.501	3.831	0.037
-358	T	-1.33	-1.394	-2.534	-0.052
-358	G	2.257	-3.315	0.265	1.123
-358	C	-0.761	-0.052	-3.654	0.616
-357	A	4.277	3.248	-0.104	-1.559
-357	T	-2.245	2.235	-2.534	-1.634
-357	G	-0.891	0.586	-2.428	0.441
-357	C	1.634	-2.425	-0.242	2.691
-356	A	3.353	-1.33	2.257	-1.559
-356	T	-1.33	3.142	1.367	-0.052
-356	G	-0.104	-1.754	-1.755	-1.607
-356	C	-1.559	0.739	-2.972	4.075
-355	A	2.43	-1.33	0.683	-1.559
-355	T	-2.245	-0.487	4.487	-1.634
-355	G	-1.678	-2.534	0.265	1.806
-355	C	-0.761	-0.052	1.806	-0.076
-354	A	-1.265	4.163	-2.465	-2.357
-354	T	-0.414	1.328	-2.534	-2.425
-354	G	-0.891	4.487	2.959	0.441
-354	C	4.826	2.321	-5.019	-2.151
-353	A	0.582	1.417	4.618	-3.953
-353	T	4.163	-1.394	2.927	6.277
-353	G	-0.891	-3.315	0.939	-3.654
-353	C	-2.357	-0.052	-1.607	-2.151
-352	A	4.339	-2.216	1.526	-2.321
-352	T	-1.296	-0.448	-0.93	-1.594
-352	G	-1.638	-0.93	3.032	5.302
-352	C	-1.519	0.791	-2.243	-0.715
-351	A	-1.231	0.545	1.526	-1.519
-351	T	-2.216	2.288	-0.146	-2.389
-351	G	-0.056	1.422	1.678	-1.557
-351	C	1.69	-1.594	-0.872	2.066
-350	A	-1.265	-3.161	3.044	-0.761
-350	T	-1.33	2.235	1.367	0.739
-350	G	1.47	-1.754	0.265	1.806
-350	C	-0.761	1.53	-0.924	-2.843
-349	A	-0.303	-1.296	0.735	-0.717
-349	T	-1.296	1.376	-0.146	-0.799
-349	G	-0.056	-0.146	3.709	-0.872
-349	C	1.69	-2.389	-2.243	2.066
-348	A	-0.342	1.417	-0.104	-0.761
-348	T	-0.414	-2.302	-0.194	-0.052
-348	G	0.683	-0.974	1.612	1.123
-348	C	0.037	3.112	-0.924	-2.151
-347	A	0.582	0.501	1.47	-2.357
-347	T	0.501	4.957	-1.754	-1.634
-347	G	-0.891	-0.974	0.265	1.806
-347	C	-2.357	-0.843	-1.607	2.691
-346	A	1.506	-1.33	-0.104	-2.357
-346	T	-0.414	-1.394	2.147	2.321
-346	G	-0.104	-2.534	-1.081	1.806
-346	C	-0.761	-0.052	0.441	1.308
-345	A	0.582	3.248	-0.891	-2.357
-345	T	-3.161	-2.302	-0.194	-0.052
-345	G	2.257	-0.974	2.285	-2.289
-345	C	4.826	5.486	-2.972	-2.843
-344	A	6.124	-0.414	0.683	-0.761
-344	T	-1.33	5.865	-0.194	1.53
-344	G	-0.891	-1.754	2.285	-1.607
-344	C	-2.357	2.321	-4.337	-2.843
-343	A	4.277	-2.245	2.257	-3.155
-343	T	2.332	1.328	-1.754	3.904
-343	G	-0.104	-0.974	0.265	-0.924
-343	C	-2.357	4.695	-3.654	-2.151
-342	A	1.506	-1.33	1.47	1.634
-342	T	0.501	2.235	1.367	-0.843
-342	G	-2.465	-0.974	1.612	-1.607
-342	C	0.836	-0.843	-2.972	0.616
-341	A	-1.265	2.332	0.683	-1.559
-341	T	0.501	-2.302	2.147	-1.634
-341	G	0.683	-2.534	1.612	1.123
-341	C	1.634	2.321	-2.972	-0.768
-340	A	-1.265	0.501	1.47	0.836
-340	T	-2.245	0.42	2.147	-0.843
-340	G	-0.104	-1.754	3.632	-0.924
-340	C	0.037	-0.843	-0.924	-0.768
-339	A	1.506	-3.161	1.47	-3.155
-339	T	-0.414	0.42	-0.974	-0.843
-339	G	2.257	-2.534	6.999	-0.924
-339	C	2.432	-0.843	-1.607	-1.459
-338	A	4.277	-0.414	0.683	1.634
-338	T	0.501	-2.302	-2.534	-1.634
-338	G	2.257	-3.315	2.285	4.536
-338	C	-0.761	-2.425	-2.972	-0.076
-337	A	3.411	-0.375	3.108	0.085
-337	T	-4.056	2.288	-3.282	-3.184
-337	G	-0.056	1.422	-1.028	-2.243
-337	C	1.69	-2.389	3.244	1.371
-336	A	4.277	-2.245	2.257	-3.155
-336	T	-2.245	0.42	-0.194	2.321
-336	G	-3.252	-3.315	6.326	1.806
-336	C	-3.155	-2.425	0.441	0.616
-335	A	-1.265	-0.414	-0.104	-3.155
-335	T	0.501	-2.302	-2.534	-3.216
-335	G	4.618	2.147	3.632	-0.924
-335	C	0.037	-0.052	0.441	1.308
-334	A	0.582	2.332	0.683	0.836
-334	T	1.417	1.328	-0.974	-1.634
-334	G	-0.891	-1.754	2.285	1.806
-334	C	-2.357	-2.425	-4.337	3.383
-333	A	7.048	-3.161	-1.678	-3.155
-333	T	-0.414	-1.394	-0.194	0.739
-333	G	-1.678	-2.534	0.939	0.441
-333	C	3.23	3.904	-1.607	-0.076
-332	A	5.201	0.501	5.405	-3.155
-332	T	-3.161	-0.487	2.147	-1.634
-332	G	-0.891	-4.875	0.265	2.488
-332	C	0.836	-0.843	-2.289	0.616
-331	A	-1.265	1.417	2.257	-0.761
-331	T	-0.414	-4.117	-0.194	-1.634
-331	G	1.47	-1.754	5.652	-0.924
-331	C	2.432	-1.634	1.123	-2.843
-330	A	2.43	-1.33	-0.104	1.634
-330	T	-3.161	0.42	1.367	-4.799
-330	G	-0.104	-1.754	6.999	3.171
-330	C	-1.559	1.53	-2.289	-3.535
-329	A	2.43	-1.33	-2.465	-0.761
-329	T	-1.33	3.142	-0.974	-1.634
-329	G	1.47	-0.194	0.265	4.536
-329	C	-2.357	-3.216	-0.924	2.691
-328	A	1.506	-0.414	-0.104	-0.761
-328	T	0.501	0.42	-0.194	-2.425
-328	G	-0.104	0.586	-2.428	-1.607
-328	C	0.836	1.53	-0.242	3.383
-327	A	0.582	-0.414	3.044	-0.761
-327	T	0.501	0.42	1.367	-0.052
-327	G	1.47	-0.974	0.265	-3.654
-327	C	-3.155	0.739	-0.924	1.999
-326	A	-1.265	-0.414	1.47	-0.761
-326	T	-2.245	5.865	-0.194	-3.216
-326	G	2.257	0.586	0.939	-0.242
-326	C	-0.761	-0.843	-1.607	0.616
-325	A	6.124	-2.245	-1.678	-3.155
-325	T	3.248	0.42	1.367	-0.052
-325	G	2.257	-2.534	-2.428	3.171
-325	C	0.037	-2.425	-1.607	0.616
-324	A	7.048	2.332	3.044	-0.761
-324	T	-1.33	-2.302	-1.754	-1.634
-324	G	2.257	-1.754	-3.101	-1.607
-324	C	1.634	0.739	-0.924	-0.076
-323	A	7.048	0.501	4.618	-2.357
-323	T	-1.33	-0.487	-1.754	2.321
-323	G	-1.678	-4.095	0.939	1.123
-323	C	-1.559	-0.843	-2.289	0.616
-322	A	1.506	1.417	0.683	-1.559
-322	T	-3.161	-0.487	-0.194	-1.634
-322	G	-0.104	-2.534	2.959	0.441
-322	C	-0.761	-0.843	1.806	1.308
-321	A	2.43	0.501	-0.891	-3.953
-321	T	-1.33	-0.487	0.586	-1.634
-321	G	3.831	1.367	-1.755	2.488
-321	C	-0.761	2.321	-2.289	-0.076
-320	A	0.582	0.501	1.47	1.634
-320	T	1.417	2.235	-0.974	1.53
-320	G	-2.465	-2.534	2.285	-2.289
-320	C	1.634	-3.216	-0.924	-0.076
-319	A	0.582	-2.245	0.683	1.634
-319	T	-0.414	0.42	-0.974	-2.425
-319	G	3.044	1.367	1.612	-3.654
-319	C	2.432	-0.843	-1.607	0.616
-318	A	-1.265	2.332	5.405	-0.761
-318	T	-3.161	-0.487	2.927	-0.843
-318	G	-1.678	-0.974	4.306	-2.289
-318	C	-3.155	0.739	-0.242	-1.459
-317	A	-1.265	-1.33	-1.678	-4.751
-317	T	-1.33	4.957	-0.194	-1.634
-317	G	3.044	1.367	3.632	3.853
-317	C	-1.559	-0.052	-2.972	-0.768
-316	A	1.506	-0.414	0.683	-2.357
-316	T	0.501	0.42	2.147	1.53
-316	G	1.47	-2.534	1.612	-1.607
-316	C	2.432	0.739	-4.337	-0.768
-315	A	2.43	0.501	3.044	0.037
-315	T	-0.414	-0.487	0.586	-1.634
-315	G	-0.104	-0.974	0.939	-0.242
-315	C	0.836	-0.052	-2.289	-1.459
-314	A	4.277	2.332	-0.104	-3.155
-314	T	-1.33	0.42	-2.534	2.321
-314	G	1.47	-1.754	2.959	-0.924
-314	C	-1.559	0.739	-2.972	0.616
-313	A	0.582	-0.414	-0.891	3.23
-313	T	0.501	1.328	-0.974	0.739
-313	G	-4.04	1.367	0.265	-0.242
-313	C	-0.761	2.321	-4.337	1.999
-312	A	0.582	-1.33	-1.678	-1.559
-312	T	-1.33	0.42	4.487	0.739
-312	G	-3.252	-0.974	-0.408	-1.607
-312	C	3.23	2.321	-1.607	1.999
-311	A	1.506	-2.245	0.683	-0.761
-311	T	-1.33	2.235	-0.974	0.739
-311	G	2.257	-0.974	1.612	-2.289
-311	C	-1.559	1.53	-2.972	2.691
-310	A	2.43	0.501	1.47	-3.155
-310	T	-2.245	2.235	0.586	-0.052
-310	G	0.683	-2.534	0.265	-0.242
-310	C	4.028	-0.052	-1.607	-1.459
-309	A	2.482	1.465	2.317	-0.717
-309	T	-0.375	-0.448	0.638	-0.004
-309	G	-0.056	-2.498	0.325	1.872
-309	C	-3.123	-1.594	-0.872	0.675
-308	A	-1.265	1.417	-0.891	-0.761
-308	T	-1.33	-2.302	-0.194	-0.052
-308	G	-1.678	1.367	2.959	-0.924
-308	C	0.037	0.739	-0.242	1.999
-307	A	0.626	0.545	-3.22	-1.519
-307	T	-0.375	-0.448	3.775	-1.594
-307	G	-0.056	-4.066	2.355	2.558
-307	C	0.888	0.791	-0.872	-0.02
-306	A	0.626	-0.375	1.526	-0.717
-306	T	-0.375	-0.448	-0.93	-1.594
-306	G	-0.847	-3.282	0.325	5.302
-306	C	-1.519	0.791	-1.557	2.066
-305	A	-0.342	1.417	-0.104	-3.155
-305	T	-0.414	-0.487	-1.754	-0.843
-305	G	1.47	-0.194	-1.081	-0.924
-305	C	2.432	-0.052	2.488	1.308
-304	A	3.411	1.465	0.735	-1.519
-304	T	0.545	-3.184	-0.146	3.176
-304	G	-1.638	-2.498	0.325	2.558
-304	C	-2.321	0.791	-2.243	0.675
-303	A	1.554	0.545	-0.847	-1.519
-303	T	-2.216	1.376	-2.498	-0.004
-303	G	2.317	-1.714	0.325	-2.243
-303	C	1.69	-0.004	2.558	0.675
-302	A	1.506	-1.33	1.47	1.634
-302	T	-1.33	-0.487	2.147	-0.052
-302	G	-1.678	-3.315	2.959	1.123
-302	C	-2.357	1.53	-2.972	0.616
-301	A	-0.342	-1.33	-0.891	-1.559
-301	T	-4.076	0.42	-0.194	-0.052
-301	G	4.618	-0.194	-0.408	-0.242
-301	C	-0.761	3.904	-0.924	1.308
-300	A	-0.342	-0.414	0.683	0.037
-300	T	0.501	-1.394	4.487	-0.843
-300	G	-2.465	-2.534	2.285	-0.242
-300	C	0.836	3.904	-4.337	-0.076
-299	A	-1.265	-1.33	3.831	-3.155
-299	T	-1.33	-0.487	2.147	-0.843
-299	G	2.257	1.367	0.939	-1.607
-299	C	2.432	2.321	-3.654	-1.459
-298	A	4.277	-0.414	-1.678	0.836
-298	T	-2.245	0.42	2.927	0.739
-298	G	3.044	0.586	-1.081	0.441
-298	C	-0.761	-1.634	-2.972	-1.459
-297	A	3.353	2.332	1.47	-2.357
-297	T	-2.245	2.235	-0.194	-0.843
-297	G	-2.465	-0.194	-1.081	0.441
-297	C	-0.761	0.739	-0.924	1.308
-296	A	0.582	-1.33	-4.04	2.432
-296	T	0.501	4.05	-0.974	1.53
-296	G	-0.104	-1.754	0.939	-0.242
-296	C	-2.357	-0.843	0.441	1.308
-295	A	1.506	1.417	-1.678	-2.357
-295	T	-0.414	1.328	-0.194	-0.843
-295	G	3.831	-4.095	-4.448	1.806
-295	C	6.422	-3.216	0.441	1.308
-294	A	-0.342	4.163	7.767	0.037
-294	T	-1.33	3.142	-2.534	-4.007
-294	G	-3.252	-0.194	-3.775	1.123
-294	C	0.037	2.321	-0.924	-0.768
-293	A	-3.113	-0.414	1.47	-3.155
-293	T	-0.414	4.05	1.367	3.904
-293	G	0.683	-0.194	-1.081	0.441
-293	C	0.037	1.53	-2.972	-1.459
-292	A	-0.342	-2.245	2.257	-2.357
-292	T	0.501	0.42	5.268	-1.634
-292	G	-1.678	-1.754	-0.408	1.806
-292	C	0.037	1.53	-2.289	0.616
-291	A	-0.342	1.417	-4.04	1.634
-291	T	-3.161	2.235	-1.754	0.739
-291	G	1.47	-1.754	2.959	1.123
-291	C	-3.953	-0.052	-0.242	2.691
-290	A	0.582	-0.414	-2.465	-3.155
-290	T	1.417	-1.394	0.586	0.739
-290	G	0.683	-1.754	0.265	-1.607
-290	C	3.23	3.112	-2.289	2.691
-289	A	-1.265	0.501	3.044	3.23
-289	T	1.417	0.42	0.586	-2.425
-289	G	-1.678	-1.754	-0.408	-0.242
-289	C	0.836	2.321	-2.289	-1.459
-288	A	-1.231	0.545	-0.056	0.085
-288	T	-2.216	3.2	0.638	-0.004
-288	G	-2.429	-0.146	-1.028	3.93
-288	C	0.085	-0.799	-1.557	0.675
-287	A	-0.303	-2.216	-0.847	-2.321
-287	T	-0.375	-1.36	2.991	0.791
-287	G	0.735	-0.146	0.325	-2.929
-287	C	-0.717	3.176	-0.186	2.761
-286	A	0.582	-0.414	0.683	-1.559
-286	T	-0.414	2.235	-3.315	1.53
-286	G	-1.678	-2.534	2.959	3.171
-286	C	-2.357	2.321	-3.654	1.999
-285	A	0.582	-1.33	-1.678	-1.559
-285	T	-2.245	3.142	-0.974	1.53
-285	G	0.683	-4.095	-1.081	1.123
-285	C	4.028	0.739	-0.924	1.999
-284	A	1.506	-0.414	3.044	-0.761
-284	T	-0.414	-1.394	2.147	-2.425
-284	G	-3.252	-2.534	-2.428	3.171
-284	C	4.028	-0.052	-3.654	3.383
-283	A	1.506	-3.161	1.47	1.634
-283	T	-0.414	-0.487	-2.534	-0.843
-283	G	3.044	-1.754	-1.755	-0.924
-283	C	0.836	1.53	0.441	1.308
-282	A	4.277	-0.414	2.257	-0.761
-282	T	-2.245	1.328	-0.974	-1.634
-282	G	-1.678	-3.315	2.285	-0.242
-282	C	3.23	0.739	-2.289	-0.076
-281	A	4.277	-0.414	1.47	-1.559
-281	T	-1.33	3.142	-0.194	-3.216
-281	G	1.47	-0.974	2.285	-1.607
-281	C	0.037	0.739	-2.289	-0.768
-280	A	4.277	-3.161	3.044	0.037
-280	T	0.501	1.328	-0.194	0.739
-280	G	4.618	-0.974	-1.081	-0.924
-280	C	-2.357	-2.425	-2.289	-0.076
-279	A	5.201	-2.245	6.192	-2.357
-279	T	-1.33	-2.302	-1.754	-0.052
-279	G	-0.104	-2.534	-1.081	2.488
-279	C	-2.357	1.53	-1.607	1.999
-278	A	3.353	-1.33	3.044	-3.953
-278	T	-4.076	0.42	2.147	-4.007
-278	G	-0.891	-1.754	0.939	2.488
-278	C	0.836	4.695	-3.654	1.308
-277	A	1.506	-2.245	0.683	-0.761
-277	T	-2.245	1.328	0.586	2.321
-277	G	0.683	-0.194	2.285	-0.924
-277	C	-1.559	-2.425	-2.972	3.383
-276	A	4.277	-2.245	-0.891	-2.357
-276	T	-0.414	0.42	-1.754	-1.634
-276	G	0.683	0.586	-0.408	-0.242
-276	C	0.037	1.53	-0.242	2.691
-275	A	4.277	2.332	0.683	-2.357
-275	T	0.501	-1.394	1.367	-0.052
-275	G	-0.891	-2.534	-0.408	0.441
-275	C	0.836	1.53	-3.654	0.616
-274	A	2.43	-1.33	2.257	0.836
-274	T	-2.245	0.42	1.367	-0.052
-274	G	-3.252	-0.974	1.612	-0.242
-274	C	-1.559	3.112	-0.924	-1.459
-273	A	-0.342	-2.245	-0.104	-2.357
-273	T	1.417	1.328	-2.534	1.53
-273	G	-1.678	2.147	4.306	-0.924
-273	C	2.432	0.739	-2.972	-0.768
-272	A	1.506	-1.33	-0.104	1.634
-272	T	-1.33	4.957	0.586	-1.634
-272	G	3.044	-1.754	0.265	-2.289
-272	C	-1.559	1.53	-2.289	-0.076
-271	A	2.43	0.501	0.683	-1.559
-271	T	0.501	3.142	1.367	-1.634
-271	G	-0.891	0.586	1.612	-2.972
-271	C	-2.357	-0.052	-0.242	-0.076
-270	A	2.43	-3.161	0.683	-0.761
-270	T	-0.414	5.865	-2.534	1.53
-270	G	2.257	-2.534	0.265	3.171
-270	C	-2.357	-2.425	-0.924	-0.768
-269	A	4.277	-0.414	-1.678	0.037
-269	T	0.501	-2.302	-1.754	0.739
-269	G	-0.891	1.367	-1.081	-1.607
-269	C	0.836	3.112	-2.972	2.691
-268	A	6.124	-1.33	1.47	-1.559
-268	T	1.417	0.42	-0.974	1.53
-268	G	-1.678	-3.315	-2.428	-0.242
-268	C	3.23	1.53	-2.289	-0.076
-267	A	1.506	3.248	5.405	-1.559
-267	T	-1.33	-0.487	-0.194	-0.843
-267	G	1.47	-2.534	-3.101	-0.242
-267	C	0.836	-0.052	-2.289	1.308
-266	A	3.353	-0.414	0.683	-0.761
-266	T	1.417	0.42	-0.194	-1.634
-266	G	-1.678	0.586	-0.408	0.441
-266	C	-2.357	0.739	-1.607	1.999
-265	A	-1.265	1.417	-0.891	0.836
-265	T	-1.33	-0.487	0.586	2.321
-265	G	-1.678	-3.315	2.285	0.441
-265	C	3.23	-0.843	-0.242	-1.459
-264	A	-0.303	1.465	-4.011	2.492
-264	T	-0.375	0.464	-1.714	-1.594
-264	G	-0.847	-1.714	3.709	0.5
-264	C	1.69	1.586	-1.557	-0.02
-263	A	4.277	1.417	-0.891	-3.953
-263	T	1.417	0.42	-0.974	1.53
-263	G	-2.465	-4.095	4.306	-1.607
-263	C	-0.761	1.53	-1.607	1.999
-262	A	4.277	-0.414	0.683	-2.357
-262	T	-1.33	0.42	1.367	-1.634
-262	G	-0.891	0.586	1.612	-0.242
-262	C	0.836	-3.216	-0.242	0.616
-261	A	-2.189	4.163	1.47	-0.761
-261	T	-2.245	-1.394	1.367	-0.843
-261	G	-0.104	2.147	2.285	-0.924
-261	C	-3.155	-0.052	-2.972	2.691
-260	A	-1.265	0.501	-3.252	-3.155
-260	T	-2.245	-0.487	2.147	4.695
-260	G	-0.891	2.147	0.939	-0.242
-260	C	1.634	-2.425	-0.924	1.999
-259	A	0.582	-1.33	-0.104	-1.559
-259	T	-1.33	1.328	-0.194	-0.052
-259	G	-2.465	-1.754	-0.408	3.171
-259	C	0.836	4.695	-3.654	1.999
-258	A	-0.342	-0.414	-0.104	-1.559
-258	T	0.501	-0.487	0.586	2.321
-258	G	-1.678	-1.754	-1.755	0.441
-258	C	4.826	-0.843	-1.607	1.999
-257	A	2.43	-1.33	3.831	-1.559
-257	T	-2.245	2.235	-0.974	-2.425
-257	G	-1.678	-0.974	1.612	-2.289
-257	C	0.037	-1.634	1.123	3.383
-256	A	3.353	-1.33	-1.678	-1.559
-256	T	-0.414	0.42	-2.534	0.739
-256	G	-1.678	-0.194	3.632	3.171
-256	C	-0.761	1.53	-2.289	-0.768
-255	A	1.506	0.501	-0.891	-0.761
-255	T	-2.245	2.235	-0.194	0.739
-255	G	-0.891	-0.974	-0.408	-0.242
-255	C	3.23	3.112	-1.607	-2.151
-254	A	1.506	-0.414	0.683	0.037
-254	T	0.501	0.42	-0.194	3.904
-254	G	-0.104	-1.754	-2.428	1.123
-254	C	0.836	-0.843	-1.607	-0.768
-253	A	4.277	2.332	-1.678	-1.559
-253	T	-0.414	-1.394	0.586	-1.634
-253	G	-4.04	-0.974	0.939	-0.242
-253	C	0.037	1.53	-0.924	3.383
-252	A	-0.342	3.248	-0.891	-2.357
-252	T	1.417	2.235	-0.194	-1.634
-252	G	-0.104	-0.974	-0.408	0.441
-252	C	-2.357	2.321	-1.607	1.999
-251	A	-1.265	-0.414	3.831	-3.953
-251	T	1.417	3.142	2.147	-0.052
-251	G	-2.465	-2.534	-1.081	2.488
-251	C	0.836	-0.052	-3.654	1.999
-250	A	1.506	-2.245	-1.678	0.836
-250	T	-2.245	4.05	-1.754	-0.052
-250	G	0.683	1.367	2.285	-3.654
-250	C	0.836	-2.425	-0.242	2.691
-249	A	5.201	-0.414	-0.891	-2.357
-249	T	-0.414	3.142	-2.534	0.739
-249	G	0.683	-3.315	-0.408	1.806
-249	C	3.23	-0.843	-1.607	-0.768
-248	A	5.201	-0.414	3.044	0.836
-248	T	1.417	-0.487	0.586	-3.216
-248	G	0.683	-3.315	-1.081	-1.607
-248	C	-1.559	1.53	-1.607	1.308
-247	A	3.353	-1.33	1.47	1.634
-247	T	-1.33	-0.487	-0.974	-0.052
-247	G	-4.04	-3.315	5.652	1.123
-247	C	0.037	-4.007	1.806	-0.768
-246	A	1.506	-2.245	1.47	-3.155
-246	T	-3.161	0.42	-2.534	-4.007
-246	G	2.257	1.367	3.632	1.123
-246	C	0.037	0.739	-0.924	1.999
-245	A	2.43	-0.414	-0.104	-0.761
-245	T	-2.245	1.328	-0.194	1.53
-245	G	-0.104	0.586	1.612	-0.242
-245	C	0.037	-1.634	-2.289	0.616
-244	A	-1.265	-3.161	2.257	1.634
-244	T	1.417	-1.394	-1.754	1.53
-244	G	-0.104	-3.315	2.959	-0.924
-244	C	-0.761	2.321	-0.924	0.616
-243	A	-1.265	3.248	-0.104	-2.357
-243	T	-2.245	-0.487	-1.754	-0.843
-243	G	0.683	-1.754	0.939	2.488
-243	C	0.836	4.695	-1.607	-0.768
-242	A	-0.342	-2.245	0.683	0.037
-242	T	-0.414	4.05	1.367	0.739
-242	G	-2.465	-3.315	1.612	1.123
-242	C	2.432	-0.843	-2.289	-0.076
-241	A	-2.189	1.417	-2.465	2.432
-241	T	0.501	1.328	-2.534	-1.634
-241	G	-0.891	-0.194	0.939	1.123
-241	C	2.432	0.739	-2.289	1.308
-240	A	2.43	3.248	-1.678	-3.155
-240	T	2.332	3.142	-0.194	-1.634
-240	G	-2.465	-3.315	2.285	-2.972
-240	C	0.836	3.904	1.806	-2.843
-239	A	6.124	-3.161	2.257	-2.357
-239	T	2.332	3.142	1.367	-0.052
-239	G	2.257	-0.974	4.306	-2.972
-239	C	-4.751	-3.216	-1.607	-1.459
-238	A	3.353	0.501	3.044	-1.559
-238	T	-1.33	-2.302	-0.194	-0.843
-238	G	1.47	-0.974	5.652	-0.242
-238	C	-1.559	-2.425	-4.337	1.308
-237	A	7.048	-2.245	-0.104	-2.357
-237	T	-2.245	-0.487	-2.534	-0.052
-237	G	2.257	-0.194	2.959	-0.924
-237	C	0.836	-0.052	1.123	-2.843
-236	A	2.43	2.332	-0.104	3.23
-236	T	-1.33	1.328	-1.754	-0.843
-236	G	0.683	0.586	0.265	0.441
-236	C	0.037	-1.634	-2.289	-2.151
-235	A	3.353	1.417	-0.891	-1.559
-235	T	-2.245	1.328	2.147	0.739
-235	G	-1.678	-1.754	0.939	-1.607
-235	C	0.836	0.739	-0.924	-0.076
-234	A	3.353	0.501	-2.465	-0.761
-234	T	-2.245	-0.487	2.147	1.53
-234	G	-0.891	-1.754	0.265	3.171
-234	C	4.028	-2.425	-2.972	-0.768
-233	A	4.277	-2.245	2.257	0.037
-233	T	-0.414	-2.302	-1.754	-0.052
-233	G	-0.891	-0.194	-0.408	-1.607
-233	C	0.037	-0.052	-0.924	4.075
-232	A	0.582	2.332	-0.891	0.836
-232	T	-2.245	-0.487	0.586	-2.425
-232	G	-2.465	0.586	3.632	-2.972
-232	C	-2.357	0.739	-0.242	4.075
-231	A	0.582	-2.245	-1.678	-3.155
-231	T	2.332	1.328	-0.974	0.739
-231	G	2.257	-1.754	2.959	-0.242
-231	C	0.037	-1.634	-2.289	3.383
-230	A	3.411	2.385	0.735	-0.717
-230	T	-4.056	2.288	-0.93	-1.594
-230	G	-0.056	-2.498	1.002	-0.186
-230	C	-0.717	5.562	-4.987	1.371
-229	A	0.626	-3.136	0.735	0.085
-229	T	5.145	0.464	3.775	-1.594
-229	G	0.735	-1.714	-1.028	-2.243
-229	C	-0.717	-1.594	0.5	0.675
-228	A	1.506	1.417	3.044	-0.761
-228	T	-2.245	-2.302	0.586	-2.425
-228	G	3.044	3.707	-0.408	-1.607
-228	C	0.037	2.321	-2.972	-2.151
-227	A	2.43	-1.33	3.044	-1.559
-227	T	1.417	2.235	-0.194	2.321
-227	G	-0.891	0.586	0.939	-0.924
-227	C	-0.761	-4.007	0.441	-2.843
-226	A	0.582	-0.414	-0.104	1.634
-226	T	-3.161	1.328	2.147	-3.216
-226	G	2.257	-0.194	0.939	1.123
-226	C	-1.559	0.739	-2.972	0.616
-225	A	-1.265	-2.245	-0.104	1.634
-225	T	-1.33	1.328	-0.194	1.53
-225	G	0.683	-1.754	0.939	-0.242
-225	C	1.634	-1.634	-0.924	1.308
-224	A	3.353	-2.245	-0.891	0.037
-224	T	-3.161	-3.209	0.586	0.739
-224	G	0.683	-4.095	1.612	1.123
-224	C	0.037	3.904	-2.289	2.691
-223	A	1.506	-2.245	2.257	-0.761
-223	T	-2.245	-2.302	-0.194	-0.843
-223	G	-2.465	-1.754	0.939	1.806
-223	C	2.432	-0.052	1.806	0.616
-222	A	3.353	2.332	-2.465	-3.155
-222	T	-2.245	-0.487	-0.194	-3.216
-222	G	1.47	0.586	-1.755	4.536
-222	C	2.432	2.321	-3.654	0.616
-221	A	2.43	-0.414	2.257	0.836
-221	T	2.332	0.42	0.586	1.53
-221	G	-3.252	-2.534	-1.755	-0.924
-221	C	-1.559	-1.634	-2.972	5.458
-220	A	3.353	-1.33	-0.891	-1.559
-220	T	0.501	-0.487	-2.534	-1.634
-220	G	-1.678	-0.194	-1.755	1.123
-220	C	0.037	0.739	0.441	5.458
-219	A	2.43	2.332	-2.465	0.037
-219	T	-1.33	0.42	-0.194	-0.052
-219	G	-4.827	-1.754	0.939	0.441
-219	C	1.634	1.53	-0.924	1.999
-218	A	3.353	-1.33	-1.678	-2.357
-218	T	2.332	4.957	-1.754	-2.425
-218	G	0.683	-2.534	-2.428	1.806
-218	C	1.634	-0.052	-0.924	1.999
-217	A	1.506	5.994	1.47	-0.761
-217	T	-2.245	0.42	1.367	0.739
-217	G	-0.891	-1.754	-1.081	-2.972
-217	C	-1.559	3.112	-0.242	-1.459
-216	A	6.124	-4.076	-3.252	-1.559
-216	T	-0.414	3.142	-0.194	4.695
-216	G	-4.04	-1.754	4.979	1.123
-216	C	-1.559	-0.843	-2.289	-0.076
-215	A	2.482	0.545	-1.638	-1.519
-215	T	-3.136	1.376	-0.146	-1.594
-215	G	0.735	-0.146	0.325	-0.872
-215	C	0.888	1.586	1.872	-0.715
-214	A	0.626	3.305	-1.638	-0.717
-214	T	2.385	-2.272	-0.146	3.176
-214	G	0.735	-3.282	0.325	2.558
-214	C	-3.123	-1.594	-1.557	1.371
-213	A	1.506	1.417	-1.678	-0.761
-213	T	-2.245	-2.302	-0.194	-0.052
-213	G	-0.104	-0.974	-1.081	-0.924
-213	C	-1.559	2.321	-1.607	7.533
-212	A	-0.342	0.501	-0.104	-2.357
-212	T	-2.245	3.142	-0.194	-0.052
-212	G	-0.891	-3.315	0.265	-0.924
-212	C	-0.761	4.695	-3.654	6.15
-211	A	2.43	-1.33	-0.891	-3.953
-211	T	1.417	0.42	1.367	1.53
-211	G	-1.678	-1.754	-1.081	0.441
-211	C	0.037	3.904	-0.924	0.616
-210	A	1.554	1.465	0.735	-1.519
-210	T	-1.296	4.112	-2.498	0.791
-210	G	-0.847	-0.93	-0.352	0.5
-210	C	0.085	2.381	-1.557	-1.41
-209	A	0.582	-4.076	2.257	0.037
-209	T	0.501	2.235	4.487	-0.052
-209	G	-0.891	-0.974	-1.755	-0.242
-209	C	-1.559	-0.843	-2.972	3.383
-208	A	0.582	-0.414	-0.104	-1.559
-208	T	-2.245	-0.487	-0.194	-0.843
-208	G	3.831	-1.754	-0.408	-0.242
-208	C	1.634	2.321	0.441	-0.768
-207	A	-0.342	0.501	3.044	0.836
-207	T	0.501	2.235	-0.194	-2.425
-207	G	-2.465	0.586	-1.081	2.488
-207	C	0.836	-3.216	-0.242	-0.768
-206	A	-1.265	0.501	-0.104	-0.761
-206	T	-2.245	1.328	1.367	-0.843
-206	G	1.47	-1.754	1.612	-0.242
-206	C	0.836	3.904	-4.337	0.616
-205	A	-1.265	1.417	0.683	-1.559
-205	T	0.501	1.328	1.367	0.739
-205	G	1.47	-3.315	-1.081	1.123
-205	C	-2.357	-1.634	-2.972	5.458
-204	A	3.353	-1.33	-0.104	-3.155
-204	T	-1.33	-0.487	-0.974	-0.052
-204	G	-1.678	0.586	-1.755	0.441
-204	C	-0.761	3.112	-0.242	4.075
-203	A	-0.342	2.332	-2.465	0.037
-203	T	-0.414	2.235	-0.974	1.53
-203	G	0.683	-4.095	-0.408	0.441
-203	C	1.634	-0.052	-2.972	3.383
-202	A	4.277	-1.33	-0.104	-0.761
-202	T	-1.33	1.328	0.586	-0.843
-202	G	-0.891	-2.534	-0.408	-2.972
-202	C	1.634	-0.843	-0.242	4.766
-201	A	2.43	-0.414	2.257	-0.761
-201	T	-1.33	1.328	-0.974	-2.425
-201	G	-1.678	-1.754	0.939	1.806
-201	C	-0.761	0.739	-1.607	1.999
-200	A	0.582	-3.161	3.044	-2.357
-200	T	2.332	-0.487	-1.754	-0.052
-200	G	0.683	-0.974	0.939	-0.242
-200	C	0.836	2.321	-1.607	-0.076
-199	A	-0.342	1.417	3.044	0.037
-199	T	-3.161	0.42	-1.754	2.321
-199	G	2.257	-3.315	-0.408	1.806
-199	C	-0.761	-0.843	-1.607	0.616
-198	A	0.582	-0.414	-0.104	-1.559
-198	T	-1.33	0.42	-1.754	-0.052
-198	G	-2.465	-2.534	-0.408	3.853
-198	C	3.23	-0.052	0.441	1.308
-197	A	0.582	-1.33	2.257	-1.559
-197	T	-0.414	-1.394	0.586	-1.634
-197	G	-1.678	-1.754	0.265	1.123
-197	C	4.028	2.321	-0.242	-1.459
-196	A	2.43	-1.33	1.47	0.037
-196	T	-0.414	-3.209	1.367	-0.052
-196	G	-0.104	-2.534	2.959	1.806
-196	C	-0.761	-0.052	-2.289	-0.076
-195	A	3.353	-1.33	0.683	-1.559
-195	T	-1.33	-1.394	-0.194	-4.007
-195	G	3.044	2.147	0.265	-1.607
-195	C	3.23	-1.634	-1.607	1.999
-194	A	-2.189	5.079	8.554	-3.155
-194	T	-2.245	1.328	1.367	-2.425
-194	G	0.683	0.586	-1.081	-0.924
-194	C	1.634	-0.843	-1.607	-3.535
-193	A	0.582	-1.33	-0.104	-0.761
-193	T	-0.414	2.235	3.707	-0.052
-193	G	0.683	0.586	1.612	3.171
-193	C	-3.155	-2.425	-2.289	-2.151
-192	A	-0.342	1.417	-1.678	-1.559
-192	T	-1.33	2.235	-0.194	-1.634
-192	G	1.47	-2.534	3.632	-0.242
-192	C	0.836	-0.843	-0.242	0.616
-191	A	6.124	-2.245	-0.891	-1.559
-191	T	-3.161	4.957	-1.754	-0.052
-191	G	3.831	-4.875	-0.408	3.171
-191	C	0.836	-1.634	-1.607	-0.076
-190	A	-1.265	1.417	3.044	4.028
-190	T	-3.161	-0.487	-0.194	-0.843
-190	G	-1.678	0.586	-1.755	-1.607
-190	C	0.836	1.53	1.123	-1.459
-189	A	1.506	-3.161	-0.891	-2.357
-189	T	-0.414	3.142	-0.194	0.739
-189	G	-0.104	2.147	-1.081	1.123
-189	C	2.432	0.739	-0.242	-2.843
-188	A	1.506	-0.414	1.47	0.836
-188	T	-1.33	-0.487	-0.194	4.695
-188	G	-0.104	-0.194	-1.755	-0.242
-188	C	-1.559	-0.052	-0.242	-1.459
-187	A	2.43	0.501	-3.252	-0.761
-187	T	0.501	1.328	-1.754	-0.843
-187	G	-1.678	-4.095	2.285	1.806
-187	C	1.634	1.53	1.806	-1.459
-186	A	-1.265	-1.33	3.831	0.836
-186	T	-1.33	0.42	-0.974	0.739
-186	G	-0.891	0.586	-1.755	1.806
-186	C	0.037	-2.425	-2.289	3.383
-185	A	-1.265	-2.245	-1.678	1.634
-185	T	-0.414	2.235	-4.875	0.739
-185	G	0.683	-1.754	-0.408	-0.242
-185	C	4.826	1.53	1.123	-0.076
-184	A	0.582	4.163	1.47	-1.559
-184	T	-1.33	0.42	-0.194	0.739
-184	G	-1.678	-2.534	1.612	-2.972
-184	C	5.624	-1.634	-1.607	-0.076
-183	A	1.506	-1.33	3.831	-0.761
-183	T	-0.414	0.42	-0.194	-0.052
-183	G	-0.104	-0.194	0.265	1.123
-183	C	-3.953	-0.843	0.441	-0.076
-182	A	2.43	-0.414	-2.465	-2.357
-182	T	1.417	0.42	-0.194	-3.216
-182	G	3.044	-1.754	3.632	-0.924
-182	C	0.836	-0.052	-2.289	1.999
-181	A	5.201	0.501	0.683	1.634
-181	T	-0.414	0.42	0.586	-2.425
-181	G	0.683	-0.974	-0.408	-0.242
-181	C	2.432	-0.052	-4.337	-1.459
-180	A	3.353	3.248	2.257	-0.761
-180	T	-0.414	2.235	-1.754	-0.052
-180	G	-2.465	-1.754	-3.101	3.171
-180	C	0.037	-0.843	-2.972	1.308
-179	A	2.43	0.501	-0.104	-2.357
-179	T	-0.414	2.235	2.927	-2.425
-179	G	-1.678	-1.754	-3.101	0.441
-179	C	4.826	1.53	-1.607	-0.076
-178	A	-1.265	0.501	4.618	0.836
-178	T	-0.414	1.328	1.367	-0.052
-178	G	2.257	-1.754	-1.081	-1.607
-178	C	-0.761	-0.843	-2.972	0.616
-177	A	0.582	-0.414	2.257	-2.357
-177	T	-2.245	1.328	-3.315	3.112
-177	G	-0.104	-0.194	0.939	0.441
-177	C	-3.155	2.321	-0.924	1.308
-176	A	-1.265	-2.245	0.683	-2.357
-176	T	-1.33	3.142	0.586	0.739
-176	G	-2.465	-4.095	-0.408	5.218
-176	C	-0.761	-1.634	1.123	3.383
-175	A	-2.189	-1.33	-0.891	-1.559
-175	T	-2.245	3.142	-0.974	-4.799
-175	G	1.47	-2.534	0.939	1.806
-175	C	0.836	0.739	1.123	4.766
-174	A	1.506	-2.245	2.257	-3.155
-174	T	-0.414	2.235	-1.754	-0.052
-174	G	-0.104	1.367	-0.408	-0.242
-174	C	0.037	-0.052	-2.972	4.075
-173	A	1.506	-2.245	3.044	-1.559
-173	T	-1.33	2.235	0.586	-0.052
-173	G	-2.465	-2.534	0.939	0.441
-173	C	-2.357	1.53	1.123	0.616
-172	A	-3.113	0.501	-0.104	-2.357
-172	T	-0.414	4.05	0.586	-4.799
-172	G	3.831	-0.194	2.959	-0.924
-172	C	0.836	-0.052	-2.289	1.308
-171	A	2.43	-0.414	1.47	-1.559
-171	T	0.501	3.142	0.586	-0.052
-171	G	-0.891	-0.194	-0.408	2.488
-171	C	-2.357	-2.425	-3.654	1.999
-170	A	3.353	1.417	-3.252	-1.559
-170	T	0.501	1.328	0.586	-2.425
-170	G	3.044	-2.534	-3.775	1.123
-170	C	5.624	1.53	-4.337	1.308
-169	A	5.267	-2.216	6.272	2.492
-169	T	0.545	0.464	-0.93	1.586
-169	G	-3.22	-2.498	-1.028	-4.301
-169	C	-1.519	3.176	-1.557	-0.715
-168	A	3.411	-3.136	3.108	-2.321
-168	T	-1.296	-1.36	0.638	0.791
-168	G	-1.638	-0.93	3.032	0.5
-168	C	0.888	-0.799	-4.301	2.761
-167	A	2.43	-0.414	-0.104	-0.761
-167	T	-3.161	-2.302	-0.974	-0.052
-167	G	2.257	-1.754	3.632	-1.607
-167	C	0.836	2.321	-0.242	-0.768
-166	A	2.43	3.248	0.683	-3.155
-166	T	-1.33	0.42	2.147	-3.216
-166	G	-0.104	-2.534	2.285	2.488
-166	C	-3.155	1.53	-1.607	-0.076
-165	A	2.482	-3.136	-0.056	-1.519
-165	T	-0.375	4.112	-0.146	-0.799
-165	G	-0.847	-0.146	0.325	3.244
-165	C	-1.519	-2.389	-2.243	2.761
-164	A	1.506	-1.33	0.683	-1.559
-164	T	-3.161	4.957	-2.534	-0.843
-164	G	-1.678	0.586	0.265	-0.924
-164	C	1.634	2.321	-3.654	4.075
-163	A	3.411	-3.136	-1.638	-0.717
-163	T	-0.375	1.376	3.775	1.586
-163	G	-0.056	-1.714	-0.352	-2.929
-163	C	-2.321	0.791	1.186	1.371
-162	A	0.582	-1.33	2.257	-1.559
-162	T	0.501	-0.487	-0.974	-1.634
-162	G	0.683	2.147	-1.081	1.806
-162	C	0.836	-2.425	0.441	-0.076
-161	A	1.506	-2.245	2.257	0.836
-161	T	-1.33	-0.487	-1.754	1.53
-161	G	0.683	-0.974	0.265	0.441
-161	C	-2.357	0.739	1.123	-0.768
-160	A	1.506	1.417	-1.678	-2.357
-160	T	-1.33	3.142	-1.754	-2.425
-160	G	-0.104	-0.194	0.939	1.123
-160	C	0.836	1.53	-1.607	1.308
-159	A	2.43	-2.245	-1.678	2.432
-159	T	3.248	-0.487	2.927	-0.052
-159	G	-1.678	-1.754	2.285	-2.972
-159	C	-2.357	2.321	-0.924	-0.768
-158	A	3.353	1.417	-0.891	-2.357
-158	T	-2.245	0.42	-0.974	0.739
-158	G	2.257	-0.974	-0.408	1.806
-158	C	-2.357	3.904	-3.654	0.616
-157	A	-0.342	-0.414	2.257	-0.761
-157	T	0.501	4.05	1.367	-0.843
-157	G	-0.891	-3.315	-0.408	-1.607
-157	C	-0.761	-3.216	-1.607	6.15
-156	A	1.506	-3.161	1.47	-1.559
-156	T	-2.245	4.05	-2.534	-2.425
-156	G	0.683	-0.194	1.612	-0.924
-156	C	-1.559	0.739	0.441	3.383
-155	A	-1.265	-0.414	0.683	-0.761
-155	T	-1.33	2.235	0.586	-0.052
-155	G	-0.891	-0.194	0.265	1.806
-155	C	-1.559	-3.216	-0.242	3.383
-154	A	-2.189	-2.245	2.257	-3.155
-154	T	-2.245	0.42	0.586	-0.843
-154	G	-2.465	1.367	2.959	-0.924
-154	C	0.836	-0.052	0.441	3.383
-153	A	-4.037	-4.076	-0.891	2.432
-153	T	-0.414	3.142	-0.194	-2.425
-153	G	3.044	-0.194	0.939	2.488
-153	C	-1.559	0.739	-2.972	2.691
-152	A	-1.265	0.501	1.47	-3.155
-152	T	-1.33	-0.487	-1.754	3.112
-152	G	-2.465	-2.534	0.939	0.441
-152	C	0.037	1.53	1.123	2.691
-151	A	-1.265	-2.245	-0.891	-0.761
-151	T	-2.245	4.05	-2.534	-0.052
-151	G	-2.465	-2.534	2.959	3.171
-151	C	-0.761	-0.843	0.441	4.075
-150	A	-0.342	2.332	-3.252	-4.751
-150	T	-2.245	1.328	-1.754	0.739
-150	G	1.47	-0.974	0.939	-0.924
-150	C	2.432	-0.843	1.123	4.075
-149	A	-0.342	-2.245	3.044	0.836
-149	T	-2.245	4.05	-0.194	-0.052
-149	G	-0.891	-2.534	-0.408	1.123
-149	C	-1.559	0.739	0.441	-0.076
-148	A	1.506	-3.161	-1.678	-1.559
-148	T	-2.245	0.42	-0.194	1.53
-148	G	2.257	-3.315	2.959	0.441
-148	C	2.432	-2.425	-2.289	4.075
-147	A	-0.342	-1.33	3.831	1.634
-147	T	-0.414	-1.394	-3.315	-3.216
-147	G	-0.104	-2.534	-3.101	4.536
-147	C	-0.761	3.112	-0.924	3.383
-146	A	1.506	-1.33	-1.678	0.037
-146	T	-1.33	1.328	-0.194	-1.634
-146	G	-0.891	-3.315	0.265	-0.242
-146	C	3.23	3.112	-4.337	5.458
-145	A	0.582	-2.245	-0.891	4.826
-145	T	-3.161	0.42	-0.194	2.321
-145	G	1.47	-4.095	-2.428	-0.924
-145	C	0.836	-0.052	-3.654	6.842
-144	A	2.482	0.545	-0.847	-2.321
-144	T	-1.296	-1.36	-1.714	-1.594
-144	G	-4.011	-1.714	-1.705	-0.186
-144	C	4.096	3.971	-0.872	6.237
-143	A	5.267	-1.296	0.735	-3.123
-143	T	0.545	0.464	-0.93	1.586
-143	G	-4.011	-3.282	-1.705	3.244
-143	C	-1.519	3.971	0.5	-0.02
-142	A	-2.189	-2.245	1.47	1.634
-142	T	-0.414	2.235	0.586	-2.425
-142	G	-0.104	-4.095	2.285	0.441
-142	C	-2.357	4.695	-2.972	2.691
-141	A	-1.231	-1.296	-2.429	0.085
-141	T	-0.375	-0.448	-1.714	3.176
-141	G	3.899	-3.282	1.678	-1.557
-141	C	-0.717	0.791	-2.243	4.847
-140	A	0.626	-1.296	3.108	-0.717
-140	T	-2.216	0.464	-0.146	-2.389
-140	G	-1.638	-2.498	-0.352	-0.186
-140	C	1.69	0.791	-0.186	4.151
-139	A	-0.342	1.417	0.683	-3.155
-139	T	-1.33	3.142	-2.534	-1.634
-139	G	-0.104	-2.534	2.285	1.806
-139	C	1.634	0.739	-0.242	-0.076
-138	A	2.43	-1.33	2.257	-3.155
-138	T	0.501	-0.487	3.707	-1.634
-138	G	-0.104	-1.754	0.265	1.806
-138	C	-3.953	-2.425	-0.924	4.075
-137	A	-1.265	-2.245	1.47	0.037
-137	T	-0.414	-0.487	-2.534	-2.425
-137	G	0.683	-1.754	2.285	3.171
-137	C	-2.357	2.321	-0.242	1.999
-136	A	-0.342	-2.245	0.683	-1.559
-136	T	-1.33	3.142	-1.754	-1.634
-136	G	0.683	1.367	-1.081	0.441
-136	C	-0.761	3.112	-0.242	1.308
-135	A	0.582	1.417	-0.104	-3.155
-135	T	0.501	4.05	-0.974	2.321
-135	G	3.044	-1.754	-1.755	-1.607
-135	C	-2.357	-0.843	0.441	1.308
-134	A	0.582	3.248	0.683	-2.357
-134	T	-1.33	4.957	-0.194	-0.843
-134	G	-4.04	-0.194	-3.101	4.536
-134	C	-0.761	1.53	-0.924	-0.768
-133	A	-2.16	-1.296	1.526	-3.925
-133	T	1.465	1.376	2.207	3.971
-133	G	-0.847	-3.282	-0.352	0.5
-133	C	-0.717	-0.004	-1.557	2.761
-132	A	-0.342	-0.414	-0.104	-1.559
-132	T	-1.33	-0.487	1.367	-2.425
-132	G	-1.678	-0.974	0.265	3.171
-132	C	-0.761	-0.843	4.536	-0.076
-131	A	-1.265	-0.414	-0.104	-2.357
-131	T	-2.245	2.235	0.586	-3.216
-131	G	2.257	-0.974	3.632	1.123
-131	C	0.037	-0.843	-0.924	1.308
-130	A	0.582	-0.414	1.47	-2.357
-130	T	1.417	0.42	0.586	-2.425
-130	G	0.683	-0.974	0.939	2.488
-130	C	-3.155	-0.052	-3.654	4.075
-129	A	0.582	-1.33	-0.104	0.037
-129	T	-3.161	-0.487	0.586	1.53
-129	G	-0.891	-0.974	-1.081	1.806
-129	C	3.23	-2.425	-0.924	2.691
-128	A	0.582	0.501	-0.104	-0.761
-128	T	-1.33	1.328	-4.095	-0.843
-128	G	-2.465	-4.095	1.612	2.488
-128	C	-0.761	4.695	-0.924	3.383
-127	A	0.626	-3.136	-0.056	-1.519
-127	T	0.545	5.935	-3.282	-0.004
-127	G	-1.638	0.638	-0.352	-1.557
-127	C	0.085	-0.004	-0.186	4.151
-126	A	-1.231	-0.375	1.526	-0.717
-126	T	1.465	2.288	-0.146	-0.004
-126	G	-1.638	-4.066	-0.352	1.872
-126	C	-1.519	0.791	1.186	0.675
-125	A	-2.189	-0.414	-0.891	0.037
-125	T	-4.076	1.328	2.147	-1.634
-125	G	-0.891	-1.754	-1.081	5.901
-125	C	3.23	-0.052	-0.924	-0.076
-124	A	-2.189	-0.414	0.683	-1.559
-124	T	2.332	1.328	-3.315	-0.843
-124	G	1.47	-3.315	1.612	-0.924
-124	C	3.23	-0.843	-0.242	2.691
-123	A	2.43	2.332	1.47	-0.761
-123	T	-1.33	-1.394	1.367	-2.425
-123	G	0.683	-1.754	2.285	-2.289
-123	C	-1.559	1.53	-0.242	-0.076
-122	A	0.582	1.417	-0.104	-1.559
-122	T	1.417	-1.394	-1.754	2.321
-122	G	0.683	-0.974	4.979	-0.242
-122	C	-2.357	-1.634	-0.924	-0.768
-121	A	1.506	1.417	1.47	-3.953
-121	T	-2.245	3.142	-1.754	-1.634
-121	G	-0.104	1.367	-0.408	1.806
-121	C	-1.559	-0.052	-1.607	2.691
-120	A	0.582	-2.245	-0.891	0.037
-120	T	1.417	2.235	0.586	1.53
-120	G	-0.891	-3.315	-1.081	2.488
-120	C	0.037	1.53	-1.607	-0.076
-119	A	1.506	1.417	2.257	-3.953
-119	T	-0.414	-2.302	-0.974	1.53
-119	G	-0.104	-0.974	-1.081	-0.924
-119	C	-3.155	-1.634	3.171	4.766
-118	A	5.201	-2.245	-3.252	-1.559
-118	T	-0.414	1.328	-2.534	-1.634
-118	G	-0.891	0.586	-2.428	5.901
-118	C	0.037	-0.843	1.123	1.308
-117	A	1.506	0.501	4.618	-3.155
-117	T	-2.245	0.42	-2.534	3.112
-117	G	-3.252	-2.534	-1.081	-0.242
-117	C	1.634	-4.007	3.171	3.383
-116	A	-3.113	2.332	-1.678	0.037
-116	T	-0.414	-0.487	-3.315	-1.634
-116	G	-2.465	0.586	1.612	3.853
-116	C	1.634	3.112	0.441	-1.459
-115	A	-1.265	-2.245	0.683	-1.559
-115	T	1.417	0.42	2.147	1.53
-115	G	-1.678	-0.194	0.265	-0.924
-115	C	-0.761	-0.052	-2.289	4.075
-114	A	-1.265	0.501	1.47	-3.155
-114	T	0.501	-0.487	-0.974	-0.843
-114	G	1.47	-1.754	0.939	-0.242
-114	C	4.028	1.53	-2.972	1.308
-113	A	3.353	-1.33	3.831	-0.761
-113	T	-2.245	-0.487	-1.754	3.904
-113	G	0.683	-3.315	0.265	0.441
-113	C	-2.357	-2.425	0.441	1.308
-112	A	-1.265	-1.33	1.47	0.037
-112	T	-2.245	2.235	-4.095	-3.216
-112	G	0.683	-0.194	-1.081	3.171
-112	C	0.836	1.53	-0.242	2.691
-111	A	0.582	1.417	-0.104	-3.155
-111	T	-0.414	1.328	0.586	0.739
-111	G	-1.678	-2.534	-0.408	0.441
-111	C	0.037	3.112	-2.289	2.691
-110	A	-1.265	0.501	2.257	-3.155
-110	T	-3.161	4.05	3.707	-1.634
-110	G	-0.104	-2.534	-1.081	1.123
-110	C	-1.559	0.739	-0.924	2.691
-109	A	-1.265	-4.076	0.683	-1.559
-109	T	-0.414	2.235	-0.974	1.53
-109	G	-1.678	0.586	-0.408	4.536
-109	C	0.037	-1.634	-2.289	3.383
-108	A	-1.265	-0.414	1.47	-3.155
-108	T	-0.414	2.235	-1.754	-2.425
-108	G	-1.678	-1.754	0.265	-0.242
-108	C	1.634	2.321	3.171	1.308
-107	A	2.43	-2.245	-0.104	-1.559
-107	T	0.501	0.42	0.586	0.739
-107	G	-0.104	-1.754	3.632	1.123
-107	C	-1.559	-0.843	-0.242	-1.459
-106	A	1.506	0.501	-0.891	0.037
-106	T	-1.33	-0.487	0.586	-3.216
-106	G	-0.104	-1.754	4.306	1.123
-106	C	1.634	-0.843	-2.289	0.616
-105	A	1.506	2.332	-2.465	0.836
-105	T	-2.245	1.328	2.147	-4.007
-105	G	0.683	-0.194	2.285	-0.924
-105	C	0.037	-0.843	-1.607	1.308
-104	A	1.506	3.248	-3.252	-0.761
-104	T	1.417	2.235	-2.534	1.53
-104	G	0.683	-4.095	4.306	-0.924
-104	C	2.432	-0.052	-2.972	-1.459
-103	A	5.201	-1.33	5.405	-3.155
-103	T	-0.414	0.42	-0.194	0.739
-103	G	-0.891	-1.754	0.265	-1.607
-103	C	-0.761	0.739	-2.289	0.616
-102	A	-1.265	-1.33	4.618	0.037
-102	T	-1.33	4.05	-3.315	-0.843
-102	G	-0.104	0.586	-1.755	3.853
-102	C	-3.953	-1.634	1.806	-0.076
-101	A	1.506	-3.161	-1.678	-3.155
-101	T	-0.414	0.42	0.586	0.739
-101	G	-2.465	-1.754	2.959	1.806
-101	C	3.23	-4.007	-0.924	4.766
-100	A	-1.265	0.501	2.257	0.037
-100	T	-3.161	-2.302	-0.974	-2.425
-100	G	-1.678	-0.194	0.265	2.488
-100	C	0.836	-1.634	-0.924	6.15
-99	A	-4.037	-0.414	-2.465	1.634
-99	T	-2.245	-1.394	1.367	-1.634
-99	G	-1.678	1.367	1.612	-0.924
-99	C	3.23	2.321	-0.924	2.691
-98	A	-1.265	0.501	-0.891	-2.357
-98	T	-0.414	1.328	0.586	0.739
-98	G	-2.465	0.586	0.265	1.123
-98	C	-0.761	-2.425	-0.242	4.766
-97	A	-1.231	-2.216	0.735	-2.321
-97	T	-1.296	0.464	-0.93	1.586
-97	G	-1.638	-0.93	-1.028	3.244
-97	C	-1.519	3.176	-0.186	2.761
-96	A	2.482	-0.375	-3.22	-3.925
-96	T	-3.136	2.288	1.422	-0.004
-96	G	1.526	-1.714	-2.382	1.186
-96	C	2.492	-0.799	-2.243	6.237
-95	A	1.506	4.163	-2.465	0.836
-95	T	-1.33	-0.487	-0.194	0.739
-95	G	-0.891	-0.974	-1.755	-2.972
-95	C	-0.761	-1.634	2.488	4.075
-94	A	-3.113	-0.414	3.831	-2.357
-94	T	-3.161	5.865	0.586	-2.425
-94	G	-4.04	-4.875	4.306	1.806
-94	C	0.037	3.112	-2.972	2.691
-93	A	-0.342	-4.076	-2.465	-3.155
-93	T	-1.33	1.328	2.147	0.739
-93	G	2.257	-0.974	6.999	-2.972
-93	C	-2.357	-1.634	1.123	2.691
-92	A	-0.342	-0.414	0.683	-1.559
-92	T	-2.245	0.42	-0.974	-2.425
-92	G	-2.465	-1.754	4.306	7.266
-92	C	0.037	-0.843	-2.972	1.308
-91	A	2.43	-1.33	-3.252	-2.357
-91	T	-0.414	1.328	-2.534	-0.843
-91	G	-0.891	-1.754	5.652	-2.289
-91	C	-2.357	-2.425	3.171	6.15
-90	A	-1.265	0.501	-0.891	0.037
-90	T	-2.245	1.328	-3.315	-0.052
-90	G	-0.891	-2.534	4.306	2.488
-90	C	-3.953	2.321	-4.337	6.842
-89	A	-0.342	-1.33	-2.465	-3.953
-89	T	-3.161	3.142	1.367	-0.052
-89	G	-0.104	-1.754	0.265	-2.289
-89	C	2.432	2.321	0.441	4.766
-88	A	-0.342	-1.33	3.044	-2.357
-88	T	-0.414	2.235	-0.194	0.739
-88	G	-2.465	2.147	0.939	-0.924
-88	C	0.836	-3.216	1.806	-0.768
-87	A	-1.265	-2.245	1.47	-0.761
-87	T	-1.33	0.42	-0.974	1.53
-87	G	2.257	-4.095	2.285	4.536
-87	C	-3.953	0.739	-1.607	1.308
-86	A	-1.265	-1.33	1.47	-3.155
-86	T	-2.245	0.42	-0.974	-2.425
-86	G	1.47	-3.315	1.612	1.123
-86	C	4.028	-1.634	2.488	1.999
-85	A	1.506	2.332	2.257	-3.155
-85	T	-3.161	1.328	-3.315	-0.843
-85	G	3.044	-2.534	0.265	3.853
-85	C	-3.953	2.321	-2.289	1.999
-84	A	1.506	-3.161	1.47	-2.357
-84	T	-0.414	0.42	2.927	-0.052
-84	G	-1.678	-2.534	1.612	-0.924
-84	C	-2.357	3.112	1.123	0.616
-83	A	-1.265	-0.414	-0.104	-1.559
-83	T	1.417	2.235	-1.754	-3.216
-83	G	0.683	-0.194	0.939	5.218
-83	C	-3.155	0.739	-0.924	0.616
-82	A	-1.265	-2.245	1.47	-0.761
-82	T	-4.076	4.05	2.147	-0.052
-82	G	-3.252	-1.754	0.265	2.488
-82	C	-2.357	-2.425	1.123	4.766
-81	A	-3.113	-3.161	-3.252	-1.559
-81	T	-1.33	-0.487	-0.974	-0.052
-81	G	2.257	-0.974	4.979	-1.607
-81	C	0.037	1.53	1.123	4.075
-80	A	-2.189	1.417	2.257	-3.155
-80	T	-0.414	-3.209	0.586	-0.052
-80	G	-1.678	-1.754	-0.408	5.901
-80	C	-1.559	1.53	-2.972	4.075
-79	A	-1.265	-1.33	-1.678	-1.559
-79	T	-2.245	0.42	2.927	-3.216
-79	G	-1.678	-1.754	0.265	1.806
-79	C	0.037	0.739	3.171	3.383
-78	A	-1.265	-2.245	-0.891	-0.761
-78	T	-2.245	1.328	-1.754	0.739
-78	G	-0.104	0.586	4.306	-0.242
-78	C	0.836	3.112	-0.924	-1.459
-77	A	1.554	1.465	-1.638	-3.123
-77	T	-3.136	1.376	2.991	1.586
-77	G	4.69	-4.066	-0.352	0.5
-77	C	5.7	-2.389	-1.557	-2.801
-76	A	2.43	-0.414	5.405	2.432
-76	T	-2.245	0.42	-2.534	-0.052
-76	G	-0.104	-1.754	2.285	-1.607
-76	C	-2.357	-1.634	-1.607	1.308
-75	A	-1.265	-1.33	0.683	-0.761
-75	T	-2.245	1.328	-0.974	-1.634
-75	G	-3.252	0.586	0.939	4.536
-75	C	-0.761	1.53	-0.924	1.999
-74	A	-3.113	-0.414	-2.465	-1.559
-74	T	-2.245	-0.487	-0.194	4.695
-74	G	0.683	-2.534	0.265	1.123
-74	C	2.432	-0.052	-0.242	2.691
-73	A	-2.189	4.163	-0.104	-3.155
-73	T	-2.245	2.235	-1.754	-1.634
-73	G	-2.465	-1.754	2.285	-0.924
-73	C	-1.559	0.739	1.123	6.15
-72	A	-3.113	-0.414	-3.252	-1.559
-72	T	-0.414	4.05	2.147	-0.843
-72	G	-0.891	-0.974	0.265	3.171
-72	C	-1.559	0.739	-0.924	2.691
-71	A	0.582	0.501	-2.465	-3.953
-71	T	-1.33	2.235	-0.974	3.112
-71	G	-2.465	-1.754	3.632	-1.607
-71	C	0.037	1.53	-0.924	3.383
-70	A	-0.342	-2.245	-0.104	-0.761
-70	T	-0.414	1.328	2.147	-0.843
-70	G	-2.465	0.586	-0.408	1.806
-70	C	-1.559	-1.634	-0.242	4.075
-69	A	-2.189	-4.076	0.683	0.037
-69	T	-3.161	0.42	1.367	-0.843
-69	G	1.47	-4.095	1.612	1.806
-69	C	0.836	3.112	-2.289	3.383
-68	A	-0.342	-0.414	-3.252	1.634
-68	T	-1.33	-0.487	-1.754	-0.843
-68	G	-1.678	-1.754	0.265	3.853
-68	C	0.037	1.53	1.123	1.999
-67	A	0.582	-1.33	1.47	-3.953
-67	T	-1.33	2.235	2.147	-4.007
-67	G	-0.891	-1.754	-0.408	-0.242
-67	C	-3.155	3.904	1.806	4.075
-66	A	-0.342	-1.33	-0.891	-2.357
-66	T	-3.161	3.142	2.927	-0.052
-66	G	3.044	0.586	-0.408	1.806
-66	C	-1.559	-0.052	-0.242	-1.459
-65	A	-2.189	1.417	0.683	-1.559
-65	T	2.332	1.328	-1.754	0.739
-65	G	0.683	-1.754	-0.408	2.488
-65	C	-1.559	-0.843	0.441	-0.076
-64	A	-0.342	0.501	0.683	-1.559
-64	T	-1.33	-2.302	1.367	1.53
-64	G	1.47	-4.095	0.939	0.441
-64	C	0.836	-3.216	-0.242	4.075
-63	A	0.582	0.501	3.044	-3.155
-63	T	-1.33	-1.394	-3.315	-3.216
-63	G	1.47	-1.754	2.285	0.441
-63	C	-0.761	-0.052	-1.607	6.842
-62	A	0.582	-1.33	-0.104	0.836
-62	T	1.417	-1.394	-0.974	-1.634
-62	G	2.257	-4.095	2.285	-0.242
-62	C	0.037	-1.634	-0.242	3.383
-61	A	3.353	2.332	2.257	-3.155
-61	T	-2.245	-1.394	-3.315	-1.634
-61	G	1.47	-0.974	-1.081	1.806
-61	C	0.037	-1.634	1.123	2.691
-60	A	0.582	4.163	0.683	-2.357
-60	T	-0.414	-2.302	-0.194	0.739
-60	G	-2.465	-1.754	0.265	2.488
-60	C	-1.559	2.321	0.441	-0.768
-59	A	0.582	-3.161	-3.252	1.634
-59	T	-2.245	7.679	-3.315	0.739
-59	G	-0.104	-0.194	1.612	-0.242
-59	C	-2.357	-0.052	-0.924	3.383
-58	A	4.277	-3.161	-4.827	0.037
-58	T	-4.076	3.142	6.048	-1.634
-58	G	-2.465	-4.095	2.959	-2.289
-58	C	-1.559	2.321	-0.242	4.766
-57	A	-1.265	0.501	-0.891	-2.357
-57	T	-3.161	1.328	-0.194	-0.052
-57	G	3.044	-0.974	-0.408	2.488
-57	C	0.037	-1.634	3.171	-0.768
-56	A	-0.342	-3.161	2.257	0.037
-56	T	-2.245	3.142	-1.754	-0.052
-56	G	-2.465	3.707	-0.408	1.123
-56	C	0.836	-0.843	-0.924	0.616
-55	A	-4.037	0.501	1.47	-2.357
-55	T	-1.33	4.05	-0.974	1.53
-55	G	0.683	-0.194	0.265	-1.607
-55	C	0.037	-1.634	-2.972	6.15
-54	A	0.582	-1.33	-3.252	0.037
-54	T	-0.414	2.235	-0.194	0.739
-54	G	-2.465	1.367	-1.755	0.441
-54	C	0.037	-2.425	0.441	5.458
-53	A	-1.265	0.501	0.683	-2.357
-53	T	-3.161	3.142	-1.754	1.53
-53	G	-2.465	-0.194	-3.101	1.123
-53	C	1.634	1.53	1.806	1.999
-52	A	-4.037	-3.161	1.47	0.037
-52	T	-0.414	1.328	0.586	3.112
-52	G	-0.891	-1.754	0.265	-0.242
-52	C	-2.357	-0.052	-1.607	6.15
-51	A	-2.189	-0.414	-1.678	-3.155
-51	T	-1.33	0.42	-4.095	1.53
-51	G	-1.678	0.586	2.285	-0.924
-51	C	2.432	-0.052	3.171	3.383
-50	A	0.582	-2.245	-1.678	0.836
-50	T	-1.33	-0.487	1.367	0.739
-50	G	-4.04	-0.974	4.979	-0.242
-50	C	-3.155	2.321	-1.607	3.383
-49	A	-4.037	1.417	-1.678	-3.953
-49	T	-1.33	-3.209	0.586	2.321
-49	G	-0.104	0.586	2.285	0.441
-49	C	1.634	-0.843	0.441	3.383
-48	A	-0.342	0.501	-2.465	-0.761
-48	T	-2.245	0.42	-0.194	-0.052
-48	G	-2.465	-1.754	2.959	2.488
-48	C	-0.761	-1.634	2.488	1.999
-47	A	-0.342	-2.245	-0.891	-2.357
-47	T	-2.245	2.235	-0.974	-1.634
-47	G	-1.678	-0.974	2.285	3.171
-47	C	1.634	2.321	-1.607	1.999
-46	A	1.506	0.501	-3.252	-0.761
-46	T	-0.414	2.235	0.586	-0.843
-46	G	-2.465	-1.754	0.939	1.806
-46	C	0.037	3.112	-1.607	0.616
-45	A	-0.342	1.417	-0.891	-1.559
-45	T	-2.245	4.05	1.367	0.739
-45	G	-0.891	-4.095	0.939	0.441
-45	C	2.432	-0.843	-2.289	1.999
-44	A	-1.265	-3.161	2.257	0.836
-44	T	-0.414	4.957	-0.974	-3.216
-44	G	-2.465	0.586	0.265	0.441
-44	C	-0.761	-1.634	-2.289	6.15
-43	A	-0.342	-2.245	-2.465	0.037
-43	T	0.501	2.235	-2.534	0.739
-43	G	-0.104	-1.754	-1.755	2.488
-43	C	-0.761	1.53	1.123	2.691
-42	A	0.582	-0.414	0.683	-1.559
-42	T	-2.245	1.328	-1.754	2.321
-42	G	-4.827	-2.534	-1.755	3.171
-42	C	-1.559	-0.052	2.488	4.766
-41	A	-0.342	-0.414	-3.252	-3.953
-41	T	-1.33	1.328	-1.754	-0.052
-41	G	-1.678	-4.095	4.979	-0.242
-41	C	3.23	-0.843	-0.924	7.533
-40	A	1.506	-0.414	0.683	-1.559
-40	T	-4.076	4.957	-4.095	-0.843
-40	G	-1.678	-0.974	0.939	1.123
-40	C	-1.559	0.739	-0.242	4.766
-39	A	-2.189	-2.245	2.257	-3.953
-39	T	-4.076	1.328	-0.974	7.068
-39	G	0.683	-4.095	-1.081	1.806
-39	C	0.836	2.321	-1.607	2.691
-38	A	2.43	-2.245	-0.891	-3.155
-38	T	-1.33	1.328	-1.754	-0.843
-38	G	-2.465	-0.194	0.265	0.441
-38	C	-0.761	3.112	1.123	4.075
-37	A	0.582	-3.161	1.47	-1.559
-37	T	-2.245	7.679	-0.194	-2.425
-37	G	-3.252	-0.194	0.939	1.123
-37	C	-0.761	1.53	-2.289	2.691
-36	A	-1.265	-2.245	-0.104	-2.357
-36	T	-1.33	7.679	-0.974	0.739
-36	G	0.683	-0.974	-0.408	0.441
-36	C	-3.953	3.112	-0.242	1.308
-35	A	1.506	-1.33	-4.04	-1.559
-35	T	-1.33	4.957	0.586	3.112
-35	G	-1.678	-1.754	-0.408	1.806
-35	C	-1.559	1.53	-0.924	1.308
-34	A	-4.037	4.163	-0.891	-2.357
-34	T	-1.33	2.235	2.147	-0.052
-34	G	-0.104	-4.875	1.612	-1.607
-34	C	0.037	-1.634	2.488	3.383
-33	A	-3.113	-2.245	1.47	-1.559
-33	T	-0.414	3.142	-1.754	-1.634
-33	G	2.257	-1.754	1.612	3.171
-33	C	-2.357	0.739	-0.924	1.999
-32	A	-0.342	-1.33	-0.104	-1.559
-32	T	-2.245	4.05	-0.974	-0.843
-32	G	-0.891	-2.534	-0.408	3.853
-32	C	0.836	4.695	-2.972	0.616
-31	A	-0.342	-1.33	1.47	-2.357
-31	T	0.501	5.865	-2.534	1.53
-31	G	-0.891	-4.095	0.939	-0.924
-31	C	0.037	-0.843	-0.242	3.383
-30	A	0.582	0.501	2.257	-3.953
-30	T	0.501	3.142	-4.095	-0.052
-30	G	-3.252	-1.754	2.959	1.123
-30	C	-1.559	-0.843	-0.924	4.766
-29	A	-0.342	-1.33	-0.891	-1.559
-29	T	-2.245	3.142	0.586	-0.843
-29	G	1.47	-0.974	-0.408	0.441
-29	C	0.037	-0.843	-0.924	4.075
-28	A	2.43	-1.33	-0.891	-0.761
-28	T	-1.33	3.142	-2.534	0.739
-28	G	-0.104	-3.315	4.306	-2.972
-28	C	-2.357	5.486	-0.924	0.616
-27	A	2.43	-0.414	-1.678	-1.559
-27	T	-2.245	4.957	-0.194	1.53
-27	G	-0.891	-1.754	-1.755	4.536
-27	C	-0.761	-0.843	0.441	-1.459
-26	A	0.582	-1.33	0.683	-1.559
-26	T	-1.33	3.142	-1.754	1.53
-26	G	-1.678	1.367	-1.755	-0.924
-26	C	2.432	-0.052	0.441	0.616
-25	A	0.582	1.417	1.47	-3.155
-25	T	1.417	4.05	-0.194	-1.634
-25	G	-1.678	-0.974	-3.775	3.853
-25	C	0.037	3.904	-0.924	-2.843
-24	A	-3.113	4.163	-0.891	0.037
-24	T	0.501	4.05	0.586	3.112
-24	G	-0.104	-1.754	-1.755	-0.242
-24	C	0.836	0.739	-1.607	-2.843
-23	A	1.506	-1.33	-0.104	-1.559
-23	T	-3.161	5.865	2.147	1.53
-23	G	-0.891	-1.754	-2.428	1.123
-23	C	0.836	-1.634	-0.242	0.616
-22	A	-1.265	1.417	1.47	-3.155
-22	T	-1.33	0.42	3.707	-2.425
-22	G	-1.678	-0.194	2.959	-2.289
-22	C	0.037	0.739	0.441	0.616
-21	A	-1.265	-0.414	-0.104	-2.357
-21	T	-1.33	4.05	-0.974	0.739
-21	G	-1.678	-0.194	6.326	3.171
-21	C	-3.155	-2.425	-0.242	-1.459
-20	A	-1.265	-1.33	-2.465	-2.357
-20	T	-0.414	4.05	-1.754	-0.843
-20	G	-0.891	-0.194	0.939	5.218
-20	C	0.037	-0.052	1.806	-1.459
-19	A	-0.342	-2.245	1.47	-1.559
-19	T	-3.161	6.772	-0.194	-0.843
-19	G	-2.465	-2.534	0.939	2.488
-19	C	-2.357	2.321	-0.242	1.308
-18	A	-0.342	-2.245	-0.891	-4.751
-18	T	-0.414	1.328	2.147	0.739
-18	G	1.47	-1.754	-0.408	2.488
-18	C	-2.357	-0.052	1.123	2.691
-17	A	0.582	0.501	0.683	-3.155
-17	T	-0.414	0.42	-0.194	-2.425
-17	G	-1.678	-0.974	0.939	3.171
-17	C	0.836	1.53	-0.242	-0.076
-16	A	-2.189	1.417	0.683	-0.761
-16	T	-3.161	-0.487	2.927	1.53
-16	G	-3.252	-1.754	1.612	3.853
-16	C	-3.953	-0.052	0.441	1.308
-15	A	-3.113	-2.245	-4.04	-3.155
-15	T	-2.245	-0.487	0.586	0.739
-15	G	-3.252	6.048	1.612	1.123
-15	C	-2.357	-0.843	0.441	8.225
-14	A	-2.189	-3.161	-3.252	-2.357
-14	T	-2.245	3.142	1.367	0.739
-14	G	0.683	-2.534	-1.081	1.806
-14	C	0.037	3.904	0.441	3.383
-13	A	1.506	-1.33	0.683	-3.953
-13	T	-0.414	2.235	-0.194	-0.052
-13	G	-3.252	-3.315	0.939	2.488
-13	C	1.634	1.53	2.488	-1.459
-12	A	1.506	-1.33	-2.465	1.634
-12	T	-3.161	-2.302	-1.754	5.486
-12	G	-0.891	-0.194	-0.408	5.218
-12	C	4.028	-4.007	-4.337	1.999
-11	A	2.43	-2.245	3.044	-1.559
-11	T	-2.245	-1.394	-3.315	-0.843
-11	G	-2.465	-1.754	-2.428	-2.289
-11	C	2.432	4.695	1.806	5.458
-10	A	-0.342	-1.33	0.683	0.836
-10	T	-3.161	3.142	-0.974	0.739
-10	G	-0.104	-2.534	-0.408	1.806
-10	C	-1.559	-0.052	-2.289	4.766
-9	A	-0.342	-3.161	3.044	-4.751
-9	T	-1.33	3.142	-1.754	-0.843
-9	G	0.683	-4.875	0.939	-0.242
-9	C	0.836	3.112	5.218	-0.768
-8	A	-2.189	-1.33	5.405	-2.357
-8	T	-2.245	-2.302	-0.194	2.321
-8	G	2.257	1.367	0.939	3.171
-8	C	-1.559	0.739	-2.972	-2.151
-7	A	0.582	-3.161	-0.891	0.037
-7	T	-1.33	0.42	-0.974	0.739
-7	G	2.257	-0.974	0.265	1.123
-7	C	1.634	2.321	-1.607	-0.768
-6	A	-1.265	-2.245	6.979	-0.761
-6	T	-2.245	1.328	-0.974	0.739
-6	G	-3.252	-0.974	-1.081	1.806
-6	C	0.037	1.53	-2.972	2.691
-5	A	-1.265	-2.245	0.683	-3.953
-5	T	-2.245	3.142	0.586	-1.634
-5	G	-2.465	-0.194	0.939	2.488
-5	C	1.634	1.53	-2.289	4.075
-4	A	-1.265	0.501	-3.252	0.037
-4	T	-2.245	4.05	-1.754	2.321
-4	G	-1.678	0.586	-1.081	1.806
-4	C	-2.357	7.068	-0.924	-1.459
-3	A	-3.088	-3.136	-0.056	-1.519
-3	T	1.465	4.112	2.207	4.767
-3	G	-2.429	-3.282	-0.352	-0.872
-3	C	-1.519	5.562	-2.243	0.675
-2	A	-0.303	-3.136	-1.638	-0.717
-2	T	-1.296	-0.448	2.207	2.381
-2	G	-0.847	-0.93	-0.352	1.186
-2	C	1.69	-1.594	-0.872	3.456
-1	A	-3.113	0.501	2.257	-0.761
-1	T	-4.076	0.42	-4.875	2.321
-1	G	-2.465	1.367	0.265	0.441
-1	C	4.028	4.695	1.123	-2.843
0	A	-2.189	-3.161	3.831	-3.953
0	T	-0.414	3.142	2.927	1.53
[truncated: 82 more rows]
