# Supplementary material for: Classification of Promoter Sequences from Human Genome
Source: Int J Mol Sci. 2023 Aug 8;24(16):12561. doi: 10.3390/ijms241612561 (PMC10454140; doi:10.3390/ijms241612561)
Supplement: Supplementary file 1 [file ijms-24-12561-s001.zip › Classes/class_4.fasta]

>FP018188 SYT1_2              :+U  EU:NC; range  -499 to   100.
AATTCTTGCTACATTTACCTTTGCACACCAATGTTAATAAAACTCCAGTTCAAAGTGGAT
GGGTTTGGGGAATTGAGATAGCTATTTATTTCCCTACCTGAGATGCCAAGATAATCTTCT
CAGTAAAATAAAGAACCCAATTAGGAGAGTTCTCATTTGTAGCTATTGATCAAGTTTACA
CAAAATGCTAGGATTTCTAAATAAAACAAATAAGAGGTTCAAAGGCCTTTAAACGAGGTT
GAGGGAGGGAGAAAGGGAAATAGTTCTCTCCGTTTTGAAATCCTTTCACCTGTGGAGCAG
ATAATGGACGGGCCCCTCTCCCAGCTGGGCTCCGCTCCCGCCCCTAGCCTGGCGCGCGGT
CCCTTCCCCCACCCGCTGAGCCTTCCTGTTCGGTATTTCGGTATTACCAAGCTATAAATT
GCCTGAGAGCTTAGAGACAATCAGGTCACCACCGCCCTCACAAGAGAAAAGCTTCTTACT
TCCGAGCAGAACGGTTCAGCTGGGAAGAGAGGAAGCAGGGAGAGAATCTATGCTTTAGTC
GTCACTGCTCTGGCAAGGGGTCGAGAGAGATGGGGGAGGGAGGTGGCAAAAAATAAAAAT
>FP004967 TIMP4_3             :+U  EU:NC; range  -499 to   100.
GGAGAGTCTAGGATTCAAATTTGGGTAGTTCTCACTTCAAAGCCCACACTCTGAATCACT
ATTCTATTCTACCTCCCTGTTTAAAGTTGGATTTTGATGGAAAGATAGCCGAGAGAATTC
TCATTAATAAATAAAAAAACTTGAGACCAAGAAAGGCTAGTCATTTCCCTGCAAACTTAC
ACAGCTATTTAGAGGAAGAGCTAGACTTAAGGTTCAGCTTTTGATTCATTGTCCCAAGTT
CTTCCCATTTCATAATATAAACATTTAGTGGACTTTGGGGATACTTTTGAAAGATGAGAT
ACCTCTTGCATGGGAATAAAGACCTTTCCCTGCCACAGGGCCTGATGTTTCACAAAACTT
TAGTGTGGATTTCCCACTAGACCCGCAGCTGGAATGCTGTTGCCATGAGTGTGATTGGCC
ATGAGTCATGCACTACAGCCAACTGAAGAAGGCCACTTCTCTCTTAGGAAAGAAAGATTT
CTAATTTGAGTTTTGCCTTGTCACTCTCTCCCAGAATGAGGGACCTGACTCTCCCCTTTC
CAGACCAGCACATTTCTCAGAAAGAGACTTCCTTATTTACGAAGATAGCAGGCTCAACAC
>FP015157 MCMBP_1             :+U  EU:NC; range  -499 to   100.
CTTCCTCAGGGAGACCTTGTGCAGCTGAGGGAAAAGTCACCACTCAGGGTTTCGGGCCGG
GGACCCAAATAAAAGTGCTGCCATCAGCAAAAAAAGAAAAAAAAGGCACGAAGAGGAGGT
GGGCGGATTCCCAAGGCGGTTTCGCCCACTAATTTTGCCCAGAGATGACTCTGAGGTCTC
TGAGCTTAATGCTTTTCAGCTGTTGTGCAGACTCGCTTTGCCCTCTTATAAGCCCACTAT
GGGAGTTCCCGCTACACGCCGGCCCAGGGGTACAAACGACAACGCGCCGCCCTTGGAGCG
CGTCGCCGGGCCCCGCGCTGCGCAGCCTCCAGCGGCGCTGCGTGCCCTTCCTTTTGCCCG
TCTCCAAGATGGCGGCGCCGCCGCCGCCCCTCCTCCTCGCCGCGCAGAGCCGCGCTGCGC
CGCGCGCTCCCGCCGCCCCTCCCCACGCGAGCTCCACCCAGGTCGCAGGCAGCGCGGTCG
GCGGCGGCTATTTCCCGCCATTGTGCGAAGTGAAGGCTAGGGGCCCGTACGCGCCCGCCT
GACTGTCGCCAGCAGCTCCTCGGCGGCCCCACCGCAGCCGCCGCTCCCTGAGGCGCGGGA
>FP022021 HSD11B2_1           :+U  EU:NC; range  -499 to   100.
TGTACGGGCGCGGGCGGCAGCGGCAGCGGCAGCGGAGACCGGGTGAGCACCGGCTGGTTC
CTCGCGGTGTTCCTGCAGGCTTGGCGGCCGCGGTGGTGCGATCAGCAAAGGGCACCGGGA
TGCCGGTTGTGCGTGTCCTCAGGTGTCCCGAACAAGCGTGAGTGGCATGTGCTCACCTGA
GCGCGGCGGCTTGGCGGCCCCGGGCGTGTGGGTGGGGGCGCGGCGGAGAGCTGAGGCCGG
GCACCCGGGCTGGACCGACGGGCCCTCTCCCAAGCACCGCCCGCAGCCAGGCGGCTCCTC
GAGCGCAGCAACTTTGGGACTTTGTTCCGGCTTTTTCCAAATCGAATCTGGTCGAGGGGG
CGGGGCGGGGGGGGAGCACCTGCCCTGCGGGGGGTGCCGGGAGAGAAGTGAAGGAAAGCC
CCGCCCCCGCCCCTCCCGCTCCCCGCCCTCTCCCCCGCCCCCGGGGCTCTTCATAAGCTC
GGCCCGAGGGCGAGCAGAGAAAGCGAGTGTCCCTCTCGCGCCCCAGGCCGGTGTACCCCC
GCACTCCGCGCCCCGGCCTAGAAGCTCTCTCTCCCCGCTCCCCGGCCCGGCCCCCGCCCC
>FP015740 HIPK3_2             :+U  EU:NC; range  -499 to   100.
AAAAAAAAATTAAATCTTAGATCTTGCTCCCCATTCCCACCACTCTTCTATATACCCTGT
CCCCCGGGTTCACTAGACCCAATTCCTTCCTCAGCCGAACATGTCTGGAGCAGTCGGAGG
AACAGACGTGGAGAAGAGGTCGCCACGAGGCCCCACCACTCTCCTTCCTCACCTGCTCCG
TGGCTCCGTCTCCTGACATGGCCTCAGCTGATTACAACGTGCGCACTGACCGTCGATGGG
AAGCTAGAAAAGAAAAATTAAACTAAAAACCACCCCCAAATCAGTAAAGTTACCCCCTGC
CCAGCTGAGCCAGACCGCCAACACCAATCGCCACCGCCCACTCAAATATGAATTAAAATG
GCTGCGCCCCTGCCGGCCGAGGAGGAGGTGTGTGGCTTCCGCATTAACTTCCGGGGCAGT
GGGCGGGGCTAATTTCGCGACTCTGGTTATTCCGAGCGTGCAGAAAGCAGCGAGATCCCG
GGGCGGGCCCAATTCCTGGGCTGACGTCACTACCCTGGCTTGGAGAGGCTGTTGCTGAGC
CGGCTCCAACCGGCTGGAAGGCGGGAAGCTGTTTCGCCTGGAGGCTCGCGCGCTTTTTGG
>FP023133 MLLT6_1             :+U  EU:NC; range  -499 to   100.
GCAGGCAAAGCAGCACGGAGCGAAAGAGCGAAAAGCTCCCTACCAAGCCAGGCTTTGTTC
CCTGAACCTAAGACTTTACCCGGCGGCTGGCGGCGGGCGGGCCGGGAGCGAGCGAGCGGA
GGCGCGCGGCCATGGCTGCCGCGGCCGGGCAGGGGGGCCGGGGGGGCGGCGCGTGAGCGG
GTGGCGCGGGGCGGCGCGGGGCGGGCGGGCGCCCGCGATGTGCCACTCGGCGCCTCCCCC
GCCGGGCTCGGGCTACGCGGCGGCGGGGCGGCCCTAGGAGCCGGGCGAGCGGCGCGGAGG
GGGCGAGCCCGGCGTGCGAGTCTCATTGTTGTGGGGGGGGCCCGTCGGGGCATGAGGGCG
AGAGCACGGCGGGGGGGGCGGCCAGACAGAGCGAGCGAGGAGGAGGAGGAGGAGGACGCG
GAGGAGGAGGAAGGAGGAGGCAAAGAAAAGAAGCGGCGGCGGCGGAGGGAGAGGAGGAGG
GGGCGAGGAGGCGCGCGGCCCCCCGCTCCCTCCCTCCCCCCTGACCCCCGACCCCCGCCG
GCCGGCCCCCCGCCCCAGCCCCGGAGGGAGCTCATGGGAGTATGAAGGAGATGGTAGGAG
>FP021145 RAB40C_3            :+U  EU:NC; range  -499 to   100.
GGGAACTTGGCAAGGCGCCATCTCTACAAAAAATACAAAAGGTAGCCGGGCATGGTGGCG
CCTGTAGTCCCAGCTACTCGGGAGGCTGAGGCTGGAGGATCGCTTGTGCCGGGGAGGTAG
AGGCTGCAGTGAGCCGAGATCGCGCTACTGCACTGCAGCCTGGGCGACAAAGGGAGACCC
TGTTTCAAAAAAGAAAAAACTGGTGCGTCGATGTGGTCGCCGCTTAGTCAGGCCATGTCT
TCAGCTCTGGGGGACGGGAGGTCACTGGAGGTGTGGGGCTGCCCGTCCTGGCGTCCCTCT
GTGTAAGCAGCACCTGCTCCCGGAGGCACAGCCCTGGTCGGGGCCCCTCTGGAGGAGGGT
TCTTGCCGGGCTCTGCTCCTCGCCGGCGGGGCAGACGTGACGGGCTCCGCACCCGGTCTG
GAGAGGGCTGCGCTGGGTCGGCGCTGACGTTACTGCTTTTACTTACGACTGTAACAGCGC
TACTGAACGCAGAGCACGTATCACAAAGCTCACCCGTTCCGAGTGAGTAACTTCACCGAG
AGAGGCAGGACCATCCCCACGACGGTAGGACCTTCTCGTCACCCCAGAAAGAACCACGTG
>FP012729 ZFPM2_1             :+U  EU:NC; range  -499 to   100.
CCCTCCAACTCCCACCCACCCCTGCCCCCATCCCCCACCACCGCCTGGATCCCCCGCACT
TCGCCCGACCAAGGCCGGGGCCGTAGTTTGCATCCGGACTGGATTTGGATGCAGCCAATC
CTCCTTTGGCTGATGGAATAGTCTCCCCTCCCCACAGCCCCGGCGCGCCCCTCCCTCGCG
CGCCTCGCCGCCTCCCGCCGCAGAACAGGAGCTGCGCGGCCCGGAGCGGCGGCGGCGGCG
CCGGAGTATCCGTCCCGCACGCCGGGGCGAGGGGCGAGCGAGCGCGCTCCTCCTCCCGCG
CCCTGCGCCCCCGCGCTCCCCCTCTCCTCGCTGCTCGCTCTCCCGTCCCTCCCTCCTTCT
CTTCCTTCTTTCCGTGTTATTTTTCTCTTCTCTTTCCCCTTTTCTCTCTCCCTGACCGTT
CGCTTGTACATTCCCATTCTCCCCCCGTCGCTCTCCTCTCCCCCTCCCCTCCTCACTGTC
ACACTCTCTGTGCCCCCGTCTCTCTTCTCTCATTTGCTTGCTCATCTCCGAACGTGAATC
CGCGGCTCCCGGAGGAGCCCAGCGCCCGGAGCACCTGGAGTCCGGCCGGCGGCGGGCCGA
>FP023605 STXBP4_2            :+U  EU:NC; range  -499 to   100.
CCGATAAAGGGGTACGGCAGCGTAGGACGCCCCCAGCATGCCCACGGCGACAGCGGCCAC
GTAAGTGAGGGTCGTCTTGTTCTGCCGCCGCCGCTCCTCCTCCTGCGCGCGTGTGAAAGG
GTTCGAGCTCTTAGGCCGCCGCGGCGGCTGCAATGCTGGATGCCGGGCTCGAAGGCTGCA
GCGCTTCCATGTCCCAAGCCACCTCAGTCCTCTCTCGGCACCTCCTGTCCCACTCCACTC
TGGCCTAAGAAACGGCTCTACCCTCTCTGCAGCCCTGGTTGGAGACCCAGGGTGGATCCA
GCGCCAGCCACAGAAAGGAACGCACCTCCATCCAGGACGCCAGAGCCCTCCCATAACCCT
CTGAACTAACACCCACCCGCCTCTCAGGGACGAGAGGTCAAATCTCGCGAGGCGTGCTCC
GTCTCGCGAGATCTGGGTTGAGCCTGCCGCTGCCTTGGCTACCAGGCTCCTCAGGTGGCA
GCGCTTGCAGTCGGGCTACGGAGGCCGGGTTGCCAGATTACGGGTAAGTTTGCGTTTTGC
TTTGTGACTGTTACTCCCACTTCGCTTCTCGCCAGAACGTCTCTTAACATTTAGGAAAAT
>FP009974 SMAP1_3             :+U  EU:NC; range  -499 to   100.
TTGGATTTAAATCTCAACTCCTCCACTAGTAGTTCTGTAATCTGGTCAGGTTACTTAACT
CCTCTATGCCTCACTTTCCTCCCCTGTGTAATGAGGATAACAATATCATAAGGTTGGGGA
AAGGGTTAAATGAGCTAACAGTTCGTTTAACAGAGTAATCACTCAATGAAATGTTATCCC
CTAATACATGTCACTACTAGATTATTTCTCGCCCTTAAAATGTAAGAGACCGTTTTTCCT
CTTTTCTTCCATCCGTGTCTCCAGCTTCTAAACTGCAGGCGAATAAACCTCGAATGAGTA
AATGAACCCACCCAGTCGCTAGTTATTTCTGCATTTCCAATGTTGTGCCAGCAAGAGCAA
AGGCAAATGGGCAAGTCAAAGTAGGCTTCTTGTAAAAGGTCTTCCATTACTGGGTTTTAC
TAGAGGCCCTTGCGGACCATCACATCTCAAAAGGGGGGAAAGCTCGTATGAGGCAGTGCC
AGCTACCTTTCGGGAATCACCTTGGGCAGAAGGCCTTTTTGCAAAAAGACTCGGCAGCCC
GGGCCCCGTAGGTTCGGCGCATGCGCAGCGCGCTCGGCGCCCGGGTTCCTTCCTCCGCGC
>FP019378 TSSK4_1             :+U  EU:NC; range  -499 to   100.
GTACTCATATATCAATGAAAGGTCTGATCTTTAGGAGTTTCACCAGACTGTGGAAGGTGC
CTCTGGGAATGAGTACGTTTCCAACTGCACTTCATTCTCTTTTTTTTTTTTTTTTTTTTT
GAGACGGAGTCTCGCTCTGTCGCCCAGGCTGGAGTGCAGTGGCGCAATCTCGGCTCACTG
CAAGCTCTGCCTCCCAGGTTCACGCCATTCTCCTGCCTCAGCCTCCCAAGTAGCTGGGAC
TACAGGCGCCCGCCACTACGCCCGGCTAATTTTTTGTATTTTTAGTAGAGACGGGGTTTC
ACCGTTTTAGCCGGGATGGTCTCGATCTCCTGACCTCGTGATCCGCCCGCCTCGGCCTCC
CAAAGTGCTGGGATTACAGGCGTGAGCCACCGCGCCCGGCCGCACTTCATTCTCAAGTTT
TGTGGCCAACGATGGATAGGAGGTGGATTGTGATGTATTCGGAACATGGGACCTTGAGGA
GTTCCGTAACCAAAAGGAGAAAGTAACAACAGCCAGTGGAGACAAAAAGAACTGCTTCTC
TTTCTTTCCCCCTCCAAGTTCCTAGTGGAGGGCTGAGTCCAGCATCCCAGACTCGTGTGA
>FP016575 NDUFC2_2            :+U  EU:NC; range  -499 to   100.
TTTTTAGTAGAGACAGGGTTTCACCATGTGAACTGGTCTTGTACTCCTGACCTCAGGTGA
TCCACCTGCCTCAGCCTCCCAAAGTGCTGGTATTACAGGCGTGAGCCACTGAGCCCAGTG
CTTTTTTTATTTTTATTTTTTTAAGAAATGCCATAACAGGCCAGGCGCTTTGTCACCCAG
GCTGGAGTGCAATGGCGCAATATCAGCTTACTGCAACCTCTGCCTCCCAGGTTCCAATGA
TTCGCCTGCCTCAGCCTCCCAAGTAGCTGAGACTACAGGCACCCGCCACCACCCCCAGCC
AAATTTTGTATTTTTAGTAGAGACAGGGTTTCACCATGTTGGCCAGGCTGGTCTCGAACT
CCTGACCTCAGGTGATCCACCTGTCTTGGCCTCCCAAAGTGCTGGGATTACAGGTGTGAG
CCACTGCGTCCAGCCAAAAATGTAACTCTTAATACACATGGACTAATTTTTGCTTTCTTT
GGGATTTGTCATTTGAATTTCAGGTTTGCATCGCCAGCTTCTATATATTACGGCCTTTTT
TTTTGCTGGATATTATCTTGTAAAACGTGAAGACTACCTGTATGCTGTGAGGGACCGTGA
>FP005432 CACNA2D2_2          :+U  EU:NC; range  -499 to   100.
GAGGAGCGGCAGGGTCTGAGGTGTGGGGGCGGGGGCGCACCCGGGGCGCTCGGGTAGCAG
CTGGGGCGCAGGACGCCCGAGCCAGTAGGGCAGGATTCGGGCTGCGCGGGGACGAGAGGC
GCGCGGGCACGGGTGGGCGCGTGGCCGCGGCGGGGGCGCGCGGGGGCGGGCCAGCCCGGG
AAGAGAGAGGGAGGGAGGGAGAGAAGAGGGCGGTGCCGGCAGGTTGGCGGCGGCTGCTAT
TTGAGCGCAGGTCCCGGGCCGGGCGCTCAGAGCGCTTGGAGCCAGCGCTGCAGGGAGATA
GCAGCGCGCAGCCCGCAGAGGCGCTGCGGCCCGTGCAGCCCCGGAGGCCCCTCGCGGAGA
AGGCGGCGGCGGAGGAGAGGCCGAGTTACCGCCCGCCGCCCGCGCCCCCCCAACCCCGCC
GCCGCCGCCGCCGCCGCCACTGCCCCCCCTCCCCGCGGCGCCGCATCTTGAATGGAAACA
TGGCGGTGCCGGCTCGGACCTGCGGCGCCTCTCGGCCCGGCCCAGCGCGGACTGCGCGCC
CCTGGCCCGGCTGCGGCCCCCACCCTGGCCCCGGCACCCGGCGCCCGACGTCCGGGCCCC
>FP012485 SULF1_1             :+U  EU:NC; range  -499 to   100.
GTCGACAGGGCACAGGGAACTCCTGGCCAACCATCCTTAGGAAAACAAGAGACCAGGAAT
AAAGAGAACCAGCAGAAGCACCTGGTCTGAGTCTAAGAAACATCAGTGTTTACTAAGCAC
TTGGTCTCTGGAACGCCTGGCTTTCCAAATACCACATCTTCCCATCCACTCCATCCTGCC
ACAGGCAGCTACTGTGTCGGGTGCTCAGGGAGCCGGAACCACATGCCTGGAAACCCTGAG
CCCCTGCCCGCCGCCGTCCAAGCCGGCCGGCTGCAGCGCAGTTTGTTTGCCGAGGTTTGC
ATGCACATATTCAGTTGCCCTTTTTTTTCCCCCAGTCCTTTCAGCCGTGTCCCGAAATTC
ACCCTTAGTGTAACTTCTGCCTCTGCTCCTCCTCTTCTTGGAACTGCCTTTTGTTTGTCT
GGCAGCGTTGGTTCTATGGGGGTGTGTGATGATAATAATACGCGGGCTTATATAACCGTC
TTCATCTTGCGAGCACTTCGCAGACCGTCGCTAATGAATCTTGGGGCCGGTGTCGGGCCG
GGGCGGCTTGATCGGCAACTAGGAAACCCCAGGCGCAGAGGCCAGGAGCGAGGGCAGCGA
>FP022710 SLC25A35_2          :+U  EU:NC; range  -499 to   100.
CTCACGCCTGTAATCCCAGCACTTTGGGAGGCTGAGGCGGGTGGATCACGAGGTCAGGAG
ATCGAGACCATCCTGGCTAACACGGTGGTCTCTATTAAAAATACAAAAAATAAGCCGGGC
GTGGTGGCGGGCACCTGTAGTCCCAGCTACTTGGGAGGCTGAGGCAGGAGAATGGCGTGA
ACCCGGGAGGCGGAGCTCTCAGTGAGCTAAGATCGCGCCACTGCACTCCAGCCTGGGCGA
CAGAGCGAGACTCCGTCTCAAAAAAAATAAAAAATAAAAATAAAGAGCCTAAGGACTAAG
GATTTAATTAACCAAGCACCAACCCGTGCAGCCTCAGGAGACTGGTCCCGCAGCGCAAGT
GTGTCCCTCTACCCCCCGCAAGCCGGGCCGCGTCTTCCTGGCTCTCCTGGCGCCGGCACC
GAGCAGGGCGTGGACCTGAACTTATGTGACCCCACCCGGTCACAACCCGGGGTAGGAAGC
TAAAGCCGTCCGCCCACCCGAGGGGCGGTCCCAGCACCCCAGTGGGGGACTGCTGCGCTC
GGCCTCTGTGTTCGATCGGGAACCCAGGTCTCTTCCCTGCCAATAACAAAACCGCCGCGT
>FP029044 SH3BGRL_3           :+U  EU:NC; range  -499 to   100.
CCCAAGAGCTGAGGAGGCGGAGGAGGAAGGAGAGGAGAGGGAGAGGGAGAGAGAGAGTGA
GTGAGTGAGAGAGAGAGAGAGAAGAGAGAGAGAGAGAGAGGAAAAAGAGAGAGAGAGAGA
GAGAGAGAGAGAGAGAGAGAGAGAGAGAGACGCGGGGGGTGGGGGGGCGGAGAGAGAGAG
AGAGAGAGAGATAGACGGAGCGAGAAGAGGGAGGAGCCGAAGTGGCGAAGAGGTGGGCGG
GGGCAAAGGGGGTGGAGAGAGGGGAGGGTAAAAATGGTGATAGGGTTTTGCAGCGCTCAT
AGTTCCCCGCTAGAGGCACTAATACAGCAGCTGAGCCTAGACTCTCCCGGAGCCCGATGG
TTGCTTAGCTACAGCTCTGGGAAGGAGGGGGAGGTGCTAACTGACGGCCGACGCTCTGGC
AGCCGCCTTGGAACTCTGTGGTGGCATTCGCGTCTGCGAGCTCCGGAGTGACTTTCCCTT
CCTGTGAAGGCAATCCGGCCCTTTCCGGTGGAGGACCCTTCCCCCTGGGTTGATCTTGAG
GAACTTAAGAGACGGTGTTTTGACTCGACTCCTTTCCCCTTTTTCCTCCCGGTACCAAAG
>FP028273 CACNA1I_1           :+U  EU:NC; range  -499 to   100.
ACCCCACCCCAGGCAAGAACCTGGATTTTAAGGAGCTGGCCGCGGGCTGGGGGCTTCCTA
CCCTCTGGGAAGGGGTGGGAGCTCACCAGCCGCCGCCGTCAGTCTGTCTGTCGCCTCCAC
GCCTCCCCCCTCCAGCGTCCCGCGCCTGCAGCTTTCCCCGAAGACATTTGGTGTCAGTAT
AAGGACGGCTTTTCCTCGCACGCAGCGCGGCTCGGTCTCGCCGCCGCCGCACGTCCCCGC
ACCGCCAGGCGCTCGGGCTCCTCCGCAGCCCCCGCCGCGCGCAGACCCCGCGCTTCGAGC
CCTGAGCCGGAGGCGCGAGCAGAGCCGAGGCAGGCGAGAGACCGGCCTCAGCCCCGCGCT
CCCCGCCGCGCTGGTCTCTCCCGGGCACTTGCCCCGCTGCTCGGTCCCCGCAGCACCCGC
GCCCCCGCCCCGGCCCGGAGCGCCGCGCTCCCGCCCGCCGCCCGCCCAGAGCCTCGCCGT
CCCTCCAGCCCGCCGCCTCCTCCTCCTCCCGCCATGGCCCGGGCCCCCGGGCCCGCCGCC
CCCCGCCCGCCGCCCCCCGCGCCCCGGGGGCTCAGCTGATCCTGAATTGGCGGGGGGTCG
>FP020619 HERC1_1             :+U  EU:NC; range  -499 to   100.
GCTGCGATGAGAGATAAAGAGCGTGGGGCGCCGGGTGCGAGGCGGAGATAAAGGGGTGAG
GCCCTGGCCCTGCCGCCGGCCGTAACACGTGTCCCTTCGCCTGGCGGCGGGGTCTTCCCT
GCCCACCACGAGGAAAAGGGGGCGCACTGCATGGCCCCCCACTCCTCACCACCCTTTGTG
AAACGCCCCCAATTGTGCTTCATCTGTGGAGTCAGGTCCCCGCAGGCGGTCGGGGCTGCC
CGGATTCCGCGACGGCTGAAGGGTGAGGGCCGCGCGGTAGCAAAGTGTCCCCAGCACCTA
GCTTGGCTCCCCTCGCTCCCAAATCCCTTTCCCCTTTTCGCTCAACCCCCAACTCCACCT
CAGCCGCCTTCCTCTCGGTTCCCCTTTCACCTCCCGCGCTGGGCCTGTTGGGCGGGGCGA
GGGCTCCCGGCTGCGCGAGAGTTCCGCCCAAATCTCGTGAGACTCGCCTGACGCCGCCGC
TGCTGCCGCCGCCTCTTACGTCTTTCCCTTTGACAAGTCGCTGCTGCTGCAGCAAAAATA
AAGGACGCGACCGCCGCAGCCTCTGCGGAGCCGGGCTCGGGTCGCCGGAGCCGCGCCCCA
>FP005629 MAGI1_1             :+U  EU:NC; range  -499 to   100.
GGCGAACCAGCCGGGCTGGGTGACCGACAGCCTGGCCAGCCACTGGCCGAGGGCGGTTAG
GAGGCTTAGGGCCGGCGCGAGTGCGTGCGCGTGTGCGTGAGTGTGAGCGCCAGGGTGAGT
GTGGCAGCCTCCCCAACCCCCACCTGTTTGAAATGGTTTTCAAATGCCAAAGCCAGATTG
CCCGGGTTTCAAAAGTTGCAAACAGTTGGAGTAAAACACGTGTGCGGCCCTCCAGCCCCA
AAGGAATCCGCGGAGTCCAGGGCACTGAAAGAAAAGGAGAGAGGATAGGGGTTCAGGAAG
GGTTGGGGGGGAGTTGCCTTCTCCCGGCAGGTCGGTTTTAGGACCCATCGGGAAGCACGT
TGGAATCTCTCCCTTCGGGGAGGAGGGGAGGGGTGGGCCGGCCGGCTGGCGGCCGCGGGG
CGCATGCGCGCGCGTCTCCTGTCGCCGGCCGCTGCGCTCCGCGGCGCGGAATAGAATGAA
CTGTAACAAAACAAGCCGAGCCTTTGTATCTGCTTAAAGGGGCCGCGAGCACTTACCTCC
CGCCCTGCTCCCCGCCGCCCCGCCACCGCGTCTTCAGGGCTCCCGGCAACTGGCTGGAAG
>FP017724 SCN8A_4             :+U  EU:NC; range  -499 to   100.
GATGATGGTGATGTACAGATGGGTTTTCGGTGTAGATGTCCTTTCTGGTTGTTAGTTTTC
CTTCTAACAGACAGGACCCTCAGCTGCAGGTCTGTTGGAATACCCTGCCGTGTGAGGTGT
CAGTGTGCCCCTGCTGGGGGGTGCCTCCCAGTTAGGCTGCTCGGGGGTCAGGGGTCAGGG
ACCCACTTGAGGAGGCAGTCTGCCCGTTCTCAGATCTCCAGCTGCGTGCTGGGAGAACCA
CTGCTCTCTTCAAAGCTGTCAGACAGGGACACTTAAGTCTGCAGAGGTTACTGCTGTCTT
TTTGTTTGTCTGTGCCCTGCCCCCAGAGGTGGAGCCTACAGAGGCAGGCAGGCCTCCTTG
AGCTGTGGTGGGCTCCACCCAGTTCGAGCTTCCCGGCTGCTTTGTTTACCTAAGCAAGCC
TGGGCAATGGCGGGCGCCCCTCCCCCAGCCTCGTTGCCGCCTTGCAGTTTGATCTCAGAC
TGCTGTGCTAGCAATCAGCGAGACTCCGTGGGCGTAGGACTCTCTGAGCCAGGTGTGGGA
TATAGTCTCGTGGTGCGCCGTTTCTTAAGCCGGTCTGAAAAGCGCAATATTCTGGTGGGA
>FP002021 CADM3_2             :+U  EU:NC; range  -499 to   100.
GTGGCTGCACTCGCCAGCTGGCCCATGGCCCTGTCCGACTCCCCTCCCTCCACCCCAAGC
CTAAGAGGGGTGAGCGCAGGGTCCCACTGCTGAGCCAGCTCCCTCCCTCTGATCCACACC
CGAGCCCGGCTGGCCGAGCTCCCGGGGGAGAGGGTGGAAGGCACCACGAAGGCAAGGAGG
GGGTGTGGGAGGCGGGGGGTGTGGGGAATGCGGCAGCCTGGCCCCCCCGCGACCAGCCCA
GCCCCCCGCCAAACCCCCTCCACCTCCAACCAAATGGTTTGCTCCGAGCGCCCTATTTAA
TCCCCGCGACTGCAGCAGCGCCGGCTCCCTCCCGGTCCCCACCTCGGCCCCGGGCTCCGA
AGCGGCTCGGGGGCGCCCTTTCGGTCAACATCGTAGTCCACCCCCTCCCCATCCCCAGCC
CCCGGGGATTCAGGCTCGCCAGCGCCCAGCCAGGGAGCCGGCCGGGAAGCGCGATGGGGG
CCCCAGCCGCCTCGCTCCTGCTCCTGCTCCTGCTGTTCGCCTGCTGCTGGGCGCCCGGCG
GGGCCAACCTCTCCCAGGACGGTGAGTGAGGGAGGGGGCGGCGCCTGGGGAGGTGGGGAG
>FP007344 MYOZ2_1             :+U  EU:NC; range  -499 to   100.
CAAAATGCTTCCTGAGTTCACTATTCAAATACTACATACTTTTCTCAACCTAGCATGAGT
TCTCACTACAGCTTAAGAACTGGCTCTATTGATCCACCCCACATTACTTCCTTTCTTCTT
GAGTCTACATAGATATTACTGCCTATATTGTTCATTTTAATTATGAAAAATCTATCATTC
TGTTCTGATTCATGCATGTGTCTCTTGCCACCTCAATTAACATGTAACATAAGAGCTAGA
TGTTTAAAAGTGTTTAAAATCCCTTTTGGCTACTATCTGTTCAACAGAAAGTGCTCACTA
AAAACTTTCTGCATGTCCAATGAACGTTTCATTTAACCATCTCACAAACTAGAAACACAA
TGGAGAGAGCCTAATCTTTCCCTGTTCCTCCCTTTCGCCAGGAAGATATGAGTAGCTAAA
GTATTTGGTGCTATATATAGCCAGTTGATGTCAGCTGAATGCCAGTCTCTTCAGAAAAGC
TCAGTCCCCAGTTTGAGTCAGAGTAGGGACCATGCTGTCCCAGGTTCAAGGATAAAAACC
ATCAGGCCCAAGTGCCATCCATAGTCCATCTCCAGAGTCTTCCTCCACAAACTGGGATTC
>FP001232 RBMXL1_1            :+U  EU:NC; range  -499 to   100.
TGGGAGGCCGAGGCAGGCGGATCACTTGGGCTAGGAGTTCCATACCAGCATGGCCAACAT
GGTGAAACCCTGCTCTACTAAAATACAAAAATTAGCCAGGTGTGGTGGCGCATGCCGGTA
ATCCAAGCTACTCAGGTGGCTGAGGCACAAGAATGGCTTGAGCCTGGGAGGCAGAGGTTG
CAGTGAGCCAAGATTGCGCCGCTGCACTCCAGCCTGGGCAACACTGTGAGACTCCTGTCT
ACAAAAAAAAAAAAAAAAAAAAAAAAAAGCAACAAAAAAAGGGCTCCTGTTAATTATACA
CACTTTTGAGCTTAATATAATTGCATTTTTTATGTATCTTTAAGCATCTTTCCCTGCTTT
ACATTTCCACTTCTGAGTTTTACTTTCATTTCTTCCACCATTACAGGAACATTCTGTTGT
TTTCCTCTGCCATCTAGTGGCAAAAGAAAGTAATTTTCCTGGTTTTTTGAATGGATAGCC
ATACCTTAAAAAGCATCCAGATTGCGCAGTAGTGCTAGCGGCTTCGCGGTTCAGTCCTCC
TAACTGACAGCCGCCACTGGTGCTGAGCTGCTAGGAAGCCCCTGTCGGCGAGCTTGTTGG
>FP018293 ELK3_2              :+U  EU:NC; range  -499 to   100.
ACTGATTAAACTCCGGGCAGAGAGATGTTATCATATCTTTGCTGCATGCATAGCCCAGTG
CAAAAATGCCCATAGATGGACTGACTTCATCTTAGATAGTTGAGGCAAAAACAGAAGAGC
CAGTCAGCCACTTGGCGTTTCTGTCCTCACTTAATTCACCCCTTTAGTTGCTGTACCATT
AATTCTCGATGCTGGATTGGTGACAAATGAAGTAATCTGAAGAGTGTTAAAATTTTCTTT
AAGTGTATTACTTTAATGACAAAACTATATGCTGCTTGAAGGCATCTTGAATCAGATGAC
CCAAGTGTACTGTGAATTCTCAAAGGATTGGGGGTCACGGCTCTCAAATAAGCTCGTTGC
CCTGCTTTGATTTCAATCAGAGCTGAACCACAAGAACAGCATCTTCCTTCAGCCTCTGCC
ACATCCTTTGTGTGTTTTTTTTAAACCTAAATATTAAAGCCTAGTAGTTTGTCTTTCAGA
AAGGAGAAACTTTAAAACCTTGATGTAGATCAGACGTGCACCAGATGATTCAAATATTTT
ACCTAATGAAAGGGGCAATTTTCTTTTTCTTTCTCTTCTTTCTCTTTCCCTTTTATTTAT
>FP026673 PCED1A_1            :+U  EU:NC; range  -499 to   100.
CAGGAGACTGGGCACTCGCTGTCACCCGCGAGCTGCCTCCCTCAGCGAGATCTGAGCATC
TTTCCGGAGGCTAACAGACCTGGGCTTCGGGGTGACCACTGTGCTTGCCTCAGTTTCCTT
TTCTGGAGCAGGGGAAGGCCCGGCTCCCTGCCCAAAGGCGGCTGTGCGCTAAGTGGCAGA
CGCTCGGGGAGAGCCGGCGCGGGGCGGACCCCAGCGCCAGTAGTGACAGGGGCGAACGCC
GCCGGGAGACTCCAGCCGGCGGGCGAGCAGGGTAAGCCAGGCCGTGGGCGGGAGGGCGGG
GCAGCTCACCGGTAAAAGGCAGAGTCCCCGAGTGGGTTCCAGTTCGCCGTGTAGCAGTCC
ATGGCTGGTGCAGACGGCAGCTGGGAAGCACCGAGGGGACACCCACCTAGAGCGGGCTCC
AGGCCGGCACTTCCGCTTCCGCCCGTCCGGGTCACGTGGCGAGGCCGCCGCCGCGGCCAT
CACCACTGTGGGCAGCCTCACTTGGCTGCCGCCCCGAGACCCCAGCCCGTACCTGGGCTT
CGCGCCCGCCAAGTGGGCCCAGCCCTGGCTCCTGCGCCCTGTGGCGGCCACCTCCATCGC
>FP024321 RNF138_2            :+U  EU:NC; range  -499 to   100.
TTCGGGGCTCCTAGGTGAGAGTCTCCCCGGCGGAAGCGTGGAGGGGCCGGGGTGCCGGGA
AGCGGGGCGGGGAGGAAGCCGCGGACACGGGCTGGGCACTCGGGGCTCGGGGTCGGGGTG
AGTAGAGGCGGAAAAGCAGTGAAAAGGGAGGCCTTGGGCGAAGACGGGGGCTGAGGGCGG
GGCGCGAGCCCGCGCCTGGAGCCCGGTGAGGGCGTGGCCTAGAGCGTGAGGCCGCGTCCT
GGGGCGGGGTGAGGGGCGAGCGGGGCGGGCCCACGGCATGCTGCGAGCCCAGCCTCCCGC
CAAGCACCGTCCCCCATCCAGCCCCCTGTGGGAGGAGCCGTGGGAGGGGTCGCCTCTTGC
CCGGCGCGTGCGGCAGTAGCGTCTCTGCGTTCGGCCCCGCCCTACCCAGGGCCCCGCCCC
CTTCCTGGCGCGCGCTGTATCCTGATGCGATCCCCCTCCCCCCTCCGGGTTCATGTAGGG
AGTCGGGCCCCGGGCCGCCACCGTCACCTCGGCCGCTGCCGCTGTCGCCATCGCCTTGTT
TCCCCATCCCCCGCCATGGCCGAGGACCTCTCTGCGGCCACGTCCTACACCGAAGATGAT
>FP010300 THEMIS_1            :+U  EU:NC; range  -499 to   100.
TTTTTAATGTGGAAGAATAAAAAGTGGTTTCAATACTCTCTCCAGAGTATAGTATCAGAA
TTCTAAAAAGAGCTGACGCAAAGCACTTTTATTACCAATTTTAATGTAAAGGCACTGACA
GTATGCAAATAAGGCACAAAGCCAAGCTTTAGAAATGAACTAGAGAGATAATGAATTCAC
ATGGTGCCATTTTTAAGATTAGACTTTAGTCCTATATTCCTGTTCTTTGTTGGTGGGCAA
GCCACAAGCAACTCTGACCTCAGTTTTGCTACCATAGTAGATGCACACCTGGATTAACAA
AGGACAGAATGCGCTACTTAGCACGTCTCATTTTTTGGGCAGTGTCTGTTCACCCCACCC
CCATCCTGTTCAACTTCAATGTCAGAAGGAAATGAAGCCACAATGTGAACAAAAAGAGCT
ATAACATTTTTTGTCTCCTGCTTCCCCCCTCCCTCTTCATTGTCCTCCCCACATAGAGCT
ACTCCACCCCACTCTGGCTGTAGTGTGACATTCCTGCCTGCCTGAGGAAGAAATGGTGAG
CAGGGGCTGCAATTGCAGACAAGTGTCACCCAGAAGCCACAAGTTTCTGTGAGCACCAGG
>FP025201 CYP4F3_2            :+U  EU:NC; range  -499 to   100.
CTGTGGGGATTGGCTGGCCCAGCCCAGCCCAGCCTAGCCTCCCACAGCCTTCCCTACATC
AGGGGCCAGGGGAAAAAACCTCCCAGAAGAAGGGGAGAGGAGGTTGTGTGGGACAAGGTG
CTCCTGACAGAAGGTGCCAGGGTGGGGGTGGTGGGCCTGGGGCATCCTAGCCTGTGATGG
AGATGGGCACTGGGCAAGGGATTGGGCGCACACATAGGGGAGCCCCAGCCTTCCCACATT
CTCCATTGCTGCCCAAGGCCCAGGCAGCTCCTGGTTGCTGGCTTGGAGGATGAGTGGTTT
TCTAACTGAAACCAAGCCCCTGGCAACGTCCTAATGATTCAGGCTGGGCCTTTCTGGACT
TTAATCAGTTTCTCTGTCTTTCTCAATCTAAGTGCTTACCGGGTAACTGGAGGCCACTTG
GTTGCTGGTTTTGGCTGGGCCTTTCTGGACTTTACCCCTCAGCCCCTGTTTATCCATCCC
TGTTTACTCTTACTGTTCTATCTCCAGCACTGCCCGTCTCTGCCTCTCTCCACTGTCCCT
GGAGCTCCCTGGGCCCTTCCCTGGGCCTCAGGACCTCACTCACCACCCCATCTGCCCTGC
>FP005298 SMARCC1_1           :+U  EU:NC; range  -499 to   100.
AGGTCTGTGAAGCCGAAAAGCCTAGGCGTGGGAGTCCCAGATGGCTGTTCACAAATGCCG
CCGGGCCGCTGGGGGTGGAGGGCCTGAGGGAAAGCGGGGCCCGGCGCAGTCCCAGTCCGG
GTGCAGGGCCCTCGGCCAGCACTCGATACCCTAGACAGGCTTTCCCTTGGGCATTTCTCG
CACCAGGCCTTTTCCCTCCAGCGGAGGCGGGCTATGACACATAACCCACCTGCGGTTGTT
GACCGCATAATGATTCGACGTCGGTAGCGAGGGAAGAGCAAGGCTCAAAAACCGGCGCTC
ACTAGGGCAGAATGCAGCCTACGGAGGATGGCGGAAGAGGCGGCTGAGGCCGCAGGACGT
GCTATTCCAAGGCACGGCCGCACGAGTGCTACGCATGCGCGTGCGCTGGCTCGCGTCAGA
TACAGTGCCAGTTCCCAGATGGGGCGGGGCCGGGCGTCCGCGCCGGAAGAGGGTTGGCTG
GGCGGGGCCGGGAAGCGGCAGTGGCGGCTACGCGCGCGGGGGTGCGCGCGGGAACGACCG
GGAAACACCGCGAGGGCCGGGGTGGGCCAGGCTGTGGGGACGACGGGCTGCGACGATGGC
>FP013672 ZNF483_1            :+U  EU:NC; range  -499 to   100.
TTGACGTTTTTAAAACGTCCGTCTGGCTGTGGAGAATAGCCAAGAGAAGTAAGGTATAAT
CAAGAAGCTATTGCAATAATCCAGGTGAGCCATGAGGGTGGACTGGACCATGGGGGCAGG
TGTGGAAGTCATAAGATTAATATGTGTTTAACTCAAGTTGTGGCATTAATTATGGCTTGC
ATTAAATGCATCGGTAATATGCTTCTGCGGTGGATTTTTCCACCTTAGATTTCAGGGAAT
GGAAGTGATGGGAGCGGGTAGGGAAGGTCTGAGGTTACTAAACAGATGGAGCCTCCTGGA
TCTGCAAACCTCATACGATTCTAGGCCTCTGAGCCTCTGGCGCAGCAATAATTCTGCAGC
CGAGCCCACTAGCCGCTTCCCAGTGACCATGCGCAACAGGCAGGTGGGAGCCTATGGAAA
GCGCGGACTTTCGGAAAGCTGCACGAGCGCGTTCGGGGAGTCCGGTTCAGCGCCTCTGCG
CAGGCGCAGTGGTTCCCGCAGGCTTGCGCGCGCACTCGCTGCGGGACAAGCTTCTGGAAG
CTCTTTGCGGTGGCGTTGGTGCTGTTTGCGGATGCTGATGCAGGTACTGGTCGTCCCGGG
>FP005524 TMEM110_6           :+U  EU:NC; range  -499 to   100.
AATAGCAGCCCTGAGGCCAGGATATGTGTTCTGGCGGCCCCGCAGCACTCACCCCACATC
TGCGTGCAGGGCCAGCTCGTGGGAGGCATGGGAGGCCTAGGAAGTGTGCAGGTGGGAGCT
GCAGAAAAGCTGAGACAAACGTCTTCCCCGGAGAGGCTGTCAGACACGTGGGTGAGGTGC
AGGTGGACACATAAGTATTTCGTCATGACACCGTAATATGTTCTAAGATTGAGGCATAGG
CAGAACCCAACGAGGGCCCTGGGACAGCCTGGAGGGAGTTTCAGAAGACGAATAGATAGT
AGGACAGAGGGGAAGCCGTGTCTTCTCTAGGTGCTTGTCTCTAGAATCTGGCCAGCACCT
GTCATATGAGAGCTTGGTGAACATTAGGTGAGTGGCAAACAGTGTTATGGGCAGAAGCAG
CAGCTCATGAGCATTCACAGTCACATGGTTTGGTGTCTGGGCCATAGTGTGAAATGCACT
GTGGCTTGTATTCTGGAGCATAGGACAGAAGGACAAGAAGTGAGGCACAGGCTGAGCTAG
ATCGGCAATGCCCTGTGATCCAGGCTGAGGCATTGGGATGTGCTCGTACAGGCGGTGAGG
>FP010518 GTF2H5_1            :+U  EU:NC; range  -499 to   100.
CTCTCCGTGACTACCGAGCCCGGGAAGACGGACCGGCAGGTGCACTCCCCAAGGCCTCGA
CAGCAGCCAGAGAAAGGCAGCGACAGGGAAAGACGAGTCAGGCTCGCGACCACCAGAGAG
AGAGGCCCTCACGCCCAGCCGAGCGTCAGCTGGTCGGTCCGGTCCGCGCGCCAGACGGCG
GTGCTCGGCCGTGCCCGGTCCCTGCCCTCCCCATTCTCCGCTCCCCACCGCGCCCAGCTG
CGCCGACGCCCCCGTCCGCCCCCACACCACCCCTGCCTTCACGTCCTACCTGCCGGCAGG
CGGACTCAGCCCGTGCCCAACTGCTCGTCGGACCCCGTTGTCTGGGGAGCCCTACTCTTT
CCGCGGCTCCCGGCCGGGACCCTCCACCCGGCGGCTGGCGGCTCGTGACCCCGCCCCCTC
GGCCCGCTCTGGGCCCGCCTCCCGCCGGCTGGCTCCACCCACAATAGCGTCCCTAGCGCG
ATGGCGTATCGGCGCAGGCGCACTCTGCCGGCAACGCCGAGGCGCTTCTGCATCTGTGGG
CCGAGGTGTGTGGCGAGCGTCCGAGCGGCTGGGGAAAGTGGGGTGTGGGAACACTGAGGG
>FP012250 DUSP4_2             :+U  EU:NC; range  -499 to   100.
AGGCTCTGGGAGCGGGAGGCTGAAGGACTGGGTATCTGGGGGACGCCGGGCGGAACCGGT
CCTCTAGCGCCTGCAAATCCGGGCAGCGGAGAATGATCACCTTTTGTTCAGCCCGGATTT
TCGACTATCTGATGGCGGCGCGTGCCGGATTTTAGCGAGCCCTGGCGAAACTCTCGGCGG
CGAGACTGTCTTGTCACATTTGGTAGTCGGAAATCCTGGAAAAATCGCGTGCTGTCCGAG
TCCCTGGAGGGACCTGGCGCCCGCCACACCTGCAGGGCAGGGTGGGTCCGCGGCCCTCGG
GCTAGGGAGCGGGCAGGGCGCGTGGGGTCCGGGCGCCCCCCGCCGCGCTGCGCCTCCGCC
TCCCGCCGCCGCATTCCGCGCATTCTTCCGCGCGGGTAGGGTCTGCGCTTCCGAGCCCGG
TAGGCAGTTCAGACCCCCCCACACCCATCAAAGAGCCGCTCCTCCCCCCCGCAGGCGCCT
TCGCCGCCTCCCTCCCTTCCTTTCCTTTCCGCTCCTCTTCCGACCTGTCCACCCGGGAGG
AAGGGAGCTGGAAAGGGGGCGGAAACCTCTCCCCTCCAAAAAGCACAACAAAACTGTTCA
>FP020942 NMB_3               :+U  EU:NC; range  -499 to   100.
GACCCAGAGGTCTGCTTCCTGCCCATAAGCCAGGCCCTCCAGCTGGATGCCCGTTCCTCA
GAAGCGGCCCTTTGTCCCACCCTCCATCATTCTGCATTCCCATTCTGAGCACCTACTGTG
TGCCAGAACATTTCCAGACTGTGATGCTGGCTGTGAGAGGGCAGAGAGCAAGGTGAACAC
GGGTCAGATTCCCCCAAAGGGCGGAGGTGATGGGGATTAGTTTATGGAAGTCCTTTGGTG
CCTAGCACTTGGCTGGACACTGTAAAAATGCCTCTGTTAGCCTGGGAAACCTAGCGACAT
CCAGTCTCTTGGAAAGAAAAAAAAAAAAAGCCAGGCATGAAGGCGTGTGCCTGTGGTCCC
AGCTTCTGGGGAGGCTGAGGCTTGAGCCCAGCCCTGGAGGTTGAGTTTGCAGTGAGCCGT
GATCGCGCCACCGCACTCCAACCTGCGCGATACTGCCAGATCCTGTCTCAGAAAAAAAAA
AAAAAAAAAAAAAAAAAGCCTGTTACCCGGGAGGAGAGCTCCTCGCCCGACCTCTACCCT
CATGAAGAGAGGCTCAGAGGGCTGAAGTGCCTATTTGGCCGAAAGCCGTGGCAGAGTGGC
>FP010053 TBX18_3             :+U  EU:NC; range  -499 to   100.
GGGGGGGGCAAAAATAACTTCACTAATGAGAGAAGTCAAAGAAAGTTACAGGTGGAGTGT
CCTGGGATTTTAAATGGAAATGCAATGGAGGAGTTGCTCATTCATCCACCACTACATGGA
GCGATGATAACGGTAATGGGTCTTGGGAACTTGACTGGGAAATATCCCTTAGCTGGCCAG
GGCTTGAGGATACTTGGCATTTTTGTTTGTCGGTTGGTTCGTTTGTTCCATTAAAATTCT
GAGGTTTAGACAGAAATTCATAAAATAAAATCTGGGGTTATCTCACACTCAAGCGCAAAG
AACATTTACGTTAATATTCCTTTCAGGTCCCTCCTCCTAATTACCTTTTATTTTTAATTG
TTTCCCTCCATCCATGTGGTTGCTCGCTTTTCCAGATGGCTTCATATTTTTGTAAACGGT
TGGGAGACTTAGTCTATCTCGTGGAGGTTCGGCGCACAGAGGCCAGTGCCTTCTTTAGGT
CGCTTCTGAGCGACTCGAGACGGCCTCCCTCGAATCCGCAGCAAAGAGCAACAGACAGGG
CTTCCCTTTCAGTCTGGGTTGCCATGGGGCACAGCTCCTGCTCCGGCCCAGAGTGCCAGA
>FP006786 KLHL5_1             :+U  EU:NC; range  -499 to   100.
TTCAAACTTTTTATTCTCCTCATTATTCTTTATCCAAGTGAAATCTTACCCAGGATCTTA
CTGTATTAATTAGATCCATTTGTTTTCTGAAGGGAGAAGATAGAGGTGAAGGCAATAGTC
TGGAGCCCCACCTTTGTACTCCGCTTTCCTCCTCATTCCCCATCCAAAGAGCACACCTGG
AAAATCACCATAACTCATCTAATTTTACAAATGCTTTTTTAAAAACTTGTTTTGTGGTAT
TTCACTTAGGGACTTAGTTTAGAAATAGAAACATTTTAGTTTTAAAGTGATTATTTTTAA
GTACAAAGGGAAATGCTATAGAATACATTTATTGTTTCAGCAATGAAAGAGTTAATATAC
TAAGCAGCAGAGACTGAGATACTGCAACGGGGATAGTGTTTTCTGTCTCTGTCATTTGTG
GTTTAAGAAAAAGGGGGTGGTGTTCTGCATTTGAAAGGACTTTAATGAATGCTGTCAGTG
TTTGTGAGACCTAATGGTCAGTATGGGAAAGGAGAGCCGGGAAAGTGGTCTAGCTGCTTC
AGGATAGGTGGATGAGAGTTTGCTCTGATTGAACGGAATGTTCCACCGTGTTTCATCTTT
>FP007006 NPFFR2_2            :+U  EU:NC; range  -499 to   100.
TTCTTGGTTGTATTTTTGCTAAGTACTGCTGATTTTGTGTTCGTTGGCCTCAAGCCAGGA
GGTGGTGCTTTCAAGAGCACATCAGCTGCAGTAGTATAGGGAGGATACAAGCTTGGCCTA
GGATCAGGCGGTGTGTGGGGCCATGGAGCTCCCAGGAGACTATGTCCTTTGTCTTCAGCT
ACCAGGGCAGGTAGAGAAAGACAATCAGTGGAGGGCAGGGTTAGGAGCTCAGACTCTCCT
TGAGTGGGGCTTGCTGCAGCTGCTGTGGGGGATGAGGGTGTGGTTCCCAGAGGGATTATG
GCTGCCTCTGCTGCCTCACACAGGTTGCCAGGGAAGTAGGGGAAAGCCGGCAACCTCAGG
CCTCACCCAGCTCCTATGCAGCCTGCAGCCTGAAAGGCTGATCTCACTCCCTCTGTGCCC
CTGACAACAGGACTGAGTTTATTTCCAGGGCTGAGAACTTACCCCAGGTTACAAGCCTCC
TAGCTGAGAAAGAAAAGGGACTCAGCTCCTCTGCTGCCCCACAGAGCCTGCAGCAACAAT
CCATCCACTTCAAAAAGTCTGTGGAAGTTCTCAGCTTTCCTGGTATGTTCCTGCCGTGGT
>FP026713 MAVS_1              :+U  EU:NC; range  -499 to   100.
GCCTACCTACCCAGCAGTCCCCCGCCCGCTCCCACTCCCACAGGCCCAGCGTGCACGTCT
CCAGGATAGGCATCCTTGCCCCTGTGACTTCAGCGGCACCCAACGTTTATTGGGCACTAA
CTGTATGCCAGGCCATGGGGGTGCCGGAGAGAACGACACGAAGACCCTCACCCCTCAAAG
TTCCCAGGGGGAGGAGGGGCTGCTTCACTTGGGAAGCGTGGGGATGGAATTCTCAGCCCC
CCGATGACTCCGAGGCCGGCCACCTGCCTGGTTTCTGGCCGGACACCGGACTTCCCCTGG
AAGTTGCTCGAGACTGCGCGCCCCCAGCAAAAAATCAGGTCGGTTCTCCGAGCCCAGTCT
AGCGCTTCCCGACCCGCAAACCAAGGCCCAGTGACCGTCCCCGCTGCGCAGCCGCCTGCG
TCGCCAGCCAACCACGCGCGGCCGAGTAGCCCCGCCCCTCCACATGGCCAATGGCCGCGC
GCTCTGCCCGCCCCGCCTCCTCGCTGCGGGAAGGGTCCTGGGCCCCGGGCGGCGGTCGCC
AGGTCTCAGGGCCGGGGGTACCCGAGGTAAGATCGCTTCCCGGGCGTTGGGTCCTTTCGG
>FP011884 ZNF775_1            :+U  EU:NC; range  -499 to   100.
TCGCGGCTTGAGGGCAGCCACAGCCTCAGCCGGGGTTTCTGTCCGGGCCCTGATGGGTCC
CCAGCAGGGAGAAACAGCGTCCGGCGCGCTGTGGCGCTCGGCGAACGTGCGCTGAGTTCA
GGCGTTACAACGGGGTCGCACGCGGAGTCCAGGCCTGGCAGGGGTGCCAGGACGCCGCCG
GCCATCTGGGGCCCGACCTCCCAAGGTCTCCTCCCCGCGGCCGGCGGCTAGCGCGCTCAC
GGCGCCCGGGCCTTGCGCGCCCGCCGGGGGCGAGGTCAGCCCTCCCCCCTCGGCTATTGG
CTCCAGAGAACAAAGGAGCCGCCCCGCGGGCTGCTCCGATAGGGCCGGGCGGGTCATCTG
AGCGGCGCAGCCAATGGAGTGGCTGGGCGGCCCCGGGGATGGCCAGGCCCGCCAGCCAAT
CAGGCACCCGTGCCCGCCCCGCCTGCCCCGGGAATGGCCAGGGCCGGGAGCCCGGTGCCC
AAGTCGCCCTCGGGGTGGCAGTTCCCGTTAACCTTAGCCACAAAGTCAAAGGTATTTATT
TCCCCGTCGCCTCCCTCCGAGTCCCTCTGCATTTTGGGCGGGGAGGGGCGGTGCGAGGGA
>FP011869 ZNF467_3            :+U  EU:NC; range  -499 to   100.
GGGCCCAGCCCTCTCTCCCGCCTGCCCCCACGGCTCCCGCGGCTGGTTTCGAATCGGGTC
CTCGGGACTCCAGGCGAGGGGCTGCGGGTCTGGGTGGATCGGGGTGGAATCCGGGTGGAG
AATGGGGGCGGGGCCGGAGTTTCCCAGACCGACCCCCCGGGCCGTCCTCCCGCGGGAGCG
CGGCGCTGCACACCCGGCTGGCACCGGCGACTTAGAGACGGCAGCGCACGACTCGCTGGC
TCCCCCCCGACACGGCCCCTCCTCGTTCCCCCAACTCCTCCCCGCCACCCCCCCACCCGT
TCGCGCTCCACCTTTCCCCGGCTCCTCCCTCCGCGGCCGCGAGCACCCTCCCTTGGCACC
CTTCCCCGCAGCCCGAGTGCCTGTCCTCCCCAGCCTCCTCGCCCTCCTCCACCCCCTCTC
CCATCACCCTCCCCTCCCCTCCCCTCCCCTCCCCCGTCCTGAGCTCCCACTTCCACACCT
ACTCCAGGCTCGGAGCCTTAGGACCATCACCTGCCCACCTAAGCCCACGGTGCTCCCTCC
TGGGACCCCACTCCTGAAACCCCCTGCCCCTGCCTCCCCCAGCCCGGTGCGCCGGGGCTC
>FP009342 TRIM40_1            :+U  EU:NC; range  -499 to   100.
GGGATTGAGGGAGGAGGCTCTGAAATGAGGTTTTCAACAAGCGTCTTGGACCCTTAGAAG
TTTCAAGTGACAGCCCTTATTAGTGGCACCCCTTAGGGGCTCCCTCAAACTCAATGCCAA
GACTAGCCTGACTGGAGGGAACTTAGACAATGGAGTGGGCATTTGATGTTCCAGCATCTT
GAGTGGGTGCCATTATTCTGTGACACCTGGATCCTGGGGTTCCATAAGCTGGGGTTCTAG
GATGTCCATTCTTAGTTGAGTCTCATTTCCTGTCATATCGACGTCAAAGGCCCAAGACCT
TCCTCCTCCCCTTGAGCAAACAAGCCACGCCCTGCACCAAAGTCCATCTCACCTTCCAGC
TACCCTAGGTAATTTTCCTGGTAATTCAGTGTTTCTAGGAAAGCATGAGTCTTTCCACCC
CCCGCCCTGAGATTTACTGACATATGAACACATATGATTGGCATGATATAAGAACCACTC
ATCTGCTGGCCATCTCTCCAGGTCTGGAGCCAGAGAAGATGATCTGAAATTGTAGCAGGA
GAAATTGAGGTAGGATACTAAGAAAGCTTTTCAGGAGTGGGGCTAGGCAAGAGGTGCAGC
>FP011054 EGFR_1              :+U  EU:NC; range  -499 to   100.
GAGAGGGTCCCGTAGTGCTGCAGGGGAGGTGGGGACCCGAATAAAGGAGCAGTTTCCCCG
TCGGTGCCATTATCCGACGCTGGCTCTAAGGCTCGGCCAGTCTGTCTAAAGCTGGTACAA
GTTTGCTTTGTAAAACAAAAGAAGGGAAAGGGGGAAGGGGACCCTGGCACAGATTTGGCT
CGACCTGGACATAGGCTGGGCCTGCAAGTCCGCGGGGACCGGGTCCAGAGGGGCAGTGCT
GGGAACGCCCCTCTCGGAAATTAACTCCTCAGGGCACCCGCTCCCCTCCCATGCGCCGCC
CCACTCCCGCCGGAGACTAGGTCCCGCGGGGGCCACCGCTGTCCACCGCCTCCGGCGGCC
GCTGGCCTTGGGTCCCCGCTGCTGGTTCTCCTCCCTCCTCCTCGCATTCTCCTCCTCCTC
TGCTCCTCCCGATCCCTCCTCCGCCGCCTGGTCCCTCCTCCTCCCGCCCTGCCTCCCCGC
GCCTCGGCCCGCGCGAGCTAGACGTCCGGGCAGCCCCCGGCGCAGCGCGGCCGCAGCAGC
CTCCGCCCCCCGCACGGTGTGAGCGCCCGACGCGGCCGAGGCGGCCGGAGTCCCGAGCTA
>FP018571 ANAPC5_1            :+U  EU:NC; range  -499 to   100.
TGAACAAGCCAGGCGCGCTGCCTGTAGTCCCAGCTTCTCGGGAAGGCGGGAGGATCGCTC
GAGCCCAGGATTTGGGAGGGTGCAGTGCTCTTTGAGGGCGTCTACGAATAACCACTGCCC
TCCAGTCTTGGTAACATAGCGAGATATCGTCTCAAACAACAACAACGACAACCACCACCA
CCACCACCAACAACAACAACCAACAACAAAAAAACCACTTTGGGAGCTCCTCAGTCCCTT
CAGCCCCGACCCCAAGCATCGACTTCCCCTCCCATCCGGTCCCTGTCCACGTAGCCTGGG
AACCTGCTCCCACTCGGCAAAAGTTTCTGTAGGGAGTCAGTCTTTTGGTGCACCCCTCCC
CGCACTCTTGTACATTCTGACTGGCTGTCGCTCTCCCATGTGCTCTGACAGACTGCTCTG
ATTGGTTAACAAATGCCGCGAGCACGCGGATGTCTGTTTCCTGGGATATTGTGAGGGCGG
GCGGAGATGTAGACCCGGTAGTGTTGTGCCTTGTGGTGACAACTGGCGGCAGCGCGCCGC
GGGCCCGAGACTTAGTCTCGGGCCGCCATGGCCAGCGTCCACGAGAGCCTCTACTTCAAT
>FP004957 HRH1_1              :+U  EU:NC; range  -499 to   100.
GCCTCTTTGTCTTGATTTATCTCTGTCTGTCGTTTTGTGTGCCCGCAGGTGCGTGGGTGG
GGGTGGAGTTGTCTCACCAAGGTTCTGACCCTTCTGCCACCCCTCCTTCCAAACCCAAGG
AGCAGTCCGCCTCGCAGAGCCCGAGCCCGGGTACCCAGCGGGAGCAGCTCCAAACCTGGG
GCGCGAGCTGGGAGAGGGTGTCCGAGCGAGAGGCGCGCCCCTCGCGCCCCCTCTCTCCGC
GGGGGCGGCCCTGGGCGCGTGGAACCGGGTGCGGGGGCGCTGCAGGCCCGCGGGGCCCGG
GTCCCCGCCTTCCCCGCTGCTCGCGGGTGGGCCCCTCGGAGCGGCTCCTCCTCCGGCGCC
CCGCTCCCCGAGAGCTCCCCGGCGCCCCCGCCGCCGCCCCCGCGACACCCAGCAGCCTGG
CCGCCGCGGCCAACGCGCCACCAAACTTTCCCCGGAGCCGGCGCCGGTGAGTCGCAGCGG
GGCGCGGGCTTGGGCGGGAGCGGGGCCGCCGCGGCTGGGCGAGGCTGCGCGCTGGCCAGG
CTGGGTTCCGGGCATCCCGGCAGGGCGGCCGGGAACCCCGGAGCCGCCCGCTTGAGAAGA
>FP009195 ADTRP_2             :+U  EU:NC; range  -499 to   100.
AGATGTGAAATTGCTCTTTGAACTGAGGGGCAACGTCATTGGCCTCTTCAAAGTATTAGT
AAAGTGAGATTAACCAAAACTTGAAAGGCCACTGGGTACATTTCCAAATTTCCAGAGCCT
GTGGTGGTCTTGGTGAGTCAGGCGACTGAGAGCCGTCCATAGCAGTGTCCTACAGAGCCA
CCCAACACAGCCATTCATTTCAAAATTCAAAGAACCTGCTGCATTTTGGGCACTTGGCAA
ATAAATGTGCCTGACAGAGACAGTCCCTGCCCCTGCAGAGCTTTCAAGCTAGTGAGAAAA
ACAATCAAATAAGTAACAAAGGTAAGTTCCAGGGTGGAGGAAGCACCTGGCGTAAGCATT
TACCCGAATCAGGGTTGGGGGAGAGAGCTTCAGGAAATCTTTTCTAGAGAAATAGACTTT
TAAGCTGAGATTTGAAGCGTGAGTAAGATTCAGCCAGACACAGGGCAAAGAGAAGTAGGT
TCCAGGAAACAAAAAGGTCAGAGGTGTACCCAGTGAAGACAACAGCAGGTGTGAAAGCCA
AGAAACTGCAGCGCTCAGTTCACTCAAGAAACAAAGGGGTTCAATATGGATGGACTGCAG
>FP020608 TPM1_2              :+U  EU:NC; range  -499 to   100.
TTTGGGGAATGGGGGTAGTGCTTGGGTTATAATCTTGCGGTTGGGATCAGGCCCTTTAGG
GCATATTCCGGCTCCAGACCCGCCGCTCAGCTTCTCTGGCTCCCGGGCATGGGAATCTGG
ACTCGGGAGCGGAGCGCTCCCGCGGCCAGCAGGAGTCGCTATTGCCCTTAGCAGCCAGCT
CCGTTACCCCGGGTCACCACCGCGCCGCGGAGGGGCCCTAGAAGTGGAAGCCAGAGCCCT
AGTGCAGTGGCCTCCCGGAGCGCCCAGCTCACCAGGTACCCCCGCAGCGCGCCGGGAGCG
CCTTTCTCCCCGCCGCCGCGAGCATGCGCAGTGCCCCCAGCCAGTCCCGGGATCCACGGC
GCGCGCCCCTCCCAGCCGCGCGCGCCCGCCTGCGGTTTGTCTGCGCAGCCCTGGAGGCTG
CGACTTCCGGACTGCTCCTGGCCGCAGGGGGCGCCGCCATCGCACAGAGAGGCCTGGGCG
GGGCGGACCGGCGCTGGGCAGCCAGGACAGCCGCGGCAGCCGGGTCCGCAGGGCAGCAGC
CGGCCTCTCCCACTGCAGCCCTCCCGCCCGCCTACCGTCCGGCGCGATGGCGGGGAGTAG
>FP005073 RARB_2              :+U  EU:NC; range  -499 to   100.
GTTCTACAGTTTAGGGCTTGCATGTGCTTTTTCTGGAGTGGAAAAATACATAAGTTATAA
GGAATTTAACAGACAGAAAGGCGCACAGAGGAATTTAAAGTGTGGGCTGGGGGGCGAGGC
GGTGGGCGGGAGGCGAGCGGGCGCAGGCGGAACACCGTTTTCCAAGCTAAGCCGCCGCAA
ATAAAAAGGCGTAAAGGGAGAGAAGTTGGTGCTCAACGTGAGCCAGGAGCAGCGTCCCGG
CTCCTCCCCTGCTCATTTTAAAAGCACTTCTTGTATTGTTTTTAAGGTGAGAAATAGGAA
AGAAAACGCCGGCTTGTGCGCTCGCTGCCTGCCTCTCTGGCTGTCTGCTTTTGCAGGGCT
GCTGGGAGTTTTTAAGCTCTGTGAGAATCCTGGGAGTTGGTGATGTCAGACTAGTTGGGT
CATTTGAAGGTTAGCAGCCCGGGTAGGGTTCACCGAAAGTTCACTCGCATATATTAGGCA
ATTCAATCTTTCATTCTGTGTGACAGAAGTAGTAGGAAGTGAGCTGTTCAGAGGCAGGAG
GGTCTATTCTTTGCCAAAGGGGGGACCAGAATTCCCCCATGCGAGCTGTTTGAGGACTGG
>FP001652 RPRD2_1             :+U  EU:NC; range  -499 to   100.
AAAAATCCTGACTAGGTAGCCTTGGACCTTTTCTGTGCTAGCGAGTCTAAAGGAAAGAAA
GATTTCTGCAACTGAAGGGGCAGTCGGGTAGTATTACATTTAAGATATTAACGCCCGACC
TGGCTCACAGGAGTGTGGGAACAGGGGCGGGGAAGGGCCTTAGCACTGAGAGCCGAAAAG
TATAAAACGATTAGTTTCGGCGTCAGGCGTTTTGAAAGGCTTTGCAGGTCCTGTTTTCTG
CGTAATTTTTCCGTGATTACTGACTGGTTTAAACACGACCCCTTGAACAATATTGATAAA
ACCTCCGAGACCCGCAGCCCCTCCTTGCAGCGTGTAGGAGCTGCCAGCGTGCCCAGCAGC
TGGTGTTCCCGTCCGTACCTCCAGAAGAGCCCAGCGCGTGCACCATCCCCACCCCCTAGC
TTCCCTCCCCACCTACGGCTTTCACGCACTCGCAGTGATTGTTTTGCCCGCTCCCGCCGC
CGCCGCCGCCGCCGCCGCCAGAGGAGCAGCAGCGCTTGTGCAAACCGGGAAGATGGCGGC
CGGCGGCGGCGGAGGCAGCAGTAAGGCCTCCTCCTCGTCGGCCTCTTCGGCAGGGGCTCT
>FP013787 ZBTB26_1            :+U  EU:NC; range  -499 to   100.
AGGAAGAACTCCAAGGCAAGAACCCTGAAAAACACATCCAAAAGTGAGGGGAGAGCTTTC
TGCTCTTCGGGCTCCCGCGCGACGAGTCTACACCCCTAGGCTAAAAAGACTTACCAAAGT
TTAAGTGCAGAGGAGCCCTTCAGGCCCAAGGAGGCAGCGGACCGTCTAGGCCCAGCTACA
GAAGAGCCGCTGAGACGGGGGTCCCGAGCAGCGGGTCCCTGCGAGGCGCACAGGGCCTGA
GCCACAGACGCTTACGAGCTAAGGCACCTCGGGGTAGTAGGCAGTGAAGCTAGTGCCCAG
AGTACGGTGCCCTCCGTCTGCGCCCCGCCCACAACGCAGAAATTCCCTCTCGGGGCCCCT
GTTGTCCTCCGAGCCTTCCGATTGGCGGAGAGGACCATGGGACCTGGAAGTTGTCTTTGT
CCGGCCAGGGCTGCCCTTCCGGTTCCGTTGGGTCCCCCTTTGGCTCGGGTTCCTTGCCCC
TCCCCCTTCCCGGAGCCCCGAGGGGCCGGAGCTCCTGGCGGTGCCGGATCCTGACGGCGG
CCTTCCCCCGGGTCTGTAAGTGCGGAGACGGCCGGAGCGGCGGGCTGGGGTGCGGGGTGT
>FP012869 KCNK9_1             :+U  EU:NC; range  -499 to   100.
CACCGAGAGGGGGCGAGGAGGGGTAAAAGGGGAAGCAGGTTCCGCTGGGCGCGCGGACCT
GCAGGCTCCTTGCTGGGCACCGCCACCCGCGAGCTGGACCCACAGGGGTACCGGGCCCCG
CGGCCGCCCTCCGGCCGCTTTCTGGCTCCGGTTCCCGTCCCTGCGTTTCCCGCGGGAGCG
GGGGGCGGGGTGCGGAGGGCAGCAAGGCCCGCGCGGTACCCAGCGGGGCCGCCCTGCATG
GCCCTGCGCAGTGGGGCGGGCTGCTTCGGCCGGGTCTGGCGCAGGGTGTCGGGGTTCCCG
GACGCCTGGCCCCGGCGCTCGAGCAGCCTCCTGTGCCTGTCCGCCTTCTCGGCTGAGCCC
GGGCCCGCGCCGCCCCTGCCCCGCCAGCCGCCTCGCGGTGGCGGTGGCTGTGGCGGCCCC
AGCGGAGGGGGCCCCCCCCAGCCTCCCCGCCCCCCGCCTCCCCGCTGCTGCTGCTGCTGC
TGCCGCCGCCGCTTACAACTTGGAGGCGGCGGCGGCGGCGGCGGAGGAGGAGGCGGCGGC
GGCCGCCGGGCGCTGCAGTGGGACGCGCGCGGCTGTGAGCCTGCGGGACATGCCCCCCGC
>FP017136 TSPAN9_1            :+U  EU:NC; range  -499 to   100.
CACCAGGGAAGGGGTTCGTAGGTGTGGGGGTGGGGTGGCGAGGCCAGGCAGCCTGGCGCG
AGGGAGAGAGCCGAGGCCTGGGCCAGGAAGGCCCTTGGGTGCCGTGTGGGCGCAGAGCCC
AGGAGAGCGCACTGCCAGGCCCGGACCTCCCCGCCCCTACCCCGGGAAGAGGCCCGTTCG
CCGCAGGGGGAAGGCGGGATCATAGCACCTCGGAGGAGCGGCCGGTCCGGGCATGCGGGC
GGCGGGGCGGGGAGGGAGGCTTCCGGAACCCCGAGAGAGCACCCGTGCCTCGCGGGCCCC
GTGCCCCGTCCCCGGGCTCCCCTTCCTCTAACGCAGGGGACCCAGCCCGGGGCAGTGCCG
GGCACTGGCGCTGGCGCCCCGCTCAGCCCTGCGATCCTTCTCCGCCCCGCCCCTCCCCGC
TCCGCCCCGCCCCTCCCCGCTCCGCCCCCGGGCCGCCCCGCCCCGCAGGCTCGCCATTCC
CGGGCAGGCCCCGCCCCCTGTTTCCGCTGGCGGCGGCGGCGGCGGCGGTGCCGGAGCGCG
AGCAGAGCGGAGACCCCCAGGTCCTGCGGGCGCGGTGAGTGCGGCCCGGGCGGCGGGCGG
>FP028083 DEPDC5_6            :+U  EU:NC; range  -499 to   100.
TAGCACTTTGGGAGGCTGAGGTGGGCGGATCACCTGAGGTCAGGAGTTGGAGACCAGCCT
GACCAACATCGGGAAACCCCATACCTACTAAAAATACAAAAATTAGCTGGGCTTGGTGGT
GGGCGCCTGTAATCCCAGCTACTCAGGATGCTGAGGCAGGAGAATCGCTTGAACCTGGGC
GGCAGTGAGCCAGTATCATGCCACTGCATTCCAGCCTGGGAGACAAAGTGAGACTCCCAT
CTCAAAAAAAAAAAAAAAAGATGTACAAAATACACCTTCTTTTTGGTCCCCTTTCTTATA
GAAGAAGTTGCAAGCAGTTTACTTAGGGAATTGCTTAGAGAAGAATTTACTTAGAGAAGA
AATTAGAGAAGAAATTGCAAGCAAGAAATAAAGATTGTTCTCATGTTCTCATCCTTTTTT
CATTGTTTCTTTTCAGGGGATTTGTATTTTGAGAAAGCTGTGAATGGTTTCCTTGCTGAT
CTATTTACCAAGTGGAAGGTACATTTCTTCTTACACACTAAGTCTCATTATGTAAACATT
ACTCAATCAGATTTTTAAAATGCACTGTTTTTATTAAATTGCCCTAAATTGAGCTATTTT
>FP002192 ATP1B1_1            :+U  EU:NC; range  -499 to   100.
GCGGGAGGCGGGGCGGAGCTGGGCAGAGTCCTCGCCAGTCCGGCGTCCCGGAGTGACCTT
CCCCCACCCCGCCAGCGCCCAGGAGGGGTGGACCCACAGCCCAGGGAGGCCGAAAGCGCG
GGCGGGCAGGCAGAGGCGTGGAGGCTGGGCCAGGACTGCCGGGCTGGGGTCCTCGAGGCT
CCGGGCGACCCAGGTGCGGATCCCCCAGCCACGGAAGGGGCGGTTCACGCCCAGCCGGGA
GCTGGGAGGGGGCTGCGCGGCGCTGCCTGCGCGTCCCTCACCGCCGCCCCCGCCTCCTCC
TCGCCCCGCGCCCAACGCCCCGCGCCCAGCGATCCAAGCGGCCCCTCTAGCCCCGGCGGC
TCCTTTGTGCCGGCCCCGAACCCGCCCTCTCGGGCCGAGTCCCTGCCCCTGGCGCCGGCG
ATTGGCCACCGGGCCGCTAGAGGGCGGGGCGCACGGCCGCCGGGGCGCGGTATATAGTAA
AGGTAGGGCGGGCGCAGCCAATTCCTCGGCTCCTGGCGGGAGTGCCGGTGGCGCCCCGCA
GTCCGCTTGTCCGTCCTTCCCTCTCTGACTCTCCTACCCCGGGCCTGTCTCTGCAGAGGT
>FP006015 ACAD11_3            :+U  EU:NC; range  -499 to   100.
TGGTGGTTTGTTCAACTCCCGCTTACGAGTGAGAGCATGCAGTGTTTGGTTTTCTGTTCT
ACAGATCTAATATTCAGCAGCTATATTTGTGAGGCATATATTAATAGTAAGAATAATGAT
TATTTGTGTTCAATTCAACTTCTTTGCTTTTTCTTCTGGAGATTCTGACGGGTGACTTCA
ATAAAGATTCAAAACTAATGAAGCGGGATTTTTTGCTCCTTAGTTCAGCTAAAATCCAGG
TTCTCGTCTCACAGGAAAAATTAGGCACACAGACACATTAAAGGATGAGGAGGGCCGATT
TATTAAGCGAAAAGAAAGCTCTCAGCAAAGAAAGGGGGGGTCCTGCCAACAGGCGCCCAC
CTCACACATTGAATACCAGGCTACCACACTTGAGCTAAAGAGGCCAGGCTCCTCCCCTTG
CATAAGGCGCGAATTCCCGGTGGCTCCACCCCATTCCCCCAGTGTGCAGGCAGGCCCCCA
GTCCATTGTGGGCATGTCCAGACAAGACCCTGTGCCTCCTGCATCTATCACTAACATTGC
TTGAGGTGATGCCAGGCCTATATGTTTTCCCCAAATAGTGCTTTAAGCATTAAAGTTAAA
>FP008114 POLK_2              :+U  EU:NC; range  -499 to   100.
AATTTTTAGTAGCTAAAAATTCTTAACTGTCATTTAAAAATTTTGTTTTGCTGATTTCTA
TATCATTTAACGTTTTAAAACTTTTTTATTGATGCATAACGGATGTACATGGTCCTCCTG
CCCCACCCCACCCCCCACCCCCACAACATGTTTTTTGGAGTTTTTTCTGGTTTTTGTTTG
TTTGTGTTTTGGAGACAAAGTCTCGCTCTGTCCCCCAGGCTGGAGTGCGGTAGCGCAATC
TCGGCTCACTGCAACCTCTGCCTCCCGGGTTCAAGCAATTCTCCTGCCTCAGCCTCCCTA
GTAGCTGGGACTACAGGCGCATGCCGTCATGCCTGGCTAATTTTTTTGTATTTTAGTAGA
GACAGGGTTTCACCATGTTGCCCAGGCTGGTGTCGAACCCCTGAGCTCAGTCAATCTGCC
CGCCTCGGCCTCCCAAAGTGCTAGGATTACGGGCATGAGCCACCACGCCTGGCCACAGAT
GGTTTTAAAAGCAGTGTTTATCTTTATGCTTTTTCAGATAAGTTTATACCATGGATAGCA
CAAAGGAGAAGTGTGACAGTTACAAAGATGATCTTCTGCTTAGGATGGGACTTAATGATA
>FP027974 MN1_2               :+U  EU:NC; range  -499 to   100.
CCCGCCCCCTGCCCACCCGGTGGGTCTCGCTCCAGTTGGGGGTGGGGAGTTGGGAACAGT
GTGAATGGGAAGGGGGTGAACAAAGCCAAGCTCCCGCCATTCTCCTCCGCCTGCACCCTC
TCCAGCTCGATGCGCCCGGAGGCCGGGGCGCGCCCCCAGCGCACTGACGCCGGACCCCGA
GGAGAGGCGGGCGCAGGGGACCCCAGAGCTGGGGTAGTGCGGGTTCGTGGCGGGGGCTTC
GGCAGCCAGGACCCCGGACCACCTTAAGAGCGAGCCCCGCCCCGAGCCCGGAACTTGGGC
GGCGCTGATTGGTGCAAATGTAATGGCTGAAATTGATTGCTGAAATGCAAAACTTGTTGC
TGCTTCTCCCGGCGCTGGGCGAGAGGCAGACACAGAGAGGGGAGCCGAGACCCTCGGAAC
GCCCCACGCAGAGCCCCCCCGCTAGTCGGGAGAGGGGTGCGCAGACCCCCCAGAGCTGCC
CCCGCGCCCCCCTCCCCCCATTCCGGGCTCTGAGAGCGCAGCGGGAACGCCTTAGCCTGC
TCGCCCGGCGTGGCCCCCCGACCCGCGTACGCCCCCCTCCCTCAGGTCCGAGAGGGACTC
>FP014794 IFIT2_1             :+U  EU:NC; range  -499 to   100.
CTTGGCTCTTACTCAAGAGCATTTTGGGGTGAAAATATCTAAGTTTACCAGCCCTTGTGC
AAATCTGAGATGAAGGACTACATTAAAAGTAAAATTCACCTTAGCAGGAAGTGGGGTTTG
CTATTCTGTGTATATCTTTAACAGTATCTGCTGAAAAGAACCCTTTTGTTAAATAATTGT
ATTACAAGTCCCCAACTTAATCTTTTCGAATATGAAATAAGAGAGGGACAGTGCACAAGA
GCAATGTCCCCAGACCCATCTTTAAGTGAAGCACCAGGCCGATGAAACATCCCTCTCTGC
TGCCTTCTTTCTCTGATCACAACTCAGCTCCGGAGGAAAAAGAGTCCTCTAAAGTATAAT
AAAAAGAAAAAAAGAAAAAGAGTCCTGCCAATTTCACTTTCTAGTTTCACTTTCCCTTTT
GTAACGTCAGCTGAAGGGAAACAAACAAAAAGGAACCAGAGGCCACTTGTATATATAGGT
CTCTTCAGCATTTATTGGTGGCAGAAGAGGAAGATTTCTGAAGAGTGCAGCTGCCTGAAC
CGAGCCCTGCCGAACAGCTGAGAATTGCACTGCAACCATGAGGTAAATATTTTCCCTTCG
>FP008808 SMIM3_2             :+U  EU:NC; range  -499 to   100.
AGAGGGAAGCCAATGTTCACAGCAGGGCACATGGAGTTACCAGTTGTCCACCCAAAGGAA
CTCTCATCCCCTTCACTAACCAGGGAAAATGTCATATTAAGATTGTCCTCCTGTTGCAGT
GAGCCGAGATCATGCCACTGCACTCCAGCCTGGGCGACAGAGCGAGACTCCGTCTCAAAA
AAAAAAAAAAAAAAAAAAAAGATTGTCCTCCTTCAATCTTTTTTTACTATTAAATGAGAG
CTTTGTATTAAACTATTCAGAATTGGGTTGTCCTTGTTTTTAGGTTCCCACACTATCTCT
TTTGAATAAAACATGTTGTTGGGTGACAGCCCTTAGGGTTTTTCTCAAATCATTTCTCAT
GTGAATCCCCTTCATCCTCACTGTCCTTCCCTTAAGAAACTGGCGTGTGATAATGATGAT
TTAGAGGTCATTTCTGCTGACCTCATCCCTGAATCAGAGGAAACAGCATGGAGTAAGTTC
TAAGTTCGGGGCCCACACCATATCAAATTTAGGCCTGGGGAAGGCAGTATGGCTCTTTCC
AAACCCTCCAAAACACTACTGGGCTCCAAGACTGCTCAAGGTCTCACTGATAGTCAAGGC
>FP011215 CACNA2D1_1          :+U  EU:NC; range  -499 to   100.
AGGCACTGGATTCTGCGCCTGGGAGTAGGGCTGGGGGGGAACGCTGCCTGCATGTGCAAA
AATAACCCCCGAAGACGCGAGCCAAGTCCTGGGTTGGAGCCTCTGCAGCCTGTGGATGCC
CGCTGGGCGGCTGGCCGTCCCCCGGGAGCCCCGCGGGGCTGGTCCGCTCCGCCTGCGCAC
GCCGGGCGGCGGGAGCGAGCCGGCGCCGACTTTGGGAGTTCCTGGCTGCCTTGTATGGAG
GGCTGCTCCCGGCCCGTCTCCGCCCGACTGCTCTGACGCCCAGCCCTCCCGCTGCCCACC
CCCAGCCGCCTCCCTCTGACTTGCCTAAGAAGCCAGACGGAGCCTCTCGCTTCCACAAGT
CTCTCTGCCTGCCATTCCCCGATTCCTGCAGCCACCCCCACCCTCCAGCGCCGTCACCCC
TCCTCCGCCCCCGCCCCCGCCTCCGCCTTCGCCTCGGCAATCGGGGGAATAAATCAGGGA
GGAAACCGAGAGGGAGAGCGAGAGCGCGCGAGCGCCGGCGGGCTCGCCGAGGTCTGTTTC
CAAAGTCGCCCTTGATGGCGGCGGAGGCAAGGCGGCCGCGGCGCGGAGCAGCCGACGCAC
>FP011565 SLC26A3_2           :+U  EU:NC; range  -499 to   100.
CCAGAAACAATAAGGAAATAACTGAAATAGGCAATACCTTTGAATTTCACAATTTTTTAA
TTTTACAAGGTAAAAAAAACAAATTTTAAAATTCTGTTGGGTAAATTGGAACAGTCTGGA
CTGGAGTTGGGGCAATAAAAAAACTTTAAATCTAACCTGTCCCAACACTTAAATGCCTTA
ACTTTGGAAATATTTCTGGGAAAAAAAGTTGATGAGAATATCTTGCCTTGTAAGTAAAAA
ATTGACTAATTGATTCATAAACTGAGTCAATTTTGTTACTTTTTGGCAAATTAAAAAATA
AAGCTCTTGTTTACTTACCTAAAAGAGCCACGTCCAGCTCACTGGAATAAAACATCGCTG
TCGCAAAACACAATCTAGGTCCCTTAATCCTGCCTTTTTTGATCTTAAAAGGTGGTAACA
TTCAGTTCGGAGCTCACTCATCTGTAAATTGCATCACATTATCTCTGAGTTATTTAAGAA
GCAAGCTCTGTTTGGTTTCAGGCATTTTTAACCTGCTAAAGGCAAGAAGAAGTGTTCACC
ACATAGTTGCAAAGGTCTTCAACTTGCCACAGCCAACAGAAAAATCAAAATGATTGAACC
>FP009249 E2F3_2              :+U  EU:NC; range  -499 to   100.
GCGGCGTGCTCGGAGCGCAGGGGATCGGCGGGGCTGCGCTTGACACATTTTAGGATCTGT
AACTCCCGGCAACAAAGGGGCTGGGGGAGGTGGAGGGGAGTCGGGCGTGGGGGAGGTGGG
GCTGGAAGCCGGGTGCGGACTGGGGCGTGGGCTGTCTGGGGTGAGGGGCTCGCGGGCTGG
CGCTCTGGCCTGGGCGCATCCTGGCAGTGGCAGCGGCGGCGCCCGCGTGGCCCAAGCGCC
CAGGCCTTCCTCGCCGGGCCCCGGGCCTGCCCTTGACCCGCCTCTCCCCTTGCCCCTTCC
TTCCCCGCCCTGTCCCCCTCTCCGCCCCCCGGCGACGGAGGGCGGGGGCAGCTGGGTTCC
CGTCCCGCCGCCTGGGTCTGTCCCTCTCTCCGGGACCCGCCGGTGACGTTTCGCACACGT
GCGCGCAGGACGCGCCTGTGACTGGGGAGGAGGCGGCGGCGGGAGGGGGCGCTGGAGGGG
GAGAGGGGGGCACCCACTTCCTCCTGCTCGCCGGCTCCCTGGCCTGGGACGGTCCCGGCG
CCCTCGCACCCGCCCCCGGCACCGCCACCCTCCCTCTCCTCTCCCCACCCCCCCACCGGC
>FP011868 KRBA1_2             :+U  EU:NC; range  -499 to   100.
CCACCCACCTGGGCCTCCCAAAGTGCTGGGATTACAGGCGTGAACCATCACACCCAGCCT
GGGACAGTTTTTAGAATCACTGACTTGGGTGGGTGCAGGGGCTCACGCCTGTAATCCTAG
CACTTTGGGAGACCAATGTGGGAGAACCACTTGAGCCCAGGAGTTCAAGACTGGCCTGGG
CAACATAGTAAGGTCCTGTCTTTTTTAATTAATTAATTAAAATAACTGCCCTGAGCAGAT
GAAACAAGCGGTGAATTGTCTTTGCTTTATTAGGGGCGTGTTCATTTTCTTTAATAATTT
GTTCTCACAAATAAACAGTTTAACATTCATTTCTCAACAGGAAGGACCCTTCCCATAATT
TACCTTCTGTTTGCTTAATTTGCACAGTTAATTTTTGCCATAATTTTAAATTCAAGCCTA
TTGATGCTGGTCATTTTCTAGTGTCTGATGGCCACTTTAAAGTCCACTGAAGGACTTTTT
TTTTTTTTTTTTTTTTTTGAGATGGAGTCTCGCCATATTGCCCAGACTGGAGTGCAATGG
CGTGATCTCGGCTCACTGCAACCTCTGCCTTCCGAGGTCAAGCAATTCTCCTGCCTCAGC
>FP025669 HNRNPL_7            :+U  EU:NC; range  -499 to   100.
GGGGCTCAGATCAGCCTGTGCAGTCAGGAGGGAGGGAGAGACCCCAATTTCTGAGTGAGA
CTCCTAACTGTTTTCTCTCTCCACAGGTGACCCTGGCAGCAACCCCAACAAACGCCAGAG
GCAGCCCCCTCTCCTGGGAGATCACCCCGCAGAATATGGTGAGGGCAGGGGGTTCCCCTC
CGTGGACTCCCGTGGCTCATGTGCCCCTGCCCGCCGCCCGCCGTGCAAATTCTCACCCGT
CCTCCCTCTCTTTCCTTCCCACCCCCCAGGAGGGCCCCACGGTGGGTACCACAGCCATTA
CCATGATGAGGGCTACGGGCCCCCCCCACCTCACTACGAAGGGAGAAGGATGGGTCCACC
AGTGGGGGGTCACCGTCGGGGCCCAAGTCGCTACGGCCCCCAGTATGGGCACCCCCCACC
CCCTCCCCCACCACCCGAGTATGGCCCTCACGCCGACAGCCCTGTGCTCATGGTCTATGG
CTTGGATCAATCTAAGATGAACTGTGACCGAGTCTTCAATGTCTTCTGCTTATATGGCAA
TGTGGAGAAGGTGAGCTGCTGCCGGGCCCCCTGGGTTCCTCGCTGAGCCTCGTATCTTGC
>FP016257 SSSCA1_1            :+U  EU:NC; range  -499 to   100.
GGAAGAGGGAGAGAGAAAAAAAGCACCAAGGTCCATGTTCAGAGAGCCCTGGTAATTTTA
ACTTGCAACTCACCCAAGAAGAGCCTAATGGTCGCAAGAGTATGTAGGAAGGCCCCAACC
CGACCCGGCCCAGCACGCAGCACCCAAGGGCGGCTGGAAGCGCAATGCGCGTGCCCAGTA
CAGCGCTATTCAGTCTGCAGGCTTTTTGAGGATTTCAACTTCAAAGAACGGTCGGCTTCG
GGGCGAACTTTGCTTCAGTTCCAGGCCTCGGGAGGCAGCGAGGAGACAGACTGGGACACC
GAGCATGCAGAAGGGGAGTGGTCTTGAAATACGCGGAAAGGGAGAATGCACCCCTCCTGG
CCAGCCTTGCCGGGCGAAGTGAGAAGTACTGAGGCCTGAGAAGGCTCCACGCGTGCGCAA
AGGGCCGCTCGCTGTGATTACTGGGGTGGCGATGGTTGTGATGACGCCGCTGCCCCGCCT
GCGCCGAAAGGGAAACCCCAGGGGAGGCGGAGGCCAGCGGGGATTTCTGAAGCCAAGTGG
TCCCCTTCATCCACGACGGACAGGAAGGGCGACCCCCTGAGGCCACTTCCAGGTCTTGCG
>FP003788 NCK2_1              :+U  EU:NC; range  -499 to   100.
AAACATCAGGGGTGGAGCGTGGGGATTCTGGCTAAACTGACCGAACAGGATTCTTCTGAA
GGCAGGACAGGGTGATCAGCTGTCACCTGGGGGATGGTAGAGGATGAGGAACCTGATCAG
ATGTTGAGAGTGGAGGATTCCAGCTAGAGCACCTTAGCAGGAGAGTCTTGCAAAAATTGG
GCAATGCAGAGATGGACACGGAAGTGCAAAAGTTGAGGCCTTAAAGGGAAGAAGATTCAA
AGGAATTTGGCTGAAGTTTGGTTAAGGATAAACTGTCAGAATCACACAGTGTGTAGCCTT
TTCAGATTGGCTTCTTTCACCTAGCAATATGCGTTTAAGGTTCCGCTATGTCTTTTCATG
GCTTGATAGCTCATTTCTTTTTGGTACTGAATAATATTTCATTGTCTGGATATACCACAG
TTTATGTATCTATAAACTGTGTCCTACTAAAGGACATTTTGCTTGCTTCCAAATTTGAGC
AATTATGAATAAAGCTGCTACAGACGTCTCTGCACAGGTTTTTGTGTGAATGAAAGTTTT
GGGGAATAATTTTATATTTATAAAAAAGTTCCCAGTATAGTACAGAACTTTCCCTTATAC
>FP008406 MEIKIN_2            :+U  EU:NC; range  -499 to   100.
AATTAGCCAGGATGGTGGCACATTCCTGTAATCCCAGCTACTCGGGAGGCTGAGGCAGGA
GAATTGCTTGAACTGGGACCCGGGAGGCGGAGGTTGTAGTGAGCCAAAATCGTGCTACTG
CACTCCACCCTGGGCTATAGAGTGAGACTCGGTCTCAAAAAAAAAAATTAAAAAATTAAA
TTTTTGAGCCAAGAATCACAACTGAACCAAACTAGAGAAAAGGAGTAAGTTGTAAAACTT
TGAAAAACAACAAAAGGGGATTATAACAAATTTATCACCATCAAAAATAGAATGATTGTC
CAAGATCAAATTAAAATAGTTTAAAATATTATGCCTTTTTAGTTGTATGTAGAAGCAGTC
TTATGTTCTAGTAATAATATATAACTAAGCATGTACATTTCCATACATTTCAATTTTTAG
GATTTCACATTGTTTTGTATCAAAAGATTTATCAATTTTTTTTTCCTTTATTCTACAGGA
TTAAGTTTGCACCATGGTATGGCCAGTTCTCTTCTGAGCTATTCAGTCACAGACTCTTAT
GCAGAATACAAGAGTTTTGAAGAGAGCTTTCCATCACCTGAACTGTTCAGAAAATCAGAT
>FP012033 DEFB107B_1          :+U  EU:NC; range  -499 to   100.
TGGATTAACCCTTTTCTCCTTAAGCAACAGCACTCCATGCAATACAGCGAGACCCTGTCA
AAAAAAAAAAAAAAAAAAAAAAACCTGCACACGTACTCCTGAATTTAAAATTAAAGGTTT
TTGTGTGTTTGTTTTAATTATTATTTTAAGAATAGGTTTTATGTAAAATCATGTACTAGG
AAAAGCGTGGTGGCTATATATCTTATAGACATGGTAATACTTGAGATAAGACTTGAAGGA
AAAATGAGAGAAGTCTAAGCAGAGACACAGAATAGAATATTCCAGGCAGAAAGGCAGGGT
TCTCTGCGTTTGTCTCCCACAAATGTGGTTTAGTTAAAATCTGATCCATCAGCCCACACA
TTAGTCAGTGGAGCATGGAAAATAGTATGTTCCCAATGAACATTACAAACCGAGGATGAC
TTCCAGTCCCTTCAGGGCAGTAGAACATATTTTAATCAATGCCCCTTGATAAAAGAGCTT
GATTCCAGCTACTGCACTTCCTTCATCAGCTCTCCACTGATGCCTGGAGCCATGAAAATA
TTTGTCTTTATTTTGGCTGCTCTCATTCTTCTTGCTCAAATTTTCCAAGGTAAGAGGGAA
>FP002292 AXDND1_1            :+U  EU:NC; range  -499 to   100.
CAGGGGAAAAAAAGAGAAAGAAAGAAAAAGAGGAAGAAAGAGAAAGAAAAATATGCAAAG
CAACAAAAAAGAGAGCTAGAAAGATGGAAACAACTCAGAAGACCCTTGCTTAACCCGCGT
GCGTCACGGGCTACAGGGGTCGGCCCCTCGAGCTAACCCCCACCGGCGCCTGCGCACTGG
CCTGGCCCGCGGCAGGAAGCCCCGGCGTGAGACACTTTCGGATTCCGTGACAACGGCGGG
ATTAAACGTTTTTCTTCTCCTTTGCTACTGAACCTATGCTGTGACTTAGAACATAAGAAA
CTCCAAGAGGGTGTAGGGATTGTCTTAGCTGTCTCCCTCCTCCGCCGGCACCGCTGAAGG
CAGCCCCTATGGAGGGCGCTAAACCTCGGGGCCCTGGGTTTCTATGACGACAAACAGGCG
TTCCAGCAAAGGAGGAAGTGAGCGGATGCTGGGCGGGTACGCAATGTGTGGGTAGGATCG
CGGGTGTCCCTTTCCCGTCATTTTAAACCAAGAAGCAGTGCGAGGCCTGCCCAACTCGCG
AGTTTGTGGAACTGGCGCGCGAGAGCGCTGCCTGTGGGGAAGGTATGGTCCCCAGCCGAG
>FP000418 MYOM3_2             :+U  EU:NC; range  -499 to   100.
CTTCAGGGGACACTCTGGCAGCCTGAGCAGTTTGCACAGTGAAGCAGTAGGTGGCTCCCC
AGCTCCTCCTGCCTGCACCACACCACACACACATGACTGTGGTCAGGGCGGGGGCCGTGT
AGTAACTACCGGAGTGGTGGAGGGACCAGGAGCCACACATTGCTGTTTTAGCCAGTGACA
ACTTCTGAGCACGAAACACTCACTTTTAGGTCATATTCCTTCCACCGTCTTCATGAAGTC
CAGGTGCCCAGTCTCACTGTCTCCGTTTTTCAGAAGGCAGTCAGTTCAGGGAAGCTGAGC
GCCTTCCCCAGGGCACCCAGTCAGCCGGGGCAGAATTCAGATCAGAACTCCCGACAGCTG
AGAACGCCGCACGGGATCTGCCCTCCATACGACCATGCCTGAGCCGTTCCCTCCTTTCCA
TTTTAACAGGGGCTTGGGTTGGGCAGAAAGGACCCAGCTGAGAGGAGGAGCAGTGTGGGG
GGACGCGGCGGACAGCTCCACCTGTCGCTGCTGCCCAGCAGGCTGGAGACACGGAATGGC
CCCTCCCCTTGGCCCCCTGTCCCCGATGCCATAGTTCTCATCCATTGTCATTGTACTGTC
>FP020746 PKM_1               :+U  EU:NC; range  -499 to   100.
GCGCCAGAGCAGACACCCGGAGGAGTGGGGAGTGGCAGGGCGGGGCCGGGAGAATGCTGC
CCCGGAACCCATAAATCTGGGCCCTGCCCAGGTAGGCCGGGACAGCTGGGGTGGCCTGGG
CCGAGAGCCAAGAAAAGACACCCCATCTGGCAGCCCAACTTGGCGGCAACAGGTGGCCCG
GCGCCCGGGGGTCTGGGAGGAAAGTCGCTCCGGGGGCGGGCCCCGTTGCCCCGCCGCGTC
CCCATTGGTCATCAGGTTTCTTAAAATGTGACTCTGAATCTGTGTCCTTCCGCCGCAGAA
TTTAGTCCCACCGAAAGGGCAACCTGCCCGCGCGTTCCGCCGCCGCCGCCGCGCTTCCTC
CTGAAGGTGACTGCGCCCGCGGGGACGCAGGGGGCGGGGCCCGGGTCGCCCGGAGCCGGG
ATTGGGCAGAGGGCGGGGCGGCGGAGGGATTGCGGCGGCCCGCAGCGGGATAACCTTGAG
GCTGAGGCAGTGGCTCCTTGCACAGCAGCTGCACGCGCCGTGGCTCCGGATCTCTTCGTC
TTTGCAGCGTAGCCCGAGTCGGTCAGCGCCGGAGGTGAGCGGTGCAGGAGGCTACGCCAT
>FP013104 PSIP1_2             :+U  EU:NC; range  -499 to   100.
GACGCGGCCCGCCCGGGAGCCGAGGGGGCCGAGGCTGCAGCCGCTGGGCAGCAGGTTGCG
GGGGAGGCCTTGCGTGGGCGGAAGGGGGCCGCTCGCTTCTCGGAATCCCTGCCTTTTTCT
CTCCCATGCACCCCCTCCCTTTTGGGGCTTAAGCTCGGTGGAAAAAGCCCGGAGAAAGAT
GGGGCGGGCAGACGGGCGATTTCTGGCCGGGCAGCATCCCTGCTTCAGGTGGTGGCGTCT
CTTCGGTGGCGGGGTGGAGGACCTGCTCCAGCGCGGAGGCAGCGCACTGGCGGGGGAGGA
GCGGGAGGCGGCCGTCCCCTCGCTCTCCCACCCCCACCCGCCGGTTCCCCTCCCCCTCCC
CTTGCGGCCCCTCCCTTCGGGGTTCTTCGCTTTAACCGCCCTCGGTGCTCTCCCTAGCAG
GCGCGTCGGGACGCCCCGAGGCATCCTCCCCCGCCCGCGGGCCCGGTAGCTGGGCCCGCG
TCCGCCGCCCGCATCCCCGCGCCGCCGCATCTCCTCGCCGCCTCCCGGGCTTCGGACCCC
CGGTCTCGCCCCCGAAACATGACTCGCGATTTCAAACCTGGAGACCTCATCTTCGCCAAG
>FP010347 SGK1_3              :+U  EU:NC; range  -499 to   100.
GGATTCAGTAGTACTTTTTGGTAATAACTCGTGTGTGTGTGTATGTGTGTAATAAAGTAC
TTTGTATATGTTCATTGTGTTCTTTTTTTAATAAGCTGTTTTAATGAAAAAGACACAATT
ACCGTCACCATTGCCCACTATATAATGACAAGTAGGGGAGGGGAGGCTAAAAGAGCTTCT
ACATAGTGAGAGATCTTCCATTGTTATACCTACGCTTGCACTTTATTTCATTTTCTTCCA
CGTTTGGACAGGTCGAGATTAAATGTGATTACATTTCCGTTGAGAGGCTTTTATTCAGCA
ACAGGATTCAAAAGAATGTCAATGAGCATAAAATAAAAACGGTGTGCAATTTATATGAAA
CTCTGATTTAAATGGTCCTAACCAAAAAAAAAAAAAAAGAAAGAAAGAAAAGAAGCTATT
TAAAGTAACCCTCCCAAGGGGAGTCAACTGCTCTTCAGTGTGCCCTGAGCCGGCTGTGCC
TTCTCTCCATCCGCTGCTCAGATATTCATGAACCGTTGCTTCTTCCAGCCTCGCCTTCTC
GCTCCCTCTGCCTTTCTGGCGCTGTTCTCCCTCCCTCCCTCTGGCTTCTGCTCTTTCTTA
>FP007764 C5orf38_1           :+U  EU:NC; range  -499 to   100.
GTCCATCACGCGCTCATCTGCATATTCGGGGGCCCGCCCCTCCCCTGCTCCGCCCGCTGC
AGCCTCCGGGCCGCGGCCGGGGGAGGGGCAGAGAGACGGGAGGGAGGCGGGGGAGGGCGG
AGGCGACGGAGGCGGGCGGCGGGAGGGACCGGCAGGCTTTTGTGGCGCAGCCGCCTCTCT
AGCAGCTCCGGCCCCAGCCCGCGGCTCGCGGACCTGCAGCCCAGCCCGGCCGCGCTGCGT
GCCCCGGCGCGCACCCCTCCCACTCCCATCCACTCGGAGCCACGTCCCCTGCCCGGCTCC
GGCCGGCTCCCACCGTCCCCGGCCACCGTCTTCGCCCCTGCCCGGCCCCCGCCCCTTCCA
GCCACTACCCCGCCCCCACCCCCTTCTCCACCCTCACGGACTAGGCAGAGGCCGCCCGCG
GTCAGGCCAGGCCGGGTCCAATTAGGGGACTCACAGCCTGCCCCGCTGTGCACCCCGAGG
AGGCCCGGCCCCTGTGTCCAATCCGGAAGTCGCAGGGAAGTGGGGAGGTCAGGATGGTGG
CGCCCGCGGCTCGGGTCTTCCTCCGGGCAGTGCGCGCGGCTCTCACTTCCACGGTCCCGG
>FP020523 WDR72_3             :+U  EU:NC; range  -499 to   100.
TCAATACTGTAAAAGTAAAGGAAGGAAATCTCACACTCTCAAAGGTATTGCTAGAAAGTG
ATAGTCAAAATCTCTATCCACAGTACAAAATTATAGTGATTCATTGCCTCATCCAGTCAA
TTCATTCCATATGCTGAGTGCTGATTATGAACAAGGAATAATGATAAAAGTTATCTATGC
AGAATCACCTATACCCCCATCAGTTCTCCAAGGTAATTTTTTTTTTCCATTTTATAGATA
AGAAAACTGAGGCTCAAAGAATATTTGCAAGTTACTAAGGTGTGGGAAAGGAAGGCAAAA
CTTTATCTGACTCATTCTATTAATATTTTCTTGCCCTTTTTTTTTTTTTACAATAAAGTA
TAGTTTGAATTAAAATAATACAAATAGTGGCATGCTGGATACAACCTAATGATGAACTCA
GAATCAGAAACTTTATATTTCTGTGTATTTTGGTAGAACATGAAGAGAGGAACTGGGGTG
GTTACGTTCCCCAGAATATACTTCTTCCAGAGCAAGACTATGCTTTGGTCCTAGGAAGGT
CACACCACCTTTCCTCCACTTCCTCATCAGCAGAATAAGAGTTCAGCTTTACATTCTTCA
>FP022399 HIC1_2              :+U  EU:NC; range  -499 to   100.
CACCGCCGCGGGGAGGGGAGCCCGGCCCGCCGGGACCGCAGGTAACGGGCCGCGGGGCCC
CGCGGGCCAGGAGGGGAACGGGGTCGGGCGGGCGAGCAGCGGGCAGGGGAGCTCAGGGCT
CGGCTCCGGGCTCTGCCGCCGGATTTGGGGGCCGCGAGGAAGAGCTGCGAGCCGAGGGCC
TGGGGCCGGCGCACTCCTCCCGCCCTGTCTGCAGTTGGAAAACTTTTCCCCAAGTTTGGG
GCGGCGGAGTTCCGGGGGAGAAGGGGCCGGGGGAGCCGCGGAGGGAGGCGCCGGGCCCGC
GCGTGTAGGGCCCAGGCCGAGGCCGGGACGCGGGTGGGGCGCAGGCCCGGGTCAGGGCCG
CAGCCGGCTGTGCGCCGTGCCCGCCCGGGGCGCTGCCCCCTCCCTCCCCTGGGAGCTGCG
TGGCTCCCCCCTCCCCCCCACCTGCTTCCTGCCTCAGCCTCCTGCCCCGATATAACGCCC
TCCCCGCGCCGGGCCCGGCCTTCGCGCTCTGCCCGCCACGGCAGCCGCTGCCTCCGCTCC
CCGCGCGGCCGCCGCCCGGGCCCCGACCGAGGGTTGACAGCCCCCGGCCAGGGCGGCGCC
>FP011544 ATXN7L1_1           :+U  EU:NC; range  -499 to   100.
AGCAAGGGCTGCCTGCAAAACTTTCGGTCCTCCAGCGGCAACTCTGCGGGAAAGACCACC
CTTCCTTCGGCCCCGCGTCGGGCCTATCCCCGTGTGCCCCGACCCCTGCGCCCCAGGCTT
GGGCGGCGCCGCTGCATCCCGGCTGCCGGGCGCGCTGCAGCCTTCGCTCTCCCGCACGCG
GCGCTCGCCCGTCCGCGCTGCCCCTCCCCGGCAGGCGGGCGGCCCCGGCGGGCGGGCGGG
CGCGGACTGCAGGTGCCTCTCTGCTGCCCCTGGCGGCCGCGGGCGCGCGAGCCCCACCGA
GCCGGCTCCGGGAGCCCGAGCGCCCGCCCCTCCTCCGCTCCCTCTCCCCTCCTCCTCCGC
CGCCCTCCTCCCATCCCGCCCTTCCTCCCTCCCTCCCCCTTTCAGAACACTCAATGTCGG
AACGTTCCGAAGATGACGTCGGAGCGTTCTCGAATCCCGTGTCTCTCGGCTGCTGCTGCC
GAAGGAACAGGGAAAAAGCAACAAGAAGGAAGAGCAATGGCGACACTGGATCGCAAAGTG
CCCAGTCCGGAGGCGTTTCTGGGCAAACCCTGGTCCTCCTGGATCGACGCCGCCAAATTA
>FP014154 MRPL41_1            :+U  EU:NC; range  -499 to   100.
TTTCCCCGCGCGGTTGCCGGCTCCGCCCAGAGGAGCCGCGCCCGGCGGAGGGGTAAGAAA
GGCAGGGTCGCGGCGTCAACGCGGCGGCCGTCTCGAGTCCAGGGCCCGCGTCCTCCCCGA
CCTCCCGACGCCACCTCACGGCCTCAGGGGGACTGGGCTCCCGGGAAACCGCCGGCCACC
TGGCGGACGAACACAGGCAGTGGCGGGCAGTGGAGACGCCAGGGACCACCGCGCTGAGAG
CGATCACTCATCCGCCAGCCCCGCCCCGCGAGCCCCGCCCCGCGAGCCCCGCCCCGCGAG
CCCCGCCCCGCGAGCCCCGCCCCGCGAGCCCCGCCCCGCGAGCCCCGCACCGCCGGCCCC
GCACCGCCAGCCCCGCGAGCCCCGCCCCGCCCCGCGCGCTCCTCGCATTGGCCGAGTCCC
CGCGGCCACACCCCCTACCAGATTGGGGCCGCTATTGGACGCGGCGGCCGCGGCCAATCG
GAGCCGCTCTTGCTGCGACGCAGCGGTCGGAAGCGGAGCAAGGTCGAGGCCGGGTTGGCG
CCGGAGCCGGGGCCGCTTGGAGCTCGTGTGGGGTCTCCGGTCCAGGTGAGTCTGTCGGAT
>FP027253 CYP24A1_1           :+U  EU:NC; range  -499 to   100.
AAAATCACTTCAGTCCAGGCTGGGGGTATCTGGCTCCCCGGGAGGCGCCCGGGCTCCCCG
GGGCCCTGGCAGACGCCGGCAGCTTTTCTGGGCCCGCACTCGGGGACCTCGCCCGCCCGG
CATCGCGATTGTGCAAGCGCCGGGCGGCAACCACGGCCGCCGCTGCCGGCTCCTGCCCGC
CGGGGGAGGGCGGGGAGGCGCGTTCGAAGCACACCCGGTGAACTCCGGGCTTCGCATGAC
TTCCTGGGGGTTATCTCCGGGGTGGAGTCTGCCGCCCCCACCCCACCTCCCGCGCCCAGC
GAACATAGCCCCGGTCACCCCAGGCCCGGACGCCCTCGCTCACCTCGCTGACTCCATCCT
CCTTCCACCCCCCCTCCCCTGGGTCCCGCGTCCCTCGGAGTCTGGCCAGCCGGGGGCCAC
TCCGCCCTCCTCTGCGTGCTCATTGGCCACCCAGGGCATGCTCTGTCTCCATAAATGCAT
GGTCCCTGGGCATAGGAACATGGAGAGGGACAGGAGGAAACGCAGCGCCAGCAGCATCTC
ATCTACCCTCCTTGACACCTCCCCGTGGCTCCAGCCAGACCCTAGAGGTCAGCCTTGCGG
>FP018958 FNDC3A_1            :+U  EU:NC; range  -499 to   100.
CTTTGAGACACATGTCTATCAAACCTATATTCTATACACAATTATTTGTGTATTGTGGAT
ATTCCTTAAGGATTGAGTATGGAGAATTACGTTATACAATGACATTTCAGACTGAATCTT
TTAAATTAATATTATCTCAAATGTTCTAAATGAAAATTAGCGGCAGGCTGCATGAGTAAA
AAATTAGAAGATAGCACCTGTGGTGTTATTGAACACAAAGAGAATCATTGTACATCAAAT
ATATATTTCTGAAAAGTATACTTTGATGAGCTTTTGAATTGGTTCATAAGGAAGTCTGAA
AGATGGTCAAATTCAGGGCAGCAGCAGTAGAAATCATTTAATCTTTTTTTTCCCCTATAT
CAGAAATGCTGCAAGCGGGAACGTTTGCTTTTTTTTCCCCCTTGCCCTTTCCTGGGTCAC
TGCAGGTCACGTGATGACTGTCACGTGACTCGGTCAAAGGATCTTTTCCTCTTACAGCCT
TGCAAAAAAAAAAAAAGCCGTTCTCCAATTAAAGCTGTTAACGTGTACTACGCTGTTTCC
TTGTTGGATTTTCTTGTTCTCTGCTGCTACTGTAAAAACGAAATGAGTGGTAAGATTTGC
>FP022636 TNFSF13_3           :+U  EU:NC; range  -499 to   100.
AGCCTGGAGGAGGGGCTGAGAGTCAGCAGGCACACGGGAACCCGGAACCCTGTGTGCTGG
GGAGGAATCCCGCAGTGGCCGGGGGGCTTGAGGCCGCTGCTTTGTCTCTTCGTCCAGAGC
CTTATGTAAGAGCTTTTCTCGGGAAACAGGAAGTCCTGCTTGCCAATTTCAGCACAGGGA
GTAGTGCAGGCCTTATTCCAACACACCCGGCCCAGCCTTAACCCCAGAACTCAGCCAGTT
TCTTGCTTCCGTGCCCCTGGTTCTCCTCCCCATCGAGCCCACCCCTCCTTTCCCACCTTC
AGTCACCCCTAGTGAACTGCCCCAGCGATCTCTGCTGTGCTTGACCCCGAGGGTCTTCCA
CCCTCGCCCTGACCCTGGACACTGCCCAGCTTGGCCCCCCATCCTGCTCCTGGCACAATG
CCCTCTAGCCAGCCAACCTTCCCTCCCCCAACCCTGGGGCCGCCCCAGGGTTCCTGCGCA
CTGCCTGTTCCTCCTGGGTGTCACTGGCAGCCCTGTCCTTCCTAGAGGGACTGGAACCTA
ATTCTCCTGAGGCTGAGGGAGGGTGGAGGGTCTCAAGGCAACGCTGGCCCCACGACGGAG
>FP001242 GBP4_1              :+U  EU:NC; range  -499 to   100.
TGGTCCAATCATCCTCCTGTCCTCCAAAAGATCCAGTTTCAATGAGATGTTTGTGTTTTG
AAAGAGAAGTATTTACTTGCCACCACCGCACCTCTGGGCAACAACGTTAGAGGATACATA
GATATCCATAGACACACACACAAACACACACATATTTTATGGTTAATGAAAAAATAAAGA
AAAGAGATGAGAAACAGAAACATATAAGCATGTAAAAAAAAATAAAAGCAAACAAAAACT
CAAATTTCTTCCCTGACAAAATTACCCCTGAGAGACAGGTAGATGAAACAACATTCATGT
CTGCTGCTCTATATTCATTTTGGAGGCGAAAGATACCTAAGCTAAGGGTGGAAGAGGGAC
AAACAAACCTGAGTTTCAGGAGTCTGGTGTGGAGGAACCAGCACTTTCAAGCTCCTTTAG
TTTCCTGTCTTGATAAACAGGAAAATCCCCAACAGTCAACTCCCCACAAAGTGCATGTCC
TTTCAATTTCGGTTCTCACAGACTCTTACTTGGATGTCTGTAAATCCGGCTGGACTTTCA
GCTTCTAAGAACAGTCCGTTTCTCGAGGATCCAGGCGCAGGAGGACAGAGCAATGGGTGA
>FP020449 SEMA6D_4            :+U  EU:NC; range  -499 to   100.
TGGAGGCCCTCCTCCACTGTGCACCCCCTTGGAAAAAAAGCGGAGGGGGCATCAAGTAAA
AGTTTCTTGCCAGGCAGAGCCAGCTCGGCGTCCCCCGCACATAGCTGGGGTTAGCAGGGG
TTGCTTCTCTGCCGGGCACAGCGTCTCCAGGAGCCAGCCGGGGAGAGCTGAGCCAAGGCC
GAAGGAGCCGCCTGCGGGCTTAGCCGCCCCCTCCCGCCCGTTGGCCCCAGAGCGGACGCT
GGGACGCCCGGGGTCTGGCAGCTCTGCGCCCGGCTAGGAGCGGGCGGGCGAGCATTAGCC
TGCGTCCTGGAGAAGGGGCGCAGCGCCGCAGTTGAGGCCGGAGCAGCCCCTCGCGGGCGT
AGGATACCTGTCAGTGAGCGCCCGGATTGCACGGCCCCCGGGTAGTGCCTGCCGGCGAGG
GGCGGGAGCTCGGGTGACTTGGCCATCCCCATCCCCGGCCCAGGCCCGGAGGGCGGCCGC
TTCCCACCGTCCCTCTCCCCTTACTGGCAGAGCGCGCTGCGGGCGGACTCCCGGGCCCGG
AGCAGCCCACCGGCCACCCCACCGCCCACCCGGCTCCCGGTGTCTCCTCCCGGCCGCTCT
>FP014312 PLXDC2_1            :+U  EU:NC; range  -499 to   100.
CCCCTCTCCCCGCGCTCTGGGGCAGCCGGCTGCCTGGGGCGCACGGGGCTGGAGTGGCCC
TCTCCCTCCCCTTCGCTAGGCTCCCCCGGCTTAATCTGTTGGCCGCGACTCCTCAGCCAG
CCCCGAGGAAAGTGCAGCCATTGGACAGGTCTGTGCGGGCTGCCGGTTTCAGGGAGGAAG
GTGGGAGAAGCCTGGAGGAGCGAAGGGGAGGGCGGAGGGAGGAGGGAGGAGGGTGCGGCG
GCAGATCTGGCAAATTGCGAGCTGCCTTCCCTCCTCAAAGTGTGGAGAAGGAGCGCGGGG
GAGCGTGGCGACGGCAGCGCCTCCTCCGCCACCAAACTCCTGGGGCTCCGCGGGGGCTTG
GGGCCACCTCCTCCTGAGCCCGGAGGAACCCTCTCCCGATAGGTTCCAGCGTGACTCCCT
CCCACTCCACCCTTTTCCTTTCTTCTTCCTCTTTTTTTTTTTTTTTTTTAAACACATTTT
TTTCCTGGCTTCGGACCTCAGACTGCTGCAGCCCTAACCTTCCCAGGGCTCAGCTCTTTG
GAGCTGCCCATTCCTCCGGCTGCGAGAAAGGACGCGCGCCCTGCGTCGGGCGAAGAAAAG
>FP020261 MEIS2_1             :+U  EU:NC; range  -499 to   100.
GACGTTAGCAGGAAGCCTTCGGGGTGCTGTAATCGGCGGGCAGAGGAGAGGGAGGCCGCG
GAATTAAAAGGAACAAAAGCTAGAGCGCCATGCCAAACGTCCCCGGCAAGACCCAGTTAG
GCAGGAGCCGGGAGTGATGGGAAAATGAACTAGAAGTAAGTTTTTTTTTTTTTTTAAATG
AAAAGATCTGAGGCGGTACCGTACTTTCCCTGTGGTTTTCTGCAGTTTTCCTCTCTGCGC
TCTCCCTGTCCTCTTCTCTCTCCCCCTCTCCCTCTCTCCCTGTTCGCGCGCGCGCGCGCG
CAACACACACGCGCGCACGCACACACATACACACACACTCACACACACAGACACACTCTC
CTTTTCCTCCCCCCCGCCGTCCCCCATCCCCGTGGAGGAGCAGGCTTGCTGATTTGCTCG
GGTCCGCCCGGCTCGAGCCTCCCCTCCCCCTCCCGCCCCCCCGCCTCCCCCACCCCCCCA
GCCGGGGCTGTCCGATCGCACTCGTTGCATATCAGAGGCTCGGCGCGGCGCGCTCCTCCT
CGCTCCCGCTCCCCACTCCCGGGATGTGTCTCCGCCGTACGACGGGCTATGGCCACCACG
>FP024719 GADD45B_1           :+U  EU:NC; range  -499 to   100.
GGGGCTGGGGTCGTCGCAGCCAGGAGAGACTCCGGCCCTCACCACCACCTGGGCGAGATC
ACGCTGCAAACGGGGCCCCTTCCCGGTGCAGCCCCTCCACCCCCAGCAGAACTTGGGAAA
GGCGCGGTCCGGGACTCTCCGCGGATCGGGAGGGGATTCCAGGCCCCCCCGAAAGTCCGG
GCCGCCTCGCGCGCTGGAAATCCCGCGCGCGCCCCGAACCGCGGCTCGGCTGCCGGGAAA
TCAGGAGAAAAAAACTTCTGCTTTTTTTTCTTTTCTGGCATTCGCGGTCACCTACCCGGC
CCCCGCGCGCCCTCCTCCCGGTTCTCGCCCCCACGTGGGGCGCCCCCGCACGCCGCTCCT
CCCCCTCCCCTCCGTCGGCCAACCGCAGAGCTAGCTGCACTCGCCCTTGTCTTTCCACCA
ATAGGAGGGGCGAATGACTCCACTGAGGCCACGCCCAATGTTCAAGTCTATAAAAGTCGG
TGCCGGAGGCTCCCAGCTCAGATCGCCGAAGCGTCGGACTACCGTTGGTTTCCGCAACTT
CCTGGATTATCCTCGCCAAGGACTTTGCAATATATTTTTCCGCCTTTTCTGGAAGGATTT
>FP017438 SLCO1B3_4           :+U  EU:NC; range  -499 to   100.
TAAATGTCCAATGATGACAGCTGTCCAGTCATGAAATCTGAAAAGCCACCAAGTGCACAC
AAGATCAGGCAATGCGAACAGTGTCATGACTGACTCCTGGACAATAGCAATTGCAAGATG
TCATCAACCTAGTTTCAGAGATAACAAAATATGAAAAGAAGAAAATAGTGTTTTAGAATT
GAAAGTAAACATTTGGTTTACTTTCTTCATCTATGGAGGACTGCAATCATTATCATTATT
TCCCAGAACCTACTGTATTTCAAAACGATTTTTGACTGGCTTCTTTTAACTGTTTCTCCT
AGGCACTATCAGAATAACTCCTAAGGACTCTCGTTGGGTTGGAGCTTGGTGGCTTGGTTT
CCTTGTGTCTGGACTATTTTCCATTATTTCTTCCATACCATTTTTTTTCTTGCCGAAAAA
TCCAAATAAACCACAAAAAGAAAGAAAAATTTCACTATCATTGCATGTGCTGAAAACAAA
TGATGATAGAAATCAAACAGCTAATTTGACCAACCAAGGAAAAAATGTTACCAAAAATGT
GACTGGTAGGTATTTGACATTCATTGTCAACTTGGAATTGTTAATCTCAATGAAACGGAG
>FP016188 TRMT112_3           :+U  EU:NC; range  -499 to   100.
GGGAGGTGAGGCCCCCACGATTGGCGAGAAAGGTGGGCAGCCACGAGGGCCTTCTGAAGG
GATGAGCCGGGCGGGCGGAGGGGAGGGGTCTGGCAGGCAGGAAATAAAGCGATACTCTCA
GACTAGCGGGACGGGGATTGCCATGGGGGTAGTGGGGGATGTCAGGCCCGGCCGGGCCAG
CGGTCACCTTGATTGGGGCCATGGCTGCAGCGGCTCTGCTGAAACTGCGGACCCCGCCAG
ACGCCCACTCTCCTTCACTGTACCGTCTTGCTGCCGCTGCCGCAGACTGACCGCCGGCCC
CACCGACGAGTATATAGCCCGCTGAGCGTCTCAGGGCGCACACGCCAGCTAGTCCCATAC
CCGCCCCACGGCCACTTCCACTCCGCCTCCTGGCTGGTGCCACCGCAGCAGGCGGGGCAC
CGCTAGCGGCACAGCGGCGACACCCTGCGGAAGGCGGGCCTGGGCCGCCTCCACTGCGCA
GGCGCGAGCGGCCACCCGCAGAACAGAGCTTCCGGGACCCACGCCTCGTTTGCACTGGGT
GCTGGACAGCCGACGCAACTACAAATGGGGCGGAGCTTTCGGCACTGGAGCAGCTAATTT
>FP013273 TMEM8B_2            :+U  EU:NC; range  -499 to   100.
GAGACATCTGTGGGGCGGTCGTTGGGGGCTGTGAGGATCTGAGGGGACCTCGGGCTCTGT
GCTTGGGGTGAGAAAGGCAGGGTCTCGGGTAGCTGAGGCGGGGGCGGAGTCTGTGTGTCC
TCGAAGCCCAGCAGGACTAAGTTGGGGACCAATAGAGTAGGGCGGGGGCGGGCTTTACTG
ACAGGGACCAATCGAGCCGGCCGGGGGGCGGGGCGTCACGCCGACGTCAAGTCGAGGCCG
CCGCCGCGGGGCCTGGTTATCGCCGGTTCAGCGCAGCCCGGAGTCGCCCAGGCCTGAACT
CCTACCCAGGTCCCCGGCCCCCGCCCCGGGCCCGCGAGGACACCGGAGGCCACCCCCCGG
GGGTGGGGAGCGGAGCCGCGGGCCAGCTCTGCGAGCGCCCCGCGCTGGCCTGTCCGGCCC
CGCCCCCGCCCCGGGCCATGGCCCAGCCCTTGTCCCGGCCCCTCGTCCTATCCCAATCCC
CGCCTTGGCCCCCAGCCCCGCCCTCGCCCCGCTTCCCACATCGGCCCCAGCCCCTGCCTG
GGTCCCCATCCAGGACCCCCTTCCAGTCTCTGCCCCTGGCCTGGCCCCCATCCCGGCCTC
>FP021068 IGF1R_1             :+U  EU:NC; range  -499 to   100.
AGCCGCTCATTCATTTTGACTCCGCGTTTCTGCCCCTCGCCGGCCTCGCCTGTGACCCGG
ACTTCGGGGCGATCTTGCGAACTGCGTCGCGCCCTCCCGCGGCGGAAGCTCGGGCGTCCG
GCCGCCTCCCGCGCGGCCAGGGCCGGGCTTGTTTTTCCTCGCCTAGGCAGATTTGGGCTT
TGCCCCCTTTCTTTGCAGTTTTCCCCCCTTCCTGCCTCTCCGGGTTTGAAAATGGAGGCC
GACGACGCCGACAGCCCGCCCCGGCGCGCCTCGGGTTCCCGACTCCGCCGAGCCCTGGGC
CGCTGCTGCCGGCGCTGAGGGGCCGCCCCGCGCCGCCCGCCCCGTCCGCGCACCCGGAGG
GCCCCGGCGGCGCCGCCTTCGGAGTATTGTTTCCTTCGCCCTTGTTTTTGGAGGGGGAGC
GAAGACTGAGTTTGAGACTTGTTTCCTTTCATTTCCTTTTTTTCTTTTCTTTTCTTTTTT
TTTTTTTTTTTTTTTTTTGAGAAAGGGGAATTTCATCCCAAATAAAAGGAATGAAGTCTG
GCTCCGGAGGAGGGTCCCCGACCTCGCTGTGGGGGCTCCTGTTTCTCTCCGCCGCGCTCT
>FP029237 KLHL13_1            :+U  EU:NC; range  -499 to   100.
ACGTGGGCCCCACTGAGGTGAGGTGGCACCGCTTCCAGGGCACACCCTTTGCTCGGGCCC
CGCCGTGACTATGAGGAGGCCGAGGCCACGGCTGGCAGAATGCACGGGTGGACCTCCTTG
GAGTGGCTAACCCGGGGCGGCTGCACTGTTGTCCCTGGATACTTGACACTTTTCACTTTT
TCTGCCTCCCGGCACTAGAATCCATGTGGGCTCACACCAGAGCCTCCCGGTTTCCGAGGC
GTGAGGGCCACTTAGCGGTCATTCAGCTTCAGGGTCCGGCCCTGTCACGCTTTCGCTACA
GCCTGGGAGTTCCGTTCGGACCCCACACACCGTCCTAGCCCCGGCTCCCCGCCACCCTGC
CTCCCGCGCAGGCGCCGCCGGGGCCACCCCCGCCGCCATGTTTCCCCCGCCCGCGCGCTC
CCCCCCCCACTGCCCCCTCCCTCCCCAACTGGGTTCCCGCCCCCCTCCCTCAGCAGCCCC
CCCACACCCTGGTGAGGTCAGGCGGAGGCTCTGCCGCTGCGGCCGCAGTAGCTCAGCTCC
TATTCCTGGGAAGCCTGGAACGGGGACTTTTGAAAATAACTGCAGCGGCATTCGGGTTAG
>FP028576 ASB9_2              :+U  EU:NC; range  -499 to   100.
TCAGGCCACCTAGCAATCCATTTTTCCAATTGCAACCGTTCATTATTTATTTAGAAGTTA
AAATGAGTGGAGGAGGGGTGAGGTAGGACATTTAGTGAAATTCTTGCAGCTGAAAGGAAC
AAATGGTTCTTTCCAAAGGTACATTTTTTGTAACATATAGACACATTTCCCATAAGAAAC
TCCCAGCACAATTGAAAGCACATGTACAGATGGCCAGGGCGTGCTGTGCATGTTACTGTG
CAAGCAATTCAGCAGGGCTGCTGCAAAACCAGCTTTCTCAGCTCTGGGTGCTCGGGCTTG
TCTCCATAACAAGCTACCATGTAACAAACGGATCTCAGCAGGGTGAACAACAGTTGCAGA
AAGTGAGCTGTTTCCTTCACCCCCACCCTGCTCCCTTCACTCTCAAAAGTTACAAACTGA
GTTTCCTTCCTGATAAACTCCAAGGCTTCCTCACTGATTGGTCTCAGTTTGGGAAAGGAC
GTGACATCAGCAACTTCGCAGACTTAGGGCTGGAGGGTTCTTGTGGCCTCTGGCGGGCCT
CCAGCCAGTTAGGTAAAACGTGTGTGTGTGTGTGTGTGTGTGTGTGTGTACACGAGCGCA
>FP012497 EYA1_2              :+U  EU:NC; range  -499 to   100.
CCCATTGAATTTTAAATTGGCGAGGGTAAATGAGCACATTGTTCAGTGGAGTGACTTTGG
GTATGAAAACTTGCCTTTGCCTTATATAGTTAGTCCAGCATTGTCAGGAAGTTGCCCAGA
AGCTGTTTTAGTGAATGTTAAATGACAAATAGTAAATGTAGGAGAAAACCATTATGATAA
GGATAAGAAACTGTCAGGAGTCAAAGGGGTGGGCGGGAGCTCTATTTCAGCTGGTGATAA
CAGAAGATGAAAGATCTTCTGAGGATGCTGGAGGATTACTGCTTGAACTATTGCTGTTAA
ACACGATCATTTTGTCATTCGCTATTTTTTTCCAAGCACCTTTTCCAAGCTGCCTGGGCA
AGGCTGCTTTGCATGTTGATTGGGGGAGGGGTAATCCCATTTGCAGCTGTCATAGGCCAG
TGATGAATCACTATCACGTCATTTGGCTGCCTTCCCCCCCTGACAAGGGGAGGAGGAGGA
TAGACCTGCAGGAGGAAACAACAGTTGAGACCTCAACTTAAAGACAATATGCCTTTCACT
GCTGCAGTATCCTCCTTTTTCTCTTTTGGTTAAAAGAGAGCATTGTCGTTCTCAGCCATG
>FP012628 PDP1_2              :+U  EU:NC; range  -499 to   100.
GCTGTCAGCACGAAGGGCGCCGCGGGGCCGGCGGCAGAGTGAGCTCCAGGGAGGCTGTAG
GGCTGCGGCACTGCCTGAGGGTCTCCCTGACGCACCCCGGGTCAGGGCTGGCCCCGCTGG
CAGCCTGACACCGGCCGGCCCCTGTTCGTCTGGACTGAAACGGGCACCCCTGGGGCGGGG
CCGGGCCGGGCAGGGCGGGGCGGGCAGCGGGCGGGGCTGCAGTCCATGGGCTTCGCGCCC
CGGCTGGATGGAGGGGCTGGCCCTCGGGGCGCACCCCTGCTCGCGCCTGGGCCCCGCTGC
CTTGGGCTGTGGCTTTGCCTCCCCGGCGGGGTGGGTTGGTTTGGTTGGCTTCCTTGTTCT
CTCCACCCCTTTATCCCTCCTCCATCCTCTTCCCCCCCACCTCCCAGCCCATTCACCGGG
CTGGAGCGAGACCTCGCCCCTCCTCCGCTCCCGCCTCCCCGCCGCCGCCTCCTCTAATGA
GCATCTCTGCCTTGCTTTCAATGGGCCGGTGCTGCTGTCGCTGCTGCTGCCCGCGCGGGT
TGTGGATGTTGTCGGCTCCGTGTTGTGATGACAGGAGAATGTGTGTGTGTCCCGGGCCCA
>FP009619 MLN_1               :+U  EU:NC; range  -499 to   100.
GGGTCTGGACTCAGTAGTTTTATTTTCATTAATCCACTGAAATGCTGTCACAAACTCCTG
AACACTTTCTTTCATGAGGGGCTTCAGGGGGAAGACTGAAGAGAAGTTATCTTTCTAATA
CAGCGCTCTGACAGGCCGACAGAAAATCTGATCACTAGAGCATTGGCCTGCAGACGCTCA
CCAATGTCATATATTTAAGGAACAAAAAAAGAAAAGGCTTTGTTAAAATGACCTCTGAGA
GGCAGCTGAGTTTTCAGTGGACGGGAGAATGCCATCTGGGTGGGGGCTAGCTTCCACCGA
ACCCTGACTGTCGCTGTTCCTTCCAGGAAAGCCCTGGAAGCCCATAGCGTGGCTAGCCCT
GCCTGGAGTTTCCACGAGCTTCAAGAATCCAGGCTCCCCCTCTGAGGGCCCCCAAAGCTG
TGGTCAAAGGTTAATGGGCTCCAAGGGCAGCTCCCAGGGTTGGGAGGTATATAAGAACCC
GTCAGATCAGCCGGACACCAGAAGACAAGCAGAGAGACTCCTCCAGACCCACTCAGACCA
CGTGCACGCCGTAAGTAGCCCTTGGAGAAAGTGGGTGGGGAGTGGTCAGCATAAGCCCTA
>FP026745 MCM8_1              :+U  EU:NC; range  -499 to   100.
ATGGGGACCGAGAGAGCCAAGAATGGCACCCTGGCGGAAGAATTCTGTGGAGAAACCTGG
AGGGAGGGGGTATCTACAAGGTGGGGGCGGGAGACCCCTAAAATCAGCGATCTGACTTAC
TTTCTCCGCTGGACTTGTACTGCTTTAAACACATCTTCACGTTTCAGCACCACGAAGTCG
CCGTCGCGGATGCGGTGGTCTCCGGGATGCTGTGGTTGTGGGCCCGGCTGCTCCCCTGAG
CCCTCCATGACGCTCAGCCGGTCGCCGTGCTCCACGGCGTCCCGCCCCTCCTCCTCGGTT
GTCGCCACCGCCAGCCTCACTTCCCACAACCTGGCGCACTAGGAGCCCTCCGACCGGCAC
CGCCCCCACGTGTTGCACGCCGCTTCCGCTTTCCGGCCCAGACCTCAAGACCGCTTCCGG
AAGCCTCTCGGCTTCCGTCTGGCCAAACTCCTTGATTGGCTGCACTCCGCCCCGCCCCTC
TCGTCTTGCCGCTTCTTTGAGCGGAAGTTGGATCACTGAAGCGCCAAAAAAGAATTTAGG
GGAAGACCTGATTTTCGCTTGAGGCATTTTTGCGGCGCTGTGCGCTACAGACACCTTCTG
>FP000352 CDA_2               :+U  EU:NC; range  -499 to   100.
CCAGCTAATTTTTGTATTTTTTGTAGAAACAGGGTTTTGCCATATTGCCAAGGCTGTTCT
CAAACTCCTGGGCTCAAGCAGTCCTCCTGCCTCAGCCTCCTAAAGTGAGCCACCACACCC
AGCAGCTGAGACACTTTTTAATTCTGGGCTAGGGCAAAGAGAAGTTGGAAGGAAAATGGG
TGAAAATAAAGAAGTTCTCAGTTATACTGCAGCTTGTTCATGCCTCCTGCCTCGGGATGC
CGCAGTGGCTGCCCCAGCCCTGCCCTTTCAGCCTCAGCCCTTCCCTCAGTGAAGGAGAGA
AAAAGTGATTTAACAAAGTGAGGACTGTCAGCCCTTGGAGCTTGGACCTTTGAGATCTCA
CACTGCCCCACCCAGTAGCTTCCCCTTCCAGTAGCGTGGCACCACCTTCTGACCCACCCC
TCAGTGTGTCCACCAGTGAGAGTGGTTCCTAAGGGAGAGTGTGAAGCACACGTAGGCACT
GTCTTACACCACACCTGCTGAGTCCAAACCATGGGAGGCTCCTCTCCTAGACCCTGCATC
CTGAAAGCTGCGTACCTGAGAGCCTGCGGTCTGGCTGCAGGGACACACCCAAGGGGAGGA
>FP015631 SERGEF_1            :+U  EU:NC; range  -499 to   100.
GCTCAAGACAATTGCGCCTGAGACGCCGGGCAGGACCCTGCCCTACCCCTCAGGCTCCAT
TTCCTGTTCCCGCAAATGGTGATGCCATCGCTGCCCTGTCAGCCCCTCTGGGCTGTCGTG
GGCCTCCAAGGAGACAAAAACGCGAAGGAGCTTTGTGAACTGTGGCGCGCAGTGCACCTG
CATGAAACATGAAATTATGACTAAAAATAAAGAGTACGAGGGGGTAGGAGCGAGAGGCTG
AGAGGCCCAGCGAGACAGGAGGCTGCGGGCGGAGACGCTGCGAGCGCCGCCGGGGCGGGC
TGACTGGGAGGCGGCTCCGGGGCTGTCGTCCGGCCCCGCCCACCACTGATCCCCAGTGGC
CCGAGGGCCCGGCCGCACCCTCTCTCCCGGCCTGCGGGCCGCTTCCCACCACAGACCCCG
CCCCGCGCCCTACCCATCACGCGTCCCCGGTCCGGCTCCGGCGCTCACCTACCCCCGGCA
GGCGCCGCCCCCGTGCCGTCCCTCCCGGAAGCGCCGGCGGAGCGTCCTCGCATGGAGCGC
GAGCCCAGCGCCTCGGAGGCCGCCCCCGCGGCGGCCGCGCTCTTCGCCTGGGTACGTGAC
>FP027367 SLC17A9_2           :+U  EU:NC; range  -499 to   100.
GGCGCGTCGGACAGTCAGGGCGACCCAGCCAGGGCGACCGTTGGCCCCGCTCCTATGGGG
CAGCAGGGACCGACGTCAGCAGGGTGGGGCGGGCACCCGAGTGGTATGCCCCGCCCTGCC
CCGCCTGCCCGCCCTGGTGGCCGTCTGGGGGCGACAAGTCCTGAGAGAACCAGACGGAAG
CGCGCTGGGACTGACACGTGGACTTGGGCGGTGCTGCCCGGGTGGGTCAGCCTGGGCTGG
GAGGCAGCCCCGGGACACAGCTGTGCCCACGCCGTCTGAGCACCCCAAGCCCGATGCAGC
CACCCCCAGACGAGGCCCGCAGGGACATGGCCGGGGACACCCAGTGGTCCAGGTGTGGCG
GGGGTGAGGGGAGGGGGGGTGGGAGCGGTGGAGATGGGGCCGTGGGGAGGGAGCTGAGAT
ACTGCCACGTGGGACGATGCTAGGTGGGGAGGGCTGAGCTGGGCGGGCTCCTCTGGCTGT
GGGGCCCCCTGTGTTCCTTGTGGGAGGTGGAAGGAAGTGAGTGCCCTGTCCTTCCTCCCT
GCCATGAGATTCCAGGACCGGACCTGGCAAGTGCCCTATCCCAGCCAGTGTTCCTGGGGC
>FP010726 ARL4_1              :+U  EU:NC; range  -499 to   100.
TATCCCTGCGTAGAAACGCCTGCCAATGCTTTCTCATTTGGACCCAGACTCCAGATCGGG
AGGTGAGAACGTTGTTATTTTGCAAGGGGTAGGAGGTAATAGTGATCTTGGGTATGCTGT
TAAGCATGTGGAATTAGATTCCGAAGATAGGACTATCTGCTATGAGTTTTCTGCCAGATA
GGCACTTTGTGGTTACGGCCACTTAGACCAGATACTGGTGACTGGGTTCTTTCCAGAATG
AGGTCTTTGAGGTTTGGGGACCCAGGAGAAAAACGTACATATTACTGCAATTTAAGTAAA
CCAGATAATTTCAATCACTGTTATTCCATCGTTTGTCTTGGACTGTGTGTGTTTTCATGT
ACGTTTCATATCTCGTCTGGTTTGTTTAGCGCAGCAAGTTATAGTAAGTTCTTCGTGTTG
TTTATTTTAGCAAAGTAGAGCAAACCTGTTTTAATGTATTATTTCGGGAGAATAACTTAT
TCCTTCTTCCGTCTCCCAGCAGTCTTATAGCTGGATCAGCTACCAAGAGAAGTTGTAAAC
CAAGAAGAGAAAAGCATTTCAATTTGGGACATTTATTTGCACCTGGAAATGGGGAATGGG
>FP012590 CA2_1               :+U  EU:NC; range  -499 to   100.
GAGGGCTCCGGGGCCAAGAGACAGGTCACAATGGGGACAGGGGACGAAAGGCGCCGGGGG
TCCGGGTCCCGAGCAGTCCCCGCCGCCGCCAGACTCCGCAGCCGGGAGGGGGATGGGGTG
CGCGTAGAGGCTCCGCGGCCCGGGTTGGACGGAGGAGCCCAGGAGCCACCGCAGCCGCCG
CACGCCCAGAGCTCCGAGCTTCGCTGCCAGCCCAGGACACCGGGGCCCTGCCGTGGGCCG
AGGGGAGCCGGGCGGCGGGAGAGGAGCCCCGGAGCCCCGGAGCCCCGGAGCCCCGCCGGG
CGCCAGCCGAGAGGGCGTTTTCCCCGCCCCCGGAGACTCGCCCGCCCGGCCCGCCCCGCC
CCGAGCGCGGGGAGTTCACCTCCGCCCGTCACCACCTCCCCTTGTCGCCTAGGTCCACCC
GAGCCCCCTCCCCCGGGCCGCCCCCGAGCACGAAGTTGGCGGGAGCCTATAAAAGCTGGT
GCCGGCGCGACCCGCGGACACACAGTGCAGGCGCCCAAGCCGCCGCCGCCAGATCGGTGC
CGATTCCTGCCCTGCCCCGACCGCCAGCGCGACCATGTCCCATCACTGGGGGTACGGCAA
>FP010040 ME1_2               :+U  EU:NC; range  -499 to   100.
GCGAAGGTTGTGGATCTGTAGAAAGAGGGCTTCCAAGACGCTAACAAGACAGGAGAGACG
AGTCTGATTCTCCTCAGCCTGTCGAGGTGTTCTGTCAACAGTTCTGGGGACCCCTCACGA
GTCCTTCCGTCCTGTAATCCCCCTAGGTGTCTGAGCGACCGCCGGCTCTGCCTGAACCGC
TCAGGTTCGCACCTTCTGGCATCTTCTCGCACTTTCTCCAGCCTTCCCGGGCAGGGGGAT
CCTGGCCTGACGCTCCCCGCTCCCTGCCCCCGCCCTGGGTCTCTGGGGTCAGCAGAGCCA
CCCAGTGCACTGCGTTTAGGCATGCCCACATGGAGAGAGGCGACCACAGCGGTGATCATA
AGCCCATGGTGGGCAGAGGCCCTATGGAGCCAAGGGCTCCGGCCGCCACCCCCGCTCCGC
CACCAGCAGCGCTGCCAGGACTCGCTCTTCCTCCTCCTCCTCACACGCCGGCTCGGATGA
TCTCCTGCCATGACTCAGCGCTTCTCGCAGGCTGCCCTGCTGGGGACACCGGCTTCGCTC
GGGCCCCTCCCGACGCGTCCACCCCCTCTCGCCACCCACGCCCGCCCCCAGCCGCTGGGC
>FP009789 CNPY3_1             :+U  EU:NC; range  -499 to   100.
TAATCGGCTAAATTTCTGCCTTCTGAGAGCTCAGAATCAAGAAATAAATAATAGGGCAGT
AAAAGGGGCTGGGATTACATACAAAAAGAAAATTAATGCCTGAACTTTTTACAATCTGCT
CGATAAGCTTTAATTCTATTAACCTATTTGAGCTTCCCAACAACAGGCAAGCTCCCACAG
CAGCTAGGAGGATCACTTTGTCGTCATACAAATAGAAACAGGCTCAGAGAGGAAGTCATT
TGTTCTAGTTCTCACTAGGACAAATCTACTGGCTACTAAAAAAGTGTGAAGGCTGGGGAC
AGTTTGAGTCGTCCTGCTTGCACCTTAAGCGCCTACAAGAGTGCCCGGCTATAACAACCA
CAATACCAATAATAAAATTTAAAAACAGATGTTCAGTAAGGACTTGCGGCATTAGGACCC
CAGGAGGGAAGTGACGTTCGAGGAGGCGGAGAAAGCCGCGAAGACGGCCTTCCCCACATC
TTCCAGCACCTGCGCGCCTGAATCCGTCCCACCCAGGCCCAGACGCAGGCTTCTTCTCGG
GTCTTGGTCCTGCATCCTCTCTCTCCCAGAGCCTCCGTTAGGGGGTGGGAAAGGACTTTG
>FP021706 ALDOA_6             :+U  EU:NC; range  -499 to   100.
TGCCCGGCTTAAGTAACTAAATATTTTAATTGTAACTAAGTGAAAATATTTGCCAGCCCT
GAGATGCAGTTTAAGGGATTAAGTAAATGTGGGGGAAGACTGGGGCTAAAGAAGAGGAAA
GAGGGGCACGCCCAGCTACCTAGGAGGCTGAGGCGGGAGGATCACTTGAGTCCAGGAAGT
GGAGGCTTCAGTGAGCTGAGATTCCACCACTGTACTCCAGCCGGGGCGACAGTGGAAAGG
GTGCTAGAGGTCATTTCCTGTGTCTTAATGTTGTTACCCTGACCCCAACAGGTAGACAAG
GGCGTGGTCCCCCTGGCAGGGACAAATGGCGAGACTACCACCCAAGGTGAGAACTGTTTG
ATTCTCTGCCCTACGAACCCAACCAGAGCAGGTTTGGGTGCTGGGAGGAGTGGAAACCAC
ATGCCCCTCCCCACCGTGCTCTGACCCCTTCCTCTTCTCTTAGGGTTGGATGGGCTGTCT
GAGCGCTGTGCCCAGTACAAGAAGGACGGAGCTGACTTCGCCAAGTGGCGTTGTGTGCTG
AAGATTGGGGAACACACCCCCTCAGCCCTCGCCATCATGGAAAATGCCAATGTTCTGGCC
>FP015054 GSTO2_3             :+U  EU:NC; range  -499 to   100.
CCGCTGCATTTCCGATTCAGCAGGCTGGGGTGGGTAGCGAAGTCTGTATTTCAAATGAGC
CCCTCAACCCAGGTGACGCAGGCGGTGTGGGGACCGCATCCGGAGGGCGACCTGGAGCCG
ACTGACTTCACAAAGGCCTCCTGCCGCAAACCTTCAGCGGCCACCAAAGCCCCGGCTGCC
GGCGGCGGACCACCTCTGCTGCCGCGCGCCTACCGGAGCCGCTTGGCCCTAGTGCTTTCC
AGCGGATTTCCCCTCAGGTGCGGAGCCGGGTGCCGGGGTCCCACAGCCAACCACTACCGG
TTCCTCTTTCGTCAGCCACCGGCGCCGGCAGGACCCGCGAATCCCGATCTCCAGGAGCCT
GTAAGGAGGCCGCCCATTGGCTCAGCCGCACTGCTGGGCAGGTACTTCCAAAGCTTTGAG
GATTGGCTGATGCTCTGGGCGCCGGGGCTAGTTGGCGGGTAGGATCACGTGCGAGGGGCA
GGCCCCGTCTAGGCCCCGCCTCCTTGCTGCTGCTGCCGCCGCCAATCCTGGTCCGGTTGC
CCGAGTTCCCGGAGGTCTCTCGCGGGACCTCTCTCACCGCCACCGGTGGGTCCGTTCGGC
>FP027496 URB1_1              :+U  EU:NC; range  -499 to   100.
GGCCAGCCACCAGGGCCTTGAATTGGCAAAGTATCGAATCCTGTTGTGTGTGAAGCAAGC
TCTTCATGCGACACCTTCAGGGCGACCTCGGGTCAAGAACTACTCATTGTGCTGCTTGGA
CGCGCCGGGGCCCGAGTCTTCGTGGATCGGCCAGGCCAGGAGTGAAAGGTCTGGGAGTTC
TTCCGGCCAAGAGCACCCGAAGAGCCACTGGGATCAGAAATGCGCCCCGGTGGACCCCAA
ACCCTGCAGCCGGGGGCGGGGGGTGTCGTGGAGTGTCCGCTCGCCCCATGCCGTGACCGG
GACAACCGGTACAGCAAACTCACATGGAGCCCCAAGACTCTGGATCCCCAAGACTCTGGA
TCCCTATCGCCCCGCCCCTTCTGCAGGCCACGCCCCTTCCGCCGGTCCCAGCCTCGCGCG
GGTCGGCCCCTTCCGCCGGCCTTTCCCCGAGCCCCGCCTCTTCCGCCAGCCCCGCCTCTT
CCGCCAGCCCCGCCTCTTCCTGCGCCATGTGGGCCTGAAGCGCGTGTCTGCTGTCTGTGC
CAGTGCTCCTGCCGGGTCCCCTCAGGTGTGTCGTTTCCGTCGCGCTTCCGCCCTCTCGGC
>FP007985 ANKRD55_1           :+U  EU:NC; range  -499 to   100.
TGTCTCAAAAAATAAAATAAAAATAAAAATAAATTAAAAGTCAAGTAACAAATTACAGAA
AATGTTTTCATAAACATAACCTATAAAAGACCAATGCCTTTAATATAAAGAGCACATACA
AATTAGTAAGAAAAACACTTATACTTTAATAGAAAAATGACAAAAGGCATTAGTCATTTC
AATGAAGAAACTCAAATGGCAAACAAACTTATATTTCAAAAGTTCAAACCTTACTATAAA
TTAAATAAAAAGGAAAATGACAGTGAAGCATATTTTGCCTACCAAAATGGACAAAGATTT
TTAAAGTTAGTGACAATACTCAGTATTACAGAAGGAGGAGAAACATAGCTAGTAGGAGGA
CAAATTGACTCAATCTTCCGGAAGGCAGTTTGGCACTATGTATAAAGAACCTCAAAACTG
TTCATACCCTTTGACCCACTACTTCCTCTTCTAGGAAATTGTTAGAAAGGCCAGAGAGTG
TAGATGGCAGGGAATACTTAGAGCTAGAGGAGAGGCCCCTACACATGTCCACCATCATCC
TTCGGGCTCATTTAACACTTACTATTTCTATACTGTAAATGGCAACAAGATTTTCCCTAC
>FP027108 TP53TG5_1           :+U  EU:NC; range  -499 to   100.
CAGGGAGCCAAGATCTCACCACTGCACTCCAGCCTGGCGACAGAGTGAGACTCTGTCTCA
AAAAACAAAAAACAAAAAAAGAGAAAGAAAAGAAAAAGCACCTGGCATGTAGCAGGCGCC
CAGTCAAAACAGGCGACATGACTGAATGGATGAGCATGGTTTGGGAATCCCTGGTTTCAT
GGGTTGACTATCAGACCTTGGTTAGGTTTCCAGCCCACTATGATCTAGCTGGGCTAGATC
TAGTGTGGCCTTGAGTAGATTATTCAACCTCTTTGAACCCTGGCTTCCTCATTTAAAAAG
AGGGGATAATCCTCTTACCCCACAGGGAGGTTGTGACAATGCACACAGCTGTCTGTCGCC
TATTGTCTATATTTCTTTCTCACCCTCTACCCCTCACCTCTGCCACATACACTCCTTGGA
GACCCAGCCCTGCTACTGTCACATTTCAGTGATGTCACAGCTGCAGGTGGTACAGAGCCA
GCACCACCATCTGATGCCCAGCCTGAGTGCTGGCTGAACTGAGAGGAACAGGGTTGGTGC
CTGGCACTGGTGTTGCTCCATTCATCTCTGAGGTCTCACAGCCCCAGCATGAGTCCATCA
>FP019514 ARF6_1              :+U  EU:NC; range  -499 to   100.
CAAAAGCGAACAGAGCTTCCCTGGGACGTTCAGGGAGCGCGGAGGGTGCGGGAAGGCTGG
GGCGGGCGGAGGGAATTCGCAGAGCATCTGGCGGGCACCGAGGTCTGGGAACAGGCCTGG
AGGCAGCTCGGTTCGTGGAGAGAGCGGGCTGCCCGTGGGCCCCACCCTGTAGGGCCCCCC
AGTAGATCTGCTCCCTTGGTTCGGGTGGGCAGGGGAGGGCAGAGCGCAAAAGAGAAAAGC
AGGGAAGGAGACGCTAGAAGAGCCACGGGTAGGCGCGAGTCAGAGTCCGAGGTTCGAGGG
CTCTGGGCCGGCCGCATCTGCGAGCCCTCCGAGGCGCCGTAGCCCCGCCCCTCCGGCGCG
TGGCGCCCATGACGCTAGGCGCGCGGGCCGCTCTCCTTACAGAGGTCGCTCTTGTCCGAA
CGGTCGGCCTCTGCTGCGCCTGCGTGGTCGGGAGGGGAAGTGAGGCGGTTTCCTCGGCGC
CTTTTCCGGCAGCGGCGGCGGCAGAACTGGGAGGAGGAGTTGGAGGCCGGAGGGAGCCCG
CGCTCGGGGCGGCGGCTGGAGGTAACCCCTTGGGCCGAGCTGGAAAGGCGGGCCACCTCG
>FP014852 PLCE1_2             :+U  EU:NC; range  -499 to   100.
CCCGGAGCCGGGCGCCCCAGGAGCGCTCTCTCTGGCTCCCGCCAGAAAGGATGGCTCCTA
GGGGTCAGGGCCAGGGGTCTGGGAAGGGGTCGCGCCGCCAGCAGCCAGCTCCGGGGGAGG
CGGCCGGGTCCTCGCTCCGCGCCCGCCTTCCCCGCGCGGCAGGAGCCGGGGGCGGGCCCG
GCACAGGCCGCTCCCCCGCCCGGCCGCCCGCGGTGGCGCTAGCGGCCTCTCACCCGGGGC
GGGCGAGTTCTGGGAAAGCCCGGCCCAGGGCGGGGGCCCCGCTGCCGCCCGCGCAGCCGC
CGCTGTCCGGGCAGCGCGCACATCTCGGCGGGAGCGGACTGTGAACGGCGCGGGTCCACA
CGGTAACGCTGGGCAACGTGGGCAACGCGGCGGGCGGCGGGCTCGCGCGGCGGGAGGGGC
AGCGGCGGCGCGCCCGGGCTCTACCTCCCGGGCTCTGCCTCCCGGGCTCTGCCTCTCGGG
CACTTGCCTGGCTCCTGCGCGTTCCTGGGCATCGGCTCTGCAGCTGACACACAGTAGCGG
GGACACCCGACGCCGCTAGCGACAGGCGCGCGGACGGCTGGTCCCAGAGGGACGCTGCGC
>FP020180 GABRB3_1            :+U  EU:NC; range  -499 to   100.
CCCGGGGGCTCTCGGGCTGCGCTGCAGCGGGCGGTGGTCGTCGTGCGGGGCCAACTTCGG
CGGCCGGGGTAGGCGGGCAGCGTTTCCGCCGCCGCTTATGCCGGCGCCGAGGCTGCCGAC
AGTCCCCGCACTCGCCCGGCCGCCGAGAGCCCAGAGGAGCCGGCTCAGGGGACGACCCCC
CGCCCCTCCCGACTCCGCGCAGCCGCGGCTCCGCTCGCAGCGTCCGGCCCAGGTCGCCCC
CGCACTCCGCGGTCCCAGAGGTCCGAGTCCCGTGCGGCGGCCGCCGAGGCGGGAGGGGAG
CGCCCAGGGCCCCGGCCTCGGGCCGAGGCGAGCGTGGGGGAGGGCAGGGTGCGCGGCGCG
GCGGCTCCGCCTCCGACTCTCCGGCCTCCTCCCCCGCCCCGCGCCCGCGCGCGCTCCTCC
CTCCCCGCTCCTCCTTCCTCTCCCAGCGCCCGCTCCTCCCCCTCCTCCCCTCCCCCTCCG
CCCTCCTCCGCTCCGGGCCAGCGCGGCGGCGGCGGCGGCGGCGGCAGCAGCAGGAGCAGC
CCCGGCTGCGGGTCGCGACGGCGGCGGGGCGCCCCCTCCCCCGTGCCGGGGCGCGGCGGA
>FP002226 DNM3_2              :+U  EU:NC; range  -499 to   100.
AAGAAAGGAAATAATTAGGGAAGAGAGACTGGATCAGAAGCCAGGCAGCTAAGGGTACTG
GCTTTTCAAATTGTGTTCTTTTGTTAAGACTAAAATTGGAAGACAGGAGAAGCAGGGCTT
TTGGAATTGTGGATACCAAGCACCACTAAATGATTAAAGCAAAGTGCAGTGCTGGCTGGT
GGCCGTGTGCTTGTTATCTTGGAAGTGCAACCCTTGTGTCCTGTATCTGATTCATTTTCA
ACAATTTTTTTTTTTTTTTTGTGGGTGGGGAAGAAAGAGGAGGGATGACAGAGAAAGGTT
GGAAGATACACAGGAGAGATATTTGAGGGGAGGAGCAAATAGACTAATATTCTCAGTGCT
TTTTAACTCATTGATTGCCAGGAGCCTGGGTGAGGCAAAGCATTGGTTTATTCAGCTTTT
ATTCAGCTCAGTGCCCTGTTGACAACACAATGTGTCTGAGTCACAGGGGGTCAAGTGACT
GTAGCTTCTCTGATGAGTCACTGTCTTGTTTCCACTAATGTCTCCGTGGCTGGGGCCAAT
TTGTTTACTGAGAGAAAGCTACAGCTGTCTGCAGGTACAGACATTTGTACTCCAGAACTT
>FP018934 KIAA0226L_1         :+U  EU:NC; range  -499 to   100.
GGGGAGAATGGCGGTAATGAACTAAAAAATAGCAGGAAGTGAGCACCTCTGTGACGAAAA
CTAAATGTTTATGGTGATGTGAGAGGTAATGATGGGGGAACTACCTTAAGCAGAAAGGTG
GTTAGGAAAGATATCTTTGAGGAAGTAATTTATAAATCAAGGCATTTATGACAGGAAGGA
GCCAGATGTGTCATCATCTGGGGGAGGAGCATTTCAGAAAGAGGAAACATAAAACAGCAT
TCCTAGGGTTAGAAGGAGCCTATAGGGTTCAATAACTTGCAGTGTGGTTGGGGCTTATGG
ATGCTGGATGAAGATAAGTGAGAGAGGTTTACAGGGACAGCATCATGTCAGGCCTTGAGG
GCAAGGTAAGGAGTCTGGATTTTATTCCAGATTTGATGGGAAGCCTTTGGGGGATTTCGA
TTAGGGCAATGACATGATCTGATTTAGGTTTATAAAAGATCTCTTGAATACCTCTTGATT
ATAAATGGGCAAGAGTAATCGCTTCTCGGCCTTTTGGCTAAGATCAAGTGTAGTATCTGT
TCTTATCAGTTAATATCTGATATGTCCTCTATCCGAGGACAATATATTAAATGGATTTTT
>FP015634 SAA4_1              :+U  EU:NC; range  -499 to   100.
TTATTCCTGTCCTTGTATTCTCCCAGAATCATTACCTCATCCCATGAATGGTACAGTCAA
GTCTTGCTTGTTCTGTGTCCTTACATTCTTTAGAGAGAAGTCACAAGAGACAAGCAAACA
TCTCTTTTGCTAATAATATTGATCACTTCCTACAGCATAATATCTATGTGCAATTTTTTG
GGAAGACCTCCTACTAAACAGTTAAGAATGGAAAGACACAAAGAGAAGAAAGTGGAGAAA
GACCTCTGTCTTCCCACACTGGATTTTGCAAATACAACTCTTCTGTGATACAGGAAACTA
AAAAGAGGGAAAAGTGGCAATTAAGAAAAACTGCCAGAAAATAAATACCTTGATGACCCA
ATTTGGAAAACTACTTCTAGATAAGGAAACACTATTACCCAATATGTTAATTTTTAAAAT
ACCCAAAGAATTGAGCAAAAAGGACTTTGGCAAGGCAGGTTGTTGGATTTAAAACCGTTC
TCCCATTAATGCCAAAGCCAGCAGAGGTACCAACTATAGCTCCACGGCCAGAAGATACCA
GCAGCTCTGCCTTTACTGAAATTTCATCTGGAGAAAGGTCCACAGGTGAGGTTTCTTCCA
>FP018011 R3HDM2_3            :+U  EU:NC; range  -499 to   100.
GTATTCTATCTGACAGACTTGAAGGGTTTAAGGAGGACCGAGGCTCCCAGTGACTCCGGA
TTGGTGTCCTGACACAGGTAACGCGGAAGGAGGAGAGGGCGAGCGAGCGAGTGCGAGTGC
GCGCGCGCCGGCGGGAGTGCGTGCGGCAGGCGGTAGGCCCCGCAGGGCTGCTGAGGGGCA
CGCGGGAAGCCAGGAAGCAGGGACGGCCGGAACGCAGGACGAGGTGACGACAACGCCGGA
CGTAGTGACGTAGCGCGCAGCCGCAGCGGGGGGCGGACTCTGGGCTTTTCTTCCCCTTCT
GATTTTCCCCTCCCCCCTTTTCTCCCTTTCCGGGTTTGGTTCCCCCCTTTTCTTCCCCTC
TCCCCCCTCCTTCCCAAGCCCCTTTCCCCTCCCCCGTCCCAGTCCCCCCTGCTTCCCAGC
CCTCGGCCCCGGGGAAGCCCCGGCCGAGAAAAGCCCGCCCCCAGAAGCGCGCCGCCGCCG
GCCGTCGGGGCCGAGCCGCAGCCGAGCGGCCGTGGGCCCGGGCGGCGGGCGGAGACGTGG
GCGCCCTCCCCGCCAAGGCCCGTGCGAGGTGAGGCCACCTCCCGGCCGAGGGGGCGGGCG
>FP020541 PRTG_1              :+U  EU:NC; range  -499 to   100.
CTCCCCGGCCGCCTCCCCTTCCCCAATCCTCAACTAGCCGCGGGAGGGGGGCCCCGGAGG
CTGGCTGGGCCAGGAGGCTCGGCCTTTGTGGCTCTGTCCCCGACGGTGGCGCGGAGGCAG
AGGGGGCGGGGACGCGGGCCGGAGACCCTCAGCCGGGGCTTGACCCCCAGGTGCATTGTC
CGGCGGGACCCGTACCCTTCCCCCAGGGCTCCGACCCGGCCGCCACTGGCCCCCTCCCAG
CGTCTCCCTCCGCCGGCCGCGCCGACCTCCCTGGCCCAGACCAAGGGCCAGATGTAGAAA
GTAGTCCCAGGCCCGCGGCCGCGGCGCTGTCCACTCCGCCGCCCCCGCCCTCTGCAGCCG
CCGCCTCACTCCGCCCCCAGCCGGACTCTCAGGCCCCTTGCTTCTCGCGAGCGGCCGTCC
GAGCACCAGCCTCGCCGCCGCAGAGACGCTCGCCACGCCGGTGCCGGAGCCGGAGCGGGG
AGCCAGGCTGCGTGCGACCAGCCGCAGAGCAGAGAGCGCCCGGGGCGGGGGCCGCAGACG
GACAGGGGCTCTGGGCGGCCGGGGAGCATGCCCGCGCGGCTACGCTGAATGGCGCCTCCT
>FP012655 GDF6_1              :+U  EU:NC; range  -499 to   100.
CCACCGCCCCGAGGCAGCACGCAGCCTGCAGCAGAGGCGCCTGCTCCAAGCTGTCTCTTG
GGGGCGCCGCCGCCGCTTCCCTCCTCCGGGGCCGCTCGCTCCCAGGAAAGTGGAGGCGGC
TGGCGAGGACCGAGAGCCGGGGCCGCGCTGCGGAGGGACCACACCTCCGGGAGTTCGAGG
GGGACCCTGGCGCGGCGGGCCAGCCTTTGCTCCCCGGCCACGGGCCGGCAGCGCCCGCCT
TCCCCCGGTCAGCGCTTGCGGCCCGCGCCGCGCGCACCGCCCGGCAACCCCGCGCGCGTC
CCGCGGGGGCGCTGCGTCTTCCTGCCACACCGGCGCACCGCGGCCCCTCTCCCCCACACC
TCCGGCCCGCACCACCCGGCTCTCCTCCCACCCTCCCCACCCCTCCTCTGCCCTCCCTCC
CCATTCCTCCCCTCCCGGCGAGGGGCGGGAGGGGGCGTGGCGGGGCCGGGGTTTGTGTGG
CTGGGACCCGGCTCCTCGCACTCCGAGTCCGCCCGAGGAGCCGGGCCCCGGCCGCTGTCC
AGCCGCTCCGTGCCCCGCGCGTCCTGCGCCGCCGCCACCGCCTCCTGGGGAGACGCAGCC
>FP010770 ABCB5_1             :+U  EU:NC; range  -499 to   100.
TAAGACTTTTAGCTATTCATTTATTTCATATAAAGTGAAATGTGAGCATGAACGATTTTT
CACTCATCCTTGCTCCTCAATTTATGTGTGGCTGGGTATCTGGCTTACTAAGCCTAAGCA
TCCTCATCTATATGATAGGAGTAAGAGCTCCTAGCTTGAGGGATTCTTTTCTTATTTGAC
TTTTTGCAGAGATGAGTCTGTCTTAAAATGGACAGCTGTCCCCTAATACAAAAATTCAAA
AACGGTTTGAGTGAAAACAGTACAATGTCTCTGAGCCAATAAAATCTACTGAATTTTTCT
TTTTAAAGTTCAAGGGGTCACCCAACAAGGAGGGGAGTGCAACTCACCATGGGGTTTATA
CATGGTCAGCACACTTCAGTTAGCAGATTTTTCTGGTCACACATCCCAGCATGTGATAAC
CACAAGACTATGAGATAATCAAAAGTTGTTCCTTATTAGGAAAAGGCCAAGGATACTTGG
ATTAATCTGTGTTTCTATTGCTTCTCGGCCTTTTGGCTAAGATCAAGTGTAATCTGTGTT
CTTTTTTATTTGGTCATATCTTCCATTCTTTCTTACCTAATTCCTCTAATATCTCTCTGT
>FP005274 TMIE_2              :+U  EU:NC; range  -499 to   100.
CCCATGCGAAAAGGCCACCTCCTGGAATCCCGGGTCGGGCCCTTCCGCCCTAACCAGCCG
GCGTCACCTCCTCCTGGCAGTCTCTCCTGCTGGCTGGGGCCCCGTGGCCCTGCCACCACG
GCTCAGGTCAGGCCCGGGGCGCTGCCCCGAACCCAAGCAGGCTAGCAGCCAGGCAGGGAG
GACGACGCTGTGAGCGGGGTATCTTACGAGGGACTCGGACGGCCGGGGGATGACTGCCGC
CGGGACCAAGGAGCTGGGCGGGGACCGCAGCAGCCGAGGAGGCGGGAGCCCCCACCTGGA
CGAGCTAAGCGTGGAGCGCAGACACCCGTCCGCAGACGCGCGCCCTTCGTCGCGCCCTTA
CCTGAGCGCTGTGGTTGCCCCGCGCCGGGACTGCCTGTGCGGCTCCTCGCTCGCACCCCC
ACCCTGCCCCCTGCCAGTCCCGCCCCCTGCCAGCCCCGCCCCCTTCGCCCAGCCCCGCCC
CGCCCCGCCTCCGGGTGTTGCTCTGGAGTTGCGGGGGCCACGGGCGGGCCACCGAGGAGC
TGGCGCGCGGTATTGATCCGTCCCGCCGCCCCAAGCCTCTCCTGAGGCCTCCCTCTGGCG
>FP000866 RAD54L_1            :+U  EU:NC; range  -499 to   100.
CTGGGACAAACACCCGAGACGGGCCGAATTCCAGCTCGCAGGTAGTAATTCCGCCCCTCC
CCTCCCCGCTCCGTCGCGTCCAGTCCAGCTCTTCTAGCCCTGCCCCGCTCCTCTAGCCCA
ACCGCTCCCCACTGTTGGCCCCGCCCCTCCCCGCCCCGTCCAGCTCTTCTCGCCCCGCCC
CGCTCTTCTCGCCCAACTGCTCCTCGCTGTTGGCCCCGCCCCTCCCCCGCCACCCCCGCC
CCCGCCCCGCCCCTCTCTTCTCGCCCAACCGCCCACCTCTGTTGGCCCCGCCCTCCCATC
TAAGTCACGCCTCCTAGTAGGTCAATTTAGCTTCTCCAGCTCCAGAGCCCAGACTCCTCA
TTGGGCGCAGCACTATTCCCGCCTCTTCCTTGGGTCGCGAGCGCCGAACTCATCGAACGC
AGCCAATGGGTGATACGACGGCAGCGCGGCGGGAGGTTCGATTGACCCGGTCTTGGCGGG
TCGGTGAGTCTTGGCGGCTGTTAACGCGCGCTTTGGGAACAGGAAGGTTGAGAGAGAGGT
GCTGGGGTCTGCGTCTATCTCTGTCGCTCTTTTCAGCCCCTCCTGGTATTCCCCTCCTAA
>FP013180 B4GALT1_1           :+U  EU:NC; range  -499 to   100.
CCTGGGTAACCTTTTTCTGCCTCTCTTCCTAGCCCACCAAGGCCCACTGGCCAGAACGCC
GCCGCGGCCCCAAACCACTCCAGATAACCACCCGCCAGCTGTCCTCTCCGTTCTCTCCGC
CGCCGCGCTGCAGGCCCAGGCTCGCACCCGAGTCCCTTCGCACCCCAGGAAGTGGCGCGG
CCTGTCGAGGGCAGCGTGGAGGAGGAAGAGGAGGCGCGGCTCAACGCGACCGAAGCTCCG
CCGCAAAGGCTCGGGAGGAAGAGGGCGGTGCGCGGCCAAGCGTCGGAGCTGCAGTCATAC
TCCGGGGACCCCACGACGGCGCCCCGCCCGCTGCCCACCCTCCCGAGGCCCCGCCCAGCG
CGCCCATCCCGCCACGGGCTGCCCCGCCTTCCCGCCCTCGTCCAGAAAACCCCGCGCCCG
GCCCCGCCCCCGCCTTCGCCGGGGCCCCGCCCCTCCCCTCTCCGCCGGCGCCTCGGGCGG
CTTCTCGCCGCTCCCAGGTCTGGCTGGCTGGAGGAGTCTCAGCTCTCAGCCGCTCGCCCG
CCCCCGCTCCGGGCCCTCCCCTAGTCGCCGCTGTGGGGCAGCGCCTGGCGGGCGGCCCGC
>FP026917 SUN5_1              :+U  EU:NC; range  -499 to   100.
AGGTCTCAAACTCCTGAGCTCAGGCAATCCACCCGCTTCTGCCTCTCAAAGTACTAGGAT
TACAGGCATCAACCACCGGGCCCAACAAAAAGTAGAACTTTATTAAAGCAACAACACATG
CAATGTTATTTTGTGTTATGCACAATGTCCACCAGTGAGAAGCTCAGCATTACAAAATGC
ATTCAGGTGCAACCTAAGAAGGTGAAAAGCCTGGGAAGCTTGGGGCAGGAAGGGATCTAG
GAAACAAGGAAAAGCATGGTTGGGTTACTGGAGCTTCAGCTCTCGCCCCTGTCCAGCTTC
TGAGACCCCAGCATGGCCCTTCCTGTCTTGATGCCTCAATTTCCCCATCTTAAGAAAGGA
AAGTGGGTCACAATGGCTTCCTCTGGGGGAGGTTCTAGGGCCAAGCTGGAGACTAGCCCC
ATCCCCTGCCCCTCCACCCACCTGCTCTGTGAGGTCACAATGCCAACTGCTCCACTGATC
CTGGCAGATTCCACTTGGCACTTTTCAGGGGACATTCAGAGGCATCAGCCCCTTCCTCCT
CACCAGCTCCCAGAGTTCCCATCTCCATCCCCAATCCTAAAGAAGGAAATCGATGCCACG
>FP008822 GM2A_3              :+U  EU:NC; range  -499 to   100.
AAGCAGTTACTAAATGTTAGTTTTTATAACGGTTATAATTATTAAAAAGATACGGATTCG
TGAAGTCAAGAGATCAAGACCGTCCTGGACAACACGGTGAAACCCCGTTTCTACTAAAAA
CACAAAAATTAGCTGGGCGTGTGGCGCGTGCCTGTAGTCCCAGCTAGTCGAGAGGCTGAG
GCGGAAGAATCGCTTGAACCTGGGAGGCAGAGGTTGCAGTGAGCCGAGATCGCGCCACTG
CACTCCAGCTCGGGCGACAGAGCGAGAGTCCGTCTCAAAGCAAAAAAAAAAAAAAAAAAG
ACACACATATGGGGAAGCGTAACATGGCAGAGAGTCTGACATTTTTGTCCGGAAGGACTT
GGGGATGAAAACACTGAATCCGCGGTTTCCCAAAGGTCCTTCCAAAGGTGACGGCCCCGG
CACGAGTTCACAAACCACAGCTCCGCCCCATCCCCTGCCCGGCCCCGCCCTTCCCAGGAG
CTCTGCTCCGCCCCGCCCCCGACTCCGCTCGGCCCCTCCTCGCGCCACGCCCCCGCCCCT
CCCGCGCGCGCAGCTCCGCCCCGCCCTCGTGATCCCGCCCCAACCTCGTGCTAAGCTCCC
>FP008078 SMN1_1              :+U  EU:NC; range  -499 to   100.
AGGGGGAGGGGGAATAAATATCTACACACACACACACACACACACACACACACACACACA
CACTGGAGTTCGAGACGAGGCCTAAGCAACATGCCGAAACCCCGTCTCTACTAAATACAA
AAAATAGCTGAGCGTGGTGGCGCACGCCTATAGTCCTAGCTACTGGGGAGGCTGAGGTGG
GAGGATCGCTTGAGCCCAAGAAGTCGAGGCTGCAGTGAGCCGAGATCGCGCCGCTGCACT
CCAGCCTGAGCGACAGGGCGAGGCTCTGTCTCAAAACAAACAAACAAAAAAAAAAGGAAA
GGAAATATAACACAGTGAAATGAAAGGATTGAGAGAAATGAAAAATATACACGCCACAAA
TGTGGGAGGGCGATAACCACTCGTAGAAAGCGTGAGAAGTTACTACAAGCGGTCCTCCCG
GCCACCGTACTGTTCCGCTCCCAGAAGCCCCGGGCGGCGGAAGTCGTCACTCTTAAGAAG
GGACGGGGCCCCACGCTGCGCACCCGCGGGTTTGCTATGGCGATGAGCAGCGGCGGCAGT
GGTGGCGGCGTCCCGGAGCAGGAGGATTCCGTGCTGTTCCGGCGCGGCACAGGCCAGGTG
>FP016546 RP11-111M22_1       :+U  EU:NC; range  -499 to   100.
AGAAGTTCGGCATCGTCGCCCGCCCGCCGGCCGGCCCAGCCCTCCCCTCCCCGCCTCCTC
AGGGCAGTCCGCCCGCCCGTCGGGGCCGGGGAGGGGAGCCAGGCCGGCCGGCCGGCTCGG
CAGGGCCGACGCGCGGGGGAGGGGCGGGCGGGCTAGAAGCCGCGAGGGCCAGGAGGGGTG
CCGCGGTCCGAGGCCGGGCTGGGGACGCGGCTCCACAGTGCTGTGAGCGGCCGGGAGGAT
TTACCGCCGCCGCCGCCGCTGGTGCACCTCCCGCCCGCCCGAGACGCTGCCGCCTCCTTC
CCACAATGCACCCTGACGCCCGGGGGTGCCCTCTCTTCCCTCAGCCTTCCTCCCCCGCCC
CTCCTTTCCGCCTTCTCAGCAGGCGGGCACGCGCAAGGAAGCGCGCCTGCCGGGGTGTGG
CGAGGCGGAGGCGGGACCTGGCGCGCGCCGCCGCAGTGCGACTGCGCACAGTCTAATCCG
CGGGGAGAGAGAATTGCGCATGCGCGCCTGTCTCCCGGGACGCTAGAGCAGGCGGTTCCT
GGGCTGCTCCGGTAGGTTTGGCGTGCGCGGGTTTCTGCAGATCTAGGGCGAGCTTGCACG
>FP022165 ZNRF1_2             :+U  EU:NC; range  -499 to   100.
ACAGGCCGGCCGGGGGCGGGCGGTGGGTGGGGACTGCTGGGGCGTCAGCGGCCCAGGCGC
CGCAGGGACCGCGAAAGGGTTAACCCGGCGGGGGGAGGGGGAGGGGGCGCGGGCCGCGCC
TGCGCTCTGCCGCCCTCCATTGTCTCCACGGCGGCGAGGAGCGCCGGCGAGCGCAGCCCG
GGACCGAGCGGGGCGGCGCGGCTGGCGGGGCCGGCGGCGGCTGAAGCGAGAGCGCGACGC
GACGCGACCGCGGCTTCCCGAGCTGCGCCTGGCCGCCCAGCGCCGCGGCCCGCCCGAGGC
CTGGAGGGGTCCGGGCCGCCGTCCATGGTCGCGGCGTCCTGAGGCGGGGGACGCGCCCGG
CGCCCCCGGCCCTCCTCCGCCTCCTCCCGCGGGGCGGGCGGCCTCCTCCGGCGCCTCCCC
GCGCCCGCCCGCCGCTCGCCGCCGCCTCCCTCCCTCCTTCCCTGCGGCTCCCCCGGCTTT
CGGAGCCCGGGGGCGGCCTGTGGCGCGCGGAGCCCGCGCCGGACTGCGCCTCTTTGGACC
TTGAGGGGAAACATGCGTTTGCCTTGGATCGTTTGAAATTCTGAGTTTGGGATCCCCGCC
>FP018026 DDIT3_1             :+U  EU:NC; range  -499 to   100.
AGCAGCTTCTGGGGGAGACAAGCGGCAAAGAGGCTCACGACCGACTAGGGGCGACCAAGG
CTGATAGCCGTTGGGGCCGTTGGGCGCCGGGAGCTGGCGCCCCGCCCTCTCTCCTCTCCC
CCACCCTCCGCACCTCCCACCACCCTCGGTGTCCCCTGCGCGTGCGCGTGCAGACACCGG
TTGCCAAACATTGCATCATCCCCGCCCCCCTTTCCTCCCCTCCCCCCCCGCTACACTCCC
CTCCGCGCGCGCGCATGACTCACCCACCTCCTCCGTGAAGCCTCGTGACCCAAAGCCACT
TCCGGGTCCGACACTACGTCGACCCCCTAGCGAGAGGGAGCGACGGGGGCGGTGCCGCGG
GGCTCCTGAGTGGCGGATGCGAGGGACGGGGCGGGGCCAATGCCGGCGTGCCACTTTCTG
ATTGGTAGGTTTTGGGGTCCCGCCCCTGAGAGGAGGGCAAGGCCATGGTAAAAGATTACA
GCCAGGCGCTCCCGAGGTCAGAGACTTAAGTCTAAGGCACTGAGCGTATCATGTTAAAGA
TGAGCGGGTGGCAGCGACAGAGCCAAAATCAGAGCTGGAACCTGAGGAGAGAGGCGAGTA
>FP028858 SSX2_1              :+U  EU:NC; range  -499 to   100.
AGACATAGAAGCCACTGAAGAATGAAAGCCACGACTAAGTATAGCAAACCTCCGCAAATG
TGCTAGTTTGGAAAACATCGTGTCTTTCAAGTAGAAAAATCACAGATTGACTATTTTTTT
CTTCCCACAGTTCAGACTAGAATCCAGATTTTTAACCCAAGATCCAGGAACGGTCTTCAG
AGAGTTCAAAATCTGACGGCGCCTGAGGACCACCCACTTTTTCGCAGTGGCAACAAAGTG
TGGCTGGAGGAGGAGACATTATTCTGCTATGTCACTGCCCAAGGATGATGGACCAATCAG
GGCAGTTAGTGAACTCCATCTGGCCAATTAGAAGTCAGAACAGTAGGCGGAACAAGCGAA
GCGGATGTGGCTTCTATCAGTCCCGGCTCCAGGGACGGAACCTTCTCAAAGTGGGGGTGG
AGACTCTAATTTTCCCGCCTAAAGCATCCCCTGGGATTGGCTACTTTAAGTTCAGAGTAC
GCATGCTCTGACTTTCTCTCTCTTTCGATTCTTCCATACTCAGAGTACGCACGGTCTGAT
TTTCTCTTTGGATTCTTCCAAAATCAGAGTAAGCATACGCCGATTTTCTTTTTCCATTCT
>FP015263 KNDC1_1             :+U  EU:NC; range  -499 to   100.
GGCCCCGCCCCCCACCCCGGGCCCCGCCCGGCCCTGCCCAACGCCGCTGCAGAGGCCACC
CCGGGACTGCGGCAGCCCCGCCCGGCAGCAGCGGGGGTGGGACGGGGGCGGCGGGAGCCG
GCGAGGGGGTCTGCCCGTCCGAGCTTTCCTGGGCGCCGGCTCCGCCCCTCGACCCTTGGG
GCCCAGGTGGGGCGCAGACCCCGTGGCTCCCCGCGGAGGCCACACGCCTGGCTCCGCCCC
CGGTGCCTCCCCCAGGAAGGAGCGACGTTCCCTAGGCGCCGGGTCCGGACAGCGCCGCGC
AGCCCCCGCGCACCCCGCGCCCCCCGCGCCCCCCGGGCCCGCCCCGTATCCCTGACCGCG
TCCCCTGGAGACACTGCGGCAGCGGCGGGCGGGCGGGGGCGGGCGAGGGCCGGGCGCGTC
TCCATGGAGCCAGGGCGCGCGTAGCCGAGCCCAGCCCAGCCCAGCCGGAGGCCCCGGGGG
CGGTGCGCGGCGCGGCCGCAGGATGCAGGCCATGGACCCGGCCGCGGCGGATCTTTACGA
GGAGGACGGCAAAGACCTGGACTTCTACGACTTCGAGCCGCTGCCCACCCTCCCCGAGGA
>FP015288 SYCE1_1             :+U  EU:NC; range  -499 to   100.
TCTGCGCGCGCAGGAACAGCGGGCCCAGCGGGGGCTGCCGCAGATTTCACTCGCTGGGGC
CCGTGCACTCCCGCGGCGGTGTGGTCCCGCAGAGCCGCAACCTCATGAGGCTGCCAGGGC
CACAGCGCCTTGTGGAGTCGTCATCCGTCAGACACGCACACTTCACAGGAAGCTTCGGCG
CTACACATGCGTACTGCTCGTTGGTGGGGAGGGCCTCCAGAACCAGGGCCGGTCCCCTCG
GAAGCCAGCGCACATGCGCGGGGGCACCCGGCAGCGGGCCAATCGCAAGCCTGGACGGCC
GCACGTGGCCCTGGCGGGCTTCCCGCCGCGTTTGTAGCCCTCGCGCCTTTACGCATGCGC
ACTAGTGCCACGCAGGCCTGCCGGAGAATTACCTCACATCTCCAGGCGCGCGCAGGAGTG
CATTGCGCAGGCGCGCTGCCTGGAGTCCTGCCCCCAGCGGCGGTTGCTCCAATCACCACT
GGAGGCTCCCTCCCGAGGCACCCTCGCTGGCGAGCTGAGAGGAAATGGCGGGGAGGTCCC
TGACATCGAAGGCCGAGCCCACCGCAGGAGCCGTGGACAGGGCTGAGAAGGCCGGAGGTA
>FP008332 COMMD10_1           :+U  EU:NC; range  -499 to   100.
CTGGAAAAAAAAATACTCACAAATCACCTATCCAAGTATGTACACACAGGCTCACTTAAA
CCCGCCCTATTAAAAAAATATACACACGCACACACCATTTATCCAAGTATGTATACACGG
GCTTGCTTAAACCTGCCCTATTAAAAATAATAATGTATATATTTATGCACGAACATACAC
ACATATATCTATACAGGTCTGTACATAGACTTGCTTAAACCTGCCCTATTAAATACAGAC
ACACACCCCTATCCAGGTATGTACATACATATATAATATATAAATATAAAGACATATATA
TGCACAGACTTAACTCCAACACGATTGGAGTGTCGGGAGGGCAACTGGGCTGCCCTCTCC
GCCCTCCAGGACTGCGGGACAAGTCTCCCGGCGCCCGGGTCGCAGGAGACCCGGAGCCCT
AAAACGGCCCCTGCGCGGCTTGGGCCTTCCGGCTTTCCGTCCGCCGCGGCCGCCATTGGC
TGGGTTCGGCGCAGCTAACAGACGGCGGCAGTGCGAGAAAGCCGAAGATGGCGGTCCCCG
CGGCGCTGATCCTACGGGAGAGCCCCAGGTAGCTGATCCGTTAAGCTCTTGCGGTAGCCG
>FP007244 UBE2D3_4            :+U  EU:NC; range  -499 to   100.
GCGTTGGCGGACTGATCCGCGGCGGTGAAGAGGCAGGAGGAGGGGGAGGGGCGGAGCGTG
GCAGCTGGCAGTAGTTCCGTCAGAGCGGACATCTTGTGGCTGTGTCGTGCGCGTGAGCCC
CGTAGGGCCGGGGAGGCACCAGCTGCCGCGCGGGGAGGAGGCCGAGGCCGCAGCTTGAGG
GAGGCCCCGGCCCCTCTGTACGCGTGGGTGTGGACGGCTAGGGCAGGGAAGGGAGGCCGG
CCCAGTGGCCGGCCGGGTAAGAGGGGCAGTGCGGGACCTGGGCGGCTTGAGCGGCCAGCC
TATTGGGTGCGGTGGGTTAGGGTGGGAAGGTTGGGGAAGCCGCGGCCTCTCCTGCTGGAG
GAGGAGGGGGAATGGGCGCGTCCTCGCGCCTAAGCCGGAGCCTCAGGGACAGCGCGGGCG
CGTGGTGGAGGTGGCTGGGCGGGCGCGCGCGGGAGCGCGCTGGAAGGCGGAGTGAGTGTA
CGGTGGCGTCAGGGGTGACACAGAATAGCTCGCTGCGAGGATAGCAATACACATCAAGTC
TCCCTTCCTTTATTTCCTTCCTTTTCCCGGCCGCACCTTTGGACAGAAACCGAAAGCAGC
>FP009818 LRRC73_1            :+U  EU:NC; range  -499 to   100.
CCGTGGCCCCTGGGGCCTCCCTGATGAGGCCGCCATCTTGGCGAGGAGCAAGCGGGGAAG
TCCCCATGGGCCGGGATCACCACGCACGCTGCGCCTCGAGTCACGGGGGCGGGAGCGAGG
CGCGGCGCGGATGAAAGGGCCCTGGGGCCTTCCAAATAGGAGGGAACAGTGCCCTGGATT
CCGGCGGGGGTATGGACCTTAGGAACGGGGAAGGATGGAAGAATGGGCAGAAGCAGCAGT
AACCGTGCCCAACGCCATCTCCACGGGGCGTGCCTCCATTCCGCTCCCCGTCAGCCCTAC
CCACTCAGCCCTGCCGCCTGCCGCCTGCCAGTTGGCTGACCCCACTCCCAAGGGAAGAGC
GGCCTATCGCTCCCAGCTCCTTGCCCCGAACCACCCAGTGTACGCGAACCTCGCGGGCCG
GCGTGGCCTTGGCCGGGCAGGGGGCGGGGCGAGCGCCGGTGACGCGGCCGTTGCCATGGG
AACTCGCCGCCCGCTCGCTCTCTGGAGCTGGAGCCGGAGCTGCCGCCAGCCGCCCGCCTC
AGGCTCTCTCTGCCAGCCGTGCGGCCAGGCCCGCGGGGTGGTCGGGGGGAGCCGGGCGGC
>FP019303 SLC7A8_3            :+U  EU:NC; range  -499 to   100.
AAACCAGAGGGATGGGGCCGGCTGTGCAGTAGAACGGGGATCGAAAAGAGGAAAACAAGG
GCACGAAGACCAGCGAGAAAGAAGAGGACACCTGGGAAAGGCGGAAGCAGAAGACGGGGA
AGGGAAAAGAAACCCAAAGCAGGTGGAAACCAGATCTAGAGCAACACCGTCAGGTTCACA
GTTTGTTTTTCTAGAAGAGAAGAAAGTACCTGAGGATTGCTCTTTTTTCCTACCGTTAAT
GAAAACTACTTTTGTCTTCATCATAAAAGAAAAAACTAAGGGGAGGTAAAGGCAGTCTCC
TGTTTTATTAGGGGGAGAGGTGAAGGGAAATCCAGGCTCACTTTCTGAATAAGCCACTGC
CTGGTGCACAGAGCAGAACCATCCTGGTTTCTGAAGACACATCCCTTTCAGCAGAATTCC
AGCCGGAGTCGCTGGCACAGTTCTATTTTTATATTTAAATGTATGTCTCCCCTGGCCTTT
TTTTTTTTTTTTTTTTTTAGCAACACTTTTCTTGTTTGTAAACGCGAGTGACCAGAAAGT
GTGAATGCGGAGTAGGAATATTTTTCGTGTTCTCTTTTATCTGCTTGCCTTTTTTAGAGA
>FP005739 ZBTB11_1            :+U  EU:NC; range  -499 to   100.
TCTGGAGCTAGCAGGTGCAAGTTTAGAAACAATAACTCATCACTGAGGGAGGCACTGAAA
ATTTTATAACTGTTAACTGGAATCTAAATTTCCATGTAAATGGGCTGTCTCTGGTCCCGT
GTCAAGAGACTAATATTTTTCCAGAAGCCTGAAAATATGCTTTTATGATGTTGGGAGTCT
CAAACGTAAAAACGGACTCCTAACCCTCTGGATGTTTCGGCTGAACTCTCAACTGTCCAC
CAGCTCCCCCTACACGTGGCTCCTTAGAAAGCGTGGAAAAGGGAAAAATGAAAAGAGAAA
CTGCCAGGACTTAAGATGTCTGCTTAAAGACTCCCTCGAACTGCAGTGAAGGGTCCTACC
CGCTTCCAAAATGTCCACCCGCATTCCTGACGTCACTGGATCGGCTCCATCAAGCCAGAA
AACGAGAGTGCGCTCCAATCAGGGCTCAGTCCCCGCCCTTGCCTTGCGTCACTTCCGGTG
GTGCAGCAGCCATTTTGTCAGTCGCCAGCGGATCCCGCGCGCTGGAGAAGTGCAGTTCCC
CCTGGTTACCAACTCGCCCGCTTTTCCTTCGGACTAAGGGAGCCGTCGAAGAGCGCTCGC
>FP005902 MYLK_1              :+U  EU:NC; range  -499 to   100.
CTCCTCTCCAGAGCTTCACTGCATCATAGACTTGTGCAGGGGCCAGCCAGAGTGTTTCTC
AAAATCTTTTAAGTCTCTGAATTATAAACAGAGCTAAATGGGACCTTGGAGATCATCTTG
TCCAGCCCCCTCCTAGAGAAGGAGACTGAAGCTCAGAGTGGTTAAGTGACTTGCCCAAGG
TCAACAGGATGCTGTGTTATTATTATTATGATTATTTTTGCATCAGGACTTGTGGGATCT
GTAGTAACTATTCTCTTGGCCAATTATAATCACATCACTGGCATTGTTTTACGAGAAATA
GCCCCGCTAGGCCCAGTCAGCAATAAGTCTTTGGAGCTGTCTCAGCCTGCAGTTGCTTTA
TATAAACCATCCCTTTTATGGGAGTTGAAGCACTGTATGAAAAGGGTTTTTGTCTCATGT
TGACCTTGTTTAGTCACATTAACGCACACATCAGTTCCAGGCCCCATTCCATTCTCTGAA
CATCTTCTGACACACTGACAGTGCTGAGCAGAGCAAGGTTGGGTTCGCTCCTCTGGCAGA
ACCTCGGCTCTCAGGAGGTCCTTGTTCCAGGGAACAGCTGCTTCTCTGGGGCTGGGCTCT
>FP014298 SLC39A12_2          :+U  EU:NC; range  -499 to   100.
AAAGTGCTGGGATTACTGGTGTGAGCTACCGCGCCTGGCCTAAAACTTTTAAACTCAACA
TGATGTTGGTCATTTAGTAGAATTTATTTTCTCTTTTTCATGAGGACCATGAATCACTTG
GAGTTCTTTATAATGGGATAAACATAAGGTGTTTCCCAACCTGGGTCCTATAACTTGTAC
CACCTGTTGGTAAATGGAGAAACTTACGTGACGCTATGTTTAGTTTAGGGAGAGAGAATC
TAGCAAGCTTTTTGGCTGCTGTGCAGTTTGAAAGTCTACAGCCATGGTGCTTTCCTGCCA
TTTGGGGTTAGAAATTACCTACAGACCCCCGCTGTGTAGAAACAGCTTGTCATTGCAAAT
CAGCTTAGCCACCCAATTAATGAATCCTTTCAAACATGTTGCAGGCACAATAATTGAAGG
CTTTATTTTTCCCCTTTACCACAGAAATTCCTTTGGTTACAAGTTTACCCCATAAACGGC
AACACACTCACCTCCATCCAAGACAGACTCAAGGTGGAGGAAGCGTGGAAATGTGCTTCC
GGACAAAGCTCTCAGTATCCTGGGTGCCATTGTTTCTTCTACTCAGCCGTGTTTTTTCTA
>FP027717 SLC19A1_4           :+U  EU:NC; range  -499 to   100.
CAGTGGGTGGGCAGGGTCCTCATTCTCTGGCAGAGATTTCTTGGGCCTGGACTATGGGTG
CTAAGGCTGCCGGGGAGTGGGGGCCCAGGAGCTGGGGATGGGGCACTGCTGTGGGGTGGG
CTGCAGAGCCCACCTGAGCCCCTCCAGGAGGGGAAGGGGTCTCTGCGGCCTGCAGCCCCC
AGACATCACTGTATATGGCTGGAGCCTACAGGCTGGAGGGCCGGGATCCACACTGCTGGG
CCCCTGCTGATCCCTCCAACCCAGGGCTTCTCCCAGGGACCAGCTCTCCCTGCCATCCCT
GACGCTCAGGCACTTAACTATTTGACAAACCGATAATGAAACACGCAAGGACGGGGACCG
CTGGAGGCTCGTGAGGGCCCAAGCACAGGATCCATTCCCAGATGCCAGTGTCACTCCCAA
GTCACCTGCGTTTGTAAATCTCTATTTTGGGTGGAGCCCTCTGGAAGCCCACGCCCCACT
GTCTGTGGCCACTCCTCGCAGTCCTCAATGGAGGTTTCTGTAAGTTCTTCACGAGTCTCC
TGGCTCTTCCCTCAGAGCAGCTGCCTCTAGATTACAACTGCCAAGTGCTGTTGGTGGCAG
>FP029047 SH3BGRL_4           :+U  EU:NC; range  -499 to   100.
TGTTCTCCCAAATCCCTTACTTCAGTCAGTTAAAAAGCAAAACAAAACAAAAATCATCCA
TCTTTTTACACAATATTTTCAATCTTTTCTTTGTAATTTATTCCTTCATTCTTAAACTTG
CCAATCAGGCCTCCTGCAAATTCCCACGGAAGCAGGGTTCCCTAATTTAACAAAACACAA
AATTCAAAAAGAAAACCAATCCTGCCATTTCTGGGCTTAAGGAAACCTGAAACTTTCCTT
CAAAACTCTGCAGCATTGCTCAGTACTTTAGTGCCTAATTCCTACAACGAGCTAAGATCA
GAAAAATCACTACGTAATAGGAATCTTAAAATGCGCAAGGCTTTGAGAACATGGGTTTTC
AACATACAGCTTGCTCTTTCAGGATCTGTCTTCTTATTTGCATATATTTCTGAGCAGGAA
GTTATGCGCAGTACTTTTAGTCTCCGCGTGAAAAGGTCCTTCATGCTAATCTAATTCAAT
TCAGTTCTCCTTTTTCTTTCTTCTTCTCCTCGCCCTCTTCTCAGGGAAGGAATCGTCAAA
AATCAATGTTTCAACAGATCTCGCGGTGCTATTCGAGATTCCCTATTAAAAAAAAATAGA
>FP006045 EPHB1_1             :+U  EU:NC; range  -499 to   100.
AGGGAGAGACCCCACGATAAACAAAATCGATTAGTAAATACCAACCCATGCTAGAGAGTG
AAGAGCTCTGGAGGAGAGGCACGGGTGCGCCCCTGGAGTTGCTCTAAACAGGGTAGGCAG
GGTGCTCTTGTCACAGAGAAGATGAACGAAGGCTCGTTTGATCATTTAAAGCGGATCCAG
TCCTGGGTGGGATGTAAGGGCACGAGGCCTCCCCAGCTCCTTCGCTGGGCACCCTATGGG
GGGACAGGGTGAGTTGGGCGGGCCGCTGCGGTTCTCCGAGAGCACCACGAGGGGGAGCCC
GGACCCCTCCTAGCGCCTTCCGAGCCCTCCCGCACAGCCTTGCAAGCAAAAGTTTTTCTT
AAACTAACAATGCCAGTGTAAGGAGGTGCTCGCGCCTGATTGGCCGGGGGAATTTTGCAG
GTTTGATTCCTTGATTGGACAGGAGGTGTTAGGGGTGGGGAGAGAGCTGATGGTGGGGGA
TCCCGCTCCCTCCCGCGTCAGTCTGGCCGGCTCCGTCCTCCCGTAGGCTCCGCTGTAGCT
AGCAATGTGACACCAGGACGCACTCGCTCTCGCGCGCTCTCCCAGGCTCGTTCTCCCTCG
>FP011675 RBM28_1             :+U  EU:NC; range  -499 to   100.
ATGATATATCTATGTCTACGTGTTAGTGTTCCGGTTGTGTTTTATGCACGTAATCTGGGA
ATTTGTGGAGGCACTTCAGAAAATATCAAACACCCACAGTATATCAGATCCTGAGTTACG
CCCGGGGCAAAAACGACTTCTTCTGCCTGTCCTGCTAACTTTGGGGAGGATCTGGAGGTG
AGATTTTTAAACAGGGTAGAAATTATTTATTTTTATTTTGTATATTAAGAAAAAAAATTA
CTTTTTGGAGGCCTTCCGGCAAAAACCAGAAAGCCTGCTAGGCAAATTCTAAAAAAGCTG
TAACACTAGGGTAGAAATTATTGATGCCAAGTTTACACAAAAGTGGCGAGGGCGATGCTA
GGGCAGGGGGCGGAGCCCCGCTCCAGAAGCTACGCCCCGGGGCGCCATTATTTTTTCATT
CCGGAACCTTTTATCCCCCTCCCGACCATGTTTTCCTCCGGTCTCTTTTGGGCAACGAGC
ACTTCCGGAATCTCTCGGCGTGTGAGCTTGGTTGTCCTACCAAAGCCAGCGTTTCGGCTC
GCGTGCGCCGGCCTAGTTTGCTCGCGTCCTCACGCGCTTTGGGTTTCCCGGTCTCATGGC
>FP012521 UBE2W_1             :+U  EU:NC; range  -499 to   100.
CTTCCCCAAATTAAGAATACGAGAAGCCTTCCAGGTCTGCAAATACCAGAAAGCAGCTGC
GCATGAAGTTTTATGGGGCCCCAAGGCTCTGAGAGTGGGCTTGGAGGTATGGAAAACACA
TCCCAAGGGAAAAATCTGTGAACCGCACAACTGTGGTTGGAAACGAAATAGGAAAAAAAC
TGCGCGGAACCGGACGTCATCAGCATTTCGCGGTACACACGAAGAAAACAACCGTAGTCG
GGTCAAAACTGGAGCCGTGTCTCCTCAGTAACGAGAGTAAATGGGGGCCCGACGCGTGAG
CGGCCAGCCGGACTGAGACAGAAAGTACTCAGAGCGCCATTTACCGCGCCCTCGCCCCGC
CCCGTAGCCCCTCCTCCCGTCCGCCCTGCGCGCCAGCCAATCCCCTCGCTCCATCCCCTT
CCCATCGCAGACCCCGCCCCCGCGCCCGGGATGTTGAGCCCCCGCGGCGTGACGCGAGCA
CGGCAGCTCCTCCCCCTGCGTCTCTGGCCTCGCCGGTCTTGGGGGGATGGTTCCATCATG
GCGTCAATGCAGGTGAGAGGAGTTTGCTGCATCTGGGCGGGCCAGGGAGCCGCCGAGAGA
>FP029524 TMEM187_1           :+U  EU:NC; range  -499 to   100.
CTCGGGTTGATAAGGGACGCACGCCCGAAGAACTGCCTTTAACCAGCACTGGGGACAGCG
GCACGCAGGTGGCCGGGGTTGGCGAACAGCCACTGCAGCCGCGCCTGCGGCCGGGAAGCG
AGCATTTTCGCGCCCTGCACACCCAGCAGCCGCAGGAGGCGGCCCGAGGCGCGCCGCGGG
GGAGCCGGGGGCGGGGCGACAGTGGGAGGCGACGCAGCCGAGCGCCGGCGCCCGGGGGTG
GAGCCTCCGCCCGCTCCCAGGCTCCCAGGCTGCGGGGCCCGCCCTCGGGCGCCACCGCCT
CCGCCCGCGCCGCAGCAAAATGAGCCGGGCCGCGCGCCCCAGACCGCCGCGCGCTCGGCC
GCCCCCACTGCCGAGAGGCCCGCAGTCGGGCCGGTGGCGCACGAGCCGGGCGGGCGACCG
CGGGAGGCGTCCGCGTCATCTCGCGTCACCTCGCCCCGCCCGCTTCCCAGGCTTCGAGTC
CCGCCCTGCGCGCAGGCGCACCGGCGCTGCTCGGATCCTCCCTTTTCGGAGATTTGAATT
TCCCCCAGCGAGGCGAGTGAGGCGAAATACCCGTATGGTGATAGCTGGCCTTTTCGCGCC
>FP002236 TNFSF4_1            :+U  EU:NC; range  -499 to   100.
GTCTCCCAGAAAGTCGTGGAAACGGATGCGGCCGACGGTGGTATTGGCCTCAAAGTTGGG
AGCCACGTCCCCGAGAAGCAGACCTCCGGGCATGGCGACGGTGATGAGGGGGCGCCGCTG
GGACAGCAAGCAACCGGTTGGTTCTGGCGAAGAAGCAGCCTGTCCCAGCGCGCGGAGGAA
TAAACGAAGGCGCGAGGGGCGGGGACTGGGGCGGCGGGGGCGGGGCCGCGGGAGGCCGGC
CGCTGGGGGCCGGGCCGCGGGGGCTGGGCTGGGCGCGGGGCGGGGCGGGGCTGGGCGCGG
GGCGGGGCTGGGCCGGGCCGGGCTGGGGCCGGGACGCGGCGCGAGCTGGACTACCGCGGT
CGCTGTTGGTGGCGCCGCCGGGCCTGCGACTAGGTGGCATCCTTCAGACACTATAGGCCG
TCTCTGCACACGTGATGCGGGGCTCGGTCACGTTGCCCCCTGGAAGCTTGAGGATGCGCC
AGGTTTGACTCTGCAGGGCGTACGCGCTTTAGGGATGGAAGGAAGAGGAACGCGGCAGGA
AGGCGAGCCCCAAGGTGGAGAATCGCCTGGGCGCGCAGGCTGCGGCGGCTTCGCACAGCC
>FP024598 RNF126_1            :+U  EU:NC; range  -499 to   100.
AGTGCCACGGAGCAGGAGGGCAGCAGAGAAGACCTTGTAAGCTGACATTTGAGCAAAGAC
CTGGAAGAAAGCCACGCGGGCGTCGGGAGAGCGCTGCACCGGGCAGCGGGCGGGGGAGAG
GGCGCCTGGCGAGCCCCAGGAACGGTGGGGACAGTGGGCTGAAGTACCGTGAGGGGAGAC
GGCGATGAGGTAGGGAAGCACTGAGGGACACGAAGGCCTGGGCAGCTTCGGGAGGGGAGG
AGGGCCTCGGCCCCGCCCCGCGCACGCCCCGCTTCTCGTCTCTTCCGCCGCCTGCTTTGG
CCCCGCCCCCGCCGGAAGCCCCGCCCCCGCTTGGAGCCCCGCCCAACGGCCGGGCCTAGT
TTGTCTCTCAGCGGCCACCGTCGCCCGGGCCGCTGCCCGCCGAGTACGCAGCTTTCGCCG
CTCCCGCGCCCCCGCTCCGCCCCGCGTGCCGTGCGTGCCGTGCGTGAGCGTGCGCGGGCG
CGTCGGCCGGCGAGGGAGCAGCAAACGGCCGGCGGCGGGTGCCGCGCGGGGGGCGGGCGG
CGCGGAGTAGGTGGCGGCGGCCATGGCCGAGGCGTCGCCGCATCCCGGACGGTACTTCTG
>FP019578 SAMD4A_1            :+U  EU:NC; range  -499 to   100.
ACCCCCACCCCCGCGCCCCTTCGCAGCCGCATTGCAAGTTTTCTGCGCGGGGAAGATCTG
TTGCTGGTGCTGGCGTTCTTAAGCACGGCGCCCGAGGCCACCCCAGGCGGGCCGTGAGGG
GAGCACCAGCCGTTGGCAGCGGCAGCAACAGGAAGCCGCGGGGTCTCCTCCCGCACCTGG
GAAGCAGGCTTCTCGCTGTTACCCGGTGGGGAATAGCCCATCTCCCACATCGGGTGCGGA
GGGGGCGGAGGGGGCGGCTGGATTTCGGCGAACCCAACCTTCCGCGGGACGCCCCCTCCC
CTGGCCCCAGCACCCTCTGATGCCCTCGTCCCCCCAGGGCGCGCTCCTCCGCTAGCCGAG
GTCTCACTGCAGCTCTTTCTCTCCTTCCAGTGGTGATCGCCGCTCGGGAATGCGGGCGTG
AAGGGTCCGAGTTGCCGCCCAGCGGGGAGGAGACCCCAGGACGCCGGAAATCACCATCCC
AAAGCTGCAAGAAGGGGGGAGAAAGCATTCTTCATTCAGTTGTGTGCCTTGTGGGGGATT
TTTAAAAAGTCGTTTTTTTTTTTAAAGAAACATTTCCGTGCTACTGTCTGTCATCGTCTC
>FP016147 OTUB1_2             :+U  EU:NC; range  -499 to   100.
TTGACAACGCCTAAGGGGATCCCGTTGCTAGGGCTGTTGCCAAGGCGGGGCAACGAGGAG
GGGCTCGCTTCCGGGAGGACGGCAATTGGCAACCCGGAAGCGGTCGGTAGTGCGGCGCTG
TTTAAAGATGGCGGCGGAGGAACCTCAGCAGCAGAAGCAGGAGCCGCTGGGCAGCGACTC
CGAAGGTACAGATCCAAGGAGGGATGTCCGGCCCGGGCTAGTGGGGGCGATGCCGGGCCA
GCTGCTCCCGAGGAGGGAGGGGAGGCAGGGCCGCTGGCTCTGGGGTCGAGGTGCGCGAGG
GGTCCCTTCCTCCACCTCCGCTGCCTCCCCTCCCCCTCACAATGGAAGGAGCCACCGCCG
CGACCCCCGGCCGGGAGGGAGCACGGGCGAGGCGGGCCAAGGCCCGCGGCCCTTCTCCAT
CGTGTGCGCCCGGGGCGGGGCCTGGGTCGCTCCGCCCTCTGCCCAACCCCTCGGCTCCTG
GCTCCAGGGGCCCCGAGCCCTCTCGCCCCTGTCCTTGCAGTCAGGCAGAGAGGCCTACGC
CAGGGCCGAGCCCCCCGGCCTGCTCCAGCGGCGGCCCGCGCCGTGAGGGCCTCGAGTTTC
>FP011253 STEAP2_2            :+U  EU:NC; range  -499 to   100.
GGAATCGCGTAAGAAAAGCAATTTCTAGAGCGGAAAGGTGACCCCACATTACAAAAAGAA
ATGGAGTAGAAAAATAGGCTTGACTATTCTAAAGCTGCTTCAGAAAGAATCTCCGGAAGA
CCACGGAGGAACCCCGCAGGGGAGCCAGGCGGATACTCAGCCGCTCGCGGTAGAAGGGCG
CGCAAAGCTGCGGAGCCGCGTGTGTGGAGCTCCCCAGTGCACTCACTGCTGGCTCCCCCT
CGGTGCTCTGGGCCCTTCCCAGCTCCCTCCACACAGCCCGGCTCCCTTCACACACCCCCG
CCCCCTCCGAGCTCCCCGACTCCTCCCCGCGCTCCACGGCTCTTCCCGACTCCAGTCAGC
GTTCCTCGGGCCCTCGGCGCCACGAGCTGTCCGGGCACGCAGCCCCTAGCGGCGCGTCGC
TGCCAAGCCGGCCTCCGCGCGCCTCCCTCCTTCCTTCTCCCCTGGCTGTTCGCGATCCAG
CTTGGGTAGGCGGGGAAGCAGCTGGAGTGCGACCGCCGCGGCAGCCACCCTGCAACCGCC
AGTCGGAGGTGCAGTCCGTAGGCCCTGGCCCCCGGGTGGGCCCTTGGGGAGTCGGCGCCG
>FP009962 ADGRB3_2            :+U  EU:NC; range  -499 to   100.
CGCTTTCGGGACGTGCTTGGGTTTGAGTAGCCGTGACGTGCAGGCGAACCGCGGCCCTGG
CTGGAGCTCCGTGGAGCCCCCCTCCCGCCAGCCTCTCCCCCGCCCTCCCGCCGGGACTCC
CTCCTCTCCCACCCCGCGGCTCCCTTCGCCTTCTCTCTCACACACCCGCCCGCGCCCCCG
GCAGGCAGAACTCCAGGAAGTCGCAGCGGCCGCGCCGCGCGAGCCGAGCCTCTGGCGGGC
GGCGGGGCGCACCGCAGCTGTGCATAAGAAGGGCGCGCGGCACCCGGGACGCGCGCGCAC
ACGAGCACGCGGGAGGCCGCCGCGCGGACGCGCTCCCGGGACACGCGCACCCCCCGCGCG
CGCGCCCAAGGGAGAGCGAGCACTGCGCGCCGGCGCGCACACCCGAGACAGAGCTTTACT
ATCTCGCTCCCTCTCGCGCCTCCCTCCTCGCTGGGCATTCAAACAGCTTTCCGACATCAC
CAGCCAAGGATTTTTTTCCCCGCTCTCCTTAGTCGCCGTCCGTCCATCAGTACCTGCAGG
GGGGAGGAGGAGGAGGGAGGAAAGCGGAAAGAGGAAAAAGCATAAGCTTGAGCCTTCCGA
>FP000017 UBE2J2_1            :+U  EU:NC; range  -499 to   100.
CAAAGAGATGCCACGCGTGTCACTCTCGGGTCCCTGAACGAGAGAGCTCTGAGCTCCCTG
GAGCCCAACCCTCCACTGAGCCTCCAGGGGCCCGGGACGCTCCATGCCCGGGCCGCGCCG
CGCCTCCCCTAAGGGCCGGGTGGGGCGTGGGAGCGGAGGACAAGGCGGGAGCCGGGAGGC
GGGAGGGTCGGGGTTCTTTCTCCACCGGGGTCGCCCTCAGCCGGGCCTGCCGCCCTGGGC
CGTGGCACATGGGGAGGGAAGCGCGCGGCTTCGGGGTCTGGGGCTCTCGCGCCCACTAAC
GGTGCCCGGAGCCGCCCGCCAGTGCGCAAGCGCCGCCCCGCCCCCCGCCCCATCCCCCAC
CCCGGGGTCGACGGCGACAGAGAGTCGTGGGCGCGGTCCGCCAGTCTGCCTAGAGCGGCC
AGCCCTCCCCCTCCCTCCTCACCGCCCCGGACCGCGCACCGGAAGCAGAAGCTAGGCTGG
TTCCGCCCCGCGAGCGGCCATCTTGGAGGCTGAGGCGGCGGCGGCGGCGCTGCGGCGGGT
TCGGTGGGCCCAATCCCGGGGCGGTGCGGCTGTTTCGGGCGCGGGCCCCGCTTTTCCGCA
>FP027469 ADAMTS5_1           :+U  EU:NC; range  -499 to   100.
AGGCCAGAGCGCACGGGTGTGCAAAGGGGAAAAACTTGCGGCAGGAACTTCCCACCGAGG
GCGAGAAAAGCAGGCAAGAAGGAGGCAGGGAGAGACTTGAAACGTCTCAATAACTTTAAC
CAAAACACCCGTTCAGGAGATGAGGTAAGCCAAGGTTAGCCAACCCCAATTGGTTGTGAA
ATATCAGACAGACCCGGAGCCGCTGTGGCTTTAAAAGTGGCCAAGGAAATCTGTTTTTCT
TGCCCCATTACTTTTTATTTTCCCCTCTCCCCTCCTACCACCTCGCCGGGTCCCAGTCCC
TTCCTCCTACTTCGTCTCCCTTTCCTCGATCACCCTCCTCTTTTGCCCTCCCCCATCTGA
TTAGGCGCGGACTGGGAAGGGTGGGAGTGGTGGGGGAAGCTCTCCCTTTAAGAGGCAGCG
TGCAGTGACGAACTGTTGAAATTGCCATTGCAGGATGGCATGCCGCTATAAATTCATTGT
TCCACCTCCTCGCATCTTCACAGCGCTCGCGCTGCTCTCGGCGCTCGCAGCTGCCGACTG
GGGATGACGGCGGGCAGGAGGAGACCGCAGCCGAAGGGACACAGACACGCCGCTTCACCA
>FP014126 NPDC1_1             :+U  EU:NC; range  -499 to   100.
GTGCCCCTGCCTCTGTGGGCACACCTGTGCCTTCCTGTGCACCTGCCCAGCTCGTGAGCA
CCTGTCTGCGTGCGCCCGGCGCTCCTGTGTCTCTGTGCGCTCGCGAGGCTAGGCCCACAC
AGGTCCTCTGCCCCATCGCGGGTGCGGGTGAGGGGCTCGGAGTCCTACCGGGAAGAGGCC
AGAAGGGAGCGCATCCTGGAGAAGCCCACCCGCGGCCCAAACCCAGCCGGACTTCTGGGA
ACCGCACCGGCCCCAGAGACCGCAGGTGCCGAGACACCCTGAGGCCGAGAGAGGTCCAGC
GAGGCCCGGAGAGGGGACCAGAACTGGAGCAGGGGGAGGGGGCGCAGTCTGGAGCCGCCC
TCCCGCCCCCTCAGGTGGAGCGCGCAGGCGCAGTCTCCGCGTGCGCGCCTCGCCGGCGCC
TCCATCCCGGATCCTTGCTGCAGCGTCAGCGCCGCCGCCCGTGCCTTTCCTCTTCCTCCT
CCTCCTCCTTGGCATCCGCCTCTTCTTCCTCCTGCGTCCTCCCCCGCTGCCTCCGCTGCT
CCCGACGCGGAGCCCGGAGCCCGCGCCGAGCCCCTGGCCTCGCGGTGCCATGCTGCCCCG
>FP000155 RERE_1              :+U  EU:NC; range  -499 to   100.
GACCCGGGTAACAGCAAGATCAACCGGACTTCCCCCCACCCCACCCGGGACCTGCCCGCG
CCGCCAGCCCGGCCCAGCCCGGGGGGCGCGGGGGGCGGTACTGGAGCGCGGCGGGCGGCG
GAGGAGGGCCGGCCTCGCACTCTCACAAAGACGCGCCCGCGGCGGGAGCCCAGCCCACCG
CCTCTGGCCGCCGCCTGCAGCGCGAGCCCTCGAGCCCCGGGCCGCGGCGTTGTCAAGGCT
CGGCCTCTCTCCGCCTTCTTCTCTGCTCATTTTATTAAAAAGATTAAAAAAAAAAAAAAA
AAAAAAAAAAAAAGGAAAAAGAGATCCCGCCTCCTCCGCCTCCCATTGGCCGGGCCCCCG
GCCGCGTCACACCGCGCTGTACCAATGGAGGGGCGCGATACTGCGAGGTGGGCCGGGCCC
GAGCGGGGAGTGGGCGGCGGGTCGGTGCAGCAGCTCCGCCGCGGCTCCGCCACCATCGCG
GAGGTGCCGCTGTTCCCACAGACGCTCGCGAGCAACCCTCCGCGCTCCGGAGCCTCCTCA
GCCTCCCGCACACCCCGAGACGCTCGCCCCGCTGGGCCTCGGTCCCCGCCTCCTCCCCCG
>FP024104 GPS1_1              :+U  EU:NC; range  -499 to   100.
CCCCGCGCGGAGCCTCCGGGGGCCTGGGCCGGGCCTAGACCCTGGGAGGCGGGGCGGGTG
GGCGTGGGGCTCGCCGTCGGGGTCGGGGTCCGGCGCACCTGCTGGCGGGCCCGGGAGATC
CAGGTGCGCAGCAGCAGCCGCAGGCGCGGCCCGTGGTTCTTCCGGGTGGTCTTGACGGCG
ATGAAGACGTCGTCAGGCCGCAGGCTGGGGGCAGCGGGCCGGGACGGGGGCGCGCGCGGG
GCCGGGGCGGGGGTCCGGGCCGGGGCGGGCGCGCGGGGCAGCGGCAGCGGCAGTAACAGC
AGCGCGGCCAGGGCCGCGGCCAGCGCGAGGCAGGCCCGGCACAGCGCCCCACGCGCGCGG
CTCATGCGGCCGCCGGGACCCCCGGCGCTGCGAGCGGAGAACCTGGCCGGAGCCGTGGGT
GGGCGGCGGCCCCTTTAAGAACGCAGCGGCCCCGCCCCGCCCCGCGCCCCGGAAGCGACG
GCTTCGCTGCCCCGGAAGTGGACGGCACGCCGCGGCGGGGTGGGTGCAAGATGCCGCTGC
CGGTTCAGGTGTTTAACTTGCAGGTAACGAGCCGAGGCCGCCCCGGGCCTCCGCGCCCCC
>FP013616 ABCA1_1             :+U  EU:NC; range  -499 to   100.
TGGCGTCCTGAGGGAGATTCAGCCTAGAGCTCTCTCTCCCCCAATCCCTCCCTCCGGCTG
AGGAAACTAACAAAGGAAAAAAAAATTGCGGAAAGCAGGATTTAGAGGAAGCAAATTCCA
CTGGTGCCCTTGGCTGCCGGGAACGTGGACTAGAGAGTCTGCGGCGCAGCCCCGAGCCCA
GCGCTTCCCGCGCGTCTTAGGCCGGCGGGCCCGGGCGGGGGAAGGGGACGCAGACCGCGG
ACCCTAAGACACCTGCTGTACCCTCCACCCCCACCCCACCCACCTCCCCCCAACTCCCTA
GATGTGTCGTGGGCGGCTGAACGTCGCCCGTTTAAGGGGCGGGCCCCGGCTCCACGTGCT
TTCTGCTGAGTGACTGAACTACATAAACAGAGGCCGGGAACGGGGCGGGGAGGAGGGAGA
GCACAGGCTTTGACCGATAGTAACCTCTGCGCTCGGTGCAGCCGAATCTATAAAAGGAAC
TAGTCCCGGCAAAAACCCCGTAATTGCGAGCGAGAGTGAGTGGGGCCGGGACCCGCAGAG
CCGAGCCGACCCTTCTCTCCCGGGCTGCGGCAGGGCAGGGCGGGGAGCTCCGCGCACCAA
>FP015120 PNLIPRP3_1          :+U  EU:NC; range  -499 to   100.
TTTACAGGTAAGGAAAGGAATAGTGAGGCTTACTAGCCCAAGGTCACACTGCTAATAAGT
GGCAGAGGCAGAATTTGGACCCAGCATTCGGGCTCTGAAAACAATAATGATAACTCCCAT
ATTATACTGCCACACAGATAAGAGGAAAAGATTAGCTATGTTTGTTATTGAACTCGGAAC
ATCTTATAGCAGGGTCTGTTTGTATTAATTGGGATGCTTACACACAGAAATGAGTTAGGG
AAAAATATTCTGAAAGTGCCTAATCCTGGTTTGGAAAAAAAAAATTACCTTTTAAATGCT
TATTATCTAACACCTTGTAACCTTAAAGTAACTTTCAAGAGTGACTCAGTTTGTGCTTAA
CCAAAATATTACTAATAATGAAACAGCAAAACCTTGGAAGTTTCCATTGCCAATCATAAG
ATGTAAGGCACACCCCGATAATTTTATTTACTTTGCAGAGCATAAGGTGGAATAACATGT
TCTTTTAAACGTAGAGTTTAAACATTGAGTTGCATCATTGTGAGGAAAACCACTTAGTAT
TTTATAGTGAGGTGACTTTACAAGTAAAGATCTTCAAGAAGATTTTTATGTGATTTAAAA
>FP006988 AMBN_1              :+U  EU:NC; range  -499 to   100.
GGAAATTCAAGGAAGAAATCACACACATTAATTTTCCATCTAACATTTTAGTGTTTTCTT
TTAAACTCTGTGTGTGCTGGGGGGAAGGACAGTAGTCTCTTTTACTACAACAAACAGGAG
GGTGAAAACCTGAAGAATGCTAGCATTGGGTCACTAGCTTTATCTGCAGATAAAACCTGC
ACAAAACAGGTTTTGTTTTGCACCTATTTTACATATATTTTCCCCAGCTCACCAAAATAA
TTGTCTTCAGAGCCTATGTCCATTATTCCTTTACTGCCTTCCCTGCTATCAAGTTCTCTG
AATAAGTACAGGGGCTGCAGTACAATTAAAAATAATGAGACCCTACTGGGCCAATGTCCC
TGCACGCAATAAAAGGGTGTGGACTAATTGCAGGAGCAGAGATTCCCGCCCCAACTCCCC
CCCGCCACCCCTCGCCATTTTGCTTCACTTTGATTGGTGGATTGGCACTTTAAATAAAGG
TTTCTAATCTTCCCTGAATGAGAAGTACAGAGCAAGTCCCACGCACAGTCCTGAAAAAAA
TTTTAATCTTCTTTTCTTAGAACTATCTTGGTTGGCATCATCAGGCCCTGAGAGCACAGT
>FP001876 EFNA1_1             :+U  EU:NC; range  -499 to   100.
TGGGGAGGGGCAGTCAAGCGCAGAGTCCGGGAAGGGGATGGGGGAGGAGGAGAGTGTGGG
AACGCGGGCGCCCGAGCCTGGGCATGCGAGGCTCAGAAAGGTGCGGGGCATGTCAACAAC
CTCGCACCCTGCAAGGTCCGCGCGCGGAGCAGCAAAGCCGTGTCCCGCACCCCCGCGTTC
GCAGACTCGCACTTGCGAGTTCTTCCCTTCTCCCGCACGCGACTGCGCCCAGGGACGCAA
GCCCACCACCGGGACAGGCTCACAAAGCTCCACGCAGACCCACAAGTGAGCGAACACACA
TCTCTGAGCAGATCTGCGGGGGCAGAGGAGCGCGCTTCGCTCTTTCCTGCACCCCCAGCC
TCCTCGCCTCCCCACCCCGCCCCTCCTCCACCTCCCCAGCCCCCAAGCCCCCAGGCAGCC
GCGCGCCGGGCGGGGCGAGGGCGGGGCGGGGTGTCGGGCGGCGCCGGCCCAAAAGGCGGA
GTCGCTAGGCGAAGGGGCCAGATCTGTGAGCCCAGCGCTGACTGCGCCGCGGAGAAAGCC
AGTGGGAACCCAGACCCATAGGAGACCCGCGTCCCCGCTCGGCCTGGCCAGGCCCCGCGC
>FP020540 PYGO1_1             :+U  EU:NC; range  -499 to   100.
GCCGCTGTGGCGATTGTCTGGTATGCAGCTGTTGAGGCTGTACATTGGCTTCATGTTAAC
ATCTGTTCTCTGTGACACTGTGCAGCTGAATGAGTTGGGTGTCTGTCTCCGGAAGGACGA
GACTCCTGTCTGTAGCTAGTTCTGTGTCCTCCCACGCTTCATGAGTGCTTTTCGGTGATT
CTTACATCAAAATAAGCCCAGTGGATAACCAGAAAACCTAGCAAAACAAAAACAAAAACA
AAAAACAAAAAACAAAAACCAGGGAAAACAATTTCGTAGAAGTGCGTTAAACAATGTCGG
AGCTAGAAGAGACCTTCGAGATGTAGCCCCACTGCCTTTTATAGACAAGAAAACTGAGAC
CCAGAGAGGTTACCTAAGTCGCCTCCGGTCACACAGCCCAACTGAAGAATGTGGACCGGT
GATCACATCTAATTTACAATCACACTGGGGGTGTTCCTCCTAAAATTTAACGTCTAAATG
AGATCCAGCCGCGTCACCGCTTCTACCCACGCTCCCCCCTCCCCCGCCCACCGTCCTTTC
TGGTATTTATTCTACGTCGCTCTTTCTTGAAGAGTCAAGTCGTTAAAATACCAAGTGGAG
>FP003741 MITD1_1             :+U  EU:NC; range  -499 to   100.
AGAGTCTGGGCACAAAAAGCCGCGTGGCCCTGGATCCTGCAAATTGGGAAACGGGGGGAT
CCTGCAGGCCAATGGCCTTACGGGAGCCAATGTGACGGGATCAGGGGCAGACCCATTTAG
GTTGCCGTAACCGGCCAATTCAGTACGCAATAGGGAAAATCAATTAGGATCTGCAGAGGG
TTCCCGGATACACCTTGCGAAGAATGCCGCACTCTCCGCCACTCATTCCCCACTCACCGG
CACCCGCTAAACCTTCAGCCTGAAATTTTCCTCCGAAGGGAAGCAGAGCAGAGGAAGAAC
TACCAAGTGCTACACTCAAAGCCTGCCGTCGCAGTGAGCGCGACCTCCAAACTGAGGCAT
TTTTGTTCCGGCGAAATCCCTCCCACTCAGGAAAGTCCCTAGAAAGAGAGCGCAGGCGCC
TGGGTATCACATGACCACTTCCCGGAAGCGCAGCAGACCCGCTCAACTTCATCCTGGGTT
GAGGCGGAGGAGAACTTCCAGAATTATGGCGAAGTCCGGGCTGAGGCAGGACCCGCAGAG
CACAGCTGCAGCCACTGTGCTAAAGCGGGCAGTAGAACTAGATTCGGAGTCGCGGTATCC
>FP010266 PKIB_3              :+U  EU:NC; range  -499 to   100.
TAGAGAGAGACAATTGCTAGGGAGATAAAGGGTGCTTAGGAAAGAACTAGTAATTACCAT
GTCAACCTGAAGGTAAAAAAACCTAAAATAGGTCCTACTCTTCAACCATTACCATGAGTC
TATCGAAAATTAGGTCTCAGACCAGAACAGATCAAAATATTTAGTGCTCTCTAGGGAAAA
AGCTTTTGAGATAAAGTGGAATTTCTTATTTCTAAGAAGTAGGAAAAGAGTGTTTTGTTT
GGTCTCTACAAATTATAGTTATTTGGTTTCAGCCTGAACAATCACCACAAGCAAATACTG
GCAGAAAGAGTCTCTACAGGAGTGGTCAAAAAAGTCAGTTTTCATTTCCTTCCAAGCCCT
AGTTTGGCTGATCCATCCACAGAAAAGCAGAACAAAAGGCAAGGGATTACTGCACCCTTA
AGCATCCAAGTGGCTCATTCGGCTCAGGGGTTATTTTTAGCAATCTGGCTCACACTGAGG
GCTTCCTGCTCTATTCAGCAAATGTGCAAATGGATGCTGCAGGACCGTAACAGTAGACAT
TGATGAAGGTTGTGATCAATGATTAGACTCTCAAGCCTGTTGTGTTTTTGATCTAGCCAT
>FP007296 CFI_1               :+U  EU:NC; range  -499 to   100.
ATCGATCCCTAACAAACACTTGTGCCCCACACTCACTGTCTCAAGTCTGCTTCTGATGAA
CCCAACTGTGTCAGCATTTCTGCTATCACAGATTTATTTCATAAATAGATAAACCCTGCA
TGATAGTTGGTACTGGCACAAGAATACTTGTTTTTAAAATTTCTTGTACTCCAAAAATAC
AATTTGATCACAGCACAACAAATGCATGGTAAAGAAGCTGGTTTCTAGAGTTTTAAATGT
ATTTTGCAGCCTTCACTATATGGTCTACTTTTATTCTTACTGTCTCCTAGTCTTCAACCT
TAAGTTTAAAAAATTATATTTTTACTGTACAAAAAAAAAACCAAAAAATTGCTTCCAATA
TAATTTCTGTCTTCCCTGGAATACAGAATTGAGTCATTGCAATTAACAGGGTGGGAGGAA
ATCAGTCTCTTCTGGTGGAAACAAGTTCCTATTGGTCACCTCCCTCAGCTCTTTAATGGG
AAGGCCATTTTTTGGTTTCAGTTACGGTAAATCTCTCTGGATTTCAGCCAAATTCTTTCA
GAGTTCAAAAGTACAAAGCTCTTTAGGAGGTTTGTTCTTTTGAAACATTTTTTCAGAGGT
>FP021416 LITAF_1             :+U  EU:NC; range  -499 to   100.
GGACGCGTCTGTAGAGTTACAGGAAGAGAAGGGCCGCCCTCCAGAGGGCCGGGAGCGCCC
CAGCGCGGGTCCGGGGTCGAGGTTGGTGGTCCCGCCGCCTGGAAGTGGTGGAGCGGCGCG
GGGAGGGGGGAAAGTGGGGAGAGCCGCGAGCGGCAAATCAGGAGGGAGGGCCAGGCTGTC
GGGGGCGGACGGGTGGGGCTGGCACCGAGAGGCAGGGGCAGGATAGGAGAGTGGGGGAGA
CACCAGGTCCGCGCCAGGCGTCTCGGGGGTAAGCCTGGGAAGCTCTGGGGTGGCGAGCGA
GCCGGGTGTGGGATGGAGCCTGGGGGCGATCAGAGTGAGGCGGGGAACCGGCGGTGGTCT
CGCCTGGGGCCCAGGTGCGGGCCGCGGGGGCGGGAGAAGCCGGAAGCCCAAGCCGGCCGC
GCTCCGCCCCGGCGGGTCCAGCCCCCGCCCCCGTCCCCGCCGCCCGGCCCTTTTCTCGGG
GCGCCCGAGAGGCCAGCTCAGACCTCCCGGCTCGACAGGCGGCGCGGGCGGCGGTGAGTG
CGGCGCGGGGACGCCGGGGCGCGGGGACCAGCGGGAGACAGCGGGGGGCCGGTGGCGCCA
>FP023055 RAD51D_4            :+U  EU:NC; range  -499 to   100.
AGTTTCAAGCGATTCTCCTGCCTCAGCCTCCTGAGTAGCTGGGATTACAGGTGTGCACCA
CCACGCCCAGCTAATTTTTGTATGTTTAGTGGAGACGGGGTTTCACCATGTTGGCCAGGC
TGGTCTCGAACTCCTGACCTCAAGTGATCCACCGCCTTGGCCTCCCAAAGTGCTGGGATT
ACAGGCGTGAGCCACTGCGCCCAGCCACTTTAGTGTAGTTTTGATGTCCTGTGATTTAAA
CCCTTTCTTTCTACCCAAGTCTTCATTGAAGTCTGTTACACATGCCAATGGGACGAGGGA
GACATTGCTGCTGATGACATTCTGTGATGCCCGTGCAGCTTGCTGTATTTGGGATGGGGG
GGCTATTTCTTACTAGTTTTAGATAGAAAAGCAAGCTTGTCCTGTAATGTGTCCTAGAGG
CTGACAGGTTCATGAGTGCTTCCCCCACATTCCTTCAGGTGACTGGTTCTTCAGGAACTG
TGAAGGTGGTGGTTGTGGACTCGGTCACTGCGGTGGTTTCCCCACTTCTGGGAGGTCAGC
AGAGGGAAGGTGAGTGATGTGGCAGAGCCTGGGGCCAGTGGAATGTGACCTCGCCTCCCA
>FP021251 E4F1_1              :+U  EU:NC; range  -499 to   100.
CTAGGCGGTCAGTGGGCAGCAGGCACCACACCCCTGGTTGGAGCTGTGGCGGCTTCCCAG
CAGCAGCCGCGGGCGGGGCGACCTGTCCTTAGGTACGGAAGCGCTGGGGCGCGGCTGCCT
AGCAGCCGCCAGTCCGCTCGCCCCTCGCGTTCTCTGGCTCTCAAATCCGAGTGCAGCCTC
GAACATAGGTCCTTCTGCCGCCCCGCCCCCTGGCTGGCAATCTGCTCCACCGTAACCACG
CCCTCCCCACAGTCCCGCCCCATCTTCGCTCTCAGCGCGCCCGGCCCCGCCTCTGCCCTT
TAAGGCCACACCGCTATCCAGGCCCGGCTCCCCGCCTGTCCGTCAATCCGCTCCGGTTCT
GCCCCGCCCTCCTCTTGCCGTTCCCTCACGCTGGCCTCGGCGCGGCCCGTTGTTATGACG
ACATGGTCGTAAATCCGCCATCTTCCTGCGGCGCGTTGCGACATGGAGGGCGCGATGGCA
GTGCGGGTGACGGCCGCTCATACGGCAGAAGCCCAGGCCGAAGCCGGGCGGGAAGCGGGC
GAGGGTGCAGTTGCGGCGGTGGCGGCGGCCTTGGCCCCCAGCGGCTTCCTCGGCCTCCCG
>FP023850 CD300A_3            :+U  EU:NC; range  -499 to   100.
GGGTCCTTGCAGGCTCGCTGAGTCCCTGCTCTGTGCCCAGCCCCGAGTTGGCTCCAATGG
GGCTATATAGAAAGGAAGGCATGGCCGGAGGACCTCTGTGTCAAGTTGAGGACACATTTC
CAAGACTAGGAACCATTCAGGGACTCTGGAGTCACGATGACAACTCCCCTTCCCTCAGCC
CCGAAGCCCAGGCCTGGACCTCCAAGGGACTCAGGGAAGGGACTCAGGAAAGGGGAGTTC
CCCCTGGCAGCCTCCTCGTGGGCACCACCGAGGGTGAGAGGAGCCAGCTCAGCGGGTCCC
ACCCCCAGGGTTGCCCACCTTGACCACAAGGAAAGGAGGGAGGAGTTATTGGGCCTTCCA
CTAGGAGGAGACCCGGGGAAGTGAGAGTCGGGGATCAGTCCTGCAAGCTACGGAGTCACT
ACAGGGAGAGGTCTCATCACTAGAAATAGCCGAAGAACCTGCAGCCTCAACCAGCGTTAA
GGAGGACGTGCCGTTTCTAGGGAGTCTTAGTCGGGGCTCACCAGCTTCCTGCATTTTCTG
ACCGGCTCCAGGAATAGAACCAAAAGAAGCTGAACAAGGAAGCAGCGCGGCACCAAGAAA
>FP014007 ABO_1               :+U  EU:NC; range  -499 to   100.
CTCTGCCTAGGGGGACGTCGCGGGCGCGGGGCACAGGGTCCTGCGGGGCTGGAGGGCTAC
AGGCTGCGGCGCGCGCGAGCCGGAAGGCCGGGGATCGTGGGTTCTGGGGCCGCAGCTTCA
CGGGTTCGTCTCCCCCGCCTCCCCGGGGGAGCAGGATGTCAGGGGGTCGCCCCCGCCCGG
GAGACAGGGTGTCAAGGGGCCCCCGGGGACGGGGCTTCAGGGGCACCCGGAGCCGCTCGG
CCCCAGGGCGGGATGCGGGGACAGGGCCCCAAGGTACCAGGGCCACGAGGGGCGCGCGGG
TCCCTTGGGGATGCGCGCGAGGAGGCGCCGTCCCTTCCTAGCAGGGGTCCCTGGGGACCC
GCGGCCGCCTCCCGCGCCCCTCTGTCCCCTCCCGTGTTCGGCCTCGGGAAGTCGGGGCGG
CGGGCGGCGCGGGCCGGGAGGGGGCGCCTCGGGCTCACCCCGCCCCAGGGCCGCCGGGCG
GAAGGCGGAGGCCGAGACCAGACGCGGAGCCATGGCCGAGGTGTTGCGGACGCTGGCCGG
TGAGTGCAGGCCTCGGCCCCGGGTGCCCGCGAGGGAGCCGCTACCGCAGGGAATGCGGGG
>FP010896 INMT_2              :+U  EU:NC; range  -499 to   100.
CCTCTGGACAGTGGTATATTGGGGAATTTTTTTTTTTTTTTTGAGACGGAGTCTGGCTCT
GTCACCCAGGCTAGAGTGCAATGGCACGATCTCGGCTCACTGCAAGCTCTGCGTCCTGGG
TTGACGCCATTCTCCTGCCTCAGCCTCCCGAGTAGCTGGGACTACAGGAGCTCGCCACCA
CACCCAGCTAATTTTTTTTTTTTTTTTTTTATTTGAGACGGAGTTTCGCTCTGTCGCCCA
GGCTGGAGTGCAGTGGCGCGATCTCGACTCACTGCAAGCTCCGCCTCCCGGGTTCACGCC
ATTCTCCTGCCTCAGCCTCCCGTGTAGCTGGGACTACAGGCACGCGCCACCATGCCCGGC
TAATTTTTGTATTTTTAGTAGAGATGGGGTTTCACCGTGTTAGCCAGGATGGTCTCGATC
TCCTGACCTGGTGATCCACCCACCTTGGCCTCCCAAAGTGCTGGGATTACAGGCGTGAGC
CACCGCACCCAGCCAGGGGGAATGTTCTATAACCAGCTCTGTAAAGGAAAAGCACTGATG
TGTGGTAGTCACCAATTTCTGTGGTGTAAATACTCCCACCATGGTTGATTTCAAGCCACC
>FP007558 C4orf46_2           :+U  EU:NC; range  -499 to   100.
CAAGTTTTCCCCGCCCTTGACCTTTAGCCTAGATATTAATTCTACCAACTGGGGCAACCC
CAGAGGGAGGAAGCCAGGGTCCCCCAACAGGCTGACAGCGCGTGACCTTTGCCCTAGATA
GCCTGAGAAAGCTGATGAGAGAAGGGGCGAGAGGTGCCTACAGCCCCCAGGACCGGCCTT
GTCCCTTTTGCCCTAACTCCTCCACTTATCCCCACCGCCCGTTTCCTCTCACCCAGGCAG
GACAGCTTGGCTAGCGGCACCAGCATGTTCAAAGTCACCAGGACTCTCGGTCGGACACAA
CAGGAGGACTGTCCGCTGCTCGCGGCGGGCGCTGGACCTCTAGGCCGCGGGGGGCGCCAT
CACCTGCCGGAAAGCAAGAACTCTGCTGCAGTTCGCCTCCCCGCTCTGCCGACCGCTCTT
GCTTCACGGCGTTCCCACCTCCTTCTCGCTCTGCGCCGGCGCCATGGATGACGCAACGGC
CAGCCGAGGCTTCCGGGTCATGTACCAAACCAGGGAAAGATAAGGGACTCCAAGTCCCAG
CCGGGGAGCGGTGAAACAGCCACAGCGCGGCCAGAGGGGTCCGCGAATCCCACAGCACGA
>FP023415 PLEKHM1_1           :+U  EU:NC; range  -499 to   100.
AAAGTGTGGTCAAAACAGCTATGTTTATCCTGAAAGCGCAAGGCGGAGGCTCCAATTTGG
GCCCGGGCTCCGCCCCACGGGCTGCACTGCTGCCCTCGGAGAGGCAAAGATAGGGCAGGC
GTTATTAGTCCCACTCACAAGTGGGAACTCTTCAGCTGAGGGAGGCGAAGTGACAGCCCC
AATGTTGCACAGATGGTTCTGAGGCCAAACGAGGTCAGGAACCCAGAAGCCAGGATCTAG
TTTGACGCAGACCTGCGGGAGGCGGGCGGTAACGGATGCGTTCTCCCTGACACCGGTGCC
TTCGCCTCTCTGCGCCCTGCAGGCGCCCCCAGTTCCCCAGCCTCCCAGACCTCGCATCTG
CCCCGGGGCTCAGCTCCCAGGGACTTCCGGGAGCAGCTGGCCCCGCCCCAAGGCTCCTTC
GGGCTGCGCGATTGGCACCGCGGGCCGGGGCAGGGCCGGAGCGCCGAGCCAACGTGATGG
CGTCAGGGGCCGGGGCGCCGCTTCCTGTTGTCAGTGGCCGAGAGACCGCATCGTCGGCTC
GGAGGCTGAGGGGCTGCCGCGGCCGGGAGCGCCCCTCGCCTCGCTCCTCGCTCCGCTTGG
>FP007708 F11_1               :+U  EU:NC; range  -499 to   100.
GTCATTGCACTCCAGCCTGTGCGACGAGAGACTCTGTCTCAAAAGAAAGAAAGAAAGAGA
GAAAGAAAGAAAGAAAGAAAAGAAAGAAAGAAAGAAGAAAGAAAGAAAAGAAAGAAAGTA
AGAAGCAAGCAAGCTGAAATAGCTTATTTTTCTGTTTTAAAAAATAGACTTTTAGTGTTC
ACAAGTAAGAATAAAAAAAAAAAAAGCTTGGCCTTAGGAGGAATCCTATCTGCTTAGGCC
TCTGAGAGGCAGCGTCACCTGAAGGGAAACTGACTGGGCAAGAGCCAGGCTCTTAGGAGC
TGTCTGTACTTTGCTTCCCATCCGTCCGCTCTCCCCCAGCAGCCAAAGTCTCCTCCCTCC
ATTATATTGCAAATCAATGAATCCATTAGACTTTCCATGTTTTCTTTTTAGACTTTGAGA
TTCAAGGTCAGCTAGAATTAATGGTTAACAGCTGACAGGTGAAAGTGTGGTTAAATGCAG
CTTTGGCTAGCAGGCACACAGGCAAAATCAAGTTCTACATCTGTCCCTGTGTATGTCACT
TGTTTGAATACGAAATAAAATTAAAAAAATAAATTCAGTGTATTGAGAAAGCAAGCAATT
>FP018928 SPERT_3             :+U  EU:NC; range  -499 to   100.
CCTCTGGGCCTTGGGTTCTTTTTCCCATGAATGAGGTGGCTGGGTCAGATGATCTGGTAA
GAACTTCCAGTCCTAACATTCCAAGTTTCTATGATACACTGAAGTAACCCAGCCTTCTCA
AAACGAGATCTTTTGGTGCTTAGTGTTGTGCAATCACTCTGGATTTCTGGGGGAGAATTA
GAACTGGGACTTGAAATCAAATGCATAAGAATGAATCCATGAGAAGAAAACCTCATCCGT
GGACAAAGGGGTACAGAGTTATTTGGAGCTGTCAAGAGAATTAAGCCCTGCTATGCATCA
AAGACAGATGTAGGGGCCATGGGCATAGATGCTTTTTCAGTCAATGAATTGGTGAAGTCC
TCACAGGCTATAGAGTCTCAGGTCTCCTCCTGCCTGCAATCAGCTGTTTCCTTAGTGGAG
TCCTCTTGATTGAATTGTTTCTACTGCTGCTATGTCACAAAGGGGTGGCTTTGCTTTCTC
CAGAGTCACCTAAGTCCTCATTGGAAGACCAGGGCCATGCAACCAGAGGGGTTGAAATGT
AGGATGGAGGAATCCAATGCAGAGGTAACTATCTGAGAGCTCTGTCCAGGGATGTGTAGG
>FP024914 CTXN1_1             :+U  EU:NC; range  -499 to   100.
GAGTGAGGAACTGCAGCCGCAGTGGGTGGACGCCTTGCCCAGGGCTGGACCCTGAGTTGG
AAGACGAGGCCAGTGACAGACAAAACTAGGGGGACTTACTCATCCCAGTGACCTGCCTGA
GCTCTCTGAGAATTGAGGTCCCCAGGGCCGGGGGAGCTTGAGTGCCCATATGAGTGTTTT
AGGGCCACTGAGGTCCCCCCACAAACAGGGAGTCTCGAGTGGGGTCTATCGCGGAGGAGA
ATGCAGGCACAGGGCAGGCTGGGGGGCCCGAAGTGCCAGGGGAGGTGGGAGTGGCAGCTG
CCCACTCCCCGGCGAGGTCGTGGGTGCTCGCGGGTCCTCGGGGCTGGGGTTCCGTCCTCC
CGCAGGCCCGGGCGGGGTCGCTGGCTCGCGCGCCGCTCCCTGCGCAGCCTCCGCCCCCTG
CAGCCCCGCCCCCCGCGGCGGCCCCGCCCCCGTCGCCATAGGAACAGCCGCGGCGGCCCG
GCTCGCGCGCTGCTTGCCTGCCTCGGTCTCCGCCGCTCCAGGGGCGGGTGGGGTGGGCTG
AGCCGGAGCCCGGGCCGCCGCCGCCGCCGCCGGGGAGAGGCCGAACGCGCAGCCGGCGCG
>FP010783 IL6_2               :+U  EU:NC; range  -499 to   100.
GCACGAAATTTGAGGATGGCCAGGCAGTTCTACAACAGCCGCTCACAGGGAGAGCCAGAA
CACAGAAGAACTCAGATGACTGGTAGTATTACCTTCTTCATAATCCCAGGCTTGGGGGGC
TGCGATGGAGTCAGAGGAAACTCAGTTCAGAACATCTTTGGTTTTTACAAATACAAATTA
ACTGGAACGCTAAATTCTAGCCTGTTAATCTGGTCACTGAAAAAAAATTTTTTTTTTTTC
AAAAAACATAGCTTTAGCTTATTTTTTTTCTCTTTGTAAAACTTCGTGCATGACTTCAGC
TTTACTCTTTGTCAAGACATGCCAAAGTGCTGAGTCACTAATAAAAGAAAAAAAGAAAGT
AAAGGAAGAGTGGTTCTGCTTCTTAGCGCTAGCCTCAATGACGACCTAAGCTGCACTTTT
CCCCCTAGTTGTGTCTTGCCATGCTAAAGGACGTCACATTGCACAATCTTAATAAGGTTT
CCAATCAGCCCCACCCGCTCTGGCCCCACCCTCACCCTCCAACAAAGATTTATCAAATGT
GGGATTTTCCCATGAGTCTCAATATTAGAGTCTCAACCCCCAATAAATATAGGACTGGAG
>FP023637 SRSF1_3             :+U  EU:NC; range  -499 to   100.
GGACAGGCGACTAACAAGAGATAAAAAGGTGTGGGTCCCATAGGCGGTACGGTGTTACCC
CTTCTGGTTGGCGGGTACCACGTTGCCGGTCGGGATACGGACCCACTGCGACTAGCACTA
GGAGTGCTGACCCGAGCTATGCAAAGTTCTGACGAGAAGGCGGAACGGTACTTAATGAAG
AGGATTAAGGAATCTAAATCGGTTTCGCTAAATTAGACACATCTGTCTAAGCAGCCACGG
TCTATTCGCAGCAGGGGCGGGAAGACAAACCAACGCCCCAGCTCTCCGTTCAATCACCCG
CAACTCAGCTCTGGATTAGACGCACCCTACGAAGATACCCGGGTTTCCGGAGCAACCGCC
CGGGCCGTCCCCCTTTGGCCCCGCCTCCGAGACTCTTTCCCGCCAAAGGCCGTTATCGCC
GCAGAGCATGGTGGGACAACGCTTTAGGCTAGGTTTCACCAAGTGCTTTGAAGGCGCCGA
GTTGCTTTCAAAGATCCTCATTCCTGGAGAAATCGACCATCCTTCAAGACCCGACCTGGA
TGACTAGCTCCTTTAACGAAAGTTCGTTATTTAACTTTTACCAAACGGCTGGTCACTCTG
>FP001297 GCLM_1              :+U  EU:NC; range  -499 to   100.
TCCTTGAAGGTAGCAAAGCGAAAAGAAGAAGGGGGCGCTTGCGCATAAACAGCTGCTTCT
GAGAACGAAAACTACGTAGCATTTCCGAGTCCCGGTGGCCGCTCAGGCTGCCCTTTAAAG
AGACGTGTAGGAAGCCCACCCTGGGGCGGCCGTGGGCGGAGCCGCGACCTGAACGCCGGG
AGACCTCACCAGGCGGAGGCGGTGTCTACCTCACCAGGCGGAGGCGGTGTCTGCCTCGCG
CTGTCCTCTGACCGCCAGGGGGAGCCCTGCCGCGCGCTGCGCTCCGGGCCGCGCCGCCAC
GCTCTCTCGACCCGCGCGCCCGCCGCGCACCACCCGTCGCCACGCCCGCCGCAGGCCAAG
GGCCAGTCACTTGCGGGCCGGCGTCCCGCAGCCCATTCGCGCCCCGCCCCTGCCCCGCCG
CGGGATGAGTAACGGTTACGAAGCACTTTCTCGGCTACGATTTCTGCTTAGTCATTGTCT
TCCAGGAAACAGCTCCCTCAGTTTGGAATCAGCTCTCCCGCTGCGGCCGCAGTAGCCGGA
GCCGGAGCCGCAGCCACCGGTGCCTTCCTTTCCCGCCGCCGCCCAGCCGCCGTCCGGCCT
>FP013068 IL33_1              :+U  EU:NC; range  -499 to   100.
GCCATCTTTCTTCATTACTCACAAATGCAACACTATGGCTTGTAGCAGATGATTGCTCAG
GTTTGGGGATGATTAAAGGGGATTACTGCACAGAAAATGAAACAACTTTAAACAAGATAA
CAGAGTTCCTTAGTTGTTTTTTCCAAAGGGGACTCCATCATAGTCACATTTTCCCAAGCC
TGGTCAGCCATCTGTTGCTGTCTCATTTTCTCTTTCCCCTGGATTCCAGAACCCTAACAT
TCTATCCTTCAACATGCCATGAGAAAAACTAAAAAATTCCTATTTCATTTTACAGTAAAC
TTTTTTCTGCTGCCCCTTTGTTTCAAGGTCACCCTTCTAATCTTGTAGATTGAATGGATG
TAGAGGCTTGCTAGGGTAACAGTCCATCACAATATCCTTCTAAGTACAGCAGCAGTCTTC
CTTCCAATGTGTGATCTTAGGATGTGGAATCAGTCCAAGTCTTAAAAGAGCATTACTTCA
TCCCTTTATTTTCTGCTACAGATGCCAAACGAGATGGAGAGAGGGTGAGTAGGAGCAAAA
TTTCTCATGAGGTAAGAAGAACAACTTCTCATGGGATCTATAGTACAGGATTTGCTTTTG
>FP022564 ASGR1_1             :+U  EU:NC; range  -499 to   100.
TGCCTTTCCTGGAACCAAGCTGGCCCTCATGCTGCTTGGAGGACTTTACTCCCCAGGAGA
GGGAAGCAAGTCAGGCCAGAGCTGGGAAGCCTGGGGCTCAGCCCCACAGGAAACTGGGGC
CTGCGGCTCCGGTGCCAGGGTCACAGGTCTGGATTGGGCAAGAGCAGAGAACCGGTCCCT
CTGATCCTGTTCAGGGATATTTGGAGACACCAATAGTTCTGGGGAATTTAGAGGCAGGAA
GCGAAACGGGGAGGGAGGAGGGATATGGCAAATCCCACCCCAGCCCCTCCTGGCCTGGCA
CCCCTCCCAAACGGTGCACGGAAGAGTGAGGTGACTGGCATGTGTGGGGGCAACACGATT
CTCCTCCCTGGGGAGCAGAGCAGAGGCAACCCATCCCCCACTCCCACCCCCACACTCCCC
TAAGTTCCAATCCATTTCCACCTCTGTTTACTGTCCAAAGTCCCGGGCACTGGAGATGCC
ACGTTTGGCGTGCTTGGACACACAGACACGCAGACACAGAGACACCGGGGCCCAGGGCCC
TCCTATGGACCCTGCCCGCTCCCCTCCCATTGTCCACGGCTGTCCGCCCACCCCCATTCT
>FP004722 NGEF_1              :+U  EU:NC; range  -499 to   100.
TGCAAGGAGCCCCTGAGACCCCAGTCTCCGCCTGGAGCAGAGACAAGACGGAGACCCCCT
CCAGCGGGGACACATTCCCCGAGGCCGGGCTCGGAGCTTCAGAGCGGGTCGCCGAGCTGC
GACCCTGCGGGAGACCGCAGGGGGTGCCCAGCGTGGGCAAGGCGGAGGTCTGCGGGCACT
GGGGAGCCGAGGGTGGCCTCGCCCGCCCCTTCCAGGCTTCCCCCGCCGTGAGGAGTGGGC
GGGGCAGGCAAAGGCGCAGCTCCAGGGCCTCCGCAGCTCTGCCCCTCTCCGGGTCGGGGC
ACGGCGGCGCGGGGGAGGAAGGCGCGAGCCCGCGGCAGGCCCCAGCCCGCAGTCGGCGCT
CGCGGGGCCCGGGTCGCGCCCAGCCCGGGCGCCCCCGCCCCGCCGCCGCCCGGCCTCGCC
CCCGCCGCGCGCGCCCCTCCCGCCTCCCTCGTTGCCGTGGCAACCCCGGGAGCCTCCAGG
CGCGCGCCCGCCCGCGGGAGTGCTCGGCAGCGGTGGCGGCGGCGGCTGCAGCTCCGGTCG
AGCCGCGCGCGCTGCGACCCCGCTCCGCAGCCCGCTAGTCGCCCCCGACCCAGCCCAGGG
>FP027280 PCK1_2              :+U  EU:NC; range  -499 to   100.
GGCATCCTGAGCTGATGGGCAGTTGCTGGATTTGATGGGAAACCAGGATCCAATTCAATT
TCCCAGAGAACCCGAGGCCTGGCGCGGGCAGGGAGGGTCAAGGAAGGGAGGAGCCCAGGG
TCCGGCCCTCGGCCCCAATCAGGGAATGCAGCTGCCTCAGAAAATGCTGGCTTTCATATG
TCAGGGACAAAAGGGACCCTTTTTTCTCCCCTTTTTTTAGTTAGAAGGAAACCTTTGAGC
CATTTATAAAGACAGGCTCGCTGACTTATGGGAAAGTGGGCTTCTCTACTGTCATTTACT
AACTGGTATGCTTTAGCTCTGTGTCCCCACCTGAATCTCATCTTGAATTATACTCCCATA
ATTCCCACGTGTTGTGGGAGGGACATGGTGGGAGATCATTTGAATCATGGGGGCAGTTTC
CCCCATACTGTTCTCATGGTAGCGAATAAGTCTCATGAGATCTGACGGTTTGATCGGGGG
TTTCCGCTTTTGCATCTTCCTTATGTTCTCTTGCCGCCGCCAAGTAAGAAGTGTCTTTCA
CCTCGCGCCATGATTGTGAGGCCTCCCCAGCCATGTGGAACTGTAAGTCCAATTAAACCA
>FP016886 SCN4B_1             :+U  EU:NC; range  -499 to   100.
CGTGTTCCCCCAAGCAAAGCAAAACAGTCTTCCAGCAACCGAAAAGCTCCACCTCTACTC
CCCCCGAACTATGCTCCTAATTGGCAGCTCAGCGCATGGGATGATGCGGGTGGCTGCAGG
CCGGCCCTGCAGTGCCAGCCGCAGCAGCCCAGCCCCACTGGAGAGGGAGTTGGGGGCACG
GCGTGGTCCCGGGGCTCCGGGACCGCGAGGCGGGGTGCGGCAGGCAGGGTGCGCAGCGGG
CGGGGGCTCCCCGGCCTACGCGGCGGCCACCGCCCCTCCTGCGGCTGGAGCGCTTCCAGA
GCAGAGGCGCAGCCTCGCTCGCCGCTGCGCTCGCTCCGTCTTCCTCCCGCTCCTGCTCCG
GCTCCTCCTACTCCTTCCCTCCCGCCGTTGCTCCAGCAGCCGGCTCCCAGCAGCGGGCGA
GCGCGCCTCCCCCTCCGCTCCCTCCCTCCCCCTCCTCTCGCTCTCTGCCCGCTAACTTTC
CCGAGCCCCGACCGGCGGCGCAGAGCTCCGGGGTAGCTTTGTGGCCGAACGCCGACCTCG
GGCGGAGAGCGCGGCTGTGCCCAGTATCCCATCCCCGCGACCCCCGCGCGCTCCGGAGAG
>FP017996 NXPH4_1             :+U  EU:NC; range  -499 to   100.
CGTCCGTGATCAATGATTCTCATCTCCGGGCCGAATGAGCCGCGGGGCGCCCATCCATCC
CCGTCAGCATCGCGCGGCGGCAGCCGCCCGAGGCCCCGCCCGTCCCCACCTCGGCCCCTG
CCCTGCGCCTGCCCCGACACACCTTGGCCCTGAACAGGGCAGAGGCCCGGGGCTTGGAGA
GCGTCGTCCGGCTGGGCTCCGCGGCGCCCCCACTCCAGGTGCACGGGCCCGGAGCCCAGA
GCCCCACGCCCTGCCCCGTTCCTCCTGGGCGCACAGACGCGGCCTCTCGGGGGACCAGTG
CCTGAGCCCCTCGACCCCCTCCGCTTCGCACCTGGGCCAGGGGCGTGTCCGGGGCGTGCC
GGTGTGAAAGTCACCTTCGGTGCCCCCAGCTGGGCGGGAGGGGGCGCGCGGGGCGCGGCC
GGGATTGGAGCGCCGCGGAGCCCCGCCCCCCGCCCGCGGAGTCAGACCCAACTTTCTCCC
CCGCCCGCGCCCCGCCCCCAGCGCCGGCTCCGCGCCTCGCGCCCAGTCCGCGGGCCGCGC
CGCCGCTCCCGCCGCTCCCGCCGCTCCCGCCGCTCCCGCAGCCGCCCCGCCGCCCGCCCG
>FP001907 RUSC1_2             :+U  EU:NC; range  -499 to   100.
CCCTGGTTTTCCGGTTCTCGGCCGACGGGCGCCCCCTGTTGGAGGGTGGGGGCGCAGGCG
CAGCTGGGTCTCTGCTCCTGGCTCCTCTGGCCGGGTGGCCCGGCGCCGGGCTGCGGCTGC
TGGGGGCGCCGAGCCCCCCAGAGGAGCAGCTGCTGCCCGTCCGCCTGTCCCCGGTGGGAG
CCTATTCGCCTCCGACTCGGGGAGCCTTGCCCTGCCTGGCCAGCCCCGAGCTGGCACTGC
TGCTGTCCCCGCTCTTTCCCAGAAGTAGCACCTTCCCCGCCGCGGCTCCCCCACCCCGCC
AGGTACCCGCCCCCCCGCTGCCACCGCAACCTCGTCCGCCGAAGGCCCCTCGCTGGACCA
GGAGCCCATCGCCTCCGCCCAGGCTACGTAAGACGGACCCGGGCTAGCCCCGCGGGCCAC
GCCTCAGGCGGGCCGCCCCGCCCACTCTCGCCCGGCCCCGTTTTCGCTTTTTTTCCGGGG
TTGCCCAGCTTAGTCCCGCCCTTCAGTTTAAGCCGACTCCAAGCAAGTTTGTCGGCCTTG
GGGAGTCTGGCCCCGTTCCTAGTGCTGGAGGGGGAAGTTGTTGCCTTTCCTGCTCCGTGG
>FP003567 M1AP_1              :+U  EU:NC; range  -499 to   100.
AGCGAGAATGAGTATGAAGAGAGCGACAGACCCTCTTGGAATACAGGAGTTTGAAAAGAC
TTAAAAGAACTTTGTGAAGGCAGCTATAACTTCCATGAGGGCAGTGACCATTGTCTGTAC
ATCCACTGTACTCCAATCCTAGCACAATGCGTGGCACATAACGTGCCCACCACAGATGTT
TAGTGAACAAAATAGCGACTGGCTGAAGGAAATGATGTGGAAGGGAAAAGTTAAAACCAA
GAAAACGGTCGGTGGGGGAGCTACTGGCATGTTTCATGGGAAGGGGTAGAAAAAGAAAAA
TGTCAGGTTTAGCACAGCATTTCCAACAAATAGACAAAATTCTACCTAAGGGACAAAGAA
GGACTGTTCTCAGGGTATCTAGGGACTTGGAGACCGTTTTCCTGAAGCGCCACCTGAAGC
GCACCCTGAGGCAGCCAGGCCCCGCCTTGCCCGCAGTGAGCCTCCCGCCCAGCCGCGCCG
GCCTGAGGGGGGCGCCTCCGAACGCGCGGGCGCACGCTGAGAGCCGGGAGGACCAGGTGA
GGGGGCCTCCGTCTTCCGAAGACAGGTACGGTTCTCCACGCCTCGGGGAGGGAGGGCAGC
>FP019047 LMO7_1              :+U  EU:NC; range  -499 to   100.
ACTGTGGCATCTCCCGGGCCAGACAGTCTGACCACAGAGGCGGCCGCGGCCGGGAGCCCG
GGGAGCCAAGGGAGGGGCAGACGGAAGCGGCGACTCGGCGGGCCCCGGGAGGGCGGTGGG
GTGGGCCGGGGCGGGGCCACCGCGGGGAGGACGGCGGCGGCGCTGCGACTTTTGAAGTCC
AAACTGTCGTCGGGGCTGGTGCCGCGCGCTGCCGCTGGGCACCCGCTTCGCTTCCCGCGT
CCTGCCTGACTGCCCGGGTCCCCGCGGGCCTTGGGTCGCTTTCAGGAGTTTAGAGAAAGC
CAGGTCTTCACGTTCGTGTAGGTTCGAGACCTTAACGAACTGCAGAGCGCAACAAAGGGA
ACTAGAGCCCCGGCGCCTTCGCAGCCGGAGCGGAAGCCGGAGTTGTGGGAGGCCCGCGTG
CCCTCCCCGCCCGTGGGGCCCAGACGCGCGGGGACAACCCCTCCCCTCCACGCATCCCGA
GTCTCTCTCTCCCTCCCTTGTCCTAGCCATGGAAGGGCTGGAGGAGGCAGAGGCCAACTG
CTCCGTGGCGTTCGCTGAGGCTCAGAGATGGGTGGAGGTGAGTGCCTTTCACTGCTTTCC
>FP011452 ZAN_1               :+U  EU:NC; range  -499 to   100.
CATTTCCCTTATTACTAGTGAAGCAGAACAGCTTTTCAAATGTTTGCTGCCTGTTTGTAT
CTCTTCCTCTGTGACTTATCTTTCTCCGTGATTTGCCAGTAGGCATTTGCAGTCCTTTTT
TTCTTTTTTTTTTGACTTGGAGTCTCGCGATCTCGGCTCACTACAACCTCCGCCTACCAA
GTTCAAGTGATTCTTGCGCCTCAGCCTCCTGAGTAGCTGGGATTATGAGCATGTGCCACC
ACCCCTAGCTAATTTTTTGTATTTTTAGTAGAGATGGGGTTTTGCCATGTTGGCCAGGCT
GGTCTCGAACTCCTGACCTCAAGTGATCCACCCGCCTTGGCCTCCCAAATGCTGGGATTA
CAGGTGTGAGCCACCACGTCCAGCCGTTTGCAGTCCTTCCTTCACCTAACTCTCCAGTTG
CCACTGTTGCCAGTTATAGAATTTTAGGTTTGAAATGGTTTTCTGTTGGAATTCTGCAGA
CAATGTTCCACTGGCTCTTAGACTCCATGGTTGCTATTGAAAAGCTGGATGCCATGTTGA
TTTCTGATCCTTGGTATATGACTTGTTATTTTCTATCTGAAAGTGTTTCAGATCTTCTCT
>FP022542 SLC13A5_1           :+U  EU:NC; range  -499 to   100.
GGGACACCTCTCGGAGAGACACCGGAGGGGCGGAAGTAAGGAGATGGAAAGGAGAGGGAG
ATCGGGGAGATAGACCTGAGAGACCCAGAGGCCTGCAGAGAGTTTCATCCGGGACCCTTC
AGAGCCCAGGAAAGAGCAGATGCGGACGCGGGAGGGCGCCTTACGCCAAAGCGGGCAGCA
CCAGTGACCAAAACACGCCCCGCTTGGCAGCCCCGGGACGCACCTCTGCCTCGGCAGCGC
AGGAGAGGCTTGGACAGCGCGAGATGCTAGGGCCCAGGCTGCCCCTAGAGGGCTGGCCCG
AAGCGTTGGAGTCCAAAGACGCCTCCCACCGCCGCCGGGTGGCAGAATTGGGGGCAGGCG
CGTCCCACAGACCCCGAGGGGTGGCCCCGCCCCAGGGCCGCGGGGAGGCGCCCCCGTGCG
GGGCGGAGTTGTCACCGCCCCCTCCCCAATCCCCGGGGACTGTGGCCCCTTCTTAAGCCC
GCGGCGCCTCTAGCTGCCCCTCACTCGTCTCGCCCGCCAGTCTCCCTCCCGCGCGATGGC
CTCGGCGCTGAGCTATGTCTCCAAGTTCAAGTCCTTCGTGATCTTGTTCGTCACCCCGCT
>FP018681 PUS1_1              :+U  EU:NC; range  -499 to   100.
CCCGGAGGCGGAGGCTGCGGTGAGCCGTGACCCCTCTACCGTGCGGGTGAAGGGCAGGGC
GGAGCCGCCCCTGCGCCCCAGCGTCTGTGGAACGGGGACGGGGAGCGGGGCTGGGGCCAC
ACGAGGGCCGCACAGGGTGGGTGCCACTGAGGGTCTGGGGGCCGAGCCCGTGGGAGCGGA
CCCGGCAACGGAGAGGAGCGGGGCCAGCGTGGGCTCAGCGCTTCCCCTGCTCCGCTGGGC
GGGCGACAGCACCCGGGAGGCGGCGGCGGAGCGACCAGTCGCGCGGCCGCGGTGCTGGAT
GCAGGAGGGCCTGGTGCCCCGCCCTCAACACCCTAATCCCCGCCCCACCCCACCCCCACC
CCCTAGTCTCCGCCCCCATCACCCCCTCCGTCTCTGTCCCCGCCCTGCCTCTTCTCCCGA
ATTAGTTTTGTCCGCGCTCGGCCGCCGTGCAGTCGGTCGTTCCACTTCCGCCTTCGCCCA
CGTGGTCCGGCTCCGGCTCAGTCAGCCGCGTCGCGAATGGGGCAGGAGCGAGCCTCTCTG
GTCCCGACGCGGGTGGCCCGGGTCTCCTCGACTCCTGAGGAAAGCCCACCGGGCGGGGCG
>FP016704 MMP27_1             :+U  EU:NC; range  -499 to   100.
CCTTTGGCCCTTCTTAGTCTTTACAATCTGCACTGTGTATTTGCCCACTTGCCTCCTTTT
TGTCCTACATTAATTTCTGTATGTGTCTGAATTCTCCAACAAGATTGCATTCACAGGGGC
AGGCAAACAGTAGGAATTCAATAAACATTTGAAGTTTATCTTAGTTAATAAGGGTAATCT
GACTCCTGATTCATTTGTCTTTTTATGATAACATCCTACCAAGATATTCTGAGATTGCCT
TCAAAAGAAAACTTTGCAAGGAAAAAAAAATAACTTGGAGGCTCACTTCCCAGTATATTC
AATTCAGTAATAAGCACTAACTGTGTTTACTAAACAATTGCAGGCCAAGATTACAAAATC
AGCTCAGTCAAAAAAAAAAAAAAAAAAAAGCAAATCATGACACACTTTATGGCAAGTGTC
CCTTTCTGTTATTAATTAAATGATGATACAAGCCAATTCATGCCACGTCTCACTATTATT
TTCTAAATTCTGTGCTAACAGAACCGGCTTCAGCTGAAGAAAGAGAGGAATGAAGCGCCT
TCTGCTTCTGTTTTTGTTCTTTATAACATTTTCTTCTGCATTTCCCTTAGTCCGGATGAC
>FP024731 ZNF57_1             :+U  EU:NC; range  -499 to   100.
CCTCCCCTCCACGCAGCACTCCGGCTGCTCCGTGGGGAAACTGAGTCTGGACTTCTCGTG
CCCGTTCGGGAGAAGGACGCGGGAGGCGCGGCCGAGCTGCGGGGAGAGGTTGGGCTCACC
CCGGGCCAGAGCGAGTTCGCGCAAACGGGAGTGTCCACCGCTGGCGGGTCAGCCACTAGC
GTTGGCTACGCGCCGGTCACTCGGGCGACAGGAGGCGGGGCGGCGCGGAAGTTATCTTCC
AATCAGGTGCTCCGGGGGCGGGTCCGGAAAACTGTCCAATCAAGGCACGGGGCGGACACC
GGGAAGCGGATTGCAGGTTTGCAGTAGTGTCCAATCGAAGGCCCCAGGGGTGAAGGGGGC
GTGTCCAAAACGCTGTCCGCTCAGAGCGTTGAAAGGGCGGGGGCTTAGAGATTGTCCAAT
CAGGGCGCCGCTTCCTGAGCTCCGAGGCCCCGAGGGCGGGACGTTTCGTCCTCCCTGCCG
CGCGTGCCCTGCCTACCACGAGCGGCCCGGGAGTACCTGTACCTTTCAGCTGCGCCGGCC
GCGAGGCCACGGAGAGCTCGCCTTGGAGAGCCCAGGAGCAGGGGAGACATGGTGAGTGCG
>FP027531 GART_1              :+U  EU:NC; range  -499 to   100.
GGGGCGGTTGGGGGGGGCCCGGAAAATGGATCCCAGGCCCAGGCGGGGCCCTAGCGGGGC
CTGAGCCGGGGAACGACTGCGTCTCCGAAGAAAGGTGCCAAAGAAGGCTAGGTGAGGGCC
TAACGGTCCGTTGGGAGCAGAAGAATCTGGGAGGCGTTTACCTGGAAAGCTCCTGTTGAA
TTTCCCGGAATTTACTGACCACGAAAGACCTAAAAATCTGCTCGATGTTGGTCGCCATGG
CGTCCGCTCCGTTCTCTCAACTCCTCCTCGCTAGTCCTCCAGGCTCCCAGCATGCCTCGG
GAGGAGGCGCACGGGCCAATTCGGTCTCTCGCCTTCCTGATTGGCTCCAAAGGGAATGCC
CGGTCCGGCCCGCTCCACCGAGGGACCAATCAGTGAGCACGGCCCTGCTCTCCTCTGCTG
TTTCTGAGCGGCTGGGGTAGAGGTGCTGACGTTTGCGCCGCGCACGACTATGTCCGCCAT
GTTAGTGTCTGACGCAGGCGCCATTACAGGAGCCGTCTCTCTTGAGGCGACCGTGTCCGC
ATAAGTTGTCAGTCCCCAGCAGTGTTTGGGAGCCTTAACAGGCTTGCTAAGTGCCTGAGA
>FP010890 GARS_2              :+U  EU:NC; range  -499 to   100.
GAGTCTCAGAGGGTCACTTGGCATTTTCCATCATTTTCATTTTAGCCATTTTTGCAGGTG
TGCGCAATGCTGTTTTTATAACCAACACATCATTTTTCTCTTCCTTTCCTGGAGGGGGAA
CCCAGCTTTTCTAGGCCCTCCACCCTTTGGGCAGGAGGAACTGGGTGTGTGGGGCGGGGG
GAAGCCATCTCTGGGTGGTTGGTCAGCTGGGGCCTAACCACAGGAGGCAGATAGACTGAG
GCTATGCCAAGCAGAAAGACTTATCAGGCACCTCTTGCCTTTCCTCATCTCTGCCGGTTC
AAATCCTGCTCGCCCCGCAAGGGCAGATTGGAATTTACCTTCTCCAGAAAGCCTGGGGTG
ACTCTATCCCCTCACTCCTCCTCCCCCGTTCGCCAGCTTTTGTCTTGACATCGGCGGACC
AAGAATGTGTGACTCTGGGCAAATCATTAACCTCTCTGGGCCTATTTCCTTATCTGGGGA
ACATCTGCACTTGAGCAACAGAAGTCTAAGATCCCTATCTGATTTGATGTTTTGCGACCC
TTTTAAGGCGCAGGGCGCGAAAGAACAGAAACAGAAGTGTCCGTTCAAGTAGGTCGGCCG
>FP010026 SH3BGRL2_1          :+U  EU:NC; range  -499 to   100.
ACTGGACAAACAAACGAGCCCAACCCCACCGCCCACACCTCCCAAGCACCCGGCTCGCCG
ATCCCGCCTGCTTCAGGTAGCTGGGGTTTGCCCGGTACGCCAGCGGCCCTGAGACGATGT
GTGCCCGCAGCACGATCGTGTCTGTTGGCATTTCTGGGTGTGGATGCTCCAAACCAATAA
ACCACAATACAGAACCCAAGCTTGGACTTTGAACCGAGCCCTTTTGCCTAGTTTGCTTTT
TCCTCATCAAGCCAGGATCCTTGCCAACCCACCTCACAGCTTCTGCCCGGGCTGTGGCTC
CCCTCCAGCCACCTGCGCGTGTTCGGGATAGAAGCGCGGTCAGGAGGGGAGCTCAGTCCA
CCAGCCACTCCAGGGAGAGACGGAAACTACAAATCCCATCAAGCCCCGCAGCCGGCTCCC
TCCTCCTCCCTCTCCTTCCCCTTCAGCCTGCGGCCGGGCGGCGCTGGGCTTTTATCTGCG
GACCCGCCGGGAGGGAGCCAGATCCCAGCGATCTTCCCCGACGGCAGCGCTTTACCCAGA
GGCTGCCGGCGGCTCGTAGCTGGGTTCAGCTCTGCGTCCACGCCAGCCCGGAGCCCGGGG
>FP022699 VAMP2_1             :+U  EU:NC; range  -499 to   100.
TACTGCCCCAGCACCTGCACTGGCCCTCTCTGATTTCCCAACTCCAGCCCATTCCAAGTG
CTGAAGGCGGGTCGCTAGGTGCTGGGACCTGGGCGCGGGGCAAGACCTTGGGCTGTGTGG
GGTGCAGGCTGGTTTACTGGGTTCACGATTGAGGGAGTGGTCTGGGGGTTAGGTGTAGGG
CCAGGCTGCGTTGTGCTCTAAGGGGCAGGCGGCAGGCGGTTTGGGGGGGCTGTGGTCAGA
CAGGGTGGGGTGGCGGTGGGTTTGGGGAAGCCGCAGCAGCCCGCCTTGGGGTCCCGCGAG
TGCCGAGGGAGCTGCCGGGGCATGGTGGCGCGGGGCCCGTGGTCCTGCCCGGCACGACCC
CCGCCCCGCAGCGCCCCGCAGCGCCCCGCCCCCGCGGCCCCGCTCGCGACGCGTCTCCCG
CGGCGCCCCGCCCCCGCCCGCAGTGCCCGGATGCGGGTGACGCGCGGCCGCCATCTTTCC
GTCCCGGGCAGCCAGCGCCAGTCGGAGCCAGCGCGAGCCGCCGCCGCCATCACTGCCGCT
GCCAAGTCCTCCACCCGCTGCCCCCGCCATGTGAGTCGGCCGCCCGCCACCCTCACCGCG
>FP002542 SLC41A1_2           :+U  EU:NC; range  -499 to   100.
CCAAACCCTATTCAGGGGTCTAGAGCCATGTTCGAATGCCCCCGGGCTACTTTCAGGGAG
GAAAAGGACAGGAAGGAACCGTTGGTCACAGGTTCCACTGACAAGAGGGGAAAACTTGGG
AGTGGGGGTTCCTTTATGAGGGAGGTCACACCCCCTGCACAAAAACATCCCAAAGAGAAC
TGGCATTGAGCTTGTGTTGGAGAGGTGGAGATACCCCAGGGAGGAAGTGGCGAAAGGTGA
GCATGGGAACACCCCTCTTTGATCCCACAAGGTGCGTCAGGGAAAGTTGGATTTCATTTA
GTCCGGGATGGTGACATCTCTCCGCACGCTGCCACCAGGCTCAGTGGGTCAGAGGAAGTG
AGGCTCCCCTCCTCTCCGACCTCAGGTGATGCGTGTGCGACCCCAGCCATGGGTCTGACC
TCCTTTCGCTCCCGCCCGCCAGTCTCCACCCCTTTCAAGGCCGGGACTTTTTTAAGGCCG
GATTCGTCAGGGGTGAGCCATTTGCTCAAGGAACGCGGAATCTGGAGGGAGCCTAAAGTG
ACGAGCCGGCGGGAGAAGAGCAAGGTAGGGACTGTTCTGTCCGGGTACCAAGTGGGAGGA
>FP027230 ADNP_3              :+U  EU:NC; range  -499 to   100.
ATTTTTAGTAGAGTCGGGTTTTCACCATGTTGGCCAGGTTGGTCTCGATCTCTTGACCTC
GTGATCTGCCCTCCTCGGCCTCCTAAAGTGTTGGGATTACAGGCGTGAGGCACCATGCCC
AGTGTGTACTAACTGTTTTAAATTAAGCAAGTGATAAAGAATTTGCTGGTTTTAAGCCAC
CACAAAAGATGGTTTAAAACAATTTAGCAATAAAATTTGGACAAAAAATAATTGATTTGG
TCTTAATTTATATCAGAAGTGACTTCTAAGTCTGTAGTTGGCTTCACAATATGCAGATTA
TTAGCATAGCAGAGAGAGCAGGGGACACCATAGTCATTGCTTCATAGTGAGCAGCAATTC
TATCTTGAGTATGATAAGGCCTAGAAGGTTTTTTTGAAATACTTTTCATTTTCGGCCCCA
ATTAGACTTTGGTACTTCATATAGAATATTTTGAGACTTCTAAGTTAGAGTAACGTACCC
AGTTTCAAAATTTCTAGGGGTTACTCTTTGATTTTGGTAGATTTCACTCTTTCTCCTTTT
ATTTTCCATTTTTTTATAGTTAACGTTGATTTTGGATTAGAATAATAAATGAGGCAGCAT
>FP013249 TESK1_3             :+U  EU:NC; range  -499 to   100.
TTTCTGAGCCCGACCCTCAACGGACAGTAACCCAGGGAGGAGAGGGGACTCCCTGGGCAG
CTAAGCTTCGCATGCGCACCATCAGCCCTTAATTCCCTCCCGTTATTCAAGCTCAGGCCG
GAGCTTATTTGACCCGGGCGGCCCAGGGCATCGCGGCCGGAAAGCGGGGAGGCGGGGGTG
CGCACCTGAGGGGGCGTGGCCGCTGCCGGGAGGCCGGGCTGGAAGGAGTTAAGCGGAGGC
CCGGCCCAGCCCCGCCCCCGGCAGGCCGCGGAGCCTGATCCCCGGCGGCTAAGCGGAGCA
GCCGCCGCCCGCCCGCCCGCCCGCCTCCGCCCGCGGCAAGCCAGCCCGCCGGCGCCCCGG
AGCGCTGCCGCCACCGTCACCGCCACCGCCCGGTCCAGGCCCAAGCCCAGGCCCTGCGCG
GAGCGGAGCGGCGCGGCGTCCACCCGGGCCCAGCCAGCCGGCGCGGCGGGGGCGGGTCCA
GGATCTTCGGCGGATCTTCCATTCTCAGGGCGGGAGCCGGAGTCCGGGCGCCCGGGATCG
GGCTGGGCCCGCGCCCATGGCAAGCGCGGCCTGCCCGGGCCCTGGGGACCCTGCCATGTG
>FP001276 EVI5_2              :+U  EU:NC; range  -499 to   100.
CACAACATAGCCTGCAGAATTCCAAAACCTCAGGTAAAGAATGAGAAAAAAAAAAAAAAA
GACAAAGAGGAAAGTTCTACCAAATTAATAATTTTGTCTAGTGTCAGAAAACACCTAATT
ATAGAAGTTTCTAGCCAATGCCTCAGCGTCGGCACTCAAACACAATAACAATTGTAACGT
CATTCTGAGATAAGTCATAGAAGGAAGGAAGGAGGGACAGAAGAAGGAAGATGGAAGAGG
GAAGGAAGGAAGGAAGGGAGGGAGGAAGGGGAGAAAAGAAGGAAAGAAGGAATGAAAAAC
CAAAATCAATTAGCATACCTAAGACAAAAAGGCTTTGGTTTCAGCATTCCTAATCCTCCA
CATTCCCAGCTCCCTACTACCTAACAAGTGTATAAGGTGGAACTGAAAGGGTGTTAAATG
GGTGGATCCCAGTGGCAATGTCTTTGTTAACACTGCCTATGAGTCAGCTATAAATTCAAT
TCAAATCCCCAGTCTCTCTGTCTTCTCTGCTTATCATGGTTACCAACAAAATGACTGCTG
CCTTTAGAAACCCTAGTGGGAAACAGGTAAATGTGTAAAACGATGTTTGATTTTATATTA
>FP014893 LCOR_4              :+U  EU:NC; range  -499 to   100.
CCGGTCGCCCCAGACCAGGGAGGAAGCTGGGGAAGTGGCAATTGCTGCTCCGGCCCGCCC
GCCCTCTTTGGCTCGAGCGTCCCCCCTTCCCCCACCCCCCGGAGTGTGAGCGCGCGCGAC
CTCCAGGCGGGCTCCCCTGCTCGGCCGAGCGCGCGCCGGCCCCTCCCCTCCGCGCGCCTC
CCCGGGGCTGGCTCTCGGCGGGAGCGCGGGTTCCTCCCCCTCCCGCTCTCCATCCCCGCC
TGCTCGCTCCCCTCCCTCCCCGCTCCCGCCCCTGCTCCCGCTCCAGGCCCGGCGCCCCGG
CGCCGCCGCCGGCTTATTGTGGCGACTCGCCTCGCGGCGCTGCCGCTGTACTGGGGGAGG
CGCGAGGGGCGCGGGCGTGCTCGGCCCCCACCCGCGCTGTGGCCGCCGCCGTCCTCCTCC
TGCGCCACCCCTCCCCCACGCGCGGGGCGCGCCCCCGGGTCTGCGTGCACGCGCGGCGGG
CTGCAGGCGGGCGCCCGGCGCTCGGGCGTGTGCGAAGCGTGAGGTGGAGATGGGGGCGGA
GGGAGCTGGAGCTGTCACAGTCCCCGGGTGCGCCTGACCGAGCCAAGTGGGGTGTCATGG
>FP024851 GTF2F1_2            :+U  EU:NC; range  -499 to   100.
CCCTCCTGTTCTCGGCAGCTTCCTTCCCTTCCCCCCAGGAAGCCAGCCAGCCGCCCCCGC
GACGTTACCCTTCTCCTGGGGCCTCAGAGCCCTGCCCATCTCGGGCAGCTTGGACTTGCA
AAGACCCATCCGGCCAGCAGCTCTTGGGGTGGTCGCGCCCCGACCCCGCCCAGGCTCTGA
CCCCTCCTGGCTCGGCTCAACGTCACAAGGGTCCCCGCCCCGGTCATTTTGCGGGAATGA
CGGGGTCCACCCCTTCGGGGTAGGGGGAGGAAATGAACCCCAAACAGACCCATGGGGAGC
CAAGCGGCGGTTCGACCCGACCCGAGTAGGCCTCGGTTGCTATGGTGACGCGGCCTTCTG
GGCCCCCCAGGTCCAGAGCGGCAAGGCGCATGCGCAAAGTGCCTGGGAGCCCGCAAGGGG
GATTCGTCTCCCTCTTCCCACCCAGGATGCCCCACGGTCCTTGGGTGCTGACGTCACGAG
AGAGGGCGGTCCCCCATTTGATGAAGTTAACCGCGTTATATACAAGAGCGCCAGCGACAG
AGGCCCGTTAGTTTATCTCAGACTCGGCCTAGGTTTGCTGAGTCTAAAAAGGGACCGCGG
>FP017997 SHMT2_1             :+U  EU:NC; range  -499 to   100.
TCACCACACAGTATTTTCTTGTGGCTTTACCAGGGAGGAAACTGAAGCCCACACAAGCTA
ATGCACTAGTCCCAGAGCCGGAACTTGAATTCAGGTCTTCCGACCCTTCTAAACCACGGT
GCTTTCCAGTGTTCCATAGCTCTTTATCTTGTGTGGGGGTCTAGATCTCCTGGAGTCTAA
TAATGCTAGCTAGATATTCAGTAGGCACCCTATAAACGTTTGTCTTGACAACAAGCAGAG
AGAAAACCCTGAAAAGCTTCAAGATAGTAAGGAGAGGGGGCGGCACTGGACCTCTGTTTT
TGTTTTTTGTTTTTTTCCCCCCAGGCAAGGGCCTCTAACCCTGGGGCTACAGACGGGAAT
CATAAAGAAAAAAGCGGTGAGTGGGCGAACTACAATTCCCAAAAGGCCACAAAGGGGCCA
CCACTACGCATGCGTAGATCCCTCCCGTTAGCTTTGGCGCCTCAGCGAGCTCTTCTCGCG
CATGCGTTCTCCGAACGGTCTTCTTCCGACAGCTTGCTGCCCTAGACCAGAGTTGGTGGC
TGGACCTCCTGCGACTTCCGAGTTGCGATGCTGTACTTCTCTTTGTTTTGGGCGGCTCGG
>FP008212 KIAA0825_1          :+U  EU:NC; range  -499 to   100.
CGGGCCGAGCGGCAGAGCTGCGCAAGCAGAAGCGGGGGAAGTGGCTCAGCCCAGTACTGC
AGAGGGGCGCTCGGTGGCAGTCCCCGCAGCGGCACGGGCGAAGCGTCGCGGGGTCTGCAG
CTGCAGCCCACCAACTCCGGCGCCGAGCGCGAAGTCGGGAGAGCTGGAACGAACTGCAGC
TGGAGAAAGCGCGAGAGCCAGACACCGCTGCCGCTCACCCCAGCCGCTTCCTTCCTAGCC
TCACAGCCGGGAGGCAGAAACTTCGGAGGTACCGCCCGGCGAAGAAACATCCCCACAGAG
ACAGAATACACTGTGTCTTCCTAGCTGAGCCCCTTTACCTTCCCGGTGTCTGGGATGCTT
CCTTCGGTGGCAGCGGCGGCAGGGGCGACGACTGCCGCTGCAGCACTCAACTGCTTCACG
AATCCGGGCTCTGGGAAACAATTTCCCGCCGCGCGCTAGGCAGCCCCGGAAGCGATAGTA
CCATTTCCGGGTGGTTGTCAGTGACGCTCCGGAGCCGTCGCCAGGGTGGTAATACCTGGT
GCAGAGCTTGAGTCTGGCCAGCGGGTCAGGCTCTTGCTAGATCAGCACCGGAGGTGGAAG
>FP005098 RBMS3_4             :+U  EU:NC; range  -499 to   100.
GTAATAGAGGGAAACCAAAGATGCTTGGGTATTAAAGGTAAGCTAGGGTCAGAGTTTATT
GCCAAAAGTGACTGTTTTATTTTATTAGGGAAGAAGATATGCTACTTTACCAATCTAAGG
AGAGTCACTATAGTCAGAGACAAGTTCAAATGCCATATGCTACTGCCAGGAGCACCTGAT
AACTGTTTTTTGTCCCTTTTATGGCTGACTTATGCTGATCTGAATGGAGGGCCAGGGCGG
GGGACGATATTCTTGAATGCAACAGAGAGTAGTGATATAAATGTGTGTGTGTATGTACGT
GTGTGTATTGGAGAAGACGCATAGCTTACATTGATTTCAAGTTGTGCTGCTGGCCTGTGA
ATAGGTGCTGGCTTTTGTTTTTCCAGTAACAGCTTTTTCTGTTTCCAGCAGTCCTATGCA
CCAGCTCCCCACCCCATGGCTCCTCCCAGCCCCAGCACAAACAGCAGCAGCAACAACAGC
AGCAACAACAGCAGCGGGGAACAGTTGAGTAAAACCAACCTGTACATTCGAGGCCTCCCA
CCAGGCACCACTGACCAGGACCTAATCAAGCTGTGCCAACCGTAAGTGTCCTTCTGCTGC
>FP001696 ZNF687_2            :+U  EU:NC; range  -499 to   100.
TTGTAGTCCCAGCTACTCAGGAGGCTGAGGCGGGAGGATCACTGGAGCCTGGGAGGTTGA
GGCTGCAGTCAGCCGTGATCGCGCCACTGTGCTCCCGCCTGGGCAGCAGAGTGAGGCTCT
GCCTCAAAAAAATTAATTAAAAAATAAAAACACGCCGTTAACGAGCGGCTGCGTGCGCGA
GGTGGCACACTGGGCTTGCATACGAATTCTGCCAGTGAGTGCTATTAGAGCATCAAGGAG
ATTCATTTTCCGAGCGACTCCTCCCTTTCCCCCGCCTCCAGGGGGCGTGGCAACAAAGCG
CGGGAAAACTCGACCTTGACCCCACCCCCACTCCATGCTGGGGGCGGGGAAAAGGGGAGC
CCTTAAATGGGAAATGGAGCTGGCGGTTCCCCCCCCAGCCCATACTTAGGACGCCTATCA
GTTGCTCCTTTAATGCCTCTTTGGAAATGGCCCGGCCACGCCAGCACTCCTACGTCACCT
CCCCCGCTTCCGGTCCGCGAGCCCTTCCCAACCTTTAGGTCCCGATTCCTTCCATGCTCC
AAATCCCGTGCCCCGTCCACGCCCTCCCGCAGAGGGAGGAGCGACGGGTTACGCTGTCGC
>FP002763 TRIM11_1            :+U  EU:NC; range  -499 to   100.
GACCTTGGCCTGCCAAGGCTGTGAGGGCCGGGCCTTCCGAGGATACCCGCCCTGGGAAGC
ACGGGCTGAGGGGGTGAGGACGCACTAGGGGTATGGCGAAGGGCTCCAATGCCCCAGGCT
GCGGACTCCCTTAGTCCTTGCAGTTGCTTCCGTGTGCCCCGCCCTGAGTCCCCATCCCTC
CTTGCCCTGCCCCCTGCTCCATCCCTCCCCTGCGCCCCGCCCCCTGTCCCCATCCCTCCC
CTGCGCCCCGCCCCCTGTCCCCATCCCTCCCCTGCGCCTGAGTCCTCCCCAGGGCAGGGG
TAAAAGACCTGGCCACAAGAACCGGAGCGGTGGTGACGCCAGGTCAGCAAGTGAAAGCTC
TCCAATTCCGTCCCGCCCGCGGGCCGCGTGACTGGCAGCGGCCAATCGGAGGCAAAAGCG
GGTTGTTCCAAAAAAAAAAAAAAAAAAAAAAAAAAAAAAAAAAAAACACACAAAACCCAC
CCAGTCGCTTCCTGCTTCCGCCTCGGCTCCTCTTCCTGCCGGCATCCGGGATCCCTACGT
CCCGCGTCCCCCGAGCGCTCGGAGCCTACGCGCCCAGCGCTACCGAAACCCAGAGTCCTG
>FP012015 MCPH1_1             :+U  EU:NC; range  -499 to   100.
CCATCCCCGGGATCGGAGGTCCGGCTCCCCGGAGCAGGCAGGGCGGTGCGTCTGGCCCTG
AACAGTAACGTGGCGCGCCAGCCCCAGGTGGTGTCGGGCTAGGGGGGCATAACGGTGCCG
AAAGTCCGCACAAAGCCGTCCGCTGGGGTCCCGCCGCGTCCGCGAGGGAATGACTGTGCC
CCCTCCCCTTCCTGATCCTCAGCTCAGGTGAGCCCAGATGAGGCGCCGGGTAGCTTCTAA
GTCACTAATGGAAATAGAAGGCTAATTCAGGGGTTAGGGGCCGTCGTCCTCCTTACTCCC
AGGAGAAGAGAAAAACCCACGGCCCAGCAGCCAGAGGCGCGGCGAGGCGGAATCGGGCCC
CCTCCCCGGGGGCTCAGCTCCCTCCAGCCTCCCGCCTCACCTACAGAGAAATCCCGGAAA
CGCGGATTCAGCGGAGCGCGGTGACGGCGGCGCGCTCACCCCGCGCATGCCCAGTGCCCG
CGCGCGCCGCCAGGCTCGCAAGCACCGCGTAGGCCAGCTGGCCGGATCCCGCCGTCTGTC
ATGGCGGCCCCCATCCTGAAAGGTGAGGTACTTCCTGCTGCCTGCTCCAGCAGCGGGAGT
>FP002530 LEMD1_1             :+U  EU:NC; range  -499 to   100.
ACCAACCCCTGCTGCCCCCCCCCCCCCACTTCCGCCTCCTTGGGAAGGGGGCGTGGCGGG
AGAGGAGGAAAGATACTGGGATCTTCGGCCTCTAGGCCTTTTCCCCTAGTATCTTCGTCC
CCAAGACCCAAGCCAGAATTGGGAGGGGAGGGGGCTGAGGCCAAGCCGGGTGGCGGGGGA
GGGGAGGGGCGGGGCGGCGCGGCCAGCCGGCTGGTGTCCCCTGATGTCTGGAGCCGAGGC
CCCGGGCTCTCGGCCTCCACGAAGCGAGGCGAGCCGGAGCTGTGCGGTGAATGCAAAGAG
CCGGGAGAGCTCCCAGCCCGGCGCCGCCGACGGCGTCCTCAGCCACAGCCCAATGAGAAG
AGAGCAGATAATTTATTCTCTAATCCCGGTTCGGGTACCCGGCGCTGGCGAGTGGCGGGG
GTAGGAGGGGTGGGTCTCCTCTTCCTCCGTCCCCTCCCCCGCCCCTGCGGGCTCCCGGCC
GCACACACACACATTTCCTGACAATTAGCGAACACACCTTGGCCGCGCGGCCTCCGGCGG
CGGCGCCGCAGCTTTTGTCTCCCGCCCGCCGGGCTGCGAGGTGCGGGCGCTTAGGCGCGA
>FP028281 TNRC6B_2            :+U  EU:NC; range  -499 to   100.
CTCAGCACTTCGGAGGGGATAAATCAAGGAGCCGGCACGTATGGATTCCGTTATAGGGCA
GTACTGGTTGGAGAGAGGAGCTTAGGGAAACAGCGCCGAGGCAAGGCACTAATGAGCTAA
AAATAAAGAAAAAAGACGATGGTTGCGCCAAGCGACCTCGGCCGCCATCATGCTCTAATT
TCCCCTGAGTCTCTCTGGGTCCTCGACCGAGGAAGCGGCCTCTGGGATGCTGAGGGGGTG
TGTCCCCACATGATTGGCTCAGGCAGCTCAGCCAATCCTAGCTCGTTAAACGGGAAGCAC
TTAACCAATGAGGGGCGAAGGCAGCAACGAGGAATTGGAGGGGCGGAACGACAGCTTGAC
GGGCACAAAAGCCAGCCAGTGAGAGCCGGAAGCATCCTCCCTGCGGCCAATGGAGTGGGG
CTCTGGGCGGGCCCCCGAGTGTTTGTGTTGTGGTTTTGGGGGAGGGATGCGGAGGGGAAA
GTTTGTTTATTTTGTTTTTAGTTTTTGGGGTCCCCGTGCTGCTGCAAGGCGAAACGGGAG
GGAGTGACCCCTGCGCCCCTCAGTCCCCCCTACGACGTCGCCTCCATAGTCTGCGGAGAA
>FP011177 HSPB1_2             :+U  EU:NC; range  -499 to   100.
AGGACTCCTGATTCCCTTGCTCAGGAATTGGGAGTGCGGGTCGCTTCTAAGGGCGCTTTC
TGCTCTGTAATCCCAGCGCTTTGGGAGGCCGAGACGGGAGGATCGCTTGAGGCCAGGAGT
TCAAGACTAGCCTGGGCAACATAGCGAGACGCGCCCCCCCGCCCCGACCCCGCGCCATTA
CAAAAAAAAAGCAAACAAAAATTTTTTTAAAGATCATCGATGAAGAGAGAAAATGCGCTT
TTCTACAGAGTCCCCTTCCCACCCACAGCCCCATCCCCAGATAAGCGGGGAGTTCCCTGG
CGCGGTGCCAGTTTCTAGCCGCTGAGTGGGCGTGTGCGCGGCTCCAAGTGCGCCTGCGTA
CTGCTCACTCCCCAGCTCCGCGCCCTGCTCCGTTCCTCCCAAAACTCTGAATCGAAGAAC
TTTCCGGAAGTTTCTGAGAGCCCAGACCGGCGGGCACGCCCCCATCCCCAACCCCCTCTG
TTAATCCCTACCAGCCTGCAGTCCTGGCTGCTTCCAAGCAGGAGGTGGGGCCTCTGGCCT
AGCGGGGCCGAAAGGCAGTCCCCTCCCCCGCAGTCTGATTTCCCTCTTCCCCCCAAAGGC
>FP004251 OSBPL6_3            :+U  EU:NC; range  -499 to   100.
CACGGTCGCCGCCGCCGCTGTCGGTGCTGGAGATCGCGGCTCGGTGCAGGCGGCGCCCAT
GCCTCCTCTCCTCCACTAGCCCGCGCGCCAGTCCGCCTGCCGGGGCCGGCTCTCCGCCTC
CTGCCTCCCGTCGCAGCCGCGCAGCCGCCGCAGAGTCCGCGGCGCCACCGCTCGCCCTCC
AGGTAGGTGTCCTAGCTGCAAAGGGATTGCTTGGGGCGGGCGCCAAGGTGCCCGCATCGC
GGCCCGGGGGCATTGTGCGCCTCCGGCGGGCCGAGGACCCCGAGGGACGCGTGGGTGGGC
AGCCGCAGCTTCGGGTCCCCAGGACATCGCCGTCCCCCTGGAGGCGCCCCCGGCCGATAG
CCCGGGCTACAGGGAAGTGGGGGCGGCGGTGTCAGCCCATTCTCGCGGCCGGGATGGGAG
GGGGCGTCTGTATCGCGGTCCCGGTTTGCCGCCCTCCCTCCCCCTCGTTGCCAGGGAATT
CCGGCCGCCTGCCACTAGCGCTCGCATTCCCTCGCGCGGGCCGGCGCCCCTGCTCCCCGC
AGGCTGCCTGGGGATTGAAGCAGGGGCAGGGAGAAGGACTGATGTAATTGTCAGCGGAAA
>FP017102 CCDC77_1            :+U  EU:NC; range  -499 to   100.
TCAGAAAAGTAAAGCTAAACCCAGTGTACGGACTCCCCCATTCTTCCTTCTCCCCCTCTC
TCTTCACAGACTGAGGTACCTTGGGCGGCCGAATTTTGCAGATGCCGGTTTTCTCCGCCA
AAGGCCGGATGCGGCCGATAAAGCTGAGCGGATCTGTGAACTCCTCCCAACTCGGCTCAA
AGACGGGGCACTCTGGCGGTGGCACGAACTCCGCCGCGTAGCCCCCCGGCCCCACGCCCG
CCATTGCAACGGCCGGGGGGGGGGGGGGGTCCCCGTGGGGAACCGGTGGAGAAAAGCTGG
CTGAAGCCCACTAAGCCCGTTCAAGTCCCCTGACAGAGGCCGAAGCGCATCTTCGCGGAC
AAGAACCGTTCAACACAGAAACCCCAGAATCGCTTCCTCCTCCCGTTTGTTATTGTTTCT
TGCAAGGCTTTTCCACTGAGGTTCAGGACTTTTCCGGAAGTTACCGTGCTGTCAAATCCC
TCCGCCCCCTGCAGGAAACGGAATCCTTCCGCAGCTGCACGACGCCTGTGTGTCTGGCCT
TTCCTTCTTCTTCTCTTCCCCGGCAGCACAGTGTGGCTGTTTGTCTCCTTGCCCGCCAAA
>FP007765 IRX1_1              :+U  EU:NC; range  -499 to   100.
GACAGCTGCGGGGGCTGGTCGGGAAGGAGCCCACGGCCTCCGGGCCCACACCCCGCCGCC
CCGACGCGCGCGCCCACCGCGAGAGTAGCTGGCCGGGCCGGCACGGGGCACCACGTGCTC
GCGGGAGGGGCGGGAGCGGCCGGCGAGGGCGGGCGGGAGGCAGGGAGGGGGCGGGAGGGG
AGCCAGGGGCGGGGCCTGCGCTCAAGGGGATGCCAATCAAAGCATCAACTTCAAATTGTG
TCTGAAAGCCCCGCCGCCGAGCGGAGGGCGGCCGCCGCAGTCGGCGCGCGATTGCGGATC
CGGGCGCAGCCGGGAGCCGGGCGCCTGCGAGCACCGGGCAGAGGAGCCGCGACCGGCCTC
CATCTCCCGGCCCGCCCGAGCGCGCCCGGCCGGCCGCCCGCTCCTCCCTAGACCCCTCGC
GGCGCCCCCTGCAACCCCCTCCGGCCGGCCTCCGCCTCCCTCCCCGCGCCTTTAATACTC
GCCCGCTGCGGCGGTCGCCGAGTCCGCGGACATGTCCTTCCCGCAGCTGGGCTACCCGCA
GTACCTGAGCGCCGCGGGGCCGGGCGCCTACGGCGGCGAGCGCCCGGGGGTGCTGGCCGC
>FP024782 ANKRD24_1           :+U  EU:NC; range  -499 to   100.
TCCAGGTGTGTTTATTCCCACCTCCCTTTGCGCCTGTCGTCCCCTCTTCCTGGAACTACA
TCCCCTCTCTCCCCGATCAGCCCCGACAGGGTGACCACAGAGTTGGGCGTGTTGGCGTCC
CCCGGCGCGCAGGGGCGTCACTTCCCGCCCCTTCCTCACTGGGAAGTCCCTCCCATTGTC
TAGCCTCAGTGCCCCCTGATATTCCCACAATGCCCCCCTGCCATCCGGCCGCTCCCAGCC
CGCGGCCCTGGGGCGCGATGCTCGGGACCCTCAGACGCGCTCACCTCCGGGAGGCCGCAC
TTGCCCTTGTCCGCGTACGGCGACAGCCCCGCCGCGTAATTCACCGACATCCTCGACTGC
CCCACGGGAACAATAAAGTTTCCCTTGTTGAGGCCGCTTCCGCCGGAAGCGGGGCGGGGC
GGGGAAGAAGGAGGAACCGCGTTCCAGTCCTGCGCACCCGGCCTCCCACGGCAAGGCGCA
TGCGCCTCTTGCTGACGCCGCAGGCGACATGTTATCTGCTGTCAGAAGGAAGCCTGCCTC
TTTGCATGCAGGTGTTTGCGGGGCTTGGGAAGGGGCTCCCCGATGACCCGGGCGGGAAAT
>FP019735 ZFP36L1_3           :+U  EU:NC; range  -499 to   100.
CCCCGCTGGAAAAAAAACAGCAACATAAAATCCTAGGCTTGAACATTCTGTGCGTCCCAA
ATTTCTAATGTCCTCGGCCTGCCCGGTTTGCCGAAGGGAGCCGAGTGTCGAAGAGAAGTC
GGGAAAAGGTAAGTTGTGCAGACACTTGGGGAAGTTTCAAGGAGACCGCCAGCTCAAGAT
GGAAACCGCGGCCCGGGCGCTAAGGACGGGCTTCAGCTCCCGCTGGCAAAAAGAGAAAGT
CGAGCCCGCCTTCCTGCCCAACAAAAAACAACAACATGACAACAAGAACCCCGGAGGGAG
TGGAATGAGTGACGTCACAGCCGCGCTCTGAGGCTGACAAAGGAGGGGGCGCGCCCCTCC
CGCTCTGCGCCCGCGCGGCCCCGGAGAGGGGGCGCCTGAAGCGCCGGGTAGGGAAGTCAG
CCGACTTGAAACTTTTCCTCTTAAAGAAAAAAAAAAAAAAGTTGTGCGCGGCTCACAGTG
GGGTTTTTTTTTTCCGCCTTCTTTTCTCGTCTCCCCTCCCCCTTCTTCCTTTTGAAAGTT
TCTTCTCCTCCCCCTGCCCCCCCTCCCCGCCTGACCGCATGGCTGATTCAACTCCAGTGT
>FP011973 PTPRN2_2            :+U  EU:NC; range  -499 to   100.
AGCACCGGGCCGGGCGGGGAGCGGCGGCAGGCGGGGAGGGGATCGGAGGGCCAGGCGGGG
GGCAGGAATGCAGGTGGGAGGGGACGCGCGGGGCGGGGGGCGGACGGGGCGTTCCGAGCG
GGGAGGGGCGCGAGCCGGGGCCGGGGAGTCCAGGGCCGGGCGTGGGGCTCCGGGCCGCGG
CGCCTGCGAGTGGGGAGGGAAGGGAGCCGGGCGGGCGGGGGGCGTGGCCGGGGCGAGCGG
GGCTGGCCGGGGGCGTGGCCTGAGGGCGGACGCGCGTCCGGGGGCGGGGCCCTGCCGCCG
GGGGCGGGGCCGGGGCGGGGCCGGGCGCTGTCCGGTGCTGAAGCTCGGCCCGGCGTCGCC
GCAAGAGCGCGAGAGGCGCGGCGGGAGGAGCCGGCGGCGCGCGCCTCCCTGGGCCCGGAC
TCGGCCGCCTCCCGCCGCCTCCCGCGCGGCCATGGACTGAGCGCCGCCGGCCAGGCCGCG
GGGATGGGGCCGCCGCTCCCGCTGCTGCTGCTGCTACTGCTGCTGCTGCCGCCACGCGTC
CTGCCTGCCGCCCCTTCGTCCGTCCCCCGCGGCCGGCAGCTCCCGGGGCGTCTGGGTGAG
>FP014508 ERCC6_2             :+U  EU:NC; range  -499 to   100.
CCTGGCCGAGCAGACTCCCCTGTGCCTCAGGTGGCCGCGGAGCTCATGGCCCAGCGTCCC
GGGAAAGGAAAGGACTCCGTCCGGCGAGGCGTTGCAGCTACTCTTAGCCGATCCCGGGAC
CCGCGGCTGCTGGGCTCAGGGGCGGCCGGGAAGTCGGGCGCGCCGAGGGGCCGGGGCCGG
AGACTGGGCGCACTTCGCCCGGGGCGCGCCCAGAGCAGCCCCCGCCGCGCTAAGAGGCCG
CCCGCGCTGGCCGAGGGACATGCTGTTGCCGCCCGCCCGCTTGCCCGCCCGTTAGCCCCG
CCGCTGCGCTCCCCTCCCCTCGCGTCGGCTCTTGCCTCCTCCGCCGCCTCCTCTTTTTTT
TTCCCTTCCACTCGGGGCTGTGACGCGGCGAGTCCCAGCCCCCGAGTGGTGCCCGGGCCA
CTTACGTCGCTCATGCTAATGCGACGTCGGCGGGGCGGGGGCCGGGGGCGGGGCGTGGCC
GGGCAGGGGTCCGCTCTCCAGATGCTCCAGGGCTGGAGGCCCAGGAAGGGCTCTCGGTGT
GGAAGTCTTGAACCAGCCCCTGGGATGGGCGTTCCGCGCCGGTAGCTGGCCCTCTGCCCC
>FP020331 CHP1_1              :+U  EU:NC; range  -499 to   100.
GGCCCCGAGGCCGGCTCCCCAGCGCCCCCTGCGGCCGGGAGGAGGACGGCAGCCAGGAAA
GATGAAGAGCGCGTGCAGTCCCCGAAGGGTACACCCTAGGGTTCCCCCCCACGCGAAGTT
TCTCTCCGCAATCCGTGCCACCTATCGAGTAGGATTCCTAGTGTTCGATTCCTGTGAGAA
AAGGTAGACTACGCTGCCTGTCGCAGGTTAGTTTGTTGTAAAACTGTTGGTCAATGACGT
TGCCCTTTTAATTGCGTCGTTAGCGACCGAGTGGCATCGCCCCTTTAAGGCCGGTGGCAG
CTGCGGTTCCGGGGGCGGGGTCCGTCTTCAGCAGGACTTGGGCTGGAGCTGGGCTGATTC
ATTCGGGGCTGGAACTCGAACGCTGACGTTGGCTCCTGAGCCGGGCGCTGCCTCGCGCCT
GATTGGCGGGTCCTCGGGGCCGCCCTCCCCAGCGCACCACCCCTGGGTTCCCTCCCGGGT
CCGCAGTGGAAACACTGCCCTCTCCCTTCTTGACCCCTAGCCCTTCCTTCCCTCCCTCCT
TCCCTCCTGTCGCCGTCTCTTCTGGCGCCGCTGCTCCCGGAGGAGCTCCCGGCACGGCGA
>FP000791 ST3GAL3_4           :+U  EU:NC; range  -499 to   100.
TCCTGCAAAGAATTATGAGTTTGAGCTGGGCACAGTGGCTCAATGCCTGTAATCCCAACA
CTTTGGGAGGCCAAGGCGAGAGGATCGCTTGAACTCAGGAGTTTAAGACCTGCCTGGGCA
ACATAATGAAACCCTGTCTCTTAAAAAGAAATCTGTGAGAATCCAGTTAAGTTCCTTTTA
CAGATACCATCCAGGGGCCTGACTTATTTATCTATCTATTCCTTTAGGGTTGGGGATTTG
TTTTGTTTTTACCCTTAAAGCCTTAATGTGGAAAAGTGCCTGAAGTGCTGATTGTAGGGA
ATGAAACTTGATTCAAGGTTTAAACACCTTATCCCAGCCACTCGGGAGGCTGAGGCAGGA
GAATGGCGTGAACCCGGGAGGCGGAGCTTGCAGTGAGCCGAGATTGCGCCACTGCACTCC
AGCCTGGGCAACAGAACGAGACTCCGTCTCAAAAAAAAAAAAAAAAGGGTTAAACACCTA
CAGCTCCTTATGAATTAATAACCCACTCAGTGCTCAGTGCCTGGCAAGCTGTAACTTTCC
TTCTCTTCCCATAGGCCTGCTGAATTAGCCACCAAGTACGCAAACTTTTCAGAGGGAGCT
>FP023975 MFSD11_2            :+U  EU:NC; range  -499 to   100.
GGAGCCCCGCGAACTGGCGCCGGCTTCCTCAGCTCTGGGCGGTGCGACGCCGCGCCTCTC
AGGCAGTTGCCTTCCGCGTGGGGACACTGGGAAAGGCCTTGCCGCAGAACAGCACGGACG
GGCTCCGCAGGCTAGCGCACCTGAGTAACAACTGGGCGGGCAGCCGGCCTCTGCGCCCGT
TTATATCGCTCCTCACAAAATGGCGCCCGCGCCACCCGGAAATGAAACCTTCTGATTGGC
CCACCGCGCCCCGCTTCGTAACGACCCTGCCGCGCGCCCCGCCCCTACCCGAAGCGCCTG
CGCACAGCCCGGCGGGCGGGCCAAAAAGCGCGGAGTCACGGCTGGAGGGAGGGGGAGCGG
AATTAGCGGGCAGTTGGAAAGCCCGCGAAACGCTTTTTCCGCCTGGGAGGCCGGACGATC
GCGATTGGGCAGGAGGAAGAGGAGGTGCTCCCCATCTGGGCCCCCACCTTTTTTTCATGC
CAATACTCCAAGTTCACGCCCCTTTTTTGCTCAGCCGTCAGCCCCGTCTCCGTCTGAAGA
GTGCTTCTGCCCTCATTTGCCTCTCCCTGTGACCCCGGCCCCCTCAGACTCCGCTGCGTC
>FP027468 ADAMTS5_2           :+U  EU:NC; range  -499 to   100.
ATTGCCATTGCAGGATGGCATGCCGCTATAAATTCATTGTTCCACCTCCTCGCATCTTCA
CAGCGCTCGCGCTGCTCTCGGCGCTCGCAGCTGCCGACTGGGGATGACGGCGGGCAGGAG
GAGACCGCAGCCGAAGGGACACAGACACGCCGCTTCACCAGCTCGCCTCAGGCTGCCCCC
CTGCATTTTTGTTTTAATTTTTACGGCTTTTTCCCCTCTCTTTCTTCCCTTCCTCCTGGT
CCCAGCAGAGCCAAGGAAACCCACAAAATAAGAAAGGAAGTGGGCCCCGGAGCTTGGAAC
CTCCACAGCCGGCTTGTCCAGCGCAGCGCGGGGGCGGGAGGCTGCGCGCACCAGTTGCCA
GCCCGGTGCGCGGTACCTTTCCTTACTTTTCTTGAAACAGCGATCGTGCCTGCATTTGGT
GGTTTTTTGGTTTTTGTTTTTTTCCTTTTCCCGTATTTGCTGAATCTCCACTATCCGACT
TTTTTTTTTTAATCTTTTCTTTCCCCCCCCCCCCACCCCACCTCTTTCTGGAGCACGAAT
CCAAACATTTTCCCAAGCAACAAAGAAAAGTTCGCACGCTGGCACCGCAGCCCGGACAGG
>FP015389 CTSD_1              :+U  EU:NC; range  -499 to   100.
TTCTCTGGAAGCCCTGTAGAGGAGCGGAGGGTCCATTCGGTGGGCTGGGGACTTTGAATT
TAACCTTGGTTTGCAAGAGGCTTCCAGAGAGGATGTCTGGGAGCGTCTCGGAGGGGGACG
AGGGGGCGCCGGGAGGAGCAGGTGCAGGAGCCCACGGCGCAGCGCCCCGCGCAGGCCTGG
ACGCGGGGACGGCCGCGGCGGCCGGGACAGGGGTCACCCCGCGGGGCCCTCCAGGGTGGG
CCGCCCCACGACCCCAGGCCAGGCCGAAACGGGAATCCTCCAGACCCCAGAAGCTGGGCC
GGGCTGACCCCGCGGGCGCGAGCGGCGGGAACTGTAGGCGCGGCAGGCGCACCACCACCC
CGCCCCCCGCCCGGGCGCTGTGCGCGTGCGCCGAGGTTGCCCCGCCCAGGCCAGGCCCCG
CTCCGCCCCGCCCCGCGCACGCCGGCCGCGCCCACGTGACCGGTCCGGGTGCAAACACGC
GGGTCAGCTGATCCGGCCCAACTGCGGCGTCATCCCGGCTATAAGCGCACGGCCTCGGCG
ACCCTCTCCGACCCGGCCGCCGCCGCCATGCAGCCCTCCAGCCTTCTGCCGCTCGCCCTC
>FP020521 ONECUT1_1           :+U  EU:NC; range  -499 to   100.
GCCGCCGCCGCCTCGTCCGGCAAAGCGAAAAAAAAATCTAAATGTTTGATTTCAAACGCA
CCATCAACACCTGCTGCAAAAGAACGACCCCCCCCGCCACCCAACCCCGCCCTTCCGCAC
CTCCTCCCCTCTCAGCCCGTGGGCCTCCCAGGCCCTAGCCAGCTATGCCACCACCTTCAG
CCTTTTATTTTCTTTTTTTATTTTTTTTTAATTACTGAGGGAAAATATAAACATAAGCAA
AAAAAAAAAAAGCCTCCCCTGCAGGCGCGAGCGGGGGTGGCGAGGAGGCCGACGAAGGCG
GTAATGCAACCCTAATGCATAGATAGCTGACATCAACTTCCGTCAGGCAGCTCCTGGAGA
TCGAACCTTTCGATTGTAACTGGGACAATTTGCATAGTGATTCCCTTTCAGAGCTTTCCC
GGGTCCATAACAAGCCCAGGCAGCTATTCAAATGCAAGTTGCATCCCCAAATGCGAGGCT
GGCCTGACCAAAAAGAGCCAGTCGGCGCCCGGAAGAGGCGAGACTCGCGCTTGGGTTCTC
AATCCTTCTCTTTTCTCCTTTCTTTTTCCCTTTCTCCTCTCCGGTTCCTGATTTAGCTGG
>FP021463 RP11-1212A22_1      :+U  EU:NC; range  -499 to   100.
GAGTTCCAAGACCAGCCTGGCCAACACAGTGAAACCCCGTCTCTACTAAAAATACAAAAA
ATTAGCTGGGCATCGTGGCAGGCACCTGTAATCCCAGCTACTAAAGAGGCTGAGCCAGGA
CGGACAATCGCCTGAACGCGGGAGGTGGAGGTTGCAGTGAGCTGAGATTGCGCCAGTGCA
CTCCAGCCTGGGTGACAGAGCGAGACTCCATCTAAAAAAAAAAAAAATGAAATTTAAAAC
TCTGTTCCTTAGCTGCACCAGTCTGCTGTCAAGTGTTCAGTGGCACATGTCGCGAGGGGC
TGCCATCACGGACGGTGCAGATGTCCCATATATCTAGCATTCTAGGACATTCTGTCAGAT
GGCACCGGGCTCTGTCCTGTCTGCTGAGGAGGTGGCTTCTCATCCCTGTCCTGAGCAGGT
CTGAGCTGCCGCCCGCTGACCACTGCCCTTGTCCTGCAGGTGGCTGGGAGCCCGAGCCCC
ACACCTGCCGGGCAGCAGGTGCTGGACGTCGACAGCTGCCTGGACTCATCCGTGCTGGAC
AGCTCCTTCCTCACGTTCTCAGGCCTCCACGCTGAGGTGAGGGCTCTACTGGGGGTCCTG
>FP001349 GPR88_1             :+U  EU:NC; range  -499 to   100.
TGTTGATGAGAAAACACTGAAAGTACGATTTAAATTGAGGAATGGAGATTTTCTGTGGAT
AATTGTCTATGTTCCACTTTACCAAAGAAAAATGAATTTCAAGTAGTGCATAAAGTAATT
CTCGTTAAAAAATGTGGGAATAAAGAGATCAGTCCTGGGTACTGGGAATATATTTATCTC
ACAGAAAAATCTTGCCCACAAAATGCATCAGACTGAGATGAAATACTCTAGGGTATATTA
AATTTTATTCTAATATTGAAGGGAGGGAAAAAAAGGACGGAAAGAAAAATGAAACAGGAT
GAAAAATAAGGTGATTGGGAGAGAGAAAAGACAGAGAAACTTGTTAACGACAGGACTTTC
TGAGCAAGATATTTTTCTTCCTTTTACAAGTTGGAAGCTATTGAATAATTCATGCCAAGC
GTGGAAAGGCTGTCTTTTCCCTGGATGATGTATAACTAAGCAGGAGAGAGCTTCGAGTGG
GTTCACCACATCAGCCACCACTCCTGCTTCTGAGCACAGGGTGCTCTCCTCTTGAGCTCA
GCTTCTGCTTTTGCAGCCAAGCATTCTTGCTGCTGCTGCCTGCCTGCCCACCCGCCTGGG
>FP008093 TNPO1_2             :+U  EU:NC; range  -499 to   100.
TTCTGCTTTTTACCAGCGACGCTGGAACAGTGTTATTGTGGGATATGTTCAGTGTTGAAC
AGGCTCCCAGGGCACGGCTGTTACTTTGGAGGTTATGCTGGGGTACAGAAGTTAGGCTGG
GGCAGGGCCATCCACCTAGGAGGGCCCAGCACAGTCTGGGCAACCACACCGGCGGGCCGT
TTTGCTCACAGCCCCACCGCGCCGGGCAGCGTCTGCAGCTGCTGCGTGCGAGACCCAGAG
GCTCCGGTCAGCGCGCCGGCCGCAGGGAGTGCGAGCACTTGTGAGCCCCGCGCCGGGCCG
GTGAAGTCTGGTGCTGCCGAGCCCGCTTAGAAAGCACGGCCGCGCGCTGTCGGACGCAGG
CCCACAGGCCCAGCCGACCCAGGCAGCAATTTTCCTAGCCCCGCCGCCGTTGCCAAGGCG
ACCGCCGCCGAATGTTCCCGCCGCGGGCTCCGCCCCCCGGCCAATCGGACCGGCGCTCGG
TGAAGCCCAGATTCTCTTTGTTCCGCAGCCATTTCAGGCCCCGGACAGGAGGCAGTGCCG
CTTCGGCCGAAGGCCCGAGCGCCCGAGGCGTCTGGGATGGTGTGGGACCGGGTAGGTGGC
>FP012705 NCALD_3             :+U  EU:NC; range  -499 to   100.
CCAAAGTGCTGCAGTTACAGGTGTGAGCCACCACGCCTGATCCTGAATAGTTTTTTTTTT
TTAAGTAAAATAATTTAAAAACGTTAAGAAAAGAAATAGTACAGGTGAAACTCACAATGG
CATGTCCGGCCAGTGGCTGCATATGACAAATTTTGGAAACCTGAGAACACATCACGTGGT
CTACTGTGTAAAATGTTAGATGCTGCTCAAAAAATTTAGAGGAGTTTTCCAAGAAGTCTT
GCCCAGAACTTAGGGTAATAAATTGGTGGCAAATAAAGATATGCTTGCTTCAATTTATTT
AAATTCCAGACTGATATGTTTCGGATTTGTGGACCCGCCCGAATCTCATGTTGAATTGTA
ATCCCCAGTGTTAGAGGAGGGGCCTATTGGGAGGTGATTGGATCAAGGGGGCCAACTTCC
GCCTTGCTGTTCTCATGATAGTGAGTGAGTTCTCACGAGATCTGATCGTTTAAAAGTGTG
TAGCACTTCCCACTTTGCTCTCTTCCTCCTACTCCGGCCATGTGAGATATGCCTGCTTTC
CCTTCACCTTCTGCTGTGATTGAAAGTTTCCTGAGGCCTCCCAAGCCATGCTACCTGTAC
>FP002555 FAM72A_3            :+U  EU:NC; range  -499 to   100.
TGGGGGGGGGGGCAAATCTGCAGGAAAAAGCCTGCTCGGCACGGGACACATCCAGGAAAA
CAATGTGGTCAGCTGAAGCAGGAAACGGGTTAGAGGATAGGGTCGGAGCCGGGAAAACCG
GGGGGCGGCGAGCGGAAGGCAGCCGTCGCCTCCCTCAAGCTAGGGACGATAGTGACTATA
AATGCCACCCCCAATATTTTTTTGACACCCAAGCTCAGAGATCCCAGATATCCCACCCAA
TCCCAGGCTGGGGATGGGAGGAGGTCGGTGAGGTCGCAGTCCTGACTCCTCGCACCAGGC
GGTGCCCGAGAAGATCCGGCCCCGGACGAGGCCCAGGGGGCTGGAGGGACGCAAGCGGGA
GCGCGGAGCCCGGCGACTAGCTCCCTCGCGTGCCGCAGCGGCGACCCTTTCTACTTGGTC
TTTCCTTTTCCTCCGAGCGCCGGGAGGAGGAAGCTCCCGCTAGCGTCTCCCACTTCCCGC
GGCTGGAGGAAGGGGCCACGCTGAGGGAACAAGACAGGGAGCAGAGGCGGCGGGGTTCAG
GCGAGCGGGAAGCGGGAAGCGAGAGGCGGGTGTGAGATGGGGTCCTGAGGCTGGAAGGGA
>FP016831 HTR3B_1             :+U  EU:NC; range  -499 to   100.
CAAAGCTTGTGAACAAAATATCTTTTTGCAATTCAGAGAAAGCCCTCACAAATTTGTCAC
TTCCAATTGCTGGTGCTCATTTCTCTTGCTTCCCTTCCTCTGGCCTCCCTGGCCTCAACA
CCAGTCACAGCTCCTCTACAAATCAAGATTTTTGGGTCAGAAGAAATGGTTGTTCCCTGG
AACCAGAGAGAATTTTCTCAAAACAAAGATCTCATTTTCTGACAAGTGCATTTTATTTAA
GGACAGATGAAATGAGAAAAGAGATTTTTGAGGAGAAAAGTACAAATTGGGCTCTCGTTA
ATCCCTTTATCTAGAAATCTATACAAGTTTTTTGGGTTAATGGGTTTCTTCATGTTTTTT
TGCTTGATTTTTCTATTGAATTTTTGAATTACGCATGAAAAATCAAAAGAAAAACCAACG
CGGGAGTTAAGTTTTGGCTAAGTGTGTAGGTGGGTTTTTTCTAGATGCTAGGAGAGGATG
ATACAGGAATAAAGAAATTATTCTGTCTCCAAAATGCAAGATTGTTGTAAAATGGAATTG
TAGGTACAGTTTTCCAACCTTGGAGATGGCGTTGATTTACTTGTTTTTACAATGAGGTTT
>FP008699 SPRY4_1             :+U  EU:NC; range  -499 to   100.
CTGCCTGCGGGGGGCAGAGATCCCCAGATCTAGGTGTGCCCTCCACCACCCTGCTCTCAA
CCCGGGATCCGGAGGCCGCAGCGTCCCCCACCCCCCAGCGACACTGACGGTTCCTGCCCA
GGCCCGCAGTGGCGTGAAGGTGGCCTTTACCTCCTCTCGCAGGCTGGGAGGGGGTGCAGC
CCGCGCAGCTGGCCCAGCTGCAGCAGTCGCCGCCGCCCTCCATTCATTAAAAAAAAAAAA
AAAAAGGCAACAACAGCCTCCACTGGAACCTCCACCCCTCTTTGTAAAAGAACGACGGCT
CCTGGTGGAGCTTGAGCCAGTCCCAGCAATCACGGGTTAAGATCTTTTCCCGCCCCCCAT
TCATAAAAAAAGGAGCGGAGCGCATGCGCGCTCAGGGTCTGTTGTGCCCACCCATTCATA
GAATCGCGAACGGCACGCGTGCGCACTGGCGCTCCCTTCCCTCCCATTCATAAAAAAGCC
ATTTTCCCAGGCAGTGGTTGCAACATCGCCGCGGAGGTAGCGAGCTGAGCTGACAGCGCG
GAGCTGGCGCTGTGGAGCGCAGGGAGCCTTGCCGGTTCCTCCGACCGGCGTCTGCGAGTA
>FP017299 KLRG1_2             :+U  EU:NC; range  -499 to   100.
GGATGGGAGACGGGGCCAGCTAGGGGCCGGCCGCAGACCCCGGTCCCAGAGCTAGTTTCA
GAGGCCAGCGTTCCCCCTAGCGCCTCGCTGTGCCCCACTCTGGGAACCGGAAACAGGAAG
CGCCAAGAGGCCGCTGGGCAACCGCTCCTCCCACCAGACCCCGCGGCATGTGACCATAGA
ACCATTTCGCCCCTTTCCCCTTCCCGGGCTCCCTGATAATCTTAAACTCTGATTGGCCAG
TATTCTGGGACTTTAGCTCCGCCCTCGTTCCATCAGCTCCAATCACTATCGAGGTTGTCG
TTTCGCCTTTTCTGGTTGCCTTTCTTTCAATGGGGTCCCAGAGTCCCGCTTCCAGGGCCT
CTCGGCTCGCGCACCCCGGTCACGCGGGGTCACGCGCCTGACCGCTCCCGGGTAGGGTTC
GAGTGAAGAGGGTGAGAGGGGCAGGTGGCGGAAGCGGAAGTTACGCAGGCAGCTCGCCCT
CGGGCTCCGCGGGAGTTGTAGTTCTCACGCTAGGTCTCCTCCGGGCGCTTCCCTAGCCCG
TTCGCCGCCTGAGAGGGACGCTGTTCCGCCGCGTGGAAGCTTCGAGTCTCGACTCCACTG
>FP028373 PRR5_3              :+U  EU:NC; range  -499 to   100.
ACAATTGCATTCTAAAACATTAAAACAATCACTACACCAAAACACAATAACCATAACCAT
CACCGCCCGAATGCCCACAGCCTGGCCTCTGGTACAGGACTTGCGGCTTCTACCAGGCAC
TGACTGTCAATCCTTTCGGGGATTCCTGGGACAGACACCACTGCTCCCCGCCCACTGCCC
CCACCACAGCCACGTACCAACGGAGAGGTACTTAAACAGGGTGAGGCTGTTTAAGTGAAG
AGTGAAAAGAAGCCCTTTTCGAGACACTGGGGTGTGGGATGTGGGTTGTGGGGTGCAGGA
TGTGGGGTGCTGGATGTTTCCACCAGGGCAGTTCTTCTCAAACTTTACTGAACTCTGGAA
CCACCCAGAAGGCTTGTTAAAATAGGGGGCCCAACCCCGAGTTTTGCTTCTGTAGGTCCG
GGGTGGGGCCAGGGACTCTGCACTAACGGAGGCCACACTTTGAGAACCACAGCCCTGGGC
TGTTTTTGGTGCCAGGCCCATTCGTCTTCCCCTCCCTCCCCGCTCCGCCCGCGGCTGGAC
CCCGATCCCCGGGACAGGGACTGAGTCTGACCGTCTGATTTGTCCTCCCGGCTTCTAGCG
>FP018719 TPTE2_1             :+U  EU:NC; range  -499 to   100.
CACCTTGGCCTGCTGGGATTACCGGCGTGAGCCACCGCTTCCGGCCACTTAGTTCTTGAA
ATTGTGTGATGAGGCAGCAGGGAGGAGGGCAGGGCGGGCTCCAGGCGGGGGCCGGCTCTG
GGGCCAGTCTGGGCCACGGTCGGGGCCCAGTCGAGGTCCGGACTGGTCAGGGTTCAGGCG
GGATCTGGCGTCCGAGTTCTGGTGGGCCGGCCTGGGGCAAGATCTGGCTCTGGCTGCGGG
TCCTGGCCCGGGTCAGGGTTGGGCCTCCGATCCAGCCCGCCCCGGGGCAGGGTTCAATCC
CTCGCTTGCCGAAGTCCCTGGGGCTGGCCGGGGTGGAAGACGGGGAAGTCTCTATGTCGG
GAAAGGGGCTCTGAAGACCACGTGGGGGCGCTCGAAGGGGCCTGGGGCCACCCTCCTCTC
TGGGTCAAAGGTCATCGCAACGGCCGGGAAGAACTTCCTCTTCCTTGGCTCTCCCCACTT
ACTTCCTGATAACCTGGTAGCGGTCTCCCGCGGGCGTCGGGGCTTGCGGGGAGGCGTAGC
AACTTTAGGCAACTTCCCAAAGGTGTGCTTAGGTTGGGGGGCGGGGCGCGGCGCCCCGGG
>FP004623 SPEG_1              :+U  EU:NC; range  -499 to   100.
GGCCTGGTGCCAGGGCAGAGCCTTCAGGACAGGCACAGGCTGGGGTCTGTGTGCAGAGCC
TCGGGGTGAGTTGGGGTACAGCCCTGCTGGGGGCTTGGGGTGGGGGGACCCTGGGGAGAA
CCTAGGGGGCTGTGGCAGTTTCATGTCTGTATTTGGCAGTCGGATAGGAGCCAGCTCAGC
GAGACTGGGACCCTGGCCAGTTGCAGGGGAGGGCGTCAGGGCCCTGGGGACACCCCTCCC
CCAAGGCTGACTCTGGTGCCCCCCTCCTCTTCCCCCAGGCTGAGCTGCCCTTTTTGGTGG
ATGACTCCAGCTCTGCTTTCCTATCCCTCGAGCGTTTGGGGGTGCAAGCTGTAGGGCTGT
GGCCAACAGGTGCCCCTGGGGTTTGCACGGCAGGAAGCTGAGAAGGGAAAGGGGGAGGGG
CAGGCTAGATAGTGCCGCCTCATTGGCCCTGGACCGAGGTCGGGATGTGACTTGTCTGCG
GTGTGTGTTCCTCTGCACCAGGCCCAGCTCACCCAAGAAATGGGCGTCCTAGCCATGCTG
CTCCAGGGTTCCATAGACCTGCTTCCCCTGCTTTTGGAGCCTGCAGTTGGTAGTTTAGGT
>FP022858 LGALS9C_2           :+U  EU:NC; range  -499 to   100.
GCAGTCCCCGTTCAGCCTGCCTTCTCCACGGTGCCGTTCTCCCAGCCTGTCTGTTTCCCA
CCCAGGCCCAGGGGGCGCAGACAAAAAGTGAGTTCAACACAGAGGCCCTGGGTGGCTGAG
CAGACAGCAGGAAGGACCGAGGGTTTGAGAGGCTGGCCCCAGCCAGCAGGCCACCAGGGC
CTATGGGCCACATCTTGCCCACTCAAGAGTTCCCTGTCTCTGTCTGCTGGGCACCCAGAG
CCGGGGACCTGGGTGTTGCCCTGGATTCTTCACTACCCTTTCTTTATGTCTCTCCAAGGC
ACCAACATATCTCCCTCCCAAAGCCACCGATGTGGCCCAGGCCTCTGGGATTCCTCACCA
TGACTACAGGGGTCCAGTTCCCCACCCCCCACACCCAACCGCTGCCACAGTGACCTTCTT
ATAAGCAAATCTGATCACACTCTCTCCCTGCTTAAAAATCTTAAAAGTCCCCAGCCCTTT
AAACAAAGCCCAAATTCCCCAGCAGGGCATACGAATTCCTCCCCAGTCTGGCCCCAGTCC
ACCTCCTTGCCTCACCCCCAACCCACGAAGCTCATGCAACCTCCACGGCTCACTCAAGGC
>FP029510 L1CAM_4             :+U  EU:NC; range  -499 to   100.
GGAATGGCCCCATCTTCAACTGCCCCAGCACAGCGGCCACTGTCCACTCAGTGCATGGTC
ACGCAGGCTCACTCTTGGCCTAACACATGTGCGTCTCCTCCAGCCAGGTGACCACTTACT
CCCAGCCAGCAGCAATATTGGAAGGCTTCCCTGGGATTTTCTGGGTGCTTCCCCCTCCCC
CCGTTCCTACCCGCAGCAGGAATCCCCCGACCCCCACCTGTTCCCTGGCATGGCATGGGT
CAGCCAGCAGTGTGCCATTCATCCTGTCTCACGGCCGTCCCTTGCCCAGTGCCACAAGTG
GGCAGGGCCTTGATGCTCTGTTGCGTGGGGCTTTGTAGGCCCCTCCGGCCCCAGCTCACA
GCTGCTCCACCCTCTGTCTGTCTCTCTACCCTGCTCCCAGGCCAGCGTGACGTCCACGCC
GGGAAGCCCCTCCACTGACCCAGGCCCATCTTCCCTCCTCCCCGCCCCTTGCCTGGCACA
GCCCCCAGGGACAAGGACGCTGTGCAGGCGGCCTGCGCGCACGCGCACGTGCACACGCCC
ACCCCCACCCCTCACTCTTCTCGCTCTTTCTGCCATTTCTCAGCGGCGCACTCTGCAGCT
>FP006668 SH3TC1_1            :+U  EU:NC; range  -499 to   100.
ATACGTGTGCCTGTCCATGTGTGCACACACTTGTGCTTGTGAGTCTCTGTGTGCCCATGC
ATATGTATGTGTGTCTGCATGCACATGCGTGTGTGTGTGCATGCATGTATGTGTGCAGGC
ATGCGTGTGTGTGTGTGTGCAGTAAATGGAAGAGGAACAGAGATCAGAGCTGAGGCTGGC
AGGGCTGAGGCAGCCGGTGGCTGGTGGACTTCCCCAATCCCAGCCTGGCGGGGGACTGGG
TGCCCCTAGCCTCTACTACAGAGCCTGGGGGCTGGGCAGCGGGCAGGCAGGACAGGGCCT
GGACCTCGTCCAGGAAAGAGCTAATGATCAACCGGCTGCGGTGTCTGTGCAGCCGCCCTG
GGCCTGCCTCTCCGTCACCGGCCCTCAGGCGCAGGGAGGAAGTAGGGCAGGAAGCAGGGG
GCGGAGGCCGCTGTGCAGTCAGCCTGGCTGTGGGCGGCCCCTGCCTGCTCCGTCCAGCTG
GAGACAGCCCCGTGGGGCCAGCCAGCGCTGGGCCAGGAGCGGCCACCTGGTTCCTGCGTG
CTACGGCCCTGTGGGCCTGGGAGCTGCCTCTGAGGAACACGCCGCAGGTATGGGGGGCTC
>FP001791 S100A13_3           :+U  EU:NC; range  -499 to   100.
GGTGGGTTCCCCACTGGCTTCCTCCTTTGCTGAGCTGCCAGCTCTCTCTCCGACCTTCAG
TTCATTTGTCTCTCATCACCACCTTCCAAACCCTGTCTCCCCCAAATCCCAAACTGCCCT
CACCCTGACTGACTCCTCCCAGATCCTCAGTGCTCCACAGTGCTATGGTCCCCAGCCTCT
TGGAGCCCTTCTGAAGACCCCTCTCCCTGAAGCTGGCAGGCCAGGGACTAGCCCAGTGGG
GCAGGGTACTCACGGTTGGCCTGGGCCTGAGGTGGGAGCAGGTTCTGGACAGATGGCCAA
GGTTGCAAATGTGGCTGCTGGAGCTGTGTGTGGAGACCTGTCTTCAACAGTCCCTCCCCC
GCTGACCCCCCCACCGACTCCACCCCTTCACAGACGAACACCCTGTGGGGCAAGGGGCCA
GGAGCAGACAGAGGCGCCCTCTGTCTCCTGGGCTGGAACAGGCGGCCCTTGTCTCTTTCC
CAGCCTTGCTTGCCCCGTTCCTTTCTCTCCAGGCAGCAGTGGATGGTGCAGGGGAAAGAG
GTGGGAAGGAGGTCCTGGGAGGGACACTGGATGTCTTACCCCAAGCTGGGCCTTGCAGTA
>FP026139 CCDC155_1           :+U  EU:NC; range  -499 to   100.
GAAACCCCGTCTCTACTAAAAATACAAAAATTAGCCAGGTGTGGTGGCGGGCGCATGTAA
TCCCAGCTACTCGGGAGGCTGAGGCAGGAGAATTGCTTGAACCCGGGAGGCGGAGGTTGC
AGTGAGCTAAAATTGTCCCACTGCACTCCAGCCTGGGCGACAGAGCGAGACTCCATCTCA
AAAAAAAAAAAAAAAGAAAGAAATGGGGGACGGACAAGGAGTCTCTCAGTTCAATTCCCC
CTTCCTCAGCCCATTTCACCAAAGCCTGAAGCGGAAGAGAAAAACACGAGCCCCAGCATG
GCGGGCGCAGCCACCCCCTCCTTCCACCACCAGACAAACTCCGTGGCCACAGCCCACACC
GCCAGCGCGCATGCGTGACACGCGTCGGCCGCCGGTTTGCACCTGCGTCTTAAGAGGAGT
CCGGGCGGGGAGGGGCGGGGCTCAGACGCTGCGCACGCGCACTCGCGACCCCTCGCCTCC
TTTTGCTTTTTCTGGCGGGAAAAGCTCACGCGCACCTCCCCCAACTCAACTGCCGTTCGT
CGTTCGTGGATGTCCGTTGTGTCCCGAGACTAGGACGTGGCTCCAGGTGCGCCCTGCCCC
>FP013199 UBAP1_2             :+U  EU:NC; range  -499 to   100.
TTCTATTGATCTGTTTGTCTATCTTTATGCCAGTATCACACTATCTTGATAATTGTAGCT
TTATAATAAATTTTGAAACCAGAAAAGAAAGTTTCCCAAAGTTGTTACGACTGTAGAGCC
TTTGGATTTTTCTTTTTTTTTTTTTTCTGAGACGGAGTTTCACTCTTGTTGCCCAGGCTG
GAGTGCAATGGCGCGATCTCGGCTCACCGCAACCTCCGCCTCCCAGGTTCAAGCGATTCT
CCTGCCTCAGCCTCCCGAGTAGCTGGGATTACAGACATGTGCCACTATGCCCGGCTAATT
TTGTATTTTTAGTAGAGACGGGGTTTCTCCATGTTGGTCAGGCTGGTCTCGAACTCCTGA
CCTCAGGTGATCCACCTGCCTCGGCTTCCCAAAGTGCTGGGATTACAGGCATGAGCCACC
ACGTCCGGCCAGTCCTTTGGATTTCTATACAAATTTTTTGGTTTTTTTTTTTTTTTTTTT
TTTTTTTTTTTTTTTTTTGAGATAGAGTCTCACTATGTTGCCTAGGCTGGCCTCCAACTT
TTGGGCTCAAGTGATCCTCCTACCTCAGTCTCCTGAGTAGCTGCAACTACACAAACACGC
>FP002640 NSL1_2              :+U  EU:NC; range  -499 to   100.
ATAAAACCCCCCTTAATCCTCTATTATTAGTCTCTAGTTTCCCACGTAATGGGTAAAACA
GTTTGTAACTGATTTTACGTGTGTATTATTATTTTAATTGAGACGGGGTCTCACCACATT
GCCCAGGCTGGTCTCAAACTCCTGGGCTCAAGCGATCCACCCACTTCGGCCTCTCATAGT
GCTAGGATTACAAGTGTGAGCAACCACACTCGGCCATGTATTTTTGTTTGTTTGTTTGCC
TCTCTCCCCCATTTGTGAATTTTTTTTTTTTTTTTTTTTTGAGACAGGGTCTCACTGTTA
CCCAGGCTGGAGTGCAGTGGCTTGATGTCAGCTCACTGCAACCTCCACCTCCTGGGCTCC
AGCGATTCTCCCACCTCAGCCTCCCGAGTAGCTGGGACCACAGGCAAACGCCACAATCAC
CGGCTTTTTTTTTTTTTTTGTAGGGACGAGGTTTCACCATGTTGCCCAGGCTGGTCACGA
TCTCCTGGACACAGGAGATGCGCAGCGCCCGCCTCGGCCTCCCAAAGTGCTGGGATTACG
GGCGTGAGCCCGCGCCCGACCTCTCCCCGATTTGAACGCGTTTCGAGGACCGCTTCCCAC
>FP020138 JAG2_1              :+U  EU:NC; range  -499 to   100.
CCCAGGGCCGCGCCACCCCGCGTGGGGGCCGAGCCCTGATCAGAGTAGGAGGCGGCATCT
CCTCTGGGACTGCGAGGAGCGCGGCGGTGGCGCACTGATGGGAGGGGACCACACGGCAAC
CTCGGGGCGCCCCACCCCCGGTTTCTGACACCCGGCAGGAGCCCAGGCGGAGGAGGGGAG
GCAGCTTTGCGGCGCCGGCGCACGCCTCGCCGACTCACGCGGAGGTGTGAGCGGGGCCCC
CGCGGCCCGCGCTGACCCCGAGGCCCCGTGCCCCCGCCGCCCGGGCGCCCTGGGGGGCGC
GCGCCGGGCCGGGGCGCTGGCAGGCGACGCCCTCCACCGCCTTTAAAGCCTGGGGCGCCC
CCGGACCCCCCCCCGGCCCCACCCCGCGGCGCGGCCCCGCCCCCTCATGCATATGCAGGT
GCGCGGGTGACGAATGGGCGAGCGAGCTGTCAGTCTCGTTCCGAACTTGTTGGCTGCGGT
GCCGGGAGCGCGGGCGCGCAGAGCCGAGGCCGGGACCCGCTGCCTTCACCGCCGCCGCCG
TCGCCGCCGGGTGGGAGCCGGGCCGGGCAGCCGGAGCGCGGCCGCCAGCGAGCCGGAGCT
>FP010960 CDK13_1             :+U  EU:NC; range  -499 to   100.
CTTGCCCCGGCCACCTCTCATCTTCGGCTTTCTCTGAGCGTGAATTGCGGGCGCGCTCCC
GGTCGTACGTCAGGGCTGAGGGGAAAAGCCGAAAGAGCGAGGCGAGAAGGAGGGGTTGTG
GAGGTTAGGGCCCAACCAGCAAGTCCCGTTGCTCTCCCTCCTCCTGACGAGGAGCGGAGA
GGGAAGGGGAGGAGCGAGCCGGGGCAGGCCGCGCACACCAGGAGCCTCCTCGTGGAGGGG
GGGAGCGGAGGAAAGGGGTAGCTCCGCCACCTCTGCTGGCGGCGGCGGCGGCGGCGAAAG
AAGAAGAAAGTCAGGGCCCGTACCTACCGCCACAGACTCAGAAACGCCCCTGCCCCCATC
TCCCCGGAAATAGCCCCCCGCCCAGCCCCGCACAGTCGCTGCCCCAACCGAGAGCCGCAG
CCCGGTCGCCCCCGCCTCGCCCCGCCCCGCTGCCCAGCCCCGCGGGCCGCAGAGTGCGCG
AGGCCCTAGGCCGGGAGTTGTTGTCAGGCCCAGGCCACTTCCGAGGCGCCTGCGGTGTGT
CGCCGCCACCACAGGAGGACGACGTCGACGCCGAGGAGGAGGCGGTGGAGGCGTGTTGTT
>FP021936 CSNK2A2_1           :+U  EU:NC; range  -499 to   100.
GCGATTTGGACAGTCCGACCTGTGGCGGCGGGAGGGCGAGGGTGGCGGAGGGCGCGAGGT
AGGCGGCGGGGCGTGCCGGGGCGGGGCCGGGGCGGGGCCGGCACCGCCCGGCGGGTCCCC
CCGCGCTCCAGGGGGCGCTGTGAGCCTGGGCGGCCCCAGGCCGGGCGGCGGCCGCTCCCA
GTGAGCGCGGCCCCTTTTCCGGGTTTCCTCCGCCTCCTCCTCCTCTCCTCCTTCTTCTCC
GCTGCCGCCGCCGCTGCCCCTTTCCCGGCCGGTGGCTGCCGCTGCCGGTGCCGCCGCCGC
CGCCTCCTGGGGGCCGCGAGCCGAGCGGAGACCGCCGCGGAGCGCGAGCGCCGCCCGCCC
CGCCGCCCCGCCGGCCGCTCCAGGGCCGGGCCGGCTCGGCCGGCGCCCCCCGCGCCCCCA
GCCCGCCCGCCCCCGCGGGCCCGGCCTGGCGCGGCCGCCCGCCGCCGCGCTCCTCCTCCT
CCTCCTCCAGCGCCCGGCGGCCCGCTGCCTCCTCCGCCCGACGCCCCGCGTCCCCCGCCG
CGCCGCCGCCGCCACCCTCTGCGCCCCGCGCCGCCCCCCGGTCCCGCCCGCCATGCCCGG
>FP003080 EPT1_2              :+U  EU:NC; range  -499 to   100.
AAGGACATACTGTGAATTAGAATAGCCCTCTTTTAGTGTTGGACGACTGGCCGAAGGCAC
TACAGAGAAATTGGCCGTGTGTTTTAAGGTGGTGACTAGGGTTGGAGGACCACCAGGGCA
TTCAGACCTAGTCTTTGTATTGATTCATGGCTAAATGAATGCAGCCCTGCCTAGCAGTTT
ATTGTAGAACGCTCGCAGCTCATGGCGAGAGACACCAGCTGTGCTGGCAGCTACAGAGTT
AAAGGGAAAGTCACAGAGCCTTGTAACTCCACAAGTAAAAAGTGAAAAGTAAAAGCCAAA
AGTGAAAGTAAAAATCAGCTGTGCCAGGAACTATGGAGACAAAAGAAAAGTCTCAGGAAA
GAGAAAACTGGTTTTGCAAGAACCACAGAAGGGAATAAAGACCCCTCCTCCCTACATTCC
AATCTACCCCCCTTTACCAAGGCTAACTGCCCCTAAGGAGTTAAGTTCAAAGAAATACAG
GCTCCCAGAAGAAAAAATCAGAGCTCCAGGAAGTTAAAGTGAAAGGTTACAAAAAAGTCA
GGCAGGCCGTCTCAGGTCTGGCCGTGCCCAAGTTATGCTTATGCCTCTTAAGAGGACAAA
>FP009381 GTF2H4_4            :+U  EU:NC; range  -499 to   100.
TCTTCCAGTCTATAAGGTGGGAATAACAAAATTTGCATATAGGAATTTGGGGAAACGTGT
AGTTCTGGGTTTGGGTGAAGACCTCCACTTTTGTAGTAGGTTCATAAATCAAATCAGAGC
AAATAGTTGGTGTCTTAAAAACTGTATTTATCTGGGTCTTCTAAGTAAACGGTTTGAGGA
GTGGTGGAGGCAGAAATTAAGATTTACTGAGTACTTAGGGTCAAGTAAGGTGCACTGGAT
CGTGTTAATCGTTAACTCGTGGAAACCGCCCAGAGTGTGTACGCTTTCTTTCTTTTCTTT
CCTTTTCTTTTTTTTTGAGACGGAGTTTCACTCTTGTCGCCCAGGCTGGCGTGTAATGGC
ATGGTCCTGGCTCACTGCAACTCCGCCTCCAGGGTTCAAGCGATTCACCTGCCTCAGCCT
CCAGAGTAGCTGGGATTACAGGTGCCCACCACCACGCCCGGCTAATTTTTGTATTTTTAG
TAAAGACGGGGGTTTCACCATGTTGGCCAGGATGGTCTCGAACTCCTGACCTCGGGTGAT
TCGCCGCCTCGGCCTCCCAAAGTGCTAGGATTACAGGCGTGAGTCACCGCGCCCGGCCTG
>FP006425 CRYGS_2             :+U  EU:NC; range  -499 to   100.
TGGGAAGGTGCTATTGCTGCTTAAGAGACATTGGGACTTTTCTGTCTTTTTTTTTTTTTT
TTTTTGAGGCAGAGTCTTGTTCTGTCGCCCAGGCTGGAGTGCAGTGGCGCGATCTCGGCT
CACTGCAAGCTCTGCCTCCCGGGTTCACGCCATTCTCCTGCCTCAGCCTCCTGAGTAGCT
GGGACTACAGGCGCCCGCCACCACGCCCGGCCAATTTTTTTTGTATTTTTAGTAGAGACG
GGGTTTCACCGTGTTAGTCAGGATGGTCTCGATTTCCTGACCTCGTGATCCGCCCATCTC
GGCCTCCCAAAGTGCTGGGATTACAGGCGTGAGCCACCGTGCCCAGCCTTCTGTTCTATT
TAAGAACTTTGATTTCCATTCCATTTTCATTTATTACTGTTTAGGCCGAATTTTCGCTAA
ACTTCTGACTTTCATATAAACATATTGCTTATAGAACATCAGAAGACTCGTCTTTGTGAT
GCCCAAATGAAAAAGTTGGTGAAGGTAGTACCATTGTATGTATGTTAATATTAAAGCAAC
TGAGTGTAGATTTGCAACTATAGTGTGTATCTTCATTTGTGTGATGAAAGAGTTTTATTC
>FP021908 CIAPIN1_1           :+U  EU:NC; range  -499 to   100.
ACTGCCAGTTCTGTAACCAACAGGCTCAGGCTGCGTGACTTTCGTACCCCGAGCCCTCTC
TGAGGCTCTGCCAACTCCATGAAATGGGGGTGACAGGCCCTGCCCCGCTGCATCTGCCCC
TCACAGACAGCGGAGCAGGGCCGAAGCTAGCCAGGCGGCTCGCCCGAGCCCGCGCCGATG
CCCTTCACCTCACCTTGCTCGTGGGCCGCCCCAACGGCCTCTTCCCCCCACCGTCGAACC
CAGCTGAAGCCGGCCTCGCGCCCCCTCCGCGCTCCCCGCCTCTCCCCGGCTTGGCAGCCC
CCTCACCGGGCAGGCATCGCAGCTGCAGGAGCCTCCAGCCCGCCCGGCCAAGCGCACCAG
ATACCGCCGCCGCCGCCATTTTGGAAGCGGGCACGTCGCCCACGGCGACGCGACCGGTAG
CTACGGGACCACGGCCCTAAGGAGGGCGGAAGTCGTCGCTCCGTGGAGCCTCCTCCTCTC
GCGAGAGGCGCAAGGCGTGGAGTCGACGGCTGGAGAGAAGCCGGGAGCGAGCCCAGGCGG
CAGGTGAGAGTGGTGGGGGCCAGCTGAGCGCCAGAGCTCCCTCAACTGTCCCCTCCCGGC
>FP029014 NEXMIF_2            :+U  EU:NC; range  -499 to   100.
TGGTCTACTGGCTCTTTTGGAAGTTTGAAATCATGGCAGGGACCTAAGACCCTGAACCTC
CTGCCTCTTGATTTGGTCAACTCTGAATGTGAAGTATATTTTATTAAGATATTCTAACTT
GCTCACTAGCATTTAATGTTAGTTGCCAAATTTCCAAACCTGAGCTCAAAGGGAACTCTC
TTACAAGTTTGAAAGCATTTCAGAACTCTTTTTCATGGTAATAAGGATTTTGCCTGGCCT
AGAAGAAGCTGCCAACTCCAGAGGTCTCTCTGGCACTCTAACTCAGAGAAGTTTAAAGTA
AATGTAGCTCCTGAGAGAGAGTATGAGTCCTTAAACCACCAACCCCTCATCCTTTTAAAT
CTCTGGGTTTATCCTCTGGGAAACACTGTCATTCAGCTACTGTTTTGTTCAGGTCTCTCA
AGTTCTTGCCTACCATCCAGCCCTTCAGATGTCTGTGTCATCTGGTTAGTTCCCTATATT
GTGAGGACTTAACAAATTTTCAGTCAGTCATTCAGTCAGTCAGTTCCTGTCTTGTCCTCC
AGAATATCAAATATTGAAAAACCACTGGCCTCAACTAAACTGAGCTACACCACACCCTGG
>FP003895 NIFK_1              :+U  EU:NC; range  -499 to   100.
GAATTTATTTTAGACCTTTTTTGAAAGTAGGCGTGAACGTAATTGTTTCAGGCACTCTTA
AGCGAAGCCAGCCGGCGCCCCGACAGCCGAGGGTGCGGGAGCTCCCCACGGCCCAGCCCC
AGCCCCAGACCCCGCTGCCGCGCCTCGGCACGCCCCTGCGCCCCGCCTCCGCGCCTCGGC
GCTACTCACGCCCCGCCCTCCGCTCCTCGTCACGCCCCATGTCGCGCCTCCGCGCGACTC
ACGCCTCTCCCAGTCTCTCGGCACGACCTCGTGCCCCGCCCTCGCCCCTGGCGCAATTTA
TGCCCCGCCCCGCGCCTCGCCACACCCCGTGCCCCGCCCCCGCTTCTCCGGGCAACTCCT
GCTCCAACCCCGCGCCCGACTCATGGCCCTCCCCGCCCCTCGCCACGCCTCGCCTCGCCT
TAGCGCTTCGCCCCGCCCCTGTCCTGCCTCTACTTCCGCCTCGGGGGAGCTGGGAGCCCG
ACGTTTCCGGGAGCGCCGCGTGGTTAGCGTCGGCGGCTTTTGGCATGGCGACTTTTTCTG
GCCCGGCTGGGCCAATCCTGTCGCTTAATCCGCAGGAAGATGTCGAGTTTCAAAAGGAGG
>FP006650 PPP2R2C_1           :+U  EU:NC; range  -499 to   100.
GGTACCCTCCCCCCAAGCTCAGCTGATCACCCTCTCCCCGCAAGCTGGCGGTCTCCTTCC
TCCCTCCCCCGTGGCGCACCCAGCACCAAGGTGCCCACCGCGAGGGCCCGAGCACGGCGG
TGCAGCCTCGGCTTGGGCGCCGGCTCCACCTGCAGGGCCGCGGGGGCGGAGAGCGGGCGG
CGCGAGGGAGGGGCCTGCGACAGCGGCGGCGGCGGCGGCCCCAGCCCGCGCAGCCCGGCT
CGGCCCCGGCTTGGTCGGCGCAGCGCAGCGCCGCGCGCGTCCCCTCGCCGCCGTCGCCGC
AGCCAGGCGCACCGGCACCAGGCCCCGCCGCCGGGCGCACGGACGCAGCGCGCACGGGCC
GGCCGGGATGCGCGCCTGGGCCCCGGCCCGCCCGAACCCGCGGCCGCCGCCCGCCCACCG
CGCGCTCGCTTGACCGCGGCGCCCGCCCCCGGCCGCCCCCGCCCGTCCCCCTGCCGCGAT
GCCCTCCCTTCGGGGCCCCGGCGGCCCGCGCCCCTGCTAGGCTGCGGCGGCATGGCCCGC
GCGCCCGGCGCGACCTCTGCGGATTGCATCGGTGTGTGGCGGCGGGGCATGCCCAGAGCA
>FP003101 OST4_1              :+U  EU:NC; range  -499 to   100.
GCACCAGCCCTGTCCCCATTCTACAACGCCTCCTACCCCTGTCCCCGCCGTCCGGGCCAG
GGAGAGGGCACTGAGGGCAGGACCCAAAGGAAGCACCTGGTTGGGCCGGGCCGGGAAGCG
AAGGGTGGGCAGCAGTACTGAGGGCCGGGGCCGGAAGGGGGTTGGAGTATCCCGCCGGCC
CCGCCGCTGCACCCTCGCCCCAGCCCACTCCTCGGCTCCGGGGAGGCGGCCACCACGGCT
TCGCTAGCCGCGTCCCGAGCCACGCCAGCTGCAGCCAGCTGTGCGGTGCCGGGCCCAGGC
GCGCGTCCGCAGCCCCGCCCCACCCCCTACGGCTGGACCTCCCACCGCAGCCGCGCCCGA
GGCCCCGCCCCAGCCGCGGCCGTAACGCGCCGCGCGGAGCCGACGAGACGGCGGGGCTAG
AGAGGCCGTCCCGACCGCGCCCCCCGCCGGAAGCGGCTTGTTCGGGCCTGAGCTGGCGCT
ACGAAGTTCCGGTCCAGGTCTCTGACTTCGGGCTTGTTCGCTGGTGGCGTCGGAGCCGAG
CCGGACTGGTCAGGTCAGAGGCACGCAGGGGCCGTCCCACGGGCCAGCCCCGCCGTGGCC
>FP005267 LTF_3               :+U  EU:NC; range  -499 to   100.
ACTGCCAGAATGACATTCCAGAAGGACAATGTGAGGATGCAATGTGCCCTAGAGGGAGCA
CTAGGATGCAGGCAAGGCACAACTCCAGTCGATGGAGGGGGGCAGATGGGGAGAGGATGG
GGATGGGGTGAGTGAAAAGAAGTTATTGGCTGTAAGTGACTATTACACTAATTTCCATTG
CATAAATGGAAGGATTCACATTTCTAGTTTTTTTAAAAAAAGGTGTGAGAAGGAGTCTTA
AAATTAATGTCATTAATCAAGACAGAGCATGTTCAAAAGACTGCTTTGGTTTCAGAGTCC
TGGTGATATGGTTTGAAAGTGTCCCCACCCAAATTTCGTCTTGAATTGTATTTCTCATAA
TCCCCACGAGTCATGGGAGGGGCCCACTGGGAGGTAATTGAATCATGGGGGCGGTTACCC
TCATGCTATTCTTGTGATAGTTAGTGGGTTCTCACGAGATCTGATGGTTTTATAAGGGAC
TTTCCCCGCTTTGCTTGGCACTCATTCTCTCTTTTGCCACTCTGTGAAGAGGTGCCTTCT
GCCATGATTGTGTTCCTGAGGCCTCTCCAGCCATGTGGAACTGTGAGTCAATTAAACCTC
>FP025774 TGFB1_3             :+U  EU:NC; range  -499 to   100.
GTATCACAGTCAGGGCTGGGCGTGGTGGCTCACACCTGTAATCCCAGCACTTTGGGAGGC
CGAGGCGGGTGGATCACGAGGTCAGGAGATCGAGACCATCCTGGCCAACATGGTGAAACC
CCATCTCTACTAAAAATACAAAAATTAGCTGGGCATGGTGGCATGAGCCTTTAGTCCCAG
CTGCTCGGGAGGCTGAGGCAGGAGAATTGCTTGAACCCTGGAGGCGGAGGTTGCAGTGAG
CAGAGATTGCGCCACTGCACTCCAAGCCTGGGTGACAGAGCGAGTCTCCGTCTCAAAAAA
AAAAAAAAATTCATTTAAATAAATAAATAAATAAATAAATAAATAAATAAATAAATAAAA
GGTATCAGAGACTGACTCCACCCCAGAGCTGTCAGCTCCAAAACTCCTAGAGTTGGGAGC
ACCAGCTCCCCTCACCTCTGCCAAACCCCTGATCGCCTCCCTTCATTTCTCCCTGCTAGA
AATCTATGACAAGTTCAAGCAGAGTACACACAGCATATATATGTTCTTCAACACATCAGA
GCTCCGAGAAGCGGTACCTGAACCCGTGTTGCTCTCCCGGGCAGAGCTGCGTCTGCTGAG
>FP012408 XKR4_1              :+U  EU:NC; range  -499 to   100.
GGGTCCCTCCTCCTCCCTCGCCCCTCCCGAGCCAGGGTGGGAGCGACGGCAGCTGGAAGA
GAAGGGATGAGGTCATCCTCTCCCTCGGAGTCAGCTGGTGGAGGAGAGGAAGCGGGAGGA
GGGAGCGCGCGCGAGGGGAGGAGAGGAATGTGCAGGTCCGAGGAGCGCCGCGGCGGCCGC
TGCTGCTCCTGCTGCTGGCGGCGGCGGCGGCTCGGGCGGCAGCAGCGAAGCCGGGACGGC
GAGGAGCGCGGGCGGCGGGCAGGGGCGCGCGCGGGGCGCCGCGAGCAGCTTGGCTCCGCG
CAGGCAGCCAGGCGGCGCTCCTGCCGGCCCCAGGCGCGCCGCTAGCCCGGCCCAGCGCCC
AGCCCGGCGGGCGGCGGGCGGCGGCGGACGGCAGGCGAGCCGACGCAGGAGCAGGAGGAG
GGGGAGCCGCACCGCCTGGGAGGGAAGCCGGGGCGAGGCGAGGAGGTGGCGGGAGGAGGA
GACAGCGGGGAAAGGTGTCAGATAAAGGAGGGCTCTCCTCCGGTGTGGAGGCATCATGGC
CGCTAAATCAGACGGGAGGCTGAAAATGAAGAAAAGCAGCGACGTGGCGTTCACCCCGCT
>FP001400 C1orf194_2          :+U  EU:NC; range  -499 to   100.
TGAAGCTCCGGTCCCGTTCCCTGGGTCACCTGGAAGGCGGTCCCAGCCCAGAGCAGCAGC
CGCCACAGCCGGGGTATGCGCCTCTCAGTTCTTCCCCTGACTCTGGCGGAGAGATGGTGG
CTGTGCCCAGGCTCAGCCATAGCGTTGTCCTGAGTGAGCGGCAGTAGCGGCTCAGGTGCT
GCGGCTGCTGCTTCTGCTGGCAGAAGGCGGAAAAAAAGGGGAGGGAGGTACACAGGCGGA
GGATGCAAGAGGCCAGGCTCGCTTCAGTCACCTCCCTGCGGCTACGCCAACACCGCCCAT
CCTTCCTCCTCCCTCTGTCCTCTCCTCCTACCCACGTCGCCTTGACAACCGCCTCCTCTC
TGGCTCCGCGCGGGTGGGGCAGGGACCACGCGCGCCTCTGCAGCTCACCTGCGGGTCGCC
ATGGCAGCCGCCGCCGCTGGTGCGCGCGGCGTGGGCGCGGGAGAGCGCGCGCCCGGGGTG
CGCAACCGGCCCAACAGGCAGGCCCGGGGCTCGTGTGAAGAACACAGTGGAAGCATCCTC
CAAGCCAGCCAACAAATTTCCGTTTTCTACTGCCCTTTCGGGCCAGGGGTTATTTTATGA
>FP015562 AMPD3_5             :+U  EU:NC; range  -499 to   100.
GAAGAGTTGGGGTGGTCTCTGAGGCCTTCTAAGAGAGGCGTTCCCCCTGCCTGCCGCGGT
TGTTAAAGTTCCAAGCCGCCCTAGCAATGCGTGGGGACACCTCCGGAAAACCCAGTAACC
CCTAGTAACCCCGGGTCTGCCCGGGCCTGAGCGCCCGCGGGCCGCTGGCTCATGGGCGAG
GCTGTAGCGCCCCCTGCAGGCAGCTGAGACAGGCCCAGCGCCGCCAAGCAGTACGTGCGG
TTTAATAAGTTCTCCTACGTGGGAGTCAGCACACAGCCTTAATGAAAGAGGAAAGAAAGA
AAAAAAAAAAGAGAGAAAGAAACAGTTTGCAGATGCCAACCAGGGCCGTCCTCCTACACC
CCCCAGACCTGCACCGCGGCTCCCTGTTCTGGGACAGTGACTCAGCGCCCACACGCTGCG
CTGCGTGCAGCTGCCGGCTGGAGGCGGGCAGGACGGACGTGCCGGCGGAACCGTGAGCCT
CCGACGGCCTGAGACCTTCATTGTTCCGCCTCCCCTAGCCGCTCACCTCTTCCTTCCTCC
TTCCCAAGCCTTTTTTCATTTTTTTCTTCACTTTTCTCCAGCCTTCCTCTCTCTCTCTCC
>FP017263 DPPA3_1             :+U  EU:NC; range  -499 to   100.
CTTCTTCATTATTCCTCTCTTCTTAGTAGCAGCAAAGGTTTAAGATGATTGAAGCAAGGA
AAACTTAAAGGAAACTTTCTCAGCTTAATTGGGAGTTTATGGGCAGTGGTGGTGGTGGGG
CGGGGGCGGTAAAAACTGCCATTCTCCTCTGCACTAGAACACTTAAGCCCAGTTCACAAA
ACAGAAGCCATCTCCAGGAGTAGAGTTTGGGAAAAAAAAAAAAAAAAAAAAACAAGAAAA
AAACAACTTATATGTAAGGCAACCTCAGGGAGACAGAACCACAAAAAGAGGATTTTAATA
AATTTTCTAGCAGATATGACATCCGACAGATTATTTTAATGCAAAGCAGATGAAGAACTA
CCCTATGAGTCTAAACTACACCCATTCACCTTTAATCATTTGGATCCCTTAATCCTCTAA
TCATGGGATCATTAACATTCAAATATCCTGGAAGATTGGCTTATCTGTATTTTAAAAGGA
AGCCGGACCTATAGTTTACGTCAGTTCTTTGACCATTCGTTGGAGCTCCGGTTTTCAGCC
TCTTTCCGGGCTACCTGGTAGCAATTTGAGGCTCTGTCATCAGTTTCTGCTACGTTTCAA
>FP007791 DAP_1               :+U  EU:NC; range  -499 to   100.
GCTGCCATCTGGGCTCTCCTTTCCGCGCTTCATTAGGCGCTGCCGCGGCAGGGGCTGAGG
GCCTCAGGGGACGGTCGCCTCCCTGCCGGGACGCCCCGGCCCTGGCCCGCACTGTGGGGC
GCAGTCACCCAGCCGTCGCCGCGTAGCCAGGAGCCCGGCTGAGCGCGTTCGCTGCAGGAG
CCATCCTCAGCTGGGCCCTACTTAACTTTCCGCAACTCCAGTCCCCGCAGCCAGTCGGGG
ACCCCGCCTCCCTCTCCTTCCTTCTCCCTCTCACTTCTTCACCCCTTCTCTCCCCTCCCT
CCTCCGCCCCCGCCCCCGCCCCCGCCCCCGCCCCCGGCCACAGCATCCGACGTGGCGCGG
CCGGCTGCGCACGCACCGTATGCTTGGCTCGCGGCCCAGCAGGGCGGGCGGGCCGCGGTG
ACGTCAGTGCGCATGCCGTCGGTGGGCTCGGCTGCGCCACGTCGGCGCGCGGCGGCCGCG
CCCCCTTAACGGCAGTGGCACTCACCCGGCTCGCGCGGCCCCGGCGCCCCACGCGCGCGC
GTCGTTCTCCCGCCCGCTCGCTCCCCGGCGCTCACACCTGAGCTCACTCGCGCACGCCCG
>FP010796 TRA2A_1             :+U  EU:NC; range  -499 to   100.
AAAGAAAAAAATTAGCCGGGCGTGGTGGCGCGCGCGGGAGCCTGAGGTGGGAGGATCGTC
TGAGCCCGGGAGTTTGAGGCTGTGGTGAGCAGTGATCGCTTCACTGCACTTCAGCTTGGG
TGACAGAGCGAGACCCTGACTCAAAAAATAAACAAACATAAAAAAACGCTTCCAATGTTT
TGTTCCCTTACATCAGAATCCACTTGGACAATATTTAAAGGGGCTAAGGTCATATAAGGC
TCATCTGGCGACTGAAAAGTCTTCAAAGAGGTTGACGCGTCCGAGGTGAGTCTGAAGTTT
GGAGGACAGCACGGGACCGCGATTCCAAGGCGCCCAGGTTGAGAGCGCAGGCCGCCCGCC
AACCTCCACCCTCGCTCCAGGCCCAGCCGACACAAAGCCTCGCGGGAGGTGGAGCCTCGT
GACGTCACAGAGACGCCCGCCCCCTTTACGTCGTGCTCTGAGGAGGCCAGGAGATTTCTG
GCGGCGCCGGCGCCATTTTGCTGGAGCCTGCGACCGAGTGGGAGTGGAGTGGAGCGGCTG
TGGTTGCCGACTCTTTCCTCTTCCCCACGGTCCAGTCAGCGGGTTAATTAGGCCATCGGC
>FP012693 RNF19A_1            :+U  EU:NC; range  -499 to   100.
AAAACAATCTGGGGCCATTTAGAGTGTTTTCGTCAGGCTCTTTTGGTTCCGAGGAACAGC
TCAAGTTACATATAATATTAGGGGAAGGAGTTATAAGGAATGAAGAAAACAGGGATCTCA
GCCCCAAAAGGCCTCGTGGGAACCCAGGAGAGGCCAAATCACCAAGCCTCTGGAAGAACA
GGAGCTTCAAGAGCGAGAAGTCTCATGAAGACTGGAGCCAGGACGTCATCGGGAATCCAA
GGTTACCTCAGGACTTCAGCATCGGGAGTTCACCTCAGCGATGAGTTATTTTTGTGAATC
TGCTCTCCCTTGCCTCTGTGCTTGTCAGTGTCGTTCGGTTTCTGGGCTTGCCCCTAACTG
ACTTCCTCGTCCTTTCTTTGGAATTTGCAAACTGGCAGCTCCTGACCTATTTCAGCCTGC
AGACTCATTGTGTTTGGCCAGCAGGACGCCTTTGCATTGTTGAGAATTCCGAAGTCTCTG
GGCGTGGCATGAGCTTGGCAGTCCGGAATCTTTACGTGCGGGATCACCTTCGCCGCGCCC
TCTTCTCTCATTGGCACTGCCTGTCTACTGCCGAGGGCATTTGAGTGTGGGACCCATGCC
>FP002560 RASSF5_1            :+U  EU:NC; range  -499 to   100.
CGGCGGGCGGCGACAAGCCGGAGAGAGGAAGGGCCAAGGAGCACGGCCCTCCTGTCGGCA
CCATCAGCGGGAGAGTGGCGAGCGGACGCCTAGACGGAGGGGCCCTACTCAGACCCCATC
GAGCCAGTTCCCAAGCTTTTCCCTCCGACCTGCTCCCTCCCGGGGCGCGTGAGGGTGCGG
GTCGGGGGTGAACCTGGTGTTGGGGAAAGTGATTGGCAAGGGAAAGAGGCAGGGCTGAAG
GCCTAGGGCCCCCCGCAGAAATGCGCCCTCTGAGCTGTACTGTACAGAGGCGCTCCTCTG
CGGAATCCTGCAGCTGCTCCAGGTGAAGACGCCCCCAAATCCACACTCGCGCAGACGTCG
CCTGGCACGGACCCTACCCCCTTCGGTCCGTCGGCGGTTCTCTTGGGTCGTCCTTCCTGC
CACTCCGACTCTCCCCGCCCCCGCCCCGCCCAGCAGGCTGCGGTTCCTTTAAAGGCGCGC
TGGTGTGGGGCGGCCCCTTCTCTCGGGGCTGGCTCGGGAGTAGCGCAGTCGCCAAAGCCG
CCGCTGCCAAAGCTGCCGCCACTAGCCGGGCATGGCCATGGCGTCCCCGGCCATCGGGCA
>FP012548 TPD52_11            :+U  EU:NC; range  -499 to   100.
GAGATCCTGCATTTCTAATAAGCTCCCAGGTAATGTTGAGTCTGTAGGTCCTTGAACCAC
ACTTTAAGTATTAAAGGGTTAGAAAGCTTATACTGTAACTGAGAAAAAAACATATATTTC
TTTCCCATGTTGTATTCAATATTTCTTGAATGAGTGTAGCTAAATGAGCAATTCGATGCA
ATACAAAATGTTATGCAAGTGTAGAGACAGACAGTTCACTAGGTACTTTAAAATAATAGA
CCTTACAAAGTTTTCTAGACAGACTTCCTGTGAAGAACAAGGAGCAGGGGGAAAGGGGAA
GGGGTAGAATTTACCAATCTGAATATTTCAGCAAGGGAGAATGCATGAGTTTTACTATAA
AACCACACTGAACATTGCAACAATACTAAATTCCATACATATATAATAATCACTGAGCTA
TAAGGTTGCTGATGTATTTGTTCTTGAAAGTGAATTAGAGTTACTTTATGCAGAATCAGC
TAGTTTTATGTTTCATAATGTCTTTCCCTTTTTTGAACTTTTTTTTAAGTCTAAAGTAGG
GGGAACCAAGCCTGCTGGTGGTGATTTTGGAGAAGTCTTGAATTCGGCTGCAAATGCTAG
>FP011356 PTCD1_1             :+U  EU:NC; range  -499 to   100.
GTGGATCGCTTGACTCCGGGAGTTCAAGGCTGCAGTCAGCCGTGATCAAGCCACTGTCTG
AAAAGTAAATGCTCGTCTGAAAAGTAAAAAATAAAAATAAAAATAGACTGGGCGCGGTGG
CTCACGCCGGTAACCCCAGAACTTTGGGAGGCCGAGGCGGGGGGATCACGTGAGGAAAGG
AGTTCAAGGCCAGCCTGGCCAACATGGTGAAACCCTGTCTCTACTAAAAATACAAAAATT
AGCTTGCTGTGCTGGTGCACGCTTGTAGTCCCAGCGCGGCCTCTTCCCACCTTTTAAGGT
AGAGAGCCCAGGCTGAGGCGCCCCTCTCTCTAACTGCAGGACCCTCGGATTTTTGCTGTC
CAGGCACCTCGCCCTTCGCTTCATGGCCTTCTAGTAGTTCCAGGGTGTTCGCAGTTGTGA
CCTGCTTCCCGTGAGCCTCTGCTCTACGCCCCTGGATGGGGCGTGCATTCCCTACCCAGC
AGCCCTCGCGCGGTCCGGCACAGCGGACACCAGGACTCCAAAATGGCGTCAGTTGGTGAG
TGTCCGGCCCCAGGTAAGGCTGTTTGGACTCCGTGGTGGAAGCAGGAGCCAGGGTCCAGG
>FP024096 NOTUM_2             :+U  EU:NC; range  -499 to   100.
GTCCCTGGCGGCTCCGCGCCAGCGCCAGAGGGGGAGCGCAGCCGAGCCGGGCGCACCAGC
GGGACGGCGCAGGGCCAGGGGCGCTGAGAGGACGGGGCCACTGGGCCGCCCGCGCTGGCC
GCGGTGAGAGCGGGGCCCCAGGGCTGCGCGAGGTGGGGCGATGCGGGCCGGGGTCCGAAT
CCCCCACGGCCTGCTCTGGGCCTGGGCACTGGGGGATGAGAGGGACACTGGCGGCTCCAG
GTGAGCGCGCCTGCCCCGCGCCCCCAGCCCGTCGGGCTCGGCCAGCTGCGCCGCGGGCGG
AGTTCCCCGCCCCCCACCCCGGCAGGCGCGGAAAAGCCTCGCCCCTCCCCGTCGCCGCCG
CCCCTTCCAGCTGCCCCGCGGGGGGGGGCGGCGGCGCCGGGCTGGCCGCGGTGAATGGAG
CCGCCGGGGCCGCCCGGCCGCGCTGCCCCCCCACGGAGCCGGGCCGGGAGCGCCTCCGGC
GGCCGCGGCGGGGTAGTCCAGGCCCCTCCGTCAGGCTTGCGGTTTGGGAAGAAAAGGCGA
TGCCTCCGCCAAGAAAAGAGCGAGCGCGGCCCCCTCCCCCCTCCGCCGAGCCCGGGCGGC
>FP014999 GBF1_1              :+U  EU:NC; range  -499 to   100.
TGGACTTGTTTTTAGAATGAAGGGAGCCCAGAGCTGCCTCGAAAAGGAGTGATTCCTCAA
GGGGCATGGTCTTGGCCCAGGTAACTTTGATAATACGTGGACAGGGGAGTAGGGATGCCC
GCTCAAGTTCTCAAAGCGGACCCCGCCCCTTTCCAGCCAATTGTAGCCTTTTTCCCCATA
ATGCCCAGCAGCCACTGCCAAACCGCGCACTGCAACCGAACTCTACCTAACTCCACCTCT
CTAGCCGCCCAGCCCAGTTCCTCATTTTTTATTGGTTTTTTAAACTGTCACTCAGAGAGT
ACTCGTATCCGTTGGTTGTCCCCTAACATACCCTTTCTTTCCCTTGTAATCGCGCTTCTT
TAGGCACTACCCGCCTCCTGAAGCCAATTTCCTTTATTCGATTGGATAGTCGGAATGCTA
CTTTTCACGGTGCAAAGCTATGATTGGCTGCGCGCGGCAGGGCTCGCGCAGTTACCAGGC
AGCGGGCTAGACTGAGGCTAGTTACCACGTCAGTGAGCTGACAGGGAAGGTACCCGGCTC
TACTGCCCGTCCCGGACGACTCATCCTGGCGGACTGTGCAGTCCCACCCTGACTTCGGCC
>FP005119 CCR4_1              :+U  EU:NC; range  -499 to   100.
CAAGATGAGCCTGGGCAATATAGCAAGACCCCTATCTCCCCAAAAATTAAAATTAGTCAG
TCATGGTGGCTTGCACCTCTAGTCTCAGCTACTTGGGAGACTAAGGCAGGAGGATCACTT
GAGCCCAGGAGTTCAAGGTTACGGTGAGCTATGATTGCACCACTGAACACCAGTCTGGGT
GACAGAGTGAGACCCTGTTTCTTTAAAAAAATCTCTTTTTTAAAAACCAACAAATACATT
TTTGTATTTTTAAAAAAACTAAAAATCTTTTTTAAAAAGAAAATGACTTCATTTTTTTTC
TTAATCTTTTTTTGGCACATCTTCTTGGCCTTCGGTCTTGGGAAATGACTAAGAATCATT
TTCTGCTTCCTACTTCTATCAAAAAACCCCACTTGAACTTAGTACAGTTGGGTGAGGGAG
ATAACTCGTGCTCACAGGAAGCCACGCACCCTTGAAAGGCACCGGGTCCTTCTTAGCATC
GTGCTTCCTGAGCAAGCCTGGCATTGCCTCACAGACCTTCCTCAGAGCCGCTTTCAGAAA
AGCAAGGTAAGCAGGGACGGGGACATTCCCAGGGTCTTGGGTCGCACACTGCTTTCTGGA
>FP017582 ARID2_1             :+U  EU:NC; range  -499 to   100.
GAAATACACGCTGTCACCGCGCTTTCCACAAACCACCACACAGACCTCCCCCTCCCCACC
CCCAGCCCCGCCTGCCCTAGCCCCGCCGCCGCCGCCGCCGAAACTCTTGGGCCTCTGGCC
GCCCAGACCCCTCACCATCGGCTCGCCTTGCCCGTCGCCCGCTCGCGCGCCCCCGGCAGC
AGCACCATGTTGAATCGCGTCCCCGGGCTGAGCTGCCTCAGCCGGCGGCGCTGAGAGGCG
GGCGAGAGCCGGGCCACGGGGAGGGAGGGAAGGAAGGGGTGGGGGCCGCGCTCGCCCCGC
GGCTTCGCGCGGATCCGGCAGTCGCCTGCCCTTCTAGTTTCGCTCCGATTTCTTTAAACT
TTTTTAGAAATTCCCCTCCCTCCTTCCCTCCTCTCCCCCTGGCCTCCTGCTCCCTCCTTC
CCCTCCTCCTCCTCCTCCCCCTCCCTCCCTCCCTCCCTGCGCCGCCGCCGCCGCCGCCGC
CGCCGCCGCCGCCGCCACCGCCGGCCCATGACTGAGCCCCGCCGCCGCCGGCCGAGGAAT
GGGCTCCGGGCTCTGGTAGGAAGCGCTGGGAGCGGGGGGCGCTTTTAAAACACCGATCTG
>FP028124 APOL3_1             :+U  EU:NC; range  -499 to   100.
CGCACTCCAGCCTGGGTGACAGAGCCAGACCCCATCTCAAAAACAAAACAAAACAAAACA
ACAAAATAACCCCAACAGCAATACAATCAATATGCAATAAGCGTCCACCCGGCATGTGTG
ATGGACTGTGGTAATGCTGATGGCATGGAGGGAGTGAGGTGGGCATCTGGGGAGTGTGGT
GTTATTGGGGGTGGGGAGTAATCTGGAGGGTCTCATAGTCTTTCAGTGGTAGGTCTTTCT
TCCTGAAGACACAGCAAACCCCCAACCCTAAGTATGGGAGGCAGGTGGGTTGGCCAAGAA
GGACGTCTGGGGCTGCTCTTGGATCAGCAGGAGGGTGGGACCAAGGGTGCTGCTGGACCA
AGGATGGGACTGGGCCAAGGGTGGGGCTGGGAAGCATCCTGTTTTGCATGTTTGATCAGG
AGCTGCTGCCAAGTTGTGACTTTCACTTTCCCTTTTGGGTTCCAGGGTATATCTCAGAGC
CTGGAGAACGTGTCTGGTTATTATGCAGATGCACGGCTGGAGGTGGGATCCACACAGCTC
AGAACAGCTGGATCTTGCTCACACTCTTTCAAGAGAAGCTTCCTTGGTAAGTTAGGGGTG
>FP024772 NMRK2_1             :+U  EU:NC; range  -499 to   100.
TCTTAAGCCCACCTTGGCCCTGACCTCGTTGGAAAACGAAGCTCCCCGCAGGGTCCCGGC
CTCTAGGGCTGCTGTGCGGGCGGGGGTGGGTGAGTTCGCTTCCTTGACGCCACGAGAACC
AGTCTTAATGTCAGGGTCAGGCCATAGGACACAGAGAGCGGGATATTTTTAGGGAGGGAA
AAGTGTGGGGCTGCTGATCTGAGCTCTCTGGCCAGGAGGAGGGAAGAGGGTGGGGGTGGA
GAGGAGGGAGGAGGGGGTAAGAAGGGGAGGAGAGGGGAGGAGGGAGTGGAGAGAGGGCAG
GGAGGTGGGAGGAGGGAAGAGGCAGCCCCCTGCCCGGCCAGCTCGTGACTAATTTAGGCA
AAAGGCAGCCTGGAGCTATTTCCATTCGGCGGCGGGAACAGGTGCCGGCGCCTCCGCCCC
ATCCCCAGGGGCCGCCTCCCCCGGGGCGGCCTCCAGGCTGCCGAGACCTATAAAGGCGCC
AGGTTTTCTCAATGAAGCCGGGACGCACTCCGGAGCGCACTGCGTGGTCGCACCCTACCC
GGGCTGCCTTGGAAGTCGTCCCCGCCGCCCCTCCGCACCGGCATGAAGCTCATCGTGGGC
>FP017847 HOXC8_5             :+U  EU:NC; range  -499 to   100.
CGGGGAGGCGCAGTGGACGGCAAACTTACAGCCGGTATCAGACCTTGGAACTAGAAAAGG
AGTTTCTCTTTAATCCTTATTTGACACGAAAACGTCGGATTGAAGTCTCTCATGCCCTGG
GACTGACCGAGAGACAAGTGAAGATCTGGTTCCAGAACCGAAGGATGAAGTGGAAAAAGG
AGAACAACAAGGATAAACTGCCGGGAGCCCGAGATGAGGAGAAGGTGGAGGAAGAAGGAA
ATGAGGAAGAGGAGAAAGAAGAGGAGGAAAAGGAAGAAAACAAGGACTAAGCAAAAAAGA
AAGACCCCCCCCCCCTTAGCAACTCCCTTGAAGTTTCGTTTTATGGTAGCAGATAAATTG
AGAAGTTTACGACTGTCATTTGCTTTTATAGAGAATAGAATGACACTCACAACTCTAACT
ACCTGTCAGATACTTGCAGCTCTGGTTTTATTACCTTTGGACTTCCCCCACTCTTTATTT
GTTTGGGGGCTGGAGGGGGGAGACGGAGAAACAGTGAAAAGTTCGGACTCTCTGTCTCAC
TCCTTGCCCCACACACACTTGTCCCTGCCCCCACCCTTCTGAGTCCTTCCTGGATTTTAA
>FP005807 ATP6V1A_1           :+U  EU:NC; range  -499 to   100.
AAAGTTAGTTCTTCTAAATGTAAAGAAATCTGTGGAAAGCTCAAGTTTAAGTTAGGTGTT
TTAAAACAAACGTAGTTAACAATCGGCCAGATAGATTGGCTACCCTCCAGCACGCCTCAA
GTTTTAAGATCACGTGATTGGCCCAAACCTCAGAGCCTGGAATTTTACCGGCGGACTCCA
GAGGGACGGAACGCCACCGCCATTTCCTGTCCCTCGATTGTGGCGTGAACGTCACTTCCT
TAGCAATGCGCTTTAACTCTTGCTGTCCACATTTTCCACATTGTACTTTATAACATACTC
TTTGTGAAAATTTATCTTTTATTTCTTTAATCCAAGAAAATTAATATTCAAGGGATCCGT
AAAAATTCAGGCCCCCCGAGATGTAGAGCGCTGGGATGGAGGAGGCAGGGCGGAGCTCGA
CGTCATGTGACTGGTTGGGCCCGCCCCCCCCCCCCCCCCCAACCTGTGCAGCTGAGGACT
TCCCCTCCGTGGTGACAGCCTCTGGGTCCTCGGTCGGTACAGTCTCTGCACCTCGCGCCC
CAGCAGGTGAGCGGCGACCGGTAACTGGCGAGTGGTGGGGATAGAGGGGGTGGAAGGAGG
>FP010039 ME1_1               :+U  EU:NC; range  -499 to   100.
TAATCCCCCTAGGTGTCTGAGCGACCGCCGGCTCTGCCTGAACCGCTCAGGTTCGCACCT
TCTGGCATCTTCTCGCACTTTCTCCAGCCTTCCCGGGCAGGGGGATCCTGGCCTGACGCT
CCCCGCTCCCTGCCCCCGCCCTGGGTCTCTGGGGTCAGCAGAGCCACCCAGTGCACTGCG
TTTAGGCATGCCCACATGGAGAGAGGCGACCACAGCGGTGATCATAAGCCCATGGTGGGC
AGAGGCCCTATGGAGCCAAGGGCTCCGGCCGCCACCCCCGCTCCGCCACCAGCAGCGCTG
CCAGGACTCGCTCTTCCTCCTCCTCCTCACACGCCGGCTCGGATGATCTCCTGCCATGAC
TCAGCGCTTCTCGCAGGCTGCCCTGCTGGGGACACCGGCTTCGCTCGGGCCCCTCCCGAC
GCGTCCACCCCCTCTCGCCACCCACGCCCGCCCCCAGCCGCTGGGCCTTTCCCAGTGCGG
CCGCCGCCGCCACAGCTGCAGTCAGCACCGTCACCCCAGCAGCATCCGCCGCCTGCACCG
CGCGTGCGGCCCGCCCCGGCCTGACCCCGCCGCCGAACCCGGCGCCAGCCATGGAGCCCG
>FP020610 RPS27L_1            :+U  EU:NC; range  -499 to   100.
AAATCTGCGCCTTGAAAAGGGAAGCCAAAAGGATACGAGCCTCTTTCATAATCTCTCTGG
CACGTATTAATGGTTAATAATACTGTATTTTTTAATACACAAAAGAAGAGAATAGTGGCA
TTGCCCCGTGTGCCCACCCCCAGAGCTAACCGAGAGCGGCCGGGCCAGGGGGCCGGGGGC
TGAGCGGCCCGCCGGGTTCCGGGGTGGCGCCGGCCCCGGTGGCCGCGGGCGCTCCCTCGC
CATGGCCTAAGCCCGAGGCCGCTCCCCAGCCAGATTCTGGCCTCAGGCACTGCAGAGCCC
GCGGCGCTCGCCAACAAGCCCGTTAGACCCACGGGACTTGGCACCCTGGAACGCTCACCA
TCCCCGGGTCTTCCCTGCGCCCTGGACCCGAGTACCCTGCTGCGGCGTCCCCCTACCACC
GAGAGGAGGGCCTAGAGCAGACAAGCCCGCCCCGCCGCTCCTCCCAGCAGCTTCTATCCC
GGAAGTTGATGCCGAGCGCAGATCGCTTGCAGCTTGCTAGCTGTGTGGGCTGGGAGGTCT
GGTAGGGCTGAGCTTGCAAGAGGATCAACATGCCTGTGAGTTGTTTACATCGGGCTCCGG
>FP024595 HCN2_1              :+U  EU:NC; range  -499 to   100.
TCCTGTGACCTTTAGAAACACCCTTTCGTCGTGGAAGTCTTCAAACCTCACAGAAAGCAA
GGAGGCGCTGGCCGTGGCGGCCTCTCCCGTCTCCCAGGCCCGCGTCCACCCTCCCCGCGC
CGGTGCCCTCCGGACAGAGGTGGAAGCCGCGGCGCAGGAGAGGCGGCTCCGGCCGGGCAG
CGGGGCCCGGTGACCTTGGGCGCGTCCTTACACGTCGCGGGCCTCAGTTTCCCCTCCTGG
GGAGAGGCCCGCGCGGGGCTCCGAGGCCTCGGGCCGCGTGACCTTGGGGCGCCCCCGACC
CCGCGGCCCGAGTTTCCCGGCGCCGAGCGGAGGCGGCGCGCGGGGAGGGGGCGCAGCCGA
GGCGGGTCTCCCGCCCCCGCCCCTCCCCCGCCCCTCCCCCGCCGCGAGGCTCCGCCCCCC
GCGGCTCCGCCCCGCCCCGCCCCCGCCTCCCCCCTCCCTCGGGCTCCGGCCGGCGGCGGC
GGCGGCGGCTCCGCTCCGCACTGCCCGGCGCCGCCTCGCCATGGACGCGCGCGGGGGCGG
CGGGCGGCCCGGGGAGAGCCCGGGCGCGACCCCCGCGCCGGGGCCGCCGCCGCCGCCGCC
>FP013810 GOLGA1_1            :+U  EU:NC; range  -499 to   100.
ACTAGTTTCTGGAGCTACTGGCTTGTGAGTGAAGCTGGAGGCGCAGACTTCCCGGGTCAC
ACGGTGGCAAGGCAGCTGCCTAGGGTGCGGCGGGACCGGGCGGCGCGGGGGGGCGCCTGG
CCAAGCAGTGCAGCCCCGGCCGGGTTTGTAGCCAGCACAGCACAGCGGGGCCTGTGGCAC
CGACTGGGTTCTTTTACTTTTGACACGAAGCCCCTCCCACTTACCACGCTCTGCACGCGC
CCCTGTTAAAATAGAAAAAGACCGAGAGGCCTCGGAGACTCAGTCATCATCTGTGGCTCT
GGCCGCTCGCTGACGTGGCGAACTGGGCTGAGGGAGCGCCCGGCTGGGCACCCGAGAACT
CCAGCCGTTCCGGCCCAGTCGCCGCTCAGAGGTGGTAACAGTAGCCGCCAAGGCCGCGCA
CGGGCGCATGCGCGCGTCGGACCAACCCCCTCCCCCCACCGCGCAGTCACTTCCGGCGCG
CTGGGAGACGTGCGGTTCCGGGTCGCTGCTCGGCTCGCCGGCTGGGCGGTGGGGGTTGGT
GACGCGGGCCGGGGCTCACGAGAGGCCCGGGAGGCGGGGCTTTGCTGGCTTCCCAGAGAG
>FP022272 COX4I1_2            :+U  EU:NC; range  -499 to   100.
TTCAATAAAGCTGTCATTGCAAACAAAAACATAAAAGCGTGTTGGACAGATCGTCTGCTC
CTGCTGTTTAATGTCACAGAAATTCGTTTTTTTTTTTTTTTTTTTTTTTTTGAGACGGAG
TCTTGCTCTGTCACCCAGGCTGGAGTGCAGTGGCGTGATCTCGGCTCACTGCAACCTCTG
CCTCCTGGGTTCAAGCGATTCTCTTGCCTCAGCCTCCCGAGTGGCTGGGATGACAGGCGC
CCGCCACCACGCCCGGCTAAGTTTTGTATTTTTAGTAGAGAAGGGGTTTCACCATGTTGG
TCAGGCTGGTCTCAAACTTCTGACCTCAGGTGATCCGCCTGCCTCGGCCTCCCAAAGTGC
TAGGATTACAGGGGTCAGCCACCGCGCCCGGCCCCACAGAAATTCTTTAGCTTTTAAAAG
CCATGGAAACATTCTAGATAAGTTGTTAACCATTAACGGGAACAAATTCTCTTTACACAA
AGCTCAGGCACATTCAATCAAGGGGAGCCAGGCCTAAGATGCATCACACAGATCTGACCA
TGCAACTACCTTTCTACAAGTGTCTGAGCTCCGGGGTGCCCGAGTACCGACAGCCAAAGA
>FP012767 EXT1_1              :+U  EU:NC; range  -499 to   100.
TCGCTTTCTATGAAGTCTTCCTTTCCTCCCTGCTTCCCTCCTTCAAAGCATCTTTCTCTA
GGCGTTCCGGCAGGCAGCCCAGGAGGCCAGATTCTCCAGGGCGCCCGGGGCCGCGCGGCA
CGGGGCCCCTGCCGGTGCCTCCTTCCCCGGCCGCCGCGTTTCCGCAGGCGCCTCTGGTCC
CCGGCACGGCGCAGGCCGAGATCCGGGCCTGGGCGCGCCGAGGGGCCGCGGGGCTCGCAC
CGGGCCGTCCCGCGCTCCACCTGCCCGGCAGCCCGCCGGCAGCTTGCAACCCGGGAGCCC
CGGCTCCCTGCGCCCCCTACGCCCCCAACGCCGCGCCGGCGCCTCGGCCCGCGGCCGGGG
GTTATGAATGGGCGCAGCGGAAGCACCGCCCCCCCCGGACGTGACGCTCGGCCAATGGCA
GCGCGGGCTGCGTGGATGGATGAGGTCAGCGCTGTCGTGTCGGGAATGGAATGTGTAAGT
GTAACATTCAGAACCGGGTAACATTCGGCGACCGAACGCGGCGGTCGGCAGCGTTCGCGC
GGGGGCCTGCGAAGCGCTGCTCGGGGCCGGCACTGCCCGCGGGGAGGACGCGCCGCCGCC
>FP011338 ARPC1A_1            :+U  EU:NC; range  -499 to   100.
GTCGAGAAAGTTCCTGGGGGGCTTCAGGGGCTTTCCACAGAGGGAGCACGGCGGGGGCGG
AGGCTCCCTGCAGGGAGCAGCGCTGAGGTAGACTGGCTCTGACCTTGGCTCTCTGAAGGG
AGAAAAACTTAATCGTTCTTCAGGTCCAAGAGCTCCAAAGACCCCCAATCCTCAGTAACT
CATCTCCTGACAAAAGACCTTGCGAAACTGCCAAAGCGCCACACTTCGGCTCGCGATTGT
GAGGAAATTGGTTGAGGAACGGAGTGGGACGCCCATGCCGCTTCGCCAGCACTTGCCAGG
CGTTCCGTGGGGCAGCATCTCCTCTGAAGGGCCGCCGACAGTACCACGCCAATGGAACGG
CGTACCCTCCTCCACTGCAGCCTGCCTAACCCCGGACTGCGCGCCCGAGCTGTGCGCATG
CGCGGACCGTCCGCGCGGTCGCAACGCGCAGGCGCCGTGTCCACTTCCGGGATCTGTCAG
CCGCTCCCTCTGGGCTTCCGTCCTCCGCCCGCGCCCGACGGAGCCTGTTCGCGTCGACTG
CCCAGAGTCCGCGAATCCTCCGCTCCGAGCCCGTCCGGACTCCCCCGATCCCAGGTAACG
>FP028730 CASK_2              :+U  EU:NC; range  -499 to   100.
CCGCCTCCCGACCGGTTGGAGTGGGCGGAGCCTGTGGTTCTGGAAGCCGCGCCGCCGACG
GGGGAGGAGGGCGTGTCTGCGCGAGGCGGGTGAGCGGGGCTGGCGAGCCGGTCGGCTGCT
GAGGCGTAGGGGCGGAGCAGAAGGCGGCGGCCGCGGCTCCCGCCCGCACAGAGCGCCGGT
CCCGCGAAGCCCCCTCCCACTCCCGGGCGGGCGGTGGCGGCTGCGGGAGGAGGAGAAAGA
GGAGGGAGCGTCTCTGCCGCCGCCTCCTGGTCCCCAGCGCCGATCCGCCGCCGCCGCCAC
CTCCCTCCGCGGCGATCCTCGCTCCATGGTCCTGCCGCGGCCCCCTCTGTAGCCCGAGCT
GCTCCGCGACGCGACGGAGCCGGCCTCGGACAGAGGGAGCGGTCGCGGCCTCGCGGCCCG
CGCGGGCTGACGAGCGGAGAGCGCGACGCCGCGCGGTCCCCGAGGATCCGCACGCCGGGC
AGCGCGGCCCGAGCAGCGCGAGAAGCAGCGGGCGGGCGGGCGGCGCCGGGCCCGGGCCGC
CCTCGCTCCCGCGCCCCGGCCCCGCCGCCCGCGCCGGGGCGGTCGCCTGCAGAGGAAGGC
>FP009498 C6orf48_3           :+U  EU:NC; range  -499 to   100.
TCATGGCCAAGATTCCTAATCTTTTGTTCTGTTTCATTTCCCCGTTAGGAGTTGTAAGAC
GTTCATCGCCGTGTTATCCTTGAGTAAAGGTGAGTATTAGGTGCGAGAGCCTTTTGAATG
CCTCTTCGGAAAGCTTTGTTCCCAAGCAAGCTTTCGTTCATGGGCATTATGCGCCTCCCT
GCCCTTTTTTTTTTTTTTTTTTTTGAGACAGTCTCGCCTTGTCACCCAGGCTGAAGTGCG
GTGGCACGATCTCACTGCAACCTGCGCCTTCTGGGATCAAGCGATTCTCCTGCCTCAGCC
TCCCGATTAGCTGGGATTACAGGCGCATGCCACCAAGCCTGGCTAATTTTTTGTATTTTT
TAATAGATAAGGGGTTTCACTGTGTTAGCCAGGATGGTCTCGATCTGCTGACCTCGTGAT
CCGCCCCTCTCGGCCTCCCAAAGTGCTGGGATTACAGGCGTGAGCCACCGCGCCCGGCCT
TTTTTTTTTTTTTTTTTTAAGACAGCCTCCCTGTCACCCTGGCTGGAATGCAGTGGCAAG
AACACAATTCAGTGCGGCCTTCAACTCCCGGGTTTAACCGATTCTCCCACCTTAGCCAAT
>FP009642 RP3-329A5_1         :+U  EU:NC; range  -499 to   100.
GAGGAGGAGGAGAAAGGCGAAGAAAAAGAGCCTGAGAGACGGAGAAAGAGCGAGAGAGGA
AGAAAGAGAGGCAGAAAGGGCGTGTTTCTGGCGCTGCGTTTCCCCTCCCCTTTCTCAGGT
CCTTCGCTCGGGCTCTGCGCGCTCTCCGGCTGCAGCTCTCTCCCGGCGAAGCTGGGAATT
GGGTGGGATTACACGGAGCAGCCCCGCCGCCGCCGCTGGCAGAGGCCGGCTTGGAGAGGG
CGGGGGTTCCCCTCCGTCAGTCGCCCCTGGCGCCCCTCGCCTCGTCGCACTCTCCGCCTC
GCTCTCCCCGACGTCCGGCCAGGAGGAGCCGGTAGCATCGGGAGCCTCGCGCCGAGGGCG
CCGCGGTCCGCGCCCCGCGACTGCAGCCCCCGGCCTGGCCCCGGCGGGGCGCCCCCTCCC
CTCCCCCTCCTGCGAGCTGGGATCCGGCCGGCTTCCGCCCTCCCCTGGCCGCGAGACCGG
CCCCGGCGGCTGGGCCGCCAGTAGCTCCAGCCATGGGCTCGGGGCGCGTACCCGGGCTCT
GCCTGCTTGTCCTGCTGGTCCACGCCCGCGCCGCCCAGTACAGCAAAGCCGCGCAAGGTA
>FP000415 PNRC2_1             :+U  EU:NC; range  -499 to   100.
TGGGTGTGGGAGAGAGGCGACCCAGAAGCCGAGGCCCGAGGCGGGAGGGGGCTGCGCCCT
GGCAAGAGGCTTTCCGGAGTATCTTCCATCTGTCAATACAGGCTACAGGACTCAGTGGCC
CTAATTCGAGAACCAAACGTCCCCCGCCGGTCAGTCTTTTCCCCCAGGGCAGTCCCAAGG
GCGGCGAGCCCGCGCGCACGAGAGCCGAGCGGTAGGAAGAGCCGAGAGCTAGCGGCCGGG
GCCTCGGCGGGCCAGGGGCGCGGAGAGGCCGCCGGAGAAAGGACTAAGACACCGGTGGAC
CGAGCAGTTACTCCCGGCATGCTCCTCCTCCCCGGGCAGATTTCAAACCCTCTGCAGCCC
CACCTCCGCGCCTTCGCCCCCGGCCAGCCCCAGCAACAGGCGGCGGCCCGCTTCTCATTG
GCCAGGCCCGCGCTGTCGTGTTTTGATTGGCCGCGGAGCCTCCCGGCCCTGCTTCTGCAG
TCGCTGCCGACTCCATTTTGTCGGTAGAGGCAGAAGGAGAAGGTCGGGTTGTAGAAGCTG
GGGTGGCCGGCAGCTCGCTCATCGGTGTTCGTGGGCTTTGTCGGTCCGTGCCTCGTCTCT
>FP024919 CERS4_1             :+U  EU:NC; range  -499 to   100.
CATCTCGGGCAGAAGAGGGGACCTGGGAGGGGGCCGGGGAGACAGACAGCGAACAGGGGT
GAAGCCGGGGCCGGACGGAGCGCGCAGCGGACAATACTGGGTTCAAAGGGGAGAGATAAG
GCGCAGACTAGAAACGCTAGGCTGGACCCGGGCCAGGCGCGCCGCGGGGCAGAGATGGGC
GGAGCGGGAACGGGGGCGGGGGCGAGAATGGGGGGGCGGGGACGGGGGCGGGGATGGGGT
GCGGGTGCGGGGTCGGGGGCCAGGGAGAGGCCTAGTTGCGTCGAGGGGGGCAAGCGCCTG
GAGGACCCGGCGCCCGCTCCAGGCCCTGCCCCTCCAAGTCCCCCGCCCCGCGCCAGGCCC
CGCCTCTCCAGGGCCCCAGCCCCGCGCCAGGCCCCACCGTTCCGGGGCGCGTGCCCCGCC
CAGGCCCCGCCCCCACGGCCCCGCCCCGGGCTCCCCCCACTCAAGCCTTTTTTCCCCTGC
TGGGGGCCGAGGCCCGGCCAGGAGCAGAGTCCGGCTGCCTGGGGCGGGCGGCGCGTGTCT
GCAGCTGCTCCGGGTAGCCCGCTAGGCGCGCCGTCCCCAGCCCCGCCGCCGGCCCTCGGT
>FP021499 ACSM3_1             :+U  EU:NC; range  -499 to   100.
AAACAGTGACATAAGTGAGGTTTCTGACAACTGACTTGATGACCTTCCTACCACTGGCTG
CTTGTCTCTCACCACTTGGGAGTGAATGGCATTCTTCTACCTGTGGAACAGGAATTAAAA
GAAATTAAAGAATGTGTAAGCAAAAACTCAGTTGTATGTAAGAAAACCCAGTTGCCCCAG
AGGAAGAGAAAGAGGTGGAGTCCTTTAAAAATTAACTGCCTGTTTCTCTGTCTGTGGCTA
GTGAGCCTTATCTCTCCCTTTCCCAGGCATTGTGAAGACCCTGTTTCTCTAGCTGTGCAG
CTGCAAGGTCACTAGACAGATAAACCCAAGTTGCAAAACATGTTTTTCCTTGAAAAGTAA
GAAATGATGTAATGCATGTCTCAATTGAATAACTGTCTTTGTTTCTCACTTCTGTAATAT
GCTTCCCCCTGAACAGATCTCTCCCTCCCCCCTCTCCACCCCCAAAATGCTTAAAAGGTA
ACCTGACTCTTTGTTCTGGGCTCAGTCCTTTGGATATTAATCTGACTGGGTTGGCTGGTG
CACCTAAATAATACATATATCCTCCTCAACCCCATCGGTCTCTCTGATTCCTAAATCATC
>FP016804 C11orf52_2          :+U  EU:NC; range  -499 to   100.
GTGTGGTGCCTCACACCTGTAACCCCAGCACTTTGGGAGGCTGAGATGGGAGGATTGCTT
GAGGCCAGGAGTTCGAGACCAGCCTGGTCCACATAACAAGACCCCCATCTCACATTAATT
TAAAAAAAAAAAAAAAGACCTTGTCTCTAAAAAGATTTTTTTTTTTTTAATTAGCTAGGC
ACAGTGGTGTGAGCCTGTAGTCCCAGCTACTCGAGAGGCTGAGGGGGGAGAATCTTTTGA
GCGTAGGAGTTTGAGGTTGCAGTGAGCTAGCCACTCAACTCCAGCCTGGGTGACAGATTG
AGACCCTGTCTTTAAAAATAAAAGAAAGAAAGAAAATAAGATGCTTTGTAATAATAACAA
CAATGCCTAACTCTTACTGAGTGTGTCCCATGTGCCAGGCCCTGCACTAGAGCTTTATTT
TTCACCACAATCCTGTAAGATTGTCACTCTTACCCATGTTTCATAAGAGGAGGAGTTCAA
AGTCCAGGGTATTCTCTGTGGAGTGCAGAGCTGAGTGGTGGGCCCTGAACATCCACTTAA
AGGACAATAACCAGGCATCCGAGGAAAACACTAAAAATGGGGTGAGAGAACTGAACACAA
>FP025992 HIF3A_1             :+U  EU:NC; range  -499 to   100.
TGGGAGTTGGGGGGTGGGGAGGAGATGTGGGGTACTCTGTGAATACCTTAGAAGGGATAG
AGAAGGCAGGGCTAGGGGTTTGGAAGGGGTGGGATTGGAGGTCAGAGGGGCTCAACTGGG
GTTAGGAAATGGAAAGGTGAGAAGAGGTGGGGGTTAGAGGCTGGGGACTGGGGTCCAGAG
AGCAGAGTGAACTGAGTGGGTTCAGAAGAGTACTGGCGTTGGCACTTCAGAGGCTGGACT
AGAGAAGGCGCGTTCAGCCGACGGTGCGGGATACACTGCCGAGGAAGTCCGCGGCGAGGG
GCGTGGTTGGGGGGTGTGTATTACACGGTATCCCCCCCTTGCCTTTCCAAGTCTTTCCCT
CTGGTTCCGCCTCCTTTTCAGGAGTGACATACCGTTGCCCAATCAGAGCCTCAGGCCTGG
CGTGGCACAGCCAACCGCGCGGCGTGGGGAGGAGCTGGGGAGGGGGCTCGCAAGGCCGGG
GAGGGGGCTAGGGGCCTCCGAGGGCTCCGGAGCGGCGACTGGCGAGCCATGGCGCTGGGG
CTGCAGCGCGCAAGGTACTGAAGTTCGGGGGCAGGAGTTCTGGGAATTGGGGGGCTCTCC
>FP029403 SPANXC_1            :+U  EU:NC; range  -499 to   100.
TGGTCTTCGAGGTGCATGTGAAGGAACTGTAGGAGGGAAATGGGATAATTCACATCTCTG
CCAATAAATAAATGTAGCCACACTAGCTTGGGGGATTTGAGGTGAGACATCGAAAATACT
AAGTCATGGTGAGGGCTGGAAGACAAAAGAATGAATCACTTAATAGGAATGGCTGTGGGG
AAGGGCTTGAAGGAATCATCCTCTGACTTCCATGTGAACCGTGAACATTAAACATGGAGA
AATGAGGAGCGGCGGCAGATCGGTTTGGGATGCATCTTCAGGGGATGCTGAAACAACAAC
AGCATTTGGTTTGCTCTACACCCCTGTCACCCCTCGCCCGCAAGCCCAGGGAGTGGTCAG
CAGTGGGGCTTTGTGATGTGAAGCCACCCTAGGGCTGCCATTGGCTGGGACACTGCCTGT
ATGATCAAACAAAGCTCAAGGGTGTGGCTTTGCCTTGTCACCAGGAGGGTATATACAGGG
AGGGCAAGAGCTCCGGGCCACTGCGAAGATTCAAAACCTACAAAAGCCTGCCGCTGACAT
TGAAGAACCAATATATACAATGGACAAACAATCCAGTGCCGGCGGGGTGAAGAGGAGCGT
>FP019969 ITPK1_1             :+U  EU:NC; range  -499 to   100.
GCGGCGGGTGAGGATCTCTGGCCGGGCCGAGTGGCCGCGTGCGCCCCGCCGGGGTCCAAG
CGCGCCCAGGGGTTACGGCCCGGCTGGGAACATCAGAGGGCGAGGACCCGGGCGGGAGGA
GGAGGGAGGAAGGGCTCGGAGGCCGCGCTTCTGCCGCCGCCTGAGGGCGTGTGGCTCGGG
CCCGCGCGGCGGGAGGGCGGGCAGGGCGGGGGCGGTGTCTGCGGAGGCCCGGCTTCCCCT
CCTGCGGGCCCTGGCCCCAGCTCCGACTCAGACTCAGGCTCAGCCGTGCCCCAGCCTCAG
CCGGCAGGCCGGGCGGCGCGGCGCTCGCGAGCCGGTGGGCGGGCGGGCGAGCCCGCAGGC
GGCGGGGGCGTGGGCGGTGGCAGCTTGGCCCAGCCAGTGGCCTTCCGCGCTGAGCGCCGC
TCCCTCCTCCCGGCCGCCCGCCGCGCCCCGCCCCGCTCCGCTCCGCGCGGCAGGACTGCG
CGCCCCAGCTCCGATCCCCGTTCCGCGTCCCCGCCGCCGGGAGGAGGTGCCCACTCGCTC
GCGGCGCGCGCCGGCCGCCAGACTCGGCCTGTGGGCGATTTCCTCCGGACCCAGGCTCCC
>FP002497 SOX13_3             :+U  EU:NC; range  -499 to   100.
AGCCGCGAGCGCCCTTCTCCAGTCCCGGCTTGGAACTGAACTGTGTGAGCACGGGTCCTG
GAACCCGGGCCCAGAACCGGCGAGCCCAGGTCTGAGCCCAGAGCTCAGCGGTCAGCCTCG
TAGGCCCTGACTCGGAATCGAGCCGAGGCGCTGAGGTTGGAGCCGGAGAGCGTGAGAGCC
GAAGAGCAGGGAGGGCGGGCCGGCTGCGCGTCCGACGAGTCGCAGAGCAGGACCGCGGAA
GGCAGGGAGACGGCCGCAAGCCCAGGGCAGAGGGCAGAGGGCAGAGAGCGGCCTGGCTCG
GCGGAGAGGGCGCCGCCCGGCCGGAACCAAGCTCGCCGCCCGGGACGGCGGGCCCCGTGG
GGCGCGGACCCAGGGTGGCCGTGGGTCCGCAGCGACTCCCCGGCCGACGGCGGGGGGCGT
GCCCCCTCCCAGCCCAGCCTCCCCAACCCGGCCCGCCCGCCGCGTCGCGGGGGCATGTGA
GCGGGAAGCCTAGGCTGCCAGCCGCGAGGACCGCACGGAGGAGGAGCAGGAGCGCGGAGC
CGCGAGCCCCGAGCCCCGAGCCCGGCGCCTGGCTGAGTAGTAAGTGCACCCCTCCCCGCC
>FP009379 DDR1_1              :+U  EU:NC; range  -499 to   100.
CCGATCCCAGAAGTAGGAGGGGCGTCTTCCCCTCGTGGGCCCTGAGCGGGACTGCAGCCA
GCCCCCTGGGGCGCCAGCTTTGGAGGTTCTCGTTTGGGGAAGCGGGGGTGGGCTGCGAGT
GGGTGGAGGGGGCTGGGCGCGGAGCCGGCCGGAGGCAGCGGCGCGGGCGGCTGGGCGGCC
TGGGAGCGCCCAGGCGGGCTTGGCGGGCGGGTTACCTGGGGGAGGCCGGGCCGGGCGCTA
GCGCGCGGGGTGGGCGTGGCGGGCGCGGGGCCTGGAGCTCGGCGCCGGGCGTGGGAGCCA
CTGGGACTACTGGGTCCGGGAGGGGGAAGGGAGGGCTGCGAGCCCGAACGCGCGGCGAGA
AGGCCGAGGGGAGGGAGGGGAGCGAGGAGCGGGAGGAGGAAGGGAGGGAGCCGAGGCGAG
GGGGAGGCGGCGCCTGGGCCCGAGCCGCCCCAGCCCTGGCTCCTCTCCCCGGAACAGGCC
CCCGACAGCTGCTCTCGGGAGCCGCCTCCCGACACCCGAGCCCCGCCGGCGCCTCCCGCT
CCCGGCTCCCGGCTCCTGGCTCCCTCCGCCTCCCCCGCCCCTCGCCCCGCCGCCGAAGAG
>FP022340 ZNF276_1            :+U  EU:NC; range  -499 to   100.
GCCGGGCCTCTTCGCCGTCTTGAGACGGGGCTGGCGAGAAGGGCCCCTCACGGAGTTGCC
ATGGGCGTCTAACCGCGGCAGCCAGGCCCCTCTCTACGTGAGACCCCGGCCCCCCTCCCC
TTTCTGCAGCCCGCCCGCCACCTGCGCGCCGCGTGGCCTCCGCCGGCGCCTGCCCGCCCC
GCGCCTCCGTCTCCCACGGTAAGAGGCGGTGAGGGCCGCGTCGCCTCTCCCTGGAGGACT
CGTCGTGAGGTGTCGGCGAGCCCCTCCGCCCACCGCCCCGCCCCAGGCCAGCGCTCCATT
GGCGACAGAGGCGGGCACGGCCGCCCTCGGGCCCGAGAGGGGAGCGGTACGAGCGGGGGC
GCTGGCACCGCGGGTGGAACCTCGGCCGGCGGGGTCCCGCCCCTGGCCCCTGGCCCGCCC
CGCCCGCCTCGCTTTGCTTCTCGCTCCGCCCCTCCCCCGCCCCGCCTCGCTTCCAGCGCG
CCGAGCGGAGCCTAACGCCGGGTCCTCTAGGAACCTCGGGCCGGGCAGCACCCGCGGGAT
TCTGCTGGCGTCCTCCGCTGCCATGAAGCGGGACCGGCTGGGCCGCTTCCTGTCTCCTGG
>FP000719 SMAP2_2             :+U  EU:NC; range  -499 to   100.
CCTACTTGCTCTTCATCTAGTTCTCTCTTACTTGTTCTTAGATGACATCTAAACTAGACA
TCTAAGCTAGACATCTAAACTCTTCTGGAATCCTGCCCTGTCACTCTCCCCCGGGCCCTC
TGGTCCCAGTCTGGCTATGTGCCCCCTCCATTGTTCTCCTGTCAGGGTGTATTGTATGCT
ACCGGAACGATTCATTTATTTTTCAGTCTCATCTACTAGATTATAAACTTTAAGAGGGCA
GGGGCTGTATCTGCCTCACTGTTTATCCTCAGTTGCTTAGCAAGCGTCCAGTATGAAATA
GAAACTGAGTATTTGCTGAGAAAATAAATGGGCAAGATTCCTTTGAGCTCACACAGTCCG
TTCTGTGAACCCTCATTGCATGATTTGCTGGAGGATTATGGCAGAGACGTCCAATGCAAT
CATCATGATAGAGGAAGTGACTTGGAGCTCAGGGTGGGGGCGGCAGAGGGAGAGAGTCGA
GCAGCCAGACCATTGCCTCACTAGTGAATGGCAGTGATTCCAGTTCATTCCTAGCTCAGA
AAGCAACGTTTTGAGCCACAACTGTCACAACTCCAGGTTAGTCCCTAAGAAGATTTCTTT
>FP019040 TBC1D4_1            :+U  EU:NC; range  -499 to   100.
AGAGACGCCCGGGAGGAGACGGAGATCGCGGCGACTCAAGAGAGGCCAAGTGGGTCCGGG
CAGTGCCCGCGCCAGGCTCTGAGCTGCAGCCCCAAGGGCGGGGGTCGAAGGAAGAGGCGA
AGAGGCGGAGAGGCGGCTTCACGGATAAGCTTTTGCAGGCGACGCTCTCCGCCCGCCGGA
CGGGAGGCGGAGTAGCAGCCCGATTAAAGAAGCAGCCTGGAAGGAAGGAAGGAAGGAGCG
AGGGAGGGACGGGAACGGCAGGAGGAGGAGCAGCGAGCTGGGCTGCAGCTGCGGCGGGAG
GAGGAGCGGCCCCCGCGAGGCCACGTTTTGTTTTTGTTATTTTCCACTGGAGTAGTTGCC
GGAGCCTTTCCTGAGGACTGACCGCGCCGCAGCCCTGCAGCCCCGACCTTCCAGGTGACA
GCCGGTCACCCTGGTAGGAGTCAGCTCCGCCCCAAGTCACCCCCTCCCGCCCACAGCCCC
ATTCCCCGCCCAGCCACCCAGTGTCTGCCCCAGGCGAGCGCGGCGGCCGCAGCGGGGCTG
CAGCGCTGGAGCCGGCGGCCGCGGGGACCCTCGGCGTGGTCCTCTGACCCTGCAAACCCG
>FP023101 TBC1D3B_1           :+U  EU:NC; range  -499 to   100.
TATCCAAGGGTCATGGAGAGAAATACCCAGTTAAAATATCAGAAATGAAAAAGCGATACC
ATTAGATACACTAAAAAGACCATTAGGTAATAGTATTAGCTTTTGTATTCTGAGATCCAA
CAGCAGCAGTCACTTCCCTCCACCCCTATGTGTATCCCAGGACCACCCTGGGCGGGGAGG
GCTGAGGTTAGGGAGCAGCCATGGATGCTCTGATGCTGGCCCTGGGCCTCGGGGGTGACA
GTGATGAGGAACTGGGTGCACACATGAGTGGGGCAGCCGGGCCTGGCCAGAGAAGCAACA
CACATGTGCACAGACATGTTTACCCACATACACGTGTGCACGCACGTGCACAAACACGTT
GCAGGCAGGCATGTTGACGCCTCAGGCAGCGGAGGACCCTGACTCTGGGTGCTGCTGACC
CGGGCAAGGCCCCACTGTGATTCGTGCCATGACCTCAGAATGTCACTGGTGCTTAGCACC
TATCTGCTCTCTGGCCTGCCTCAGTGGTCTACAGCAGTTACACACAGGCAGTGGTATCTG
TGAGCAGCTCTGTGGACTCAAAGGTTTTCTCCCTGAGAGGCATGACCCAGGCCAGCTGAT
>FP016160 DNAJC4_5            :+U  EU:NC; range  -499 to   100.
CGAGTCCGCAGGCTGGGGGACCGGAGGCACCAAAGGCCAATAGACATGTAGGGGCGGGGT
CTCCACCGATTTTTTTTTTTTTCCTGACAGGTGGACGTGGTCTTGGCATCCACGCCAATG
AGAATGTGAGGGCGGGGCCTGAATAGACGCAGGAAATGGCGACGGCCGCGGGTCTGTGAG
CAGCGGGGGCGGGGCCTGGTTGTGGCCCCTCCTTCTCCCGTCCCCAAGTTCCCTGGGTGG
GAACGGGGTCTTGGGGTCCCTGGCTGGGTGGCCAGACCCCGAAGCCAGCGCTGGGAAGGG
CTGCGGATGCCCGGGTCAGAGGAAGGGGCAGGTCCAAGGACACGCGGGTCTGGTCCTGGG
CAAGAACCGCCCCCTCTCCGGGCCTGCTTCAGTCTTCCTTTGCAGAACAACGGGCCAGGC
CCCTTCCCTCTGCCCCCGGGTGCTTGAAGTCTAGCCCCATCCTGGTCCAATGCGCTCTTG
GTAGCCTCCTTTCCCAGCTGCCCGCCCGCCGCCATGCCGCCCTTACTGCCCCTGCGCCTG
TGCCGGCTGTGGCCCCGCAACCCTCCCTCCCGGCTCCTCGGAGCGGCCGCCGGGCAGCGG
>FP001590 POLR3GL_3           :+U  EU:NC; range  -499 to   100.
AGGCTAGAGTGAACTGTGATTGCACCATTGCACTCAAGCCTGGGTGACAGAGCATCTCTA
AAAATAAAAATAAAGAAATGCAGATAGAGATAAACATCAAATTGTCTTAGGGATGTAGAG
TTTTGTCCAAAGGTGTCAGCACTTTCTCCTTTGTGCTAAACTATATTGTAATTATCTGAC
CTGTTTGGGGGACCATGTCTCATTCATGTTTATATTTCCAGAAATTCTCTCTCTGACACT
GTGCCTTCTCAGTCAAAATTTGTTGAATGACATTAACTTTTCATGTCCCAGAGATAAAAG
ATTGAATGTCTTGTACCTCCTTGGCTTCCTGTCCATTCTACTACATTTCTTTTTCTCTTT
GTTTTTGTCTTTATTAGGTTTATTCACTGGATCTCTGAATACCCAGGCCCCCTCCACCAT
GGCCAGCCGGGGTGGGGGCCGGGGTCGTGGCCGGGGCCAGTTGACCTTCAACGTGGAGGC
CGTGGGCATTGGGAAAGGGGATGCTTTGCCCCCACCCACCCTGCAGCCTTCTCCACTCTT
CCCTGTGAGTCTCTCCACTCCCTTCCCAGACTCTCATGTGCCCCTGGCTGACTGTACATG
>FP006982 SMR3A_1             :+U  EU:NC; range  -499 to   100.
TCATCATATTTTCATTTAATTAAAACTCTCAAGTTAATAACAACAGGGACCACATGATTT
TTAAAACACGGTTGTTCTCAGTTCTTCACTGACAAAAGGGAACTTCCTATAGAAAATACA
AAAGATGGCCCATTAAATAAAATAGAAAATACAAAAGATGGCCCATTAAAATTACTCGGG
ATAGAAAAAGTTGGTGCTTTTTCTTTAAAATAAAGAGGAAATGGTGCGCCACAGGCCCCA
GATTGTTTCCCTGAAGTGAGAGGATATTATTTGTTGAATCTGTTTCCCCAGGAAACAACA
AATATTGAACAGGTCAATGCTTTTCAGAAATGAGACCCAAAAAATGCGGAAAAAGACTGC
CAAATTGGCAAGAACAACTTTCCTATCTTTGTTTGAAGAGCATCAGCCCAGAAGTTATTT
TATTTCCAAGTAGCCTTTCTTTTACTGCCAACAGAAATCTTTTGCAATATATAAGAACTG
AAGTTTCTTGTCTCTTTTCACCTTTATTTTCTGTCTTTCAACTGGCAAGAGTCATTTTGA
CCAGCAGGTTAATCAACTCTAAGACAGATCCTCACGCAAAGGTATGTACCTGGAAATATT
>FP027667 CBS_1               :+U  EU:NC; range  -499 to   100.
GGCCCCCCACCCACCAGGACGCACGTTTCAAGCTCATCAGTAAAGGTTCCTTAAATTCCC
GAAGGGCAAGAAGTTAACCAAGTAAAACAGCATCGGAACACCAGGTAGAAGACACCACCG
GGGTCCGCGGGTGGGGGTGGCTGGAACCCGGGGCGGGCGGGCTCAGGCGAAGAGGAAGGC
GGGGGAGGGGGCGGCGACCCGGGTCTGCGGTTGAATCAACAGGGCGTGGGAATGGGGCGG
GCGGACTGGGGTGGGGGCATGCCGGGGTCCCGGGGAGGGCGGGGGTCGGGCAGGCCGGAG
GGTCCCAGGCTGCGGCGGGGTGGGGAAGGGGTGGGGGGGAGGGGCCCGGGCTGGGTGGGG
TGGAGGAGGGGCTGGGGGGGCGGGTGCTCTGCCACGAGACATTGGCCGGCGCCGGCCTCC
GCCCCCGCCTCTCCGCCAATCACCGCCCGCCTGCTCCCCTCGCCGTGGGTCCCCGCGAGG
CCGCCACCCCGGGGTCGCCGTCTCCGCCTCGCCGCAGTCGGGGCAGCCGCTCGCCCCTCT
TTTCCATGTATCCGTCCAGGTGAGATCCGGCCCCACCGAGACTCGCTCCCCTCTCTGGAC
>FP019594 KTN1_1              :+U  EU:NC; range  -499 to   100.
TTGTAGCTAGCGTTGCCCGAAGGAGATTTCAGAGAGATCCCCTGGAGAAAGGGACGGGGG
ATGTCGTTTTCCAGTAATTTCTGGGGGAAATCTGGGATAGTCAGGGGGTAAATCTAGTGC
CGTTTGCTGAAGTTAAAAGGCGTGGGGAGCCAGGTGGTGCCCTGGAGGGAGGGCCGCGCG
AGACGAGACCAACCTTCGGGACAGGGGAGAGCGGGGCTACTGAACGCAGGGGATTCCGCT
GAGCCTCCAGCCCCTGAGCGTCCACCTTCGGCCCAGCTGGGGGACGCGGTCTCGGGAAGA
AAGCCCGGAATCCCGAGCCGGCCAGCCGCGAGCAGCGAGTACCGGAGCGCGTGGGCAGGC
GCGCGGAGGCAGAGGCGGGCCGGCGGCTGTCCCTTTAAGGGGCCGGTCTCCCGGCGCCGC
CGGCCCAGACGCCAGGACGTGCCGGGTCCGCCCCGCCCCGCCCCGAAGCCGCCCGTTTCC
TGCCGAGCGGCGCGACGGCACCTGAGCGACTGCGGCGGCGGCGGCGGCGGCGGCGGCGCC
TCGGAGCGGGCGGCCCGGGCTGTAGTGCCGGCGCCGCCGCGTCTTCCCGGTCTCCTTTCC
>FP018058 CTDSP2_2            :+U  EU:NC; range  -499 to   100.
CGTGAGCCACCGCGCCTGGCCTCGACGGTTGTACTTTTATGTGACTTGGTACGTCCTTGA
TTCTAGGGCTAAGCAGGGGGGTAAGGTAACTTCCGATCCGCCCCATCCCCTGCTGGAGTC
AGGTTAGGCTTAGCGGCTTGTCTTGGTCACCCCTGAAGGGGGAAACCTTTCCACCTTCCC
CGAGTGCGCCCTCCGAGAAAAGAACACCCCAGCACAGAGCACCAGAACGTGAGCTTCGGA
GCGGCCTTTTAAATAGTTGGGAAGGGGGTGTGGCCGAGGAGACTGGGAGGCCGCAGTCTG
GCGCGGGGGGAGTGGCCCGGGGGCGTGGCCGTGGCGCCTGGAATGTTGTTAGGTCCTCTC
ACCGCATAGTAAGGAGGGGCCACGCCCCTTTTCTCCAAGAGAGCCAATCGGAGCACCGGA
ACGGTTTCAAGTCTCCCCCGCCAGCCTGCCCGCCCGCCACCCCACCCCCCTTGAGGATTC
GCTTTTTCCGTAACAAAATAGCAAAGCTCCCGACTGTCCGCAGCCCCGGCCGCTCACAGA
TGGAGGGTCCCAGGGCCTAGGACGCAGCCCCCAGCGGGAAGCTCCAGCTGGCCGTGAAGA
>FP017514 TMTC1_1             :+U  EU:NC; range  -499 to   100.
CGCGGGGCGGGTGGAGAGCGTCTCTCCGGGCGCCGCTGCTGTTGTCCCGGGTGCTGAAAA
GCCGGGAACTTCCCGGGAAGCAGCGGCACTTTTCTCCCTGGAAGGTGGGTGTGGGGGTTC
CAGACTGCGCACCTGCTAAACCCTCCTGGGTCCCCCGGGAGGGGTCCGCCAGATGTGCCC
CTTCCCAGCCCCATTCGGGGGAGAAGGATGGGGGCGGGGGCGTGGGGGTGAGCACAGCCG
GACACCGCAAGTGGGAACCTGGGGTGTCCTTCCCCGCAGCTCCCGGGCAGCCGCGCGCCG
CGAACCCCGGTCCACCTGCAAGCAAGGCGGGCCGGGGGCAGAGGGCGCCGGGCTGTGCGG
GGGAACCGGCCCGCGTCCCGGGATTGGGGGGCGGTGGAAGAGAGAGCGAGCGGGCATGCG
CAGTGGGGCGGAGGAGGTGGCGATGGCCGGGGGAGGCGGGGGGACTGCTGTTTATTTGCA
GCTGGGCCAACTCCGCGGCGCAGGCGGCGGCGGAGCGCGGGGAGCTCGCGGCGGGTCCAG
CTGCCGCAGCACCATGCCCGAGCCCCCCTCCGGGCAGACGCCGCGCGCCGCCGGGGCCCC
>FP026998 MYL9_1              :+U  EU:NC; range  -499 to   100.
CAACCCCGCTCTGGCGGGCGACCGCTGATGTGGACAGAGCGAGTCACCGGGCGTAGGGGT
CCCTGGGAGCCCCCCCACCCACCGCCTCTGCCCTCCCCACGTCGAGAGCCGTTGCCCGTC
AGGGGAAGCTGCACTCCCACGGCCCATACAAGTGGGAGGCCTCTGGGGAAGCGGCCCTGG
ACATTCCGTTTGCCTCTCTGGAGGGGAAGGGGTGGCCCAGAGCGAACCCCCACACCCCCT
CTCCCATTGCCTGCTCACCCCATCACCTCCCCTCCCTACAAGGCCCTCTGTGCAGCCCGG
GCTGGCACAGCAAGGAAGGGGGGCTCACCCCAGAGCGCCCCCGCCTGCCAGCCCGTGGGT
CGAGGCCAAATAAGGCCGGACGGCAGCCGAGGGCCCCCGCACCCCGCCCGCGGCCCCGCC
CCGCGCACATTCTTCTGCCTTGTAAGGCCCGGCCGCCACGCCCCGCCCCCGCCTGGAGTC
CAGACCCGACGGCCGGCCCAGTTCCACGCACCCAGCGAGCCCAAGCGCCTTCTCCGCACC
AGGTGGGATCCGGGGCCCCGGGGGTCTTGAGGACAGGCCTAACGGCCCAGGGCTGGAGAT
>FP015093 VTI1A_2             :+U  EU:NC; range  -499 to   100.
CAGACTACCACGCAGCAGACGCTGTTGACTTGTGCCTCAGTTTCCCGCCCGAGTCATGGA
GCAGAGGGCTTAGAAATAAATCCTCACCCAAGGAAGAAATATCCTGGTAAGCCAGGTTGG
TCTCAACATTCAGGAGAGCCTGCTCCCACTCTGGTGGGACAAAGACCACCAAAATCGTGC
TTATATTCCCTGCCTTGACTCCCACCTCAGTGTGGTCCCTGGTGTCTGCTCCTCAGCCAT
CGCATATCCGGGGCGGCCTGGGCTCACCCGGAACAGATTTTTTCCTCCTTGGATGACTCC
GTCATGGACACCTCAGCCCAGGACAAGCAGAGAGCAAACCCTGGCAGCGAGAGGCTGGAG
TGCGGGACCTGCTACAAGCCGAGCACCTCTCGGCCAGCGCCCTCGCCAGGACTCTCCCGC
TCAGGCCCCCTGCGCAGTCTCTGTTACTGTCACTTCCGGAGGTTCGCCGCCTCAAACCTC
CCTCCGGAAGCAAGCTGCTGTGCCTTGTAGCGTGTGGATCCGGAGCCGATTCCCAGAACA
CGAAGGGGGGAAAAAACGCTTCTAATGATCCCTCAGAACTTGCATATTTTCATACGCTTT
>FP003483 MPHOSPH10_1         :+U  EU:NC; range  -499 to   100.
ACGCTCCCTGTCCCATGGCGAAGGTCGCCGGTGCCCGGTATTCACCTACGGCATTCGCGG
CTGCAGCCTTCAGCACCCGCGCCATTTTGGAAAGCAACCCGCCACGTCAAGACTAGCCAC
GGAGGTTGAGAGACGCGCGGCAGAGGGCGGGGCGGGAGGCAGAGGGGGCGGGGACAGAAA
GGTCAGGGGCGTGGCGAAGGTCGCTGCTTTCCTGCTACAACGGGCCTACTTTAGCTAAAA
CAGAAACGTAAGGCCAGGACGGGTCACCCTTTGTGGGCCCCTGAAAAATACAAAACGAAG
TTTGGAGAGAGTTGAAAGGCGTTTGGGCTGACCATGGAGATTTTTGTTTCCCACCCTCCT
GCGAAAGCGCTCGCGCTGCCATTGGCTCTGGCTGAGGGCGAGTCCGGAACCTGTGCGCCG
CGGAACTTTCGGCTCTGAAATCCAAGTTGCGCTGGGCGCATCTTTGCCGCGCGGTTTCCG
GGCGGCTCCCTTCCCTTGCATGCTGCATTGTGTCGGGAGTTGCTGACAGCCATGGCGCCG
CAGGTCTGGCGTCGACGGACCCTGGAGCGGTGTCTGACGGAAGTCGGCAAAGCCACGGGT
>FP020957 NTRK3_2             :+U  EU:NC; range  -499 to   100.
TGCATCTTCCTTCTCTTCCTTTCCTCGGGCTCCGGGTGTGTGTATGTGTGAGAGTGAGTG
TGTGTGTTTTGCAGGTGCGTGGTGTGTCCGTTTTAATTCTGCCCAGTAGGTGGGACTTGG
TGACTTTAGCACCATTTTTTCCTTTTCCTTTTTTTTTTTTGCCTCCCCACCGTCTGTTGC
AACCCTGCAAAGTCTCGGAGTCGGAGAGCGCGCCTCGCTTCCAGAGCCCCCGGACCCGGC
GAGTCAGCGATCGCCGAGCCGGCCACCATGCCCGGCAGACCGCGCCACTAGGCGCTCCTC
GCGGCTCCCACCCGGCGGCGGCGGCGGCGGCGGCGGCGTCCGCGATGGTTTCAGACGCTG
AAGGATTTTGCATCTGATCGCTCGGCGTTTCAAAGGCAGAGGCCCCCCCTCCCCCTTCCC
CCCTCCCTCGCCGTCTTTGTTTCCTTCCCCCCCTGCTCTCCCCACTCCCCCCACCCCACC
CCCCTCTCCTCTCCTCCTCCTCTTTTTTAGAAGCAGCGATCGGAGATGGATGTCTCTCTT
TGCCCAGCCAAGTGTAGTTTCTGGCGGATTTTCTTGCTGGGAAGCGTCTGGCTGGACTAT
>FP017912 PYM1_1              :+U  EU:NC; range  -499 to   100.
TGTTTTGTTTTTTAAATGGGACATGCTGCCTAGTGTTGGAGGTAGTCACCAATACTTACC
TCCTGCCTCCTCCCTGGTTCCAGGGGTACTGCTGGACATTAAACTAAGCCAAAGTGGGGA
TATAAGCAGGAAGGTAAAAGGGTTGATAAGGAAAAAGCTATATGAGGGTGGAGGAGGGCA
GAGTTGACACCTGAGGAGAGGAACCTGCAGCCGGGCTCCTCTCAGGCTGTAGGGGAAACA
AGTTTAACAGGACTTAGCCCTGAAGGAACAACAGTTGCTGAAATGGGCGGCGGAGGGAGA
CCATATGGGTTCGTCTGCAGAATAGGGAGGTACGGCGCAGGGCAGGACTACAAATGGAGT
GACACTACGGGACCGGATTATTGGCGAGTTGCCCCGCTTTAGATCCTCAGCGGTTGGACG
AGTTTAATTAGAATACTAAGTAGGTCCGCCCAGAAGCTTTCACCCTGCCCTCTGACCCTA
GGGCCCAGCCCGAGGAGGCACTCAGGGTTAGGAGGTCTGGGCGAGAAGCAACTAGGGCCC
TCATCACTTCGCCGCCGAATCCCCGGCGCCGCCCAGCGGGGCAGAGCCAGGCCAGGGCCG
>FP000440 SYF2_1              :+U  EU:NC; range  -499 to   100.
TCATTAGTTTTATAAAGGCAGTTTCAGCCCCCAAACAAGGAGGGGCCCTGTTTAAGGAAG
GGACTATGATCATCCTTGCTTAAAAGTTAAACTATAAATTCTCCCATGGTTAGCTTGGTT
TATGCCCAGGAATGAGCGAAGACAGCCGGCCTGCGAGGCTAGAAGCAAGATGGAGTGAGC
CATGTTAGATTTCTCTCACTGTCTTTGCAAAGGCGGTTTCCAGGAACAGCGTGCAGAATA
GGGGGCTATCAGGCTCCTTTTGGTCATTTCTTCCTAGCCGTCCGATTCTGAGCTCTTCCC
AACCCTTTTCTTGGCGACTTACCTCCCGCTGTCCTGGCCCACGCTACTTTTCGCGGCTGC
GCAAGACCCTACGCAATCCAAAATATTTCATAGCTAAAAGGGTCCCAACTTCCGGAGACC
TCCCGGAAGGGGCGGGGCTTATGGTAGCCCATTCGTACGTATCGGCCCGTTTGTCTGAAG
GTTGACGGAAGTGCTCTATCTTGTTGCCGGAAGTGGGAAGAGAGAAAGGTTGTGATGGCG
GCTATAGCTGCATCCGAGGTGAGTTCCACCCACCGTACACCGGGGGTTTTGTTGGTGAGG
>FP025787 TMEM91_5            :+U  EU:NC; range  -499 to   100.
GACCATCCTGGCCAACATGGTGAAACCCCATCTCTACTAAAAATACAAAATTAGCCAGGT
GTGATGGCGTGTGCCTGTAATCCCAGCTACTCGGGAAGCTGAGGCAGGAGAATCATTTGA
ACCCGGGAGGCAGTGAGCCGAGACTGTGCCATTGTACCCCAGCCTGGGTGACAGAGCAAA
ACTCCGTCTCAAACAAACACCGAAAGCCCATCTCTGAACACTTTTTTCTCTTTGTATCTC
TGGGGAAGCCCTAGGGGCAGGTATTGGCCTTTGAGGGCTATGGAGAGCAGAGCAATGGGG
CAGGAAAGGTGGATGGAGATGCCCACCTGGGCACTTTCCTGTCCGTAGGACATGTCATCC
AGTGACAGTGACTCGGACTGGGATGGAGGCAGCCGTCTTTCACCATTTCTACCCCACGAC
CACCTCGGCTTGGCTGTCTTCTCCATGCTGTGTTGTTTCTGGCCCGTTGGCATCGCTGCC
TTCTGTCTAGCCCAGAAGGTCAGTCTGTGTGTGGGACTTGGAGGGGACTGGGCATAAAAG
AGAAAAATGCACCACAAAAACAAAGAGCCATATACCTGAGGCGGGAAGGTGGAAGGTAGC
>FP024665 C19orf25_2          :+U  EU:NC; range  -499 to   100.
TGGCCGGGCGCGGTGGCTCACGCCCGTAATCCCAGCACTTTGGGAGGCTGAGGCGGGCGG
ATTGCCTGAGCTCAGGAGTTTGACACCAGCCTGGGCAACACAGTGAAGCCCCATCTCTAC
TAAAATACAAAAAAAAATTTTGACGGACGTGGTGGCGGGCGCCTGTAGTCCCAGCTACTC
GGGAGGCTGAGGCAGGAGAATTGCTTGAACTCGGGAGGCGGAGGTTGCAGTGAGCTGAGA
TCACGCCACTGCACTCCGGCCTGGGCGACACAGTGAGACTCTGTCTCTAAAAAAACAAAA
CAAAACGAAATAAACAGGAGAACTTTATGGTATGTAAACTGCATCTCAATAAAGCCCCTG
AGAGAGGAAAAGGGCCCTCTGCTCTTTCTGCCTTCCCAGGCATCAGCGGAGAGGAAAAGG
TGACCTCCAGCACCGTCCCCGAGGTGGGAGGACCCGCCTTGGCCGGAAGTGGAGGCGCCG
CGACCGCCCCGCCCCCGCTGTGTTCCGGCCGCCGAGTGCTCATGCACCACCAGGCTCCCT
TAGGTGGACAGCAATTTTGTGCTCCCGTCAGCCACATGGGTGGCGTGTCCCCTAGTGCCG
>FP002847 NID1_2              :+U  EU:NC; range  -499 to   100.
GGTGACTTTGCCTCGGAGGGTGAGACCCCGTTTCCTGGCGAACCTCCACAATAGGGAGCA
CAGGATCAGGCACTCAAAAAACGCGCAATGAATGGGTGGATGAGCCCATGAACGTGTTGG
TGGCTCTGTCCCTTGGCTGATTCCCAGCTCCCACCCCGTCTTCCTACCAGGGTCAAGCGA
ATTGGACCCCGGACGCGGCCGAGCGGCAATGGGGTGGGCGCCGTTCCTGAATCCGGAGCG
TTTCCACGTCGCCGGCTCTCCACGACCCAACCCTAATCAGAGGACCACGGTGCGGGTCCC
GCGCTCTGCTCCCCCTCCCGGAGGCGCCGTTCGCTGGGAGTCGGGCTGGTTTCGAGAATC
GCAGGCACCGGCGCCCAAGGCGGGAGGTTCGGCTTCGCCCCTCGCCCTCCCCCTCGCGGC
CATTGGGCTGCCCCGCGGCGCGCCCGCTGGACGGGGCGGGGCCCTCCGCTCTCCCCTCCG
CTCCCCTCCCCTATTTCCCGGGGTGGGAACGCCGGGAGGCGGGAGGAGAGGGGGCTGCCA
GGGGCGTCCGGTTACATCCCCGCCTTCCTCTGTCCTGGCCGCGGGACCGGGTTTGCGGGA
>FP021894 SLC12A3_1           :+U  EU:NC; range  -499 to   100.
CACGACCCTCTCACATGCACCCCCTTAGAGTTGTGAGCCCTGAAAAGGGACAGGAATTGC
TCACTCTGGGAGCTCGGCTCTTGAGACAGGAGTCTTGCCGATGCCCCCCGGCCGAATAAA
CCCCTTCCTTCTTTAAGTCGGTGTTTGAGGAGTTTTGACTGCAGCTCGTCCTGCTACAAA
GCCACCAGGCTATCTCTAGGATCCCTTATGGGGCCCCTCAGGGTCCTCTCTGACAACTCC
TTCTTGGGTCCTGGCTGAAGATCTCTGCTGCCCCCAGACTCAGAAGAGCCACTCCAGGAC
TCAGGGAGTGGCTGGCTTTGGGCCAGCCCAGCCCTCCAGATCCAAGGCGGGTCCCCTATC
TCCACAATCAAATGGTGTTCTGCCTCCGGCCCTGTCCGGGGACCCTGCTCACCAGCCACG
GGCGGTTTAGGCCAACCTCCCTGCCTCCTCCCCAGTGCAGACGCAGCCTATAAAACCACC
CTGTGTGTCCTTGCGGATCCTGGCCCCTCCCTGGACACCCAGGCGACAATGGCAGAACTG
CCCACAACAGAGACGCCTGGGGACGCCACTTTGTGCAGCGGGCGCTTCACCATCAGCACA
>FP008976 NOP16_2             :+U  EU:NC; range  -499 to   100.
TAGGGTCGAGACTTCATAGCAGTGACAGCCAGACCCAGCAAGATGGCTGCGACCGTGAAA
CCCTGGGCGGCGATCCGGGTGCGCATCATGAGCTGAGAGCGCTGGCTGTTGCCCCGGTGG
AAGGAGTAGAGGCCGTAGGTGAGGGCGGCCGCCGTGGCCAGGCAACCTGAGGAGGGGACA
AAGCAACTGGGAAACAGCAGGTCGGGCCCCGCAGGTCATTCCCCGCTTTGGGTCTCGCTT
CCCCAAAGCCAAGATCTCTGGATCACAGCGGAGGGAGGGCGGCGAGGGTAGGTCGAGTCG
AGGTCTTCCTAGTTACAGAGTCCTCCCAATCTTAGGCCCCAAATCCCGCCCCCTAAACCC
GCTGCTCCCGCTCCAATCAGTTTCGCCCCTCACCGCCCCGCCCCCTCGTCTCTTCTCTAG
TCCGCTCTCCTTCCGCTCCCCGCTAGCGCTCTGGTCCTTCTCTACTTCCTTCCCTCCGAC
ATCACTGTCCTCTCCTTGTGCAGTTCCTACCGCACCCACTTACCTATGGGTACCACCGGG
TTCTCGCGGGTCTTGCGAACGAACTTTTCCTTGAAACTCTCTGGATTCCTGTAAACAGTG
>FP027429 MYT1_1              :+U  EU:NC; range  -499 to   100.
ATTTAAGTCAGGGGTACTTGAATATGCAGATGAGCCGATATGTAATATTCCTGGTTCATT
TGAGTAATAAATTCTGCAGCCCGCTCTTTATGATGGTAGATCATATTCCTCACCACCAAT
AAATATTGTAAAGTACTTTCGCTGTAGCCATGCTAACCCGGGGCATCTGTCATTCCGGTT
GCTGCTATTAGGAATTATTGGACTGAACCACTGGCAGAGAAAGCAGAGGGGGGTGAATGT
GGTGGTTGTGATGCTCTCTGCCCTTTTGTGTGTTTTGCTTTTTAAAAAAACTCAATCATG
CTGCACATTGAGTATGAATCAGTGTGGACAAACATAGGCACCTTCTGTTGGCCGAGGCTC
AGAGCAGGACACAGGACTCCACCGGACTGGGACACCTCTCACCCCCAATTCAGCAGATCC
ATCTTTCTGATGCTATACTGTAAATTTATTTCACCTCAGAGAGTAAACAGATATATTGGA
GCCCCAAGGGTTCATGGGTAGCGTATTTACAAAGGAGCCTCCTCCGCCAGCCCGTGCCAC
CGCTGCTAATGAGAGCAGTCATTAAGTAAATGAGACGTCGCCTTTAGCTGGCTTAGGAGT
>FP001505 PHTF1_2             :+U  EU:NC; range  -499 to   100.
GCTGCTCTTGGCCATCGATATGCCGCGCGACTCCCCAGGCCCTCGGACCCGGAGCCTGGA
CCAAGGCTGGGCGGGAAGGCCCCGGGCCAGGGGCGGAGCCACCTCGGCGGCGAAAGCCGG
AAAGCGGAAGCCGAAGGCTGCTGCCCGGTGGTCGGCTGAGCGGCTCTAGCCCAGATCTCA
GACGGCTGAGTCACTGCATCCCGGCGCGGCCCGCAGAAGACGAGCGCCGCTGCCGCCGCC
TCCTCCTCCCGGGCTCCCGGGCTCTCGGGGTCCGGGGCCTTTGCACCTGTCTTTTCCAGC
TGGGCACAAAGCCTTTTGCTGTCGCCGTGGCGACTGGAGGCCTTCACTTTTAATCCCCCT
CATTTTCCAGTTCATTCTCTGCTTATTTTCTGGTCAGTCCGTGACCCTGTAGGCGGCCTC
TGACCGGCGATCGATTTGCCGCCCTCAGGGCGCTGGGCGGCCGGCTGCCTCCGAAGCTGG
GGCGGCCTCCGCGGTCTCCATGGTAACGGCCTCTCCGGCGTCTCCGCCTGGAGGGGAAGA
TGCGGCCTGCCTGGCCCGCCGCCTCGCCCCCGGCCTCACGGTGGGACCCCGGGCACTGAG
>FP017698 ATF1_1              :+U  EU:NC; range  -499 to   100.
GCTTTTCAAGATGACCCAGCAAGCTGGTCAGTAAGATACTTGGCTGCAGGTCCCTGTAAC
AAATAAAAGACTGGATGAAGTCTCCACCTTGTTTTACGTCCTTGGGAGCTTGACCTTTTA
ACCATGTGGTGGTACTTTCTTTTGGTCCCCACCTTCAGAGAACAGGAATTTCAGGATTCA
TGTCATAGTTAGCTCTAAAAATAATATTAAATAGTTAAAAGCCCTTATAAGCTCAAAATT
AACTACTCTAGACTCCTTCTGGGAAGGTCAACAGAGACTGCCCTGTGCTGTAGCTCAGTA
GCTAAGCTTTTGCACTTTCTTTTTTTTTTTTTTTGAGATGGAGTCTTGCTCTGTCGCCCA
GGCTGGAGTGCAGTGGTGCGATCTCAGCTCACTGCAACCTCCGCCTCCCGAGTTCAAGTG
ATTTGCCTGCGTCATCTTCCCAAGTAGCTGGGATTACAGGTGTGTGCCACTACGCCCAGC
TAATTTTTGTATTTTTAGTAGAGATGGGGTTTCATCATATTGGGCAGGCTGGTCTCGAAC
TCCTGACCTCAGGTGATCCACCTGCCTCAGCCTCCTAAACTGATGGGATTACAGGCATGA
>FP016141 MARK2_1             :+U  EU:NC; range  -499 to   100.
AAGGTTTGAAAATGCCCGAAAACTGACGGAAAGACACGAAGCGAATCAGACTCCGAGAGC
CACCCGGGGAAACGACCGGGTGCTCGGAGGGCCTCGGGTGTTGCCGGAAATGGCCGACGA
CCGCCCTCGGCAGGGCTGTGGGAGGGGGCGTGGCCGGCTCAGCACGCGGAGCAGCTTCGG
GTATTTCCGGAAACTGCCGAAAGCCCCCTTGAAGTGGGCGGGGAAAGGCCGGTGGGCGTG
GCTGGATGGCCGTGGACGGGGGCGGGGGGTAGGCACCCGGGGTCGCTTCGTGGATTTCCG
TAAACAGAGCCGAAGCTTCGTCTTCGGAATCGAGGAGGAGAGCGCGTCCCCGGGGTTTAC
CTTCTTCGGCTGTTTCCGGAATTCACCCGTAGTCTGTGGCCGGGAGGAGAAGGCGCGCCC
CACCTCCCGTTTCTAGCCGCTTCGGATGTTTCCGGCTGCTGCCGGCGAAAAGAGCCGAGG
GCCGGCGGTGGTGGCGGCCATGTTGGGAGCAGCAGGTCCGGCGGCGGCTGCCTGTGTGCC
GGGCGCGGAGCAGTGCCGCTGAGGGCAGGGGAGGAGCGAGGCAGGCGGCCGGCTGCGGCG
>FP009923 LRRC1_3             :+U  EU:NC; range  -499 to   100.
AATCAGAGAAGCCCCCAAGGAAATGATTCATCATTGTGATTGACCTTGACTTTAGCAACC
CTTCATTAAAGGAGAAAATTTGGTTATTCGGAGATGGGGACTGTGTTGCAAACAGTTACA
GGCAAAGAGGGGCAGTTCAGGATTCCGGCCGTGGTCCGCAGGAATGAGTCGGGGCGAGGG
AATGGTTGTTATAACCCAATAGTGAGCCTCCCCGGTCATCCGGGCTGGACGGGACTGGGG
TTGTAGCAGAAAAGCAGGAGCTGTATGGAGGATGCTCACCTGGCAGCCTCGATCTGCCCC
TCTTCCCTCGCTCCTCCCTCCGCACCAGCCACAGCTAGTTGTCAGGGGCCAACATCTGGG
CCGGGCTGGAACTGGCTCAGAAACTCGCGTTTGCCTGCTTATTTCTGCAGCTGGGCTCCT
TGCCAGGTGCAACCACATCTATGAGAATCTCGCAGACTCTCAGACTCCTATGCCTTTGCT
GGTACAGGGAGGAGGATTTACTATCACTCACTGCATAAACCATGATCACCAGAGATGTGC
TCCCAAGTTACAAAGCCTGCAGGCGGTGCCCGAGGACCAGAGGGCCGGGCGCGGCCAGCT
>FP022205 MAF_1               :+U  EU:NC; range  -499 to   100.
GTCCCCGGCAGACACCTGGGTACCAGAGTTGGTGCGAGGAGGAAAAGCTGGGAGGCGAAT
TCACAATCCTGGGGGTGGAGGGCAGGCAGGGGAGGGGAATCAGGCCAATCCCAGCCGAGT
GAGCCCCCAGCGAGCTGGGGCTCCGGATGGGAGGCCTGTCTCGCGCTCCAAAGAAAAGCA
AACCGCCCTCCCAGGTCCGCCCGGATTGCCGAAGCCCCTCTGGAAAAACTCCTTCCCCTC
TTACACCAAACTTTGCGCCGGGCCTCGTTCCCTCCCGGGTAGGCAGCGGCGCAGGAAGGG
TTAAGCCAGCCCGTCCCAGCTGACAGTCAGCTGATTGGGCCCTGATTGACAGCTCCGAAA
AGTTTCCTTGTTTCTATACTATTATGCTAATCGCGGCCGCTCTCGCCGCCTCCCATTGGC
CCGGAGTGCCAGTCAATTTCTCATTTGGACCTGACGTCACGAGTGCTATAAAACTCAGCA
ATTGCTTTAAACTCTTCTTGCTGGATCAGAGGCTTTAAAATCTTTTTTCATCTTCTAGCT
GTAGCTCGGGCTGCTTGTCGGCTTGGCCTCCCCCTCCCCCCTTTGCTCTCTGCCTCGTCT
>FP016973 TBCEL_4             :+U  EU:NC; range  -499 to   100.
GATGTTGAGCCTAGTAATATTGTTTATCTGTAGTTGGGAAGAAGTCCACAGTACATGTGC
TAGTAGTTTAAGCTGACAGTGTTGTTTTTAATCCTTCTAGGTATCATGAACTGATCACTA
AATATGGGAAGTTGGAGCCTTTGGCAGAAGTGGACCTAAGACCCCAGAGCAGTGCAAAAG
TAGAAGTCCACTTTAACGATCAGGTGGAAGAAATGAGCATTCGTCTGGACCAAACAGTGG
CAGAACTAAAGAAACAGTTAAAAACTCTAGTACAATTACCCACAAGCAACATGCTTCTCT
ACTATTTTGACCATGAAGCACCCTTTGGCCCAGAGGAAATGAAGTACAGCTCTCGGGCAT
TGCATTCCTTTGGCATTAGGGATGGAGATAAAATTTACGTGGAATCCAAAACAAAATAAC
CTCTACCAGCCTTGTGAAAAACATACACATAAGGACTTGTTGCAGGGCATTTGTTTTTAA
TGTGGTTTTCTTTAGGAGGGAGAGGTTGTTTTTGTTTTGTTTTGTTCTGTTTAGGTTTGG
GAAGGATTTTGTATATTTTTCCCCCTGGAGTGAGTAGGGGCCATTTTTGGGTGTTTTCTA
>FP004332 PMS1_3              :+U  EU:NC; range  -499 to   100.
CTTTGGGAGGCCAAGGCAGGCGGATCAGTTGGGGTCAGGAGTTTGAGACCAGCCTGACCA
ACTTGGCAAAACCCCATTTCTACTAAAAATGTAAAAATTAGCCAGGTGTCCTGGTGGGCA
CCTGTAATCCCAGCTACTCTGGAGGCTGGGGCAGGGGTGGCTGAACCTGGGAGGCAGAGG
TTGCAGTGAGTCGAGATCACGCCACTGCACTCCAGCCTGGGTGACAGCGAGATTTCATCT
CCAAAAAAAAAAAAAGAAGAAATAGAAGACTTAATATTGTATGTGCTAACAGTTGAGCGT
AGCATACAGTAAGTCTCAGTGAAGATGATCTATTTTCATCTGTCATTATTATTGCCATTT
GTCCTGTTGGTCAGGAATGCTTAACAATTCTTACAAGTTGCATTTTTATCTTCTAGCTGC
TCTGTTAAAAGCGAAAATGAAACAATTGCCTGCGGCAACAGTTCGACTCCTTTCAAGTTC
TCAGATCATCACTTCGGTGGTCAGTGTTGTAAAAGAGCTTATTGAAAACTCCTTGGATGC
TGGTGCCACAAGCGTAGATGTTAAACTGGTGAGTGTCCTTGAGAACCCAAATACCTTTAA
>FP004432 ALS2CR12_1          :+U  EU:NC; range  -499 to   100.
TTCTATAGTAAGAAAAAGCAGCTTTATTTAAAAAAAAAAATCGGAAAACCTTGTGACTGC
AAAAGATTCCTGCCTTGGGGGATTTTTACTTTCACAGATTTCAAAGCCTTAAACTCGAGG
GAAAAAAGTGTCTAGAGTTTTAGGTTTCTGTGAGTAGATCACAGAGGAATTAAAAATCCA
TCACAGATCCTGCCTGGTAACTATTGCCATAGACCAATGAAGCCTAAAAGTGCTGTTGAA
TTCTATTTCCTCTGAAGATATATCTTAAACTTTTTTGTCCCATGACTGATGACGAAAGTG
GAAATCCAGTGTTAAAAGTATGAATTCTTTGCTGTTGAGGGTGGTCACTGATTTGTGTCT
TGGAGAATTTAATTGGCTGTTTCTCCCAACCTTCTCTCTTGAAGAAAAGAGCCCTGAGCC
AATGAGGAGCTACTGTTCTGTGTCCATAGCAACAAAATAAACAAACTTTGGCCTGCCATC
TCCCAAGGGCAAACCTCACAACTCAGGCCCAAGTCACAGGAATCTGAATGGTGGGGTGAC
CTTCTCCTCTAGTTTAATTTCATTGCAATACTGAGAAACTTCAACTGTTTTGTCTTTAGA
>FP010387 TXLNB_4             :+U  EU:NC; range  -499 to   100.
TGGGAACACAAGCTCCAGAAAGAAAAATAAAAGGCAAATGGATGTAAATTAATAGACAGG
CATTTTATGGTGAATCAGAAGGAATTTCTTTTTCTGAGGAGGATCAAGGAGCATGTTGAG
GATTTACAAAATGTGGGAAAGCCACCAACTAAGGAAGAAAAAGCAGACTGCTTCCCTGAG
GGTTTGTTTGAGATGGGAAGAGTTACCTGGGAAAGACTGTGCTCCAAGGTCACACCAATT
ACCACGTGCATGAAGATTATACTCAGTTCAGCTCCAAAATCACCATCTACATGTTTATTT
CAAACTTTGCAAACAAACCAAACAATGACATCAGAATTAAAATGGTTCCACCACCTCCCT
GTTCTTATGCCATTGTTTTTCTTTTTCCATGATTCCTGTAAGAAACCTGACACTAATTAA
GCTAGTGCAAGAAGAAGAAGAAAAAGAAGATGAATCTTCCACCACACTGGAGATAACCCA
AGAAGTAAGAAAAACTGATCTCTACCCAAAAAGGACAACAATGGTGAAAGACTGCATTTG
CAACGGGGGTAATATACTCAGAGTTTAAATTTCCGAAAGGACAAACAAAACATGGAGAGT
>FP009333 GABBR1_1            :+U  EU:NC; range  -499 to   100.
CAAACCAGCCTCCCTTCCGTACCCAACTCGTTCCCTCCAAAACCGTTTCCTCTCCCCCAC
ATCCTCAGTGCTTCACTGTATCGACTCATACTCCCACTTCAGACCTCAGGCGCCAGCCCC
GTTTCTCTCCCGTCCCACTCGCATCCTTCCCTTCCTACCCTGGTTCCTCCGTGCTTCAGC
CTCCCGCGGCTCCCTCCGCCCACCCCGCCCTCCTGGCACGCCCCGTCCCCATTTCTCCTC
CCCTCGGGTCCCCTTAAGTGAGATCCCTCCCTTCCTCTTTCGTTCCTTTCCTCCTCGAGG
TTGCATCCCCCCTCCCCTCCCCGCCCCTCCGACTGTCGCTCCCACCTCGGCGCTCGCTTC
CCTCCCCGCCCCCTTCCTGCCTCCCCAGCTCCCGCCCGCCCCCCCACCCCCCGCTGCCGC
GCGCCGCCCGTGACGTCAGAGCCCCCTCCCAGCCCCACATCTCCCTCCTGCTCCTCCTCC
TCCCCTCCGTCGGTCAGTCAGTCCGCGAGGAGAGTCCGCGGTGGCGGCGACGGTGGCGAG
AGCCGCGGGGGCCGTAGGAAGCCAACCTTCCCTGCTTCTCCGGGGCCCTCGCCCCCTCCT
>FP018505 MED13L_2            :+U  EU:NC; range  -499 to   100.
GGCCGAGCCGCGGTCGGCGGCCGCCATTGCTGTCAGAGCAAGCGAGCCCGGGGAGGGAGG
AGAAGCGAGGCTGACTGGGGAGGAGGGGGGGGTGGGGGAGGAAGAGGAAGGAGGGGACGT
CGCTCGGCTGCCGGGGTCGCCCGCTGGCTTCGTCCGCACCCCCCCCTTCGCGAGTTCGCG
CTCCGCGGCGGCGGCGGCTCCGAGGCGGCGGCGGCGGCTCCGGGGCTCGCCTCCCCTCGC
GCGCCGGCGGGGGCCGAGGGGGAGTCGGTGGCTGGAGATAAACAAGGCGGCGGCAGCGGC
AGCAGCGGCGGCGGCGGCGGCTGAGGAGCAGGGAAGGCGGAGGCGGTGGCCGGCCCGCAG
CGCCGGCCCGGGGCGCGCGCCCCCCCCGCCAGCCCGGGCCCGCTGCCCCCGGCGCGGCGT
CGCCGCGGCGCCTCCCGCCTGCCCGCCGGCCCTCGCGCCCTCCCCCGGCGGCGGCGGCGG
CCCGGCCGCCCCGCGCTCCCCGGCGAGGCGCCGCCGCCCGGCCCGGCCTCGCCTCGGACG
CCTCGCTCCGACATGCCCCGCTCTGGCGGCCGGGCTCGCGGAGGATCATGACTGCGGCAG
>FP004292 DNAJC10_1           :+U  EU:NC; range  -499 to   100.
TAATTTCCTTCAAGTTTCCTACTGCCTCTTCAGTCCGCTAGCCTGATACTGCAATCAGTG
TCGCTTCAGGCAACTTCTCCTTTCTCCGCCAAATTTCGCCTTTCGGTCTCACCCACCCAT
CACCCAGACAAATCCTCCAAAGCTCCGTCTTCCCTTTAAAAGACTCTCAGGGAACTCAAC
CCCAAAACCCACCCTCTGGGTTTCCCCGTCACCCTGGCAACGGAAGCAGGAAGAGGCGGG
CTTCGCCATCCACCCTCCCCGCCCGCGGCAGGCGCCGGCCGCATTGGTGAGGGGGCGCGG
GCTGCTTGGCCAGGGCAGTTCCCTCAGCTCCGGGTTGGAGCCGGAGCCGGAGCCGGATCC
CGCGCACACCGCCACGTCAACCTAAACCTACACCGCCCTCTCCACCCCACCGCCGCAGCG
CCCGCTGGGCCCGCAGCGGGTCTCCCCAGGCAGCGTCCTCCACGCCTTTCCCACAATGCT
CCGCGCCAGGCCCCGCCCCGGCTCGCCGTGGAGACCGGCGCGTGAGGAACCTACCGGTAC
CGGCCGCGCGCTGGTAGTCGCCGGTGTGGCTGCACCTCACCAATCCCGTGCGCCGCGGCT
>FP015713 ELP4_1              :+U  EU:NC; range  -499 to   100.
AAGAGATCCCATCCTTTCCATATAACACAAAATTAAGAAAAAGACATCGTGGGGAAGGCG
GAGTGAATTTTCTATCAGAAATCAGAAGATAAATGAGCAGGAAAAAAGTCTATCCTCACA
CACAGCGGAGAAAGGTGCTAGCAATTGCTTGATAAGCCCTAAGGGTTTATTGTTTCACCA
ACCTTTTCTTTAACTCAATGTGAATGAAGGCACTCAAAAGGAGAAGAACGTTACGTGATA
TTACCTACCTCGGGCCCCAAAGAACCCTGGAGACCCTCAACCAGGACACAGGTGGGCCTT
TCTCACCTGGGCCCCGCCGAAGTCGACCGTCCTTTCGTAGGGCGCACTTTTCAGCAATAC
GCCTTCCGATTGGTTGGCTCGGGACTGACGTCTCAGTCCTATTGGTTACGAGAGCCGCGG
TTGGGGCGAGGAGGCGGGAGTTTGGCACTGGTTCTGATAGGACGGGTGTTTGCGTTCCCA
GAGTTCCTATTGGGTTAACACTGGAGGCTCTAAGATGGCGGCAGTGGCAACCTGCGGTAG
TGTTGCCGCGAGTACTGGGTCTGCAGTGGCGACAGCCAGCAAGAGCAACGTCACCAGTTT
>FP018072 AVPR1A_2            :+U  EU:NC; range  -499 to   100.
ACACAACACAGCTTTCAGTTTTTAGAGCATTTCCCCCATACAGAACATTGTCTTACTTGA
TCTTCCCGATGACCTCAACAACAGGAAAGGCAGGTCCTTTCATTTCCATTTATAAGACGC
ACAGACCCAGGATTATCTAGCCACAGGAAGCAGGACTCCAGATTTCAAGTCCAGCATCTC
AACGTGACAACCTTGGTAACTCTGCATGAACGGACTGGATAGTAAAGTGGAATTATTACT
GAGAACTGCAATGAATAAAATCTTTTGCATTTTTTGCCTACGTTTCACAGAGGGTGATAT
TTTTCTGAGGCAATTAAATTTATACCACGGCCACAATACTGAAACGTTCTGACCAACAAA
GTCATGCTCCTGCATCTACACAGCAGATAACTGCAGAAACGGCTTCCTTTCTTCCTTGTA
AAATTGCCTGAAAACAGCTCCCCCTTGCTGTCCGTCGAGGCATATCTTCACCAACGTTAA
AACAGAGCTGAGGGAGATCGCATTTCTGCCTCCCTCCCGCCCTGCAGAGGGGCTCCAGCT
GTTCAGAGTAACGGATTACTAGGTAGGTGGTTGTTTCCCCTCCTTCCCAGGGCCTCTTTC
>FP018521 VSIG10_1            :+U  EU:NC; range  -499 to   100.
GGGGAAAAGCAAAAACAAAACTCTTGAGAAACACGTCCTGGGGACTCCTTGGCTCTCGCT
GTCACTGTGTGGTCCCAGCCAGTTCACTGGAGAACCGGAGTCTCGTGGCTGCTTTGGCTG
AAAGTCAGGGGATCATCTTTCTCTGGCTCCCTTTTGCAGAGGGTAAGGAAAGGAAGCGAT
GGCGGCCTTGGCGCCCGCCCTGCGCCCAGGGACACAGACCGGAATCCCTCGAGACGCTCA
GCGGGGACTGCCAGGGGGGTCCTGCGTTCTGCAGCTTGGCAACCGCTTCCTCCGGGTTCT
GCAGCCCGGGGCAGCGGCGGGGGTTGCGTCCTGCGGCAGCTGCAGGGCTCCGTCCCGCCC
GCTGTCCCCGCGACTCGGTACTGCTGTCCCGGGCGGAGTGGACTGGGGAGGGCCCAGCCT
CCGCGCCCCGCCCCTGGCCCGGCGGGACCCGGCTCGGCGCGCCCTCGGCAGAAAGCCCTC
CTCCCGGGCCAAGGTAGAGGAAGTTGGGCTCCCGCCTGGCTGGGAGGCGGGAGGGATCCC
GCTCCTGTTGTTTTCCGCCGGCAGGAGTAGGCTGGCGGGCGCAGGGGGCGGGGTGCGCCC
>FP008395 CDC42SE2_2          :+U  EU:NC; range  -499 to   100.
ATGTCTAACTGCACATGCAGAGCCCTGGGGAAGTCCCTAGCTCCCTGAGGGAGGAAGTTG
TTTTTAACAGTTTCTTAGGCGTTTTGTTACTAATTGGCTGAGAGGTAAGCTAGCACTTAA
GCTTAAGGGGCTTTTGTTCTTTTCCTCCAGACCACATTAAAACGGAACCAACCCGCCTAT
CTGTCTCAACAGTGACAGAAAGCAGAACAGTGGTTTCCAAGAGATGAGGGCAGGGGGACA
GGTGGGTGAGAGGAATTAAAAATGAGCATGAGGAAATTTGGAGAGGATGTTATAGTTTGG
ATATTTGCTACCCTCAAATCTCATGTTGAAATGTAATCCCATTGTTGGAGGTGGGGACTG
GTAGGAGGTGTTTGGATCACAGGCATGGATCCCTCATGCATGGCTTAGCACCATCACCTT
GGTGATGAGTGTGTTCTCGCTCTGGTAGTTCATGAGAGACCTAGTTGTTTAAAACAGCTT
GGCACGTCTCCCCATCTCTGTTGCTCCTGCTCTTGCCCTGTGATAAGCCGGCTCCCTCTT
CATCTTCTTTCATGAGGCCTCATCAGAAGTGGAGCAGATGCTGGTGTCATGCTTGCACAG
>FP022369 ABR_1               :+U  EU:NC; range  -499 to   100.
AGCGGGGGAAGGTTCGGGAGGAGAGAGGCGCGTCCCGCGGCGCGCAGGACGTTCACCCCG
TGGGTCCCGCAGCGGGTCTGGCTGGGGAGGGGCCCGGCCGCCGCTCCCGCCCGCGAAGCC
GCGCTTGGAGATCCCGGGCGGGAGGTGATGTCACCCCTGTGGGCTCCCGGGCCCCCCACG
GCACCTGGTTTGCGGATCGCCAGGATCCTGCTGAGCCCGGCGCGGGGGGGACGAGGGGGA
CCTGGGTCTGCGCCGCCGCCTGGAGACCCCCCGAGACCCCCGCGGCCCCTCCTCGCCCAG
CGCCGGAGCCCCGCTGCCCCCTTAGCCCGGCCGGGGGCGTCCTGCGGAGGGCGGAGCCTC
GAGCCGATTGGTCCCTCCCCGCCCCGCCCCCGCACCAAAGCCCCGCCCCCGCACCAAAGC
CCCGCCCCACCACGAAGCCCCACCCCCGCCCCGCCCCCCGCGAAGTTGCTCATCGGTTCC
GGGATCCGCAGCTGGGCTCGGCGCGGCCGCTGGGGCCGGGAGGGTTCGGGAGGGTTTTGG
GGGCTCCCGCCCCGCCCTCGCCCCTGCCCCGGCCGCCCCGCGCTCCTCCCGGGGACCTGG
>FP006004 ASTE1_2             :+U  EU:NC; range  -499 to   100.
TTCTAAGTCACAGCCTCCATAAAAGCTGCTGGGGCTGTCTCGTAGAAGAGTGGAGAAAAA
ATTGCCCTTCCCTCTTCTTTTACCTACAATATGAGTGGATTCCCTTCATGGAGGAGACAG
CTTTCTGGAACTTCTTTCTATTTACTTCTCTAAAAGTTCTCTTTACAACCAAGGATGCCT
TGGGTCAATTCTAACTTCCCCTTAAAATCATATACAGCTCCTCCTTGTCCCTATCTTTCT
CCCCCACAACCTGAGACAAATGGTCAAGCAATTCTATTTTTCTTATTTATACAGATGGGC
AGAGTCATCGAATATTGTGGCCTCCTTATTGTGAGAAACACTGATGACTGCCTACCCCAC
ACAGTCATCCCCCAACACCCCTACCATCATATGCTCTGGAAAGGAGGATCCTCCCCTAGT
TCCTGTGGTGAATCATAATTGGTCTGGAAAAGATGTTCCTCACTGATAAAAAGAGAAGCA
TGAGAGGAAACTCTTCTTTAATCCACCTCTGCATGTGATCATCTGCATTTGACTCCTTGA
ACTATGGCAGCCAGCTGGAGCCATGAAGTAAGCCACCCTAACATGAGTGGCAGAAACATG
>FP015448 NUP98_3             :+U  EU:NC; range  -499 to   100.
CCTTTGGTGGGCCAGTCCCTTAGGGCATCTCTAATGCTCCTAATGTCCATCCTAGAAATT
CAGGGAGGGAAAGAAAGTGCTGGGGCGAGCATGGGTCAGGAGAGAATAGGGTCAGGATTT
AGGGCCCTGAAGAAGCCTCGGGCAAACTCTTTGGACAGACAGACCTTCCAAGAGGGCCCT
CAGGCTCCGCACGTGGTCTGGGCGGGAAGTGCGGGCAGAGAGACTAGGAAGCCTTCCCAG
CAGCGCCGGCGGACCGGGGCAAGGAAAGGGTCGAATAGTTACCATGCCATTCTGGGGCCG
TCCCTCTGATTGGCCCGAGCTCCCTCAGCCCGAGTCGCGGCGCTCCAAGGAAGGGGGCGG
AGTCTCTATGTTGCGTCACCACCCTTCCCGACACCCCGCCGGTGCTTCCCAATCTAGCCA
TTCACAAGCCCACTTCGAGAGGCCCTGTGTGACGTCACGACACGCTCCCGCCAACCGCGG
CGGCGAGGGGCGGGACTCCACGGCCCTCTCACCGCTCCTACCCTGTGCCTCCCCGAACTC
CTTCTGCCCCTCCTCTTCCCTCTCGCCCCTTCCCCCTTCAGTTCGGTTTCAAAAGACGCG
>FP015280 PAOX_1              :+U  EU:NC; range  -499 to   100.
AGACCCACTGCGCCCTCGCACTCGACGCGGGTCCCTGGGGGAAGCGCTCGCTGCGCCCTC
GTCTCCCTTGGAGGAGACACTGGCCCGCCCGGCCGGCCGGCTTCTCCCTCCATGGGGACG
CTCGCGCGCACCGCCCGGCAGCGCGGGACGCTCCCTGACGCCTGTCCTCGCGGGCCCTCC
CACGCGGGGCGCTTCCCTCTGAGACCCGAGCCCAGTCCGGAGGCTCGCGGAGGCCGAGGC
GCACTGTGGGGCTCGGCCCGGCCCCTTCCCCGCCCCTCCCCGCCCCTCCCCGCCCCTCCC
CGCGCCTCCCCGCGCCTCCCCGCGCCTCCCCGCGCCTCCCCGCCCCTCCCCGCGCCTCCC
CGCCCCTCCCCGCGCCTCCCCGCCCCTCCCCGCCCCTCCCCGCCCCTCCCCGCGCCTCCC
CGCGCCTCCCCGCCCCTCCCCGCCCCTCCCAGCGCCTCCCCGCCCCCTCGCTCCGCCTCC
GGCCTCCTCCGAGAGCTCCAGACCTCCCGGCTACTCAGAAGCCCTCGGACTGCCCGGACC
GCGCGATGGAGTCGACCGGCAGCGTCGGGGAGGCCCCGGGCGGACCCCGGGTGCTGGTGG
>FP024427 DCC_2               :+U  EU:NC; range  -499 to   100.
TGTGTGTTTCAGGATCTCGATTTCCCTCCCGTCCTAGAAGGGAGTTGGATCAGGTGATTC
TTTCCAAATGAAAAATTGTATTTTAAATAATGCCAAGGGCAGAGAAGGAAGTAAACATCC
TGGCCACCTCCTCCGCCTTAAACGCCCGCCTAGGTTTTACAGTCAAATACCAATAATTTC
CTGAAGGCTGAGTGTCAAACACGGTCGCTGCAAAACCTCCAGACGCTCAGGATGTTCGCA
GGCTCCATTGACAAAAGTGACTTCCCACGCTTTGCCCACAGAGGGCATCCCTGCGCATTG
ATACGCAGACCAGGCAAATGCAGCTCCTGGAAGCCTCCTCGGTCCGCTCTTTTTTCCCTA
AGCCATAGTCTGTCTGCCCCCACCCCCTTCCCGTGGAATCTTTGCCTGATCCAGTTCGTT
TCCCTCCGGTCTCCACATTTTCCCTTCCAGCCCTCCACTTCTCCGGATCAATGTGTAGTA
CGGTTCCAACTCCCAGCTCGCACACCGCTGGCGGACACCCCAGTAACAAGTGAGAGCGCT
CCACCCCGCAGTCCCCCCCGCCTCTCCTCCCTGGGTCCCCTCGGCTCTCGGAAGAAAAAC
>FP028575 ASB9_1              :+U  EU:NC; range  -499 to   100.
TTTCCAAAGGTACATTTTTTGTAACATATAGACACATTTCCCATAAGAAACTCCCAGCAC
AATTGAAAGCACATGTACAGATGGCCAGGGCGTGCTGTGCATGTTACTGTGCAAGCAATT
CAGCAGGGCTGCTGCAAAACCAGCTTTCTCAGCTCTGGGTGCTCGGGCTTGTCTCCATAA
CAAGCTACCATGTAACAAACGGATCTCAGCAGGGTGAACAACAGTTGCAGAAAGTGAGCT
GTTTCCTTCACCCCCACCCTGCTCCCTTCACTCTCAAAAGTTACAAACTGAGTTTCCTTC
CTGATAAACTCCAAGGCTTCCTCACTGATTGGTCTCAGTTTGGGAAAGGACGTGACATCA
GCAACTTCGCAGACTTAGGGCTGGAGGGTTCTTGTGGCCTCTGGCGGGCCTCCAGCCAGT
TAGGTAAAACGTGTGTGTGTGTGTGTGTGTGTGTGTGTGTACACGAGCGCATGCCTCTCT
CTGATCACAGGTAGCACTCAGATTACCCTGCCTGCTCTGTGCTTTGCTGCAGACCATTTG
ACCAGAACGTGTGCAGCTCAGCCAGCCACAGAACTGGAATTTTTCAGGAGCAGGGGGAGC
>FP012632 CDH17_3             :+U  EU:NC; range  -499 to   100.
GCAAACTTCAGGCCCAAAAGGCCTTTCTTCTTCCTGAAGCCTGCCTTGGTCCCCTCTATC
TAGCGCTTGGCGGGTACAGCGAGTACCATATTCACCTGAGCCACGCAGTGTCCTCACCTC
AGGGCTGCTGCGTGACCTCCTGCCATTGTGGGAAGGCTGAAAAATCACGAGGTGCACCCC
CAACCCACAGATGGGGAGTGGAGGCTTAAAGGGGATAGAAATAGCTCACCTCACTCTCCA
CCAACAGAAAGGGGTTGGGCTGAAGCCCTGACCTCAGTTTCTAGAGACATAGGTGGAGTT
GACCTGCCACATGGGTGGATGGAGCTCACACCTACTCTCTGTGGCCCCTTTATCTCATCA
CAACCCCGCGAGGCAAGCAGTAGAGTCTCCCTTCTACCAAGAGGCTAGGAGAGGTTCAAT
AACTTAGCCCAGGACACTCAGTGAAAGGACAGGATTCTAACTCCAGCCCTTCTGGATTCC
AAGCCAGGGATTCCCAACTACACCCTCTGGGCCCCTCTCCCTCCCCTCCTGTGATTTTCC
AGACTTGGAGGGCTGGAAGTAGGGCTGGCAGTTCACTGGATATGAGGGAACCCAGGCGGT
>FP029227 IL13RA2_2           :+U  EU:NC; range  -499 to   100.
TAAATTTTTGAAACTGAGGGCCAAAGAGGTTAAGGAAATTGCCCAAGGTCACAGAGCTGA
CTGGGAGGGAAAGCCTAGAGTAGAATCCAGGTTTCTGGATTCCTTATCTATTTATGACTC
CTTTCGTACTTAAAGGTATTTGAAACTCAAAATAATAATGCCTTTGGGTAGTACACTTTG
AGGAAGCAATCAAATGCTTACCTTTGGATTATCTTTTAATTCCCAAAGTGATGAGTCACA
TAGCTAAAACAAAAACAACAACAAAAAGAAAACACTGGCATACTAAGATGTTTTATCAGG
AACTAATTAAAAGGGGAAAAAACCACTCAGATGAACTTTGTAATTTCCTCTGAATCTTTT
GACAAATGTAACCTTAAATGCTGACCTATTTTGAATGCAAATTTTCTAATGACAGTTGGT
ATTTTTCATGGATAAAGCAAGAGCTCCTCCTACTTTTTAAAAGAAAGGCTTTAGTTCTAA
GATCCTTTAAAATCCATTTAAACTAAGGAGCTGTTCATTGAGACAGACTTCAGTGGTATT
ACAGAATTTGGTTACAACTGGACACATTGTTCATATAGAGTAAGTATGGGACTTTAGGGG
>FP013179 SMU1_1              :+U  EU:NC; range  -499 to   100.
GGAAGTGGCGCGGCCTGTCGAGGGCAGCGTGGAGGAGGAAGAGGAGGCGCGGCTCAACGC
GACCGAAGCTCCGCCGCAAAGGCTCGGGAGGAAGAGGGCGGTGCGCGGCCAAGCGTCGGA
GCTGCAGTCATACTCCGGGGACCCCACGACGGCGCCCCGCCCGCTGCCCACCCTCCCGAG
GCCCCGCCCAGCGCGCCCATCCCGCCACGGGCTGCCCCGCCTTCCCGCCCTCGTCCAGAA
AACCCCGCGCCCGGCCCCGCCCCCGCCTTCGCCGGGGCCCCGCCCCTCCCCTCTCCGCCG
GCGCCTCGGGCGGCTTCTCGCCGCTCCCAGGTCTGGCTGGCTGGAGGAGTCTCAGCTCTC
AGCCGCTCGCCCGCCCCCGCTCCGGGCCCTCCCCTAGTCGCCGCTGTGGGGCAGCGCCTG
GCGGGCGGCCCGCGGGCGGGTCGCCTCCCCTCCTGTAGCCCACACCCTTCTTAAAGCGGC
GGCGGGAAGATGAGGCTTCGGGAGCCGCTCCTGAGCGGCAGCGCCGCGATGCCAGGCGCG
TCCCTACAGCGGGCCTGCCGCCTGCTCGTGGCCGTCTGCGCTCTGCACCTTGGCGTCACC
>FP002579 C4BPB_2             :+U  EU:NC; range  -499 to   100.
GAGCCACAAAGTAGGAAGCCTGGGTACAGGCCTGGCAAGCGAGAACAATGTGTCACTGCA
GGACTTTGGAGCTCTCAGCTTTGGAGTCAGTTAAGACCAGTTCCTTGCTGGGAAGCCCTA
ACTCTGGAGGGACAGAGACAGGTAAGGTTAGTTTACTTCCTTGAGCTTTCGTCTTCAGTG
CTGCTTACAGCCTTAGGATATCTGGTATTCAGGAAAGGAGGATGAGGTAGCATTCAAAAT
TGTGTTCTACCTGGGCAAGAACCAGGGATTGACAGCCCGTTCTCTTTCCCCAGTGCTGGC
CAGAGTTACAGAAGTTGGACTGTAAACATTGGCAACTATTGACAGAAGTCAAGGTCATGG
CAAGACCATTTGGCCCATGTTTGTTGGGGAAGGATAAGCCTGCGTTTCAAAAAGACTGGT
CAACTGGATTTGCATTCCCAGAAACCAGGAAATTTCTGAAACTGAGTTTTAAACCTGGCA
ACTCTTTTACCATCCCTTTGTATTTTTGCAGTTCCTCCCTATACCAGCTTCCTTACAGCT
GTTCTGATTTCCTGTCGTAAGATTTTTTCTTTTCATTTTCTCCAGGGAGGGTAAATCAAT
>FP007604 MFAP3L_1            :+U  EU:NC; range  -499 to   100.
TTGCTCGTGATTGCATTTGATTGCAAGGAGACAGGGTAGGCTTGGGGGTGGGTTGACTGG
TTCCCATTTAGCGCCCCAGGATGGGACCCTAAGAAGCCTTTTCCTGGGTGTCCTTGAACA
CGCGTGCGATGCGACGCCCACAGAAGTTGCGGTGGAAGCCCCGGGCGGGAGAGAGAGCGG
AGTGAGAGTCCCGCGCTGCCGCGGAGGCCCTGGGCCTGCGGGTGTGGGGCTCTGGGGGCC
GCCGAGGCCCGGCCCAGAGGCTGAGCGGACTGAATGCGGGACTCCCCGGCAACTACAGCC
TCCGGTGGCTCCTCCGCGGGGCCGCTCCGCAGCACCGACTGGCTCGCGCCGCACCGCCCG
CCCCGCTGCCCCCGCCCGCGGCTGCCGCGAAAACCCGGCGGCTACACCCGCGCCTCCGCG
CCGCCCGGCGAGCCGCACTGGGCATGCTCGGCCCCGGCCGGCCCAGGCTCCTGTAGGTGG
GAAGCTCCGCGCTCCCGGCAGCCGGCGGCGCAGCTCGCAACGCTGTGAGGCGCCGGCGGA
GGCGGCTCGCCCGCAGTAGGCGCTACCGGGCGTCCGGCGCAGAGTGCGGCGCAGCGGCCG
>FP009097 FOXF2_1             :+U  EU:NC; range  -499 to   100.
TCGAGTTTTGCGAGGGGTGGGGGTCGTCCCCCTGGCAGAACCGGAGTGAGTCTGTGATCC
CTCAATTGGAAAGAGGGTGAGTGAGGGAAAGGGGAGGAGGCCGCGAGAGGAATGAAGAGC
GAGGAGACCCTGGAGAGCGGGGAGCGAGATAAGAGAGGGAGGCGGCCGCCAGGTCGGGAG
GGGGAGGAGTGAGCGCGGCGGCGCGGAGCGAGGAGGGGGCAGGGCGGGGTGGGGGGGGAG
GGAGGGAGGGAGGGAGCGAGGAGGGCGGCCGGGGAGGGCGAGGGAGGGAGGAAGTCCGAG
AGACAGAGCGAGGAGCGCTCCTGAAGGGAGACGTCGGGCTCGTCCCCGGGGTCCAGGCCG
CGGTCCCACTCGCGGGCGCAGTCGCCCGGCGCCGGCCGCTCGGCCCCGCGGCCTGGGAGG
CCGTTGCGCAAGGCAGGGCCCGCGGCTCGGGGAGGGATGCGCCGGGCGTTGCCTCCCGCC
CGCCGCCGCCGCCGCCGCCAGAAGCCCCAGAGGAGCTGAGGGAGGCGACGCCGAAGCGCT
GGCCCGGAGTGGCCACGGCTGCAGCCCGGGCGGCGGGCTAGGGCGCTCGCAGGGCTTCTG
>FP020284 PAK6_2              :+U  EU:NC; range  -499 to   100.
TCCCGCGTGGGCTCTCCAGGATGTGTGGGTGGGCACACGCGGCCCGCTCAGGTCCGGGAG
AGTCGGCCCGCGGCTCTGGAGCGTGCATCTGCGATGCCAGTGAACGAGGTGATTACACAC
AGCCGGCGCTCAGCTGATTCTCCAGGTCGGGTCTCCGCGAGGCGGCCACTGGGCCGTGGA
GCCGCAGGCAGGTCCCCGCGGCTGTGGCCAGGCCAGGGCCCGGAGGCGAAGGGCGGGCGG
GAACTGGGGCCAAGCAGGTGGAGAGAAAGAGTTGAGCAGCACGGCGCCCCTCGGGCAGAG
GGGCTCCTGGCCAAGGCCCCAGCGACACTTGGCAACTTCTCCCGCGCTCTGGGTTCGCCG
CCGCGTCCTACCTGAGGCCACACCCTGAAATCAAAATCGCGGTCAGGTGAAGCCGGCGCT
GCACCAACGTGTAAGCGCGGCCCCTCCTCGGCGTTCCCGCGCCGAGGTCCCTCCCGCGGA
GGGCGGGCCCGGCTCCCACGACCTCTTCGAGCGTTCCTGGGCTTCCCGCTCCGCAGGTGG
GTTCCCCGGCTGCCCCGGAGGTTCGCGGCGAGAGGACGGGCCTCCCAACACGCGCAGCCC
>FP019112 ZIC2_2              :+U  EU:NC; range  -499 to   100.
GGGGCGGGAGCCGCCGTTAAAGGGGCGGTTTGACCGGGGGGGCCCGGCCTCGAGCTGGAG
GGAGGGAGGGAGGCCGGGGCGGGAGACTAGGGGGTGCGGGGGGAGGGGAGAGGAAAAGGA
GGAGACAAAAAATAAAAAATAAAAGGCTGCCGCTGCAGCGTTGGCGGCGCCCATCGAAAT
CAACGGAGGCGGTGGCGAACGCAGCCCACCGCAGCCGAGACCTGGGAGCCCGCCTGGGCC
TCACACTCCCTCGGGTCGCGGACTGCGCTGGGTCCACGCGGCGCGGTCACTAGTTCCGGG
CCCAGCGCCCAGGCCCGACCGGCGGGAGGGAGGAGGCGAGCGAGAGATCACTTTTTTATT
GTTGTTATTGTTTTTCAGCCCAGCCTCCCCCTCCTCCCCTCCCCCTGCTCGCTTTCTCCC
CTCCCACATCCCCCTCCCCCCTACTCCCCCGCCTCCTCCTCCGGCACAACTTAAAGAAAG
GGGGAGCGGCGCGGCTGCTGCCTTCATCTGGGGAAATTCGTGGCCACTGCAAGTTTACTA
CGCGAGGCGCAGCCAATGCCAAGCGCCGAGGCCGAGGAGGGCTAAACACTGCGGCCGCGG
>FP002136 DDR2_1              :+U  EU:NC; range  -499 to   100.
GGGAGAGCTCAGCTCTAGGCTTTCATGGTCAAAATACTAAAGGTCAGCTCCGCGTGTGTG
CCCCAACTGTCCTGGAAGCTTCAATTGGAAAACTCCAAACTTTAAGTTTTGCTTATAGCT
TCAGCTCAAGTAAGAAAAATGAGGTGTGGGGTAGGCGGCGGGGGGGTGGGGATCACAGGA
AGGGGATCAAGTCTTAGATGGAGGGGAAGGAAGTGGAGATGGATATGGGTGGGAATAAGG
CAGAAGGGAGCGGTGTCTTTAAGTCTGTCCTATGGTTATACATATTTTTTCTTCTATGAA
TGGGTTTTGCTGTAAATTATAGCTTTGCCCATAGTCCCTTGGGTCAAAAGAAATAGTCTC
CAAACAGAAAACAGCTCTGATTGGTGACTTTCCTTCTTCCCTCCCCAACCCCCTTCCTAA
TTGAAACCAAATGTGCAATATATTGGATGCTGGGATCCCTGGCGCTTTCCCAGGAATCCT
CAGAATGTGAGGTTTCTCTCAAAGGCATCTTGCATCAGCCTGTGGATGTATGCCTACCAC
CGGGCTCCTTCACCAGCAAAGTGGAAAAAGAAGCGTTTCACAACAAATTCTTCTTTTTGG
>FP016531 GDPD5_3             :+U  EU:NC; range  -499 to   100.
CGTGAAAGAAGCAAGACACAAAAGGTCACATATTGTATGATTCCATTTATACGAGGTCTC
TAGAATAGGCAAGTCCATAGAGACAGAAAGTGGATGAGCAGTTGCCAGGGCCAGAGGAGT
GAAGCCAGGGTAAATAGGGAGTTACAGTGCATGAGAAGGGGGTGGGGGGTTGTTGGGATG
GTGAAACTGTTTTGGGATTAGATAGTGGTGATGGTTGTACAACTTGTGAATATACCAAAA
ATTGAATACTGTATATTAAATACTGAATTGTATACTTTAAAAGGGTAAATTTTATGGCAT
GTGAATTATATCTCCATTTTTTAAATGCAAATCCTTCCTTCCTTCCTAGGGCTGCTGTTA
TAGTTTCTGCATGGAAAGCACTTGGAACAATGCCTGGCTGTTCCCCTCTTTGGCCCTCTC
AGGGCCCTAGGAGCCTTTGTGTGTCCTGCTCACATTGTCTCCAGGGCCTCGGACAGGGCC
TGGTACAGAACATATGACTGAGTTTCTGGAGTCCCACAGGCCAGCGTTGGAGTCCTGACA
CCTCAGTATAGCTGTGCACCTCTGGGCAAATAGTTTCTCTGCTCTGAGCCCCAGGTTTGT
>FP029406 SPANXA2_1           :+U  EU:NC; range  -499 to   100.
TGGTCTTCGAGGTGCATGTGAAGGAACTGTAGGAGGGAAATGGGATAATTCACATCTCCG
CCAATAAATAAATGTAGCCACACTAGCGTGGGGGATTTGAGGTGAGACATCGAAAATACT
AAGTCATGGTGAGGGCTGGAAGACAAAAGAATGAATCACTTAATAGGAATGGCTGTGGGG
AAGGGCTTGAAGGAATCATCCTCTGACTTCCATGTGAACCGTGAACATTAAACATGGAGA
AATGAGGAGCGGCGGCAGATCGGTTTGGGATGCATCTTCAGGGGATGCTGAAACAACAGC
AGCATTTGGTTTGCTCTACACCCCTGTCACCCCTCGCCCGCAAGCCCAGGGAGTGGTCAG
CAGTGGGGCTTTGTGATGTGAAGCCACCCTAGGGCTGCCATTGGCTGGGACACTGCCTGT
ATGATCAAACAAAGCTCAAGGGTGTGGCTTTGCCTTGTCACCAGGAGGGTATACATAGGG
AGGGCAAGAGCTCCGGGCCACTGAGAAGATTCAAAACCTACAAAAGCCTGCCACTGACAT
TGAAGAACCAATATATACAATGGACAAACAATCCAGTGCCGGCGGGGTGAAGAGGAGCGT
>FP013934 ASB6_1              :+U  EU:NC; range  -499 to   100.
AGAAACTGAGGAGGGGACGTGCGAGTACCCTGGTCCTCATCATTCCAGTCAGCGGGCCGG
GTGGTGACAGAGGTGGCCCAGCCCCTCTTCAGGGAAGGCGAGGGCCAGCCCGAACCGGAA
GGGGCAGTGTCTGATGACCACAGCTCTCAGGGGCGCCCAGGGCCAGTGGGGCAGCGGCAG
GGCCGAGAGCACGACCGGCGGAACTCGGACGGCGCCCAGCGGTCGCGGGCGGGATCGCAG
GGCGAAGCCGAGCCGGGCCGGGCCCTGGCAGGAAGGGGCGGACCCGCCTGAGTCTCGGAT
CTGGCTTGGCTCGATCCTCCACTCTCCCACTCCGCTGGGGCCGCCCACTGGACATCGCCC
GAGTCGGCCTGGCGGTCGTGCCCCAGGACGCGCCGAGGTCCTCCGAGCCCGCAGGGGGCG
CTGTCGCCATATGGCCCACCCTGAGTCGGCGCGGGCAGGAAGTACGAGGGTCACTTCCGG
CGGGGGCGCGGCTTGGACTGAGGAGCGGACCCGGCCGGGCGCAGGGGCTGGACTGGCGGA
GCAGGTGGGGTCCGCGGCCGCCGGAGCGTTCCGGTCGGCGTCTGGGCATCTCGGCCTCGG
>FP023960 CYGB_2              :+U  EU:NC; range  -499 to   100.
CTGGGATCATGCAGATGACCAGGCAGATGGAAGAAAAGTAAAAATATAAAAATTTAAAAA
CCTGGGATCACTGCTTTAAGTTTCACCGAGCTTTAACTTTCTGGAAGAGGAGAAATATAA
CACAGACCCTACGCATTGAGAATAGATGGCGTTGGAGTTGTGGATTATCTGTGCTTGCCA
ACAGTGTACAGGAAAAAAAGCGATGCATTTGACTTCCCTGCTTGGCAGAGCCACTGCCTC
TAGAGTATTACTCAAAAATTGATTTTTTAAAAATAAAAATAAATGAATTTGAAGACGATA
TAATGCTCCATGGATCTCTTCTGTTATTTCCTGGGCATGTCTCTCCATGCCCAGAAACCC
TTGCCTTCTCACAGCTGTTGCATAACCTTTGCTTGTGGTGGTGTTTGTTCCTGTTGCCTT
GAAAGTCCCTTCACTGCATTCTCTTCTCTGCTCTGCAAATTCCAGCTTGTACTTAAATAC
TTCCTGCGAAGTTTTGACTGAGACGCTGCAACAATTCCCGAGCTGTTTCATCGTGGCACC
TTCCTGGTGGCAGGTGGATTAGCACATTGTCTGCAACCCAGGAGGACTTGGAGGAAAGTC
>FP011927 GBX1_1              :+U  EU:NC; range  -499 to   100.
GCAGCTGCCGCCGCCTTCTCGTCGGCCGCAAACTTTCACAAAGCGGCGTGTCCGGCCTCA
TCAATCTCCATTAATAATAGTTGGTTGGGCCGCGGGGGGCGGGTGGGGGTCCCGGGCCGG
CCGGCCGGGCCGCTGGGAACGGGCTCTGCGGAGGGAGCGGGAGCCGGGCGCGGCGGCGGC
GGGCGGAGGGAGGAAATGAAGCGTAATTTGAGGAAGATGGATGAGTCCGGAGGGCGACAC
CCCCAGCCCGCCTGCTCGCCCGCCCCCTCCCTCCTTATGAGAGAGAGGGAGCGCGGCGCC
GGAGCCACACTGCGCCGAGCCCGCGCCCCGCCGCCACCTCGGCCCGGGAGCCAGGGAGCG
AGCCCTGCGTGTCCGCGCGGGGCGCCCGAGCCGCGGGGCGCACGGAGGCGCCCAGAGAGG
AGCGCCCCGGGGCGGCCGCAGCTCCGAACAAGATGCAGCGGGCCGGAGGCGGTAGCGCCC
CTGGGGGCAACGGCGGGGGCGGCGGCGGGGGCCCGGGCACTGCCTTCTCCATCGACTCCC
TAATCGGGCCGCCGCCGCCGCGCTCCGGCCACTTGCTGTACACCGGCTACCCCATGTTCA
>FP029494 BCAP31_2            :+U  EU:NC; range  -499 to   100.
CCGCTCCGCAGCCTGGCTGAAGCGACAGTGACTCCTCCACCGGCCCAGAATCCCCACCCA
CTCTTCCCCAGGGGCGAGTCGGGGGAAGGGGAGGAGGCGGAGGAGGGGCGAGGGGCGGAG
TCCGGGCGCGGGAGCCCCACCCTGTTCTCGCCCCTCGGCGGGGCCCGCCCACACCCCCAC
CTCCCGTTCTCGCCCCTCGGCGGGGCCCCTCCCGCACCACAGAGACGTGGGACGGCCGCG
CGGACTAGAGAAGCGGCCCTCGCCGGCCCGACAAAGCCCCGCCCCGCCCCGCCCGCGTGC
TCGCTCCACCCCGCCCTGCTCGCCCGGAGCCCGAGGCGCCTCTTCCTCTCCCGCTCGGAG
CGCCGGCCCTCCGCTCCGGGGCGGGGTGGGAAGCGGAGGTGGGCGGAGCCTCCGGGGCCT
CGCGAGGGCTGGTGGGCGGTGCCCGGCGGGCGCTTCCGGTTTCCGGCCGCGGTATGAGGG
GCGGGGCCGGGGCTGCTGTGGGAGAGTTCTGTTGCTGCGGCGGGGCCTGCACGTTGACTG
TGGGAAACTCGGTGAGCGGGCTCCGCGCGCCGGGCTGGGCTCCGGGACCGCGGAGGCTCC
>FP010534 SOD2_1              :+U  EU:NC; range  -499 to   100.
CCGTCTTCCCTAGGAACGGCCACGGGGGCCCTGGGAGGGTATGAATGTCTTTTTGCAGTG
AGGCCTCTGGACCCCGCGGCCCCCCGGCAGCGCAACCAAAACTCAGGGGCAGGCGCCGCA
GCCGCCTAGTGCAGCCAGATCCCCGCCGGCACCCTCAGGGGCGGAGCCGGAGGCAGGGCC
TTCGGGCCGTACCAACTCCACGGGGGCAGGGGCCGCCTCCCTTCGGCCGCGCGCCACTCA
AGTACGGCAGACAGGCAGCGAGGTTGCCGAGGCCGAGGCTAGCCTGCAGCCTCCTTTCTC
CCGTGCCCTGGGCGCGGGGTGTACGGCAAGCGCGGGCGGGCGGGACAGGCACGCAGGGCA
CCCCCGGGGTTGGGCGCGGCGGGCGCGGGGCGGGGCCCGCGGGGGGGGGGGGCGGGGCGG
CGGTGCCCTTGCGGCGCAGCTGGGGTCGCGGCCCTGCTCCCCGCGCTTTCTTAAGGCCCG
CGGGCGGCGCAGGAGCGGCACTCGTGGCTGTGGTGGCTTCGGCAGCGGCTTCAGCAGATC
GGCGGCATCAGCGGTAGCACCAGCACTAGCAGCATGTTGAGCCGGGCAGTGTGCGGGTGA
>FP023832 COG1_1              :+U  EU:NC; range  -499 to   100.
GGGGTGCGATCCGAGACCCAGCGGCGGCGAGCGCGCCCGAGTCTGCTCGCGGGCGCCAGG
CGCGCGGAGAGCGGCGGCTGCGCCTGCGCCAACGCCGTCAGTCCGCGGGGCCCGATCCCG
ACACCTAACTCCACAGAGAAGCTCTGCTCCTAAGGGAAAGGGAAGACTTCAGCCACAGTT
TCGCAGCCAACCTGGCGACCTCACCTCTCTGGCGACCTCACTTCCCAGCCGGCTCCGTTT
AAGAAAACCCCGCGCAGGACCGCGCCCGCCCCCGCGCCCGCGCCCGCCCCCGCCCCCTCG
CGCCCGCCCCCTCGCGCCCGCCCCCTCGCGCCCGCCCCCTCGCGCCCGCCCCCTCGCGCC
CGCCCCCTCGCGCCCGCCCCCTCGCGCCCGCCCCCTCGGGTAACAAACATGGCCCCCGGC
GGGGCGGAAGCGCTTCCGCCCCCAACGAAGATGGCGGAGGGGGCGGGACTAAAAGGGCGT
AGGTAGATCGCCGGGGGCTGACGAGTGCACCATGGCCACCGCGGCAACCTCACCCGCGCT
GAAGCGGCTGGATCTGCGCGACCCTGCGGCTCTTTTCGAGACGCATGGAGCGGAGGAGAT
>FP026336 ZNF415_2            :+U  EU:NC; range  -499 to   100.
TTTAAAAATTCTTCATTCAATTCCCTTGGTAACTTTGTCAAAAATCAGTTGGAAGTACCT
GTAGAGGCTATTTTTGTACTCTCTTACTGTATTGCATCAATCCATATGTCTTTTATTGCC
CCAAAACCACACAGTTTTTATTACCTTTCCTATATTGGTAGTCTTGAAATCCAGTGGAGT
GATTCCAGACACTTCATTTTTGTTTTTTGGTAACTTTTATGGATCCAATCACTGCTAGTT
TTGGATTCCCCACCGAAATCCCAGTTCCCGGACTGCTAAGCTGCAGGAGACTCCCTAGCA
GGATCGGGTCCAACCTGCAGGCAAAATAGTTTTAACATAAACCGTTTTCAACTTGGTAAG
TGGAAAACATTTTGGTTTCCACCATAAGTGGCCCACACAACTCTGATTTTTTTACCTTAA
AGCGGCGCAGACCCCGCCCACTCCAGCCATTCCTTCAGGCTGCCCGGGCTCTTCTCTCCG
CGCATGCGCAGTTTCCTACAGGCCCGGAAACGGATCGCGTTGGGTGAAGGTGACGGCGTC
GAGCGTGAGTGACCCTCTGTGTAGATTAAACCTGCGCTCCCTGTTTCCCATTTCCACAGC
>FP021410 SOCS1_1             :+U  EU:NC; range  -499 to   100.
AGGAGGGGGTCTACGGGTGGGGTCAGGCTCAGGGTTGGGGACACCTTCTGTGGCCTCCTA
GGGGGATCTGGCTGCAGGGGAGGAGAGGACAGGGCTCTGCCCCCGGCGGGTGTGGAGACA
GCTGGGGCGGAGGAGGGTGTGTCAGGGCGCGTCCCAAGAGGGCCTGGCGGCAGAAAGTGG
AACCCGAGGTAGCGGGGCAAAATCGGGGTCGCCAAGTCCGAAGGAGGGGTCCGAGAAGTG
GCCGGAAGGCGCAGGGTCGGGGCCAGAGCCCCTCGAGAGGCGGGTGCTGGGGCAGGTGCG
AACAGGCGGGCAGAGGGCCCCGCGGGAGGGTCCAGAAGAGAGGGAAACAGGGCCGAAGCG
GTCCTCGCCGGACGCCACCGCGGAAAGAGAAACCAAAAGTGGAGCTGGGGGCGGGGCCGG
CAGGGGGCGGGGCCTCCCGCCGTCGCCAGCCCCGCCTCCGAGCCGGTTTAAAAGACTGGC
GCAGGGGCGGGCGCCGAACAGAGCGAGCTGCGGCCGTGGCAGCTGCACGGCTCCTGGCCC
CGGAGCATGCGCGAGAGCCGCCCCGGAGCGCCCCGGAGCCCCCCGCCGTCCCGCCCGCGG
>FP007970 MCIDAS_1            :+U  EU:NC; range  -499 to   100.
CCCAGGATAAGGTTCAGGTTTGAGGGAAGGGGCTTCTGTAATAAGGGGGCTGTTCCAGGG
CATCCCTGCCGGTATTCTACATCCTTACTAAATCCTGCAGGAGCGCAAAGGCCGGAGTCT
AGCGCTGGCGGGTGTCACTCCACGTTTATTTCGTGCGCCTTGTGGCTGGAGTGGGAAGAA
AAGGAAATAATCGTTAACTTTGCCATTCCCCCTGTCTGTAAGCGGGAAGACGGTACCCAG
GGCGAGGGAGACCGGCGTTTGCCCGCCCCTCCTTCTCCCTCTCTTCGCCTGGCGCGTCCG
GGAGGCGGCGGCGCCAAAGCTCGCCGAAACGGCGCTGGCGGGCCGGGGCCCCGCGCTGGC
GGCTCCCGGGGGAAGCCCGGTTGCCAGGTTGGGTTTAACGCCTCCGCCCGCGCGCAGATT
GTCCCGGGCTGAAGGCGCCACCTCTGGCGCTCAGGCGCAAGCCACCCCTCCCGCGCGGCG
GTCCTCCCCCTCCCCCGCCATCTCTCAGCACCTCCTCGGCAGCCCCTCGGCTCCTTCTCG
GTCACGCGCCTGCCCCAACCTCTGGCTGGCTTCGGAGCCTGCAGGCACTGAAGGGAGTGC
>FP008253 RGMB_2              :+U  EU:NC; range  -499 to   100.
GCGCGGAGTGGGAACAGCCCGCACGCGTCCGCTGCCGCCCTGCCTGGCGACGAGTGGCAC
AATCGCCCACCAGGAATCGGCTGGTGCCGCGGGTGGGCGAAGGCAGCGCCGCCGGCCCGG
AGGGCGGCGCGGAGGGTGGCGCTGGCGGCGTGAAAGGCGTCTTTGTGCAAGATTGAGTGT
GGTGGGGGGAAGGCGAAGAGAGAACTGATCCAGGACCTGGACGCGGGGGTCTGCGGCGCC
CCTACGCCCCCACGCCCCCAGCCGTCCGCAGTGCCGGAATGAGCCGGATAGCGCCGGCAG
GGGGCAGTGTGGCGATATAGGGGTTGCCGGGGGGAGAGGAGGGTCTCTGTTCACCTCTAT
TTGAGGCTGACTGGGGAGAAAGCTGCCTGGAGGAAGCTGCTGGGGTGCGGGGGGCTGAGG
GATTTGGCTCCCCGCCCTCTCCCCTAGATGGCGGAGAAATCGGGCTAGCTGGAAGGGCGC
AGCTCCTCTCCCAGAGCTCATTCTGGAGTCGGAGAACTGGGAGAGCGGCCCCCGAGGCGG
AGCCTCCCTCCCGCCCCGAGTCGCGCTGCCCCCCACCTGGGGGAGAGGGGCGGGCGCCGC
>FP016244 CAPN1_6             :+U  EU:NC; range  -499 to   100.
CCGGAATGCCCGCCAGGGCGCGCGTGGGGTGCGGCCGTCCGGCCCTGCAACTCGAGCTGC
TGCCCCTGGTTAAAAATACCCCCTGCCCGGCCCTCCCCCTCCGTTCCCCGCGGTGCCCTT
CCGCCGCGCCCCAGCCCCCCCATCCCCCCCCGCGCTGGCCCCTCCCCGGGGACTGCTCTG
CCTTTTACTAATTTGTCCTCTCGCGGAATTGGCCCCCGGCCTGCGGAGGGAGGGGCGGGG
AGACACCGTGAGTAAGAGATAGTCAGAGACCGTGCCGGAGAGATAAGGGAGAGCCGAGAG
GAAGCGGGGTAGGAGCCCCAGGAGGAGGAGGAGGAGAAGGAGAGAGGGAGGGCGGAGGGC
GGAGGGGCGGCGGGAGGAGGGCGGGGAGGAGCGCTCTTCCTGGTTGGGCCCTGCCCTGAG
CTGCCACCGGGAAGCCAGCCTCAGGGACTGCAGCGACCCCCAAACACCCCTCCCCCAGGT
AAGAAGCTGGGTAGCCGAGCCGGGATTCCTTGACCCTGGCCACTGCTCCTGGGCTGAGGG
GCTGCCCCAGCACGGTCCCTTCTCGGGGGCCTCTGCGTTCCTGGAGCAGGGGTGGGGGCT
>FP016806 C11orf52_4          :+U  EU:NC; range  -499 to   100.
GTAACATAAAGCAAGAGCTGAAGTGGCAGAAGAAGTAGAAAAACACAGGAGTAGTTTTTC
TTCTGAACCACCTGTAGAGTTTGGCTGGAGACTCAACTGCTGTCAACTGAGCAAGCTGTA
GCAAAACCAAAAATCACATCAAAACAGAAACCTCTGTCAAATATGTGTGGAAAAATCCTG
ACTTTTTCCCCACAGTAGTCCTCATGATTTAGAAGTCAGTCTTCTCTCTCTCGCCCTCTC
AAATTAGCAAAGAAGGAAACCTCCCAGGAGATGAGAGATCAGGCAGACAAACAGGGTTGG
TTCTGGCAAGAGTTGGAAATGTACTAGCAAGAAAGCAAGAAAAAGAATCCGGAGTAAGCC
CCAAACTATTTAGCCTATTTCCTCAGTCAGTGTTGTCTCTCTGGCATCAAACAGTTAACA
ATCACGTAGACACACGGGCGCCATTGGGGACCCCAGGGGCTCAGAAATAAATATAAGAGG
TCTGCCCTACAGTGAGGGCAGGATAGCTGAGTCACTCACCAAATTCAGTGCTCCCTGTTC
TGTAGACAAAGTTCTCTAAAGGATGTTAAAGGTTAAACATCTCTCACTTTCTCTGTTAAT
>FP006037 RYK_1               :+U  EU:NC; range  -499 to   100.
CGCCGAGGCACTTTAAAACCCCAGCGCGTTGCCCAGGCCGGCCCGCCCAGAGCGAAAGGT
GCGTGCGCGCTCCCGGGGAGGCGGCGGCGCGCACGGGCGCGTCCCGCGGGCAGCCCCCAA
CTCCGGACGATGCAGCGAGGAGGCGGCGGCGGCGGCGCGCTCCGGAGGTCTGAAGCCACT
GCTGGCTGCCACGGGCCGGCGGTGCGATGAGCTGGGCAGCCGCCCCCGGCTCGGGGCTGT
GAGCGGCTCGGGGCCGGGGGTGGGCGGCGGTGCGGCGGGCGGCCGACGCTCCTCTTCGGC
GGCGGCGGCGGCGGCCATGCGTGGGGCGGCGCGGCTGGGGCGGCCGGGCCGGAGTTGCCT
CCCGGGGGCCCGCGGCCTGAGGGCCCCGCCGCCGCCGCCGCTGCTGCTTCTGCTTGCGCT
GTTGCCGCTGCTGCCCGCGCCTGGCGCTGCCGCCGCCCCCGCCCCGCGGCCCCCGGAGCT
GCAGTCGGCTTCCGCGGGGCCCAGCGTGAGTCTCTACCTGAGCGAGGACGAGGTGCGCCG
GCTGATCGGTGAGTGGGGCCGCCGAGGCCGGGGCGGGCAGGTCGGGCCGGCTGGGGCAGC
>FP021271 AMDHD2_2            :+U  EU:NC; range  -499 to   100.
GGGGCCCGCGTGCTCCAGTTCACTAACTGCCGGATCCTGCGCGGAGGGAAACTGCTCAGG
TGGGCGCGGGCCGGGGACTGCGGGGCTGGGGACCGGGCGGGGTGCAGGGTGCGGGGCCGG
GGACCGGGCGGGGTGCAGGGTGCGGGGCCGGGGACAGGGCGGGGTGCAGGGTGCGGGGCC
GGGGACCGGGCGGGGTGCAGGGTGCGGGGCCGGGGACCGGGCGGGGTGCAGGGTGCGGGG
CCGAGGTCAGGCCCGCGATGCGAGCGCCCACCCACTGCGTCCCCAGGGAGGATCTGTGGG
TGCGCGGAGGCCGCATCTTGGACCCAGAGAAGCTGTTCTTTGAGGAGCGGCGCGTGGCCG
ACGAGCGGCGGGACTGCGGGGGCCGCATCTTGGCTCCCGGATTCATCGACGTGCAGATCA
ACGGTGCGGCCCGGGGCCGGCAGGGGAACCCAGGGGAGGAGCTCTGAGCTCCATGCGACA
CTTCCTTTTCTGTGGCTGCAGGTGGATTTGGTGTTGACTTCTCTCAAGCCACGGAGGACG
TGGGTTCGGGGGTTGCCCTCGTGGCCCGGAGGATCCTGTCGCACGGCGTCACCTCCTTCT
>FP019654 KCNH5_2             :+U  EU:NC; range  -499 to   100.
ACAAATAACGATTAAGAACCTATTATGTACACTCTGGATGATACAAAGGGCTGTGGCCTT
TGAGATGATTATCTGGTTGGGGAAATGAGACACTCCAACTAATAACTACAGTACAAGGTG
GAATGTGAAGCCAGTGGAATTTAAAGTCAGGATACGTGGAAAGTTAAGATGTTCCAAAGA
AGGGTGGGTGAAGAATGAAAGGCACAAAGAAAGCTTTTGTGAATATGTGAGTTTGTTTTC
TGTGCAAAAGAAGGGGAAAGGACTGAAATTGTCAGGAGAGGGTGTGGTGGAATCAGAAAG
AGATGAAGACTGAATTTTTTTTTTTTTTTGAGACGTAGTCTCGCTCTGTCCCCCAGGCTG
GAGTGCAGTGGCGCGATCTCAGCTCACTGCAAGCTCCGCCTCCTGGGTTCACGCCATTCT
CCTGCGTCAGCCTCCCGAGTGTCTGGGTCTACAGGCACCCACCACCACGTCACGCTATTT
TTTTTTTTTTTTTTTTTTGTATTTTTAGTAGAGACGGAGTTTCACGTGTTAGCCAGGATG
GTCTGGATCTTCTGACCTTGTGATCTGCCCGCCTCGGCCTCCCAAAGTGCTGGGATTACA
>FP023974 SRSF2_1             :+U  EU:NC; range  -499 to   100.
AAGCGGACTCCGGCGAAGAGCAGTCAGGAACGGCTGGACGGGGCCGAGAGACGACGCAGC
GGAGTCTGAGGGGGCCGGGGTCACAGGGAGAGGCAAATGAGGGCAGAAGCACTCTTCAGA
CGGAGACGGGGCTGACGGCTGAGCAAAAAAGGGGCGTGAACTTGGAGTATTGGCATGAAA
AAAAGGTGGGGGCCCAGATGGGGAGCACCTCCTCTTCCTCCTGCCCAATCGCGATCGTCC
GGCCTCCCAGGCGGAAAAAGCGTTTCGCGGGCTTTCCAACTGCCCGCTAATTCCGCTCCC
CCTCCCTCCAGCCGTGACTCCGCGCTTTTTGGCCCGCCCGCCGGGCTGTGCGCAGGCGCT
TCGGGTAGGGGCGGGGCGCGCGGCAGGGTCGTTACGAAGCGGGGCGCGGTGGGCCAATCA
GAAGGTTTCATTTCCGGGTGGCGCGGGCGCCATTTTGTGAGGAGCGATATAAACGGGCGC
AGAGGCCGGCTGCCCGCCCAGTTGTTACTCAGGTGCGCTAGCCTGCGGAGCCCGTCCGTG
CTGTTCTGCGGCAAGGCCTTTCCCAGTGTCCCCACGCGGAAGGCAACTGCCTGAGAGGCG
>FP021160 WDR24_1             :+U  EU:NC; range  -499 to   100.
GTGGCTCACACCTGCATTCCCAGCACTTCAGGAGGCTGACGCCAGAGGATCGCTTGAGTT
CAGTAGTTTTAAGACCAGCCTGGCCAACACGGTGAAACCCCGTGTCTACCAAAAATACAA
AATTAGCCAAATTAGCCGGGCGTGGTGGCGGGCGCCTGTAGTGCCAGCTACTTGGGAGGC
TGAGGCGGGAGAATCGCTTGAACCTGGGAGGTGGAGGTTGCAATGAGCCAAGGTCGCGCC
ACTGTACTCCAGCCTGGGCGACAGAGCGAGACTCCGTTTAAATAAATAAATAAATAAACC
AATCACACAAGCACAGCACCGCAGCGCAATGGCAACGCCCAGGGCGGCCCGCAGACCCCA
ATCCCGGGCCCCTCCTGGCCTCTGCCAACGCAGCTCCCTGACCCGGAACTTTCGTGGTGT
CGGGCGAGAGTTTGTGCCCACTTCCTGAGAGGGATGGGTAAGAAGAGGACCACTTCCGGC
GAGGGACGGGAAAGACAGCGGCTTCCGGCGCGGCGGTTCCGGACAACCGTGCGCTTTTAG
TAAAAGATTGGGGTTCGCGCGGGGGAGAAGGGCTGCCCCGGGCCCTCTGGTTCTCGTCCC
>FP023147 LASP1_1             :+U  EU:NC; range  -499 to   100.
GCCCGGCAGCGCGCAGGGTCCAAGAGGGAGGGACGGGTTCCGCCCCACAAATGTGGGAAA
GGGTGTGGGCCGGAAGAGAGCTAAGAGGGGCAGGGTAGGGGGTCCCCGTTCGGTCCGCAG
ATTCATGCCGGGTAGAAAGTCCCCGAATGCGGTGAATCAGTTCCAGCGTTCAGGAGGATC
CAACCCCACCCTCGACGGGCTTGAGGGGTTAGCCCGCCTCCCGCAGCCCGGGCGCCCCAG
ATGTGCAGCCTGCTCGCCTCTGCGCCGCCTCCGGCTGGGGAAGGGCCCTGGGCACCGGGC
GCAGTCAGCCTGAGAGCGCTGAGGCGCCAGCACCGCGGGCCCCGCCGTCCCCCCAGGAAC
CCGCCCCCGCGCAGCCCCACGTCGCCCGGAGAGCGCGCCTCGCTGCGCGTGCCCTTGCCC
GCGCCCGAGGCGCGTGCCCGCCCCAGTGCAGCCCCTCCTCCCCGCTGTGTTTATTAGGGG
AAGGAGGGCGGAGGCGGAGGCCAGTTCCCCAGCTCCAGCCGCCGTCGCTGCTGCCTGTGT
AGTTGCAGCCGCGGCCGCCTCCCGCCAGCTCGCCTCGGGGAACAGGACGCGCGTGAGCTC
>FP000317 PAX7_2              :+U  EU:NC; range  -499 to   100.
CCTCACTGGAGGAATTTCAGAGGGTGTAAGACGAGGGAGAAGATGAGAAATAGGGCGGAC
TCTGGCCCTCGGAGGCCAGAGAAAAGGCGAGACTCCAGAGAGGCGCCGGACCCGAGGCAG
ACATTCCCATACAGCCGGGACTCCGAGAGCAGCCGTGGGCGACCTGGGGGCCGGGGACTC
GGCGGATCCGGCCCATTCATCAAAGGAAGGCACTGGGACAAAGTTGGCCCCCTCCCCTTC
TCCCCCAGCCCCCAACTCGCCGGGATCGGCTCCCTCTCTTTTCACGGCGGTTCAAATTCT
CCCCCAAAACGAGGTCGAGCCGGGGATTAGAAAAGAGGGAAAAAAATATTCGTTGGCGAT
TTCTTTTCGTTATTGGTCCTCCGCTCCCTTGCGCCCTGGCCCCCTTCCCTCCTCATGAAT
AAAAGAAAAGTCCGAACCTATCAGATCGCGCTCACTGCCTCCTCCTCCTCCTCCTCCTCC
TCCTCCTCGTACTTCGGTGAACACTTTTGCACAACTTACCCAGCTGATCACTCGCGCCCC
CTCGCTTTTCCATTTCTCTTTCCCCAACCCCGTCACCCCCTGTCTCCTCCGTCCAGCCCT
>FP012391 FAM150A_1           :+U  EU:NC; range  -499 to   100.
GTGTTCCTGAGCGAGCAGGGGCTCGGCAGCAGAGCGCACCCCGCACCTTTGAGCCCAAGG
CGCGGAGATCTCCGCTCATCCAGGCCGCACCCCGGCCCTGCTTTTTTCCGTCCGGACCTA
GGCGCCGCGGGTTCTACTGACCCCGCCAGCCAGGGGAAGCCGTGACGGACCCCGAGGCTC
GGGGGGTGGAGGCGGCGGGAGACAGAGCCCAGGGAGAACCGCCGGGGCGACGCGGCAGTT
ACCCTACTGGGTCCTCCCGGGGACGGCGACCAGAGAGCGAGCCCGGGGTCCGGATCCGAG
GCAGGCGTTGCGCAGGGAGCCCTGAGACCCGCTGAGTCCGAGGCTGGTGCCCGCCCGGCC
CAGCGCGGACTTCCGAGGGTCCCGCGCGCTGGGACACGCCCTCATCCTGGGGGACGACCC
CGTGGCCCCAGGCACCGCCTCCCGTTCCCGCCCCGCGCCCCGCAGCGCTTAGGCTTCGGC
ACACTGAGGACCGAGTCCCAGTGCAGCTCCAGCCGACCCCCGGGACGTAGACAAGGGCAG
GCGCGCGGTGAAGACTGCGGCCGGCCGCGTAGCCGCGCTGTGGTCCCGCTGGCCTTCTCT
>FP005981 COPG1_1             :+U  EU:NC; range  -499 to   100.
AACTGCACCACAGCCTGGGCAGCAGAACGAGAAATAAATAAACAAATAAAAGCCAGAAAG
TAAAAATAAAGTGTTAGATGGCGATTCGAGCTGAGGAGGAAATCAGGCAGGGGAAAGAAT
CTGAAAGCGAGGAGTGAGTGGCTGGCAAGGCTCCTTCGGAAGGTGGCAATAACAGTCATA
GACCGGTCACATCAATTGGGTGTTTACTGCGGGCCAGTGTGTGCCACCAACCTCACACCC
GAAAGCCACAAAGACTCACGCCACAACGCAACGAGGCAGGGGCTCCTCCTCCTCCCTTGG
TATACGGAAAGAAGCGTAGGGAGCAGAGTTGGGATGCTAGTCAGTACCCCCCTGCACCTA
GCCCTTGCCCCTCCGTCTGGCTTTCCCCACTCCCGCTCCGGCGGAGCTAAGGTTAACATT
AGACGAGGCTGTGGCTACCGGAAAGAGCGCAGGCGCAGAGCGCGGAATGCGCCTGCGCAG
AGCGCTGGGCGACGTGGCCAGTCGGGGCCCGGAAGTGGTCCCTGTAGAACCACTGTGGCA
CCGCTACTCCGTGCCGCGCCCGTCGAGCATTGCGTTGCTGCATTGCGCCCCACCGACTCC
>FP024946 ZNF561_1            :+U  EU:NC; range  -499 to   100.
AAAAAAAAAAAAAGAAAAGAAAAAAAAAGACACACGGTCTTGCTATTTCACTCAGGCTGG
TCTGGAACTCTTGGACTCAAGCTATCCACCTGCCTTAGCCTCCCAAAGTGCTGGAATTAC
AGGCGTGAGCCACTGAGCCCGCCCAGGATAAGCTTTGGAGGAGCATCCTCTGGGGTGCGT
CCCATCCCCCATCCCCGCCTTTCCAACCCGTCTGGGCACCTGAAACGCGGGCTAGGCCGG
GTCCCACCTCTAAACCGCCCCCAAATATGGGCCCCACCCCTCGCCCACGGTTCCGTCCAG
AGGTCCGGTTCTAAACTCATCTTTTTCTCTGAACCCGTTTCTGCATCCCGCTCCCTGAGC
CAACCCCAGGCACTGTCCGGCACCCACCCAGGAGGAAACTAGAATTTCTTTGTCCTACGT
GCCTGAAACTCAAGCCCTGGAGCCCCACCCGGCCGGAGGCTCGGAGCGGAAGTGACGTCA
GTGTGCCACCGCCATCTTTACCGGCTGTGGCTCAGCATGGTCAGTGCCGTTTAACCTTTA
TTGTGGTGGAGTCCACCCCGCTGTGGTGAGTTCTACCTGCTTGGGGGTCCGGGACATACC
>FP015226 CTBP2_1             :+U  EU:NC; range  -499 to   100.
AGAAGCGGCCGGTGCGGGGCACCAGGAGGAAGTTGGAGCCCGGGGGCCGGGAAGGGGGCT
GGTTGGCGCCGCTGGCTGGGCGGGGCCCCATGGGACCGGGGCCACCCGGGGCTCGCGTTC
CCCCACGTGGCCGGCTGCCCGGTACCCCACGTGGAAGGGGCGGAGGAGGATGAAGGGCCA
GGGGAGCAGCGGACCCCGAGCCACCGCGACAGGACCTCGGCCCCTGCCACCGAGGCCCCC
GCGCCTCCCGAGGGCCTCCCGGGCGGGGCCGGGCTAGGGAGTGCCCGCCGCGCCCGGCCC
CTGGCCCTCCCGCCCGCCGCGCTTGTGTGCACTTTCGCGGAGCCACTAATCCCCCGAGAG
AGCCGATTTGTAGTGAGGAGTATCTGAAGGGGGCGAGGCCGGCCCATGTGGGGTTGTGTC
ATTGGTTTGCAAAAAGAGACCCCGCCTTTGCCCCCCCCCCCCAAAAACAGGAGCGAGGAG
TGAGCGAGCGGCGACCCTCACCTCGCCTCCCGCCTAGCTCCTGCGCAGCCAGCGGGTACC
GGGAGCTGCGGCCAGCGCCGCTTCTTTCCTTTCCTTTTCTCTCCGTTTTCCTTCTCCTTC
>FP024677 UQCR11_1            :+U  EU:NC; range  -499 to   100.
AGGAATAACCCAGGCTCGCAAACGGAATCCTGCAAAGAGATTTCCGACAGGGCCTCCAAG
CAACGGGCAACGCTGAGGCTCAGGGAAGCACTGCCGCTCGACCAAAGTCCTACAGCGAAT
CAGGAACAACGCCTGACGCCTCCAAAAGTGGGCTCCAATCCCAGCTCTTCCCCTCTGTGT
GACTCTGAGCAAGACCCTTCCCCGCTGGACCTCAGTTTCCTTCATTGTAAATAACGTTCT
GGCACATACTAGGCGCACAAAATCACTGGCAGGTAGCCCCGCGGAGCCCAGAAGCACAAT
CGGCCGCCAGACCACGTGGCCAGAAAGCACCGCCCTAACGCCGCCCACTCCGGACCACTT
CTCCGCGGTCGTCCAACCCTCGCCGGAAGTTACTGTAAGTGGCTTCCGGGTCTGCGCGCA
CAGTGGCGGATGATGTTTTTTTTTCCTCCCCCCCCCCCCGCCCTCCCCGCGCGCGTGCGC
GCCGCGGCCGCGCCTGCGCAGTGTAGCCGGGTCAGCTGGACAGGGTCATCCTGAGGGTGC
GACTCCGCCGCGATGGTGACCCGGTTCCTGGGCCCACGCTACCGGGAGCTGGTCAAGAAC
>FP009050 ADAMTS2_1           :+U  EU:NC; range  -499 to   100.
TCATTCCCTCACCCTGTCCTGCCCCAGAGCACAGAGACAGGGGGATGCACCCCTTGAATT
CCAGGGCTGATGGGTGGGACCCGGCACCCCAAGGGCTCTCTAGGTGGGGACGTTCGGCCG
GCGCCGCTCCTCGGAGGTTGTGCCCCTGGGGTGGCTGGCGGCGGGGCTCCCCCGGCCCGG
CCCGCGGCGCTTCTCTGCCGCCGCCTCGGGGTGTCTCTGCTTCGCTGCGAGCCCGGCACC
GCGGCGACGGCGGCGCGAAGAGGGAAGCGGGCGGCGGCGGCGGCCGCGCCAAGATGCGCC
GGGTCACCGCAGGCTGAGGCGCCCGCCGTCCCCGCCCTCCCCCTCGCTCGCCTCCCTCCC
TCCCGCCTGCCTCCCTCGCTCGCTCGCTCCTTCCCTCTCCCCGCCTTCCCTCCGCGCTCC
CCCGCCCGCCCCTCCGCGCCTCGCCTCCTCCGCCCCGCGCCCTGCGGTGCTGCAGCTGCG
GGCGGCTCCAGCTGCCCCCAGATGTGGGCTGGGCGGCTCGCGGGGAACTTTCGCGCCGGC
TGCGAGTGCGGGGCCCCGGCTGCAGTCCGGCTGCCATGGATCCGCCGGCGGGAGCCGCTC
>FP019490 LRFN5_2             :+U  EU:NC; range  -499 to   100.
TAATGCTGATAGGAACATTCCCATACATATCTTTTAGTGCCTATGAGCATGCACTCGTGT
TGGATATATGCCATTTGTGAAAAGGCTGGATCATAATTTATACATGCACATACAACATTA
AGTAGAAAATGCCAAGTTATGATTGTGCAAATTACAGACAGAGTATGAGAGTAGATGTTG
CTCTATCTATAATTGACAACTTTATTTTTTATGAGGGGTCATTGGTGGATGTGTATATAT
GTAGTAGTAACACAGTGTTATTTTATTCTGTATTTTCTTGATGACTAGTAAGGTTGACTA
CCTCTTCATATGTATATTGGCTTTTAATAATCACTTTTCATGAAGTGCTTATTTAAGTCT
CTCTTTTTTTTTTTTTTTTTTTTTGATACGGAGTCTTGCTCTGTGGTCAAGGCTGGAGTG
CAGTGGCGCAATCTCAGCTCACTGCAAGCTCCGCCTCCCAGGTTCACGCCATTCTCCTGC
CTCAGCCTCCCGAGTAGGTGGGACTACAGGCGCCCGCCATGATGCCCGGCTAATTTTTTG
TATTTTTTAGTGAGACGGAGTTTCACCGTATTAGCCAGGATGGTCTCGATCTCCTGACCT
>FP009630 PACSIN1_1           :+U  EU:NC; range  -499 to   100.
AGGGGTGGGCATCAGTGGGGCGGTGGTGCAGGGGGTGTCGCTCCCAAGTCAGCTCACACG
CACGTCTTCAACACACCCACCACACAGGCACCCGCACGCACCAAGGGACGCCGAGGCTCG
GGAGAGGAGGAAAGGCCAAGGCGATGGGGAGATGGGGAGAGAGGCAGGGAGCAACATCCC
GGGCTCCGAGCGCGCCAGCTGGGAGGGCTGGGGAGGAGGGCGCACCGGAGGGCTCCCGGC
ACGCGCGGGGCCGCGGGCAGCCCCCAGAAGAGGGAGCCAGGCAAGACTGCTGGGGCAGGG
GTCGGCTGAAGCAGCGGGGAGCCGGACCCCACCCGCCACCCGCCACCCGCCACCCCCGGC
GCCTGCCAAACTGGTTGCTGCCTCCCCGGCAGCCGCGGCGCGTCCACCTGCGCAGCCACC
GCGCCGCCCTGCCCGCGCTACCATTGGCTCGCTAAAAATGCCTCTCTAATCTGCTCTGCT
CGGTGCACGCCTCCTCCTCATCCTTCCCCCCTCTCCGCCTCAGCTCTGACCTTCCTCCTT
CCCGCAGCCCCGGCGAGATCCCAGAGCGACGCGGTGGCGGCGGCAGCGCCAGCCCCCTCC
>FP007295 CFI_2               :+U  EU:NC; range  -499 to   100.
TTTTTAAAATTTCTTGTACTCCAAAAATACAATTTGATCACAGCACAACAAATGCATGGT
AAAGAAGCTGGTTTCTAGAGTTTTAAATGTATTTTGCAGCCTTCACTATATGGTCTACTT
TTATTCTTACTGTCTCCTAGTCTTCAACCTTAAGTTTAAAAAATTATATTTTTACTGTAC
AAAAAAAAAACCAAAAAATTGCTTCCAATATAATTTCTGTCTTCCCTGGAATACAGAATT
GAGTCATTGCAATTAACAGGGTGGGAGGAAATCAGTCTCTTCTGGTGGAAACAAGTTCCT
ATTGGTCACCTCCCTCAGCTCTTTAATGGGAAGGCCATTTTTTGGTTTCAGTTACGGTAA
ATCTCTCTGGATTTCAGCCAAATTCTTTCAGAGTTCAAAAGTACAAAGCTCTTTAGGAGG
TTTGTTCTTTTGAAACATTTTTTCAGAGGTTAAAAATTAAATTTCAAAAGAATACCTGGA
GTGGAAAAGAGTTCTCAGCAGAGACAAAGACCCCGAACACCTCCAACATGAAGCTTCTTC
ATGTTTTCCTGTTATTTCTGTGCTTCCACTTAAGGTTTTGCAAGGTAAGTAATTCAACCT
>FP004069 CCDC148_1           :+U  EU:NC; range  -499 to   100.
CACTTACTTTCCAGCTTAGGCAGCGGCCGTCGTCGCTCCAGGGATCAGGGACATCGGCGC
CGAGGGGTCGCCGCTGCGGCACCCGAAAAAATTAAAAAAGTGCCGCGGCGGCGCGGCTGC
CCGCCCCTCCCTCCCCCACCGGCCCCCGCCCCCGGAGCGGCTCTCCCACCACCCCCGGCG
GCGGCGGTGGCCAACTTGCCCCTCTACCCCTTGCCCATGGTGCCGCCTCCGCGGCCGGCG
TCGACGCGGACTCAGCCCCGGAGCCCCCTCTACTGCCCAGAGGCCGCCGCCGCCGCCCGC
CCCGCTGCCAGCCCTCCCGCCCGGCCAGCCCCGGGCTCCCGGGAACGTCAGCACGCCGCC
GTCCCCGGGCCAGCTCCCGCCACCCCATTGGCGGGAAGGAGAGGGCTGGCCCTCCCCATT
GGCCCGGCCCTCATATTGAACAGGCCAATGGGAGCTGCGGTTTCAGGTCGCCATAGAGAC
CGATGCTGTTCAGCGCGAGAGGGCCTGGAGAGGGTGGGTGTGAGAGAGAAGGTGTCTCAG
GTCTCGGGCGCGGGAGGGGGTGGCGGAGAGGACAGGGAGATTCCCCAGCGCTGGCTCTGA
>FP028727 GPR34_1             :+U  EU:NC; range  -499 to   100.
GAACACCATCAGAAATCTCATCTAGTCCTAATAATACAAGTTTGTTTTAGCAAAGGTCTT
AAAGGAATACATGAAAATATGCTAAAATAATGTACAGATGAAAACTTAAGAAACAGAAAT
TCAGTGCTTGTGCTTTGAAAGTCCATATAGCATATTATGTATCATTTCTTACAAAACACA
GAAAATACATATTTCTGCTTAGAATTTATAAAACTTTTAAATTTTGAGCGGGGGGAGGAA
AACATTCCACAATTGTCAAGTTGGAAGGTATTCATAAAGAAGATATAAATAATTTCCTAA
AGTTCAGTGTTGGTTGAGCTTAAAGTTGTTCCATGGTAGTAGGGCTTTTTAATATTTTCA
AAAGGAATCTGAGAGTTGTCATACCGAAAAAAGAAAAAAAAAAAGAGGGGGAAAAAAAAA
ACCCTACCACCACATATGAACATAAAAAAGAAGAGAACCCCAACCAATTGCACCACGACC
GGATGGAAGAGCCCAGCTGACACAACCAAGACGAGTCTCAGTGTCTAGGGAAGCTTGGGG
TTCTGCTCCTTTTACTTCAGGCGAACCTGAACTGTGAGTATTTCTTGATTTCGGCTACAT
>FP000972 LRRC42_1            :+U  EU:NC; range  -499 to   100.
CCCCGCCACCGCGGCCTCCACCGAGTTCCCGGGCGCGCTCGCTCCACCGAGTTCCCGGGC
GCGCTCGCTCCTACCCCGAGCTTTTCGCGCCACGCCTCCCAGAGGCCCCACCCCGCCTCA
GCCCCGCCCCCTCGCGGCGGCCTCGGCCCCTCCTACCCCTAGCTCTTAGCGCCACGCCTC
CCACAGGCCCCGCCCACAATCGGCCCCGCCCTCTCCGGCTCCCATTACTTCGCGGGCCAA
GATGCGAAACCACTCCTGTGCGCCTTTCCCCAGGCCAGTCCCGGGGCGCGCGCTGCCTAC
CCTCCCCCAGCTCAGCTCTATCCCCGGGGCCCGCAGGACCCAGGGGACCCACCCTCCCGC
GAGCACGCACGCGCAGGGCCCACCTCTGCGAGTTCCAAACCCTCGGCCCTCGGGTCGCCT
GCCCTGGGCCTGGCCCCGCCTCCAGGTCCGGCCCCGCCTTCGTGCCGGGGCCCGCGCACG
CGCGCCTCCCCGGCCCAGCCTTGCTCCCGCCCCCGCCGGTCCCGCGGTCCCACGGCGCCT
GGTTGCCCCCAGCCCCCTCCCTCCTCCCACCTTCACTGTGTCCCACCCTTCCTAGCTTTG
>FP022548 TEKT1_1             :+U  EU:NC; range  -499 to   100.
TTGTGGTAACAGACCTATACAAACTCTGGAGGAAACTCATTGTAGCTTACAGAAACAATC
AACTTGGCTTCCTGATTTTTAACCCTCAATTTCGCCTGCGACTGCGAGGTCCTGGAGGCA
TCGCCCAGCCCAACCCCACTGTACAGCCGGGAAGTCTGAGAGCCGGGGTACAGCGCGACC
CGAGATGATCCCGCCCGCGGGAGGGCTCGGACTAGACGCAGGTCTCCTGACTCCCAGCTC
GGGGCTTTGGCCGCTGTCTTCTGCTTGGTGCCCCGCGTCTTCGCGGTAGGTTGAGGTGGC
CGGAGCATCTGGCCCTACCCTTCCCACACGCCACACTCCTGGGTCTCTGGCTCTGGGGTC
CGCAGAATTTGCGCCTGCGCTAAGCCTTTGGCCAGGCTGCTCAGTGGCGGAACCAGCCCT
CTTTGCCCTGGCAACGCGTCACTTGTTGTCATGGAGACCGCGTTGTTTACCTCTCTGTTC
TGCAAGAGCTGGAAGCTCCAGTTGGGGTAAGGAGGCTCCCATCCCGAGCTTGCGTAGTGG
TTCTGTGTGGCGCTGAGGTAAGTAAACCATGACCCCACCCCACCGACCCCTACCCGCAAC
>FP025615 ZNF570_2            :+U  EU:NC; range  -499 to   100.
AGGACCGCGGGCCCCCACTCCCACCCAGCACAAAGAGTCCGGCGCTCAGAGCTAGCGGTT
TCCCGAGGACTCACCACCAAGCCCGCGGACACAGGCCCCGATTCCACACTTAACGCTGCC
AAAGTGGCAGAGCCGGCGCGGGCTGGGACAGAGGCGGCACTGAGGCCGGCGCTGTCGGTG
GCTGAGAGCGCCACAAGTCTCGGTCCGTTACACCAGGGGCGACGCTTCCCAGAGGCCCCC
GCGGCTCACCCGGGCGGGACTGGCTTCACTGTTTGCGCGTCCTGAGAAGCAGACCACGGT
GTTCCAGGGCTCACAGCTCCGCGCAGGGGAGCTCAGCCTAGGTTTTGCACGAGCGGCCTC
CCGCGAGCCCAGCTCTGAGAGATTGGGAGCGCAACTTGGTGCTGAGAAGAATCGAATCGT
TCCGCTGCTTCCTGCGCCGAACTACATTTCCCAGAGGCCTTCGCGGCCCTACTTCCCCGA
CCCCACCTGCAAAAAGGCACTTCCTTCTTACAGTCGGCTGGAGCTGCAGGTTCGCAAGGT
CCGTGAAGGAAGCCCGGCTCAGTGTGTTTAGTTCCGTCTTTTTGGGTCTCTACCTGAGGC
>FP023290 PTRF_2              :+U  EU:NC; range  -499 to   100.
CCAAGAGGTCGAGGCTGCAGTGAACTGTGATCAGACCGCTGCACTCCAGCCTGGGTGACA
GAGTGACACCCTGTCTCAGAAAGGGGGGTTGGGAGGTGGGCTTTATTTTCCGTTTGATTG
CCCATCTTAATTCTACTCTGTTAGGGCAATTCTAAAAAGAACTTAGAGGAGCTTCGCAGC
CCTTCACCACCACCGTGACCCCAAATACGTTCTCTCTTTCTCCCCCCGCCCCCCACAAAC
AACCCCCTAAGCTTACCCCTGAGTTAGTAACCTGGTTGGGGTTGGTGATGAGGAAATCCG
AGAGGCCTCTTAGAAAATATTGTAAAGGGCAAGGGTCCTTTTGTGCTCAAAATCTAGGTA
AAGGCAAATACAAGATTTTGCCTATAATTTCAGAATCTCCTGGTCCACCCGGCTCCCAGA
TCTTGAGGATTTTCGGATGAGCAATTCAAGTGAGAGGGAAACAGAGAGCAACACTCTTAG
AACCTGATTCCGTTCCTCAGCTCGCATTCCTCCGCCCGTCCCGCTCCCGCCGCCAGCGGA
GGCCCTAGTCTCCCGCTCCAACTATTCCAACCATCCCGGGAAGGGTGGGGCGCTCGGCTC
>FP019221 TEP1_1              :+U  EU:NC; range  -499 to   100.
CACTTGGTTACAGGCGGTTGCTTTCCGCTTTCCGTCTCCTTTTAAGGAGTTCCTCAAAGG
AACTTTAGGATGAATTGAGTCTGACCGTCTTTGATATTAGGAAGGAGAGGTGTACAGCTA
GGCAGCGAGCATGCTAAAATCTTTTCCAGGAAACGGTGTTTGAAGAGTTAATGGGAGAAA
AAAAGACGAAAATTAGCCAGAGGAGACGAATTTGGTAGAGGGGGAAGCCCTAGGGACAGG
AGAAAATAGGACCAGAAAGGGAAAAAAAATAGAAACAATAACAAACTAAACTCGGGCCCC
AGAAAAGGCGGCAGGGGTCCTGGGCATTCGCGTCGCAGCCCTGGCATGTCGTCTTGCCCG
GCCCTCGGCTCGCTGCCCTTCCAGCAGCTGCTGCGCCCCGCCCGGGCCCGAGAGTCTCCG
CCCGCACCGTCTCTTCTCAGATCCGCATCCGGCTCCTCCCCCGGCTGCCACCCTTCCCAC
CGGCAGAATCCAGAGCGAAGTTTCTGCTTCCTGCTGCGGGAATCGGACGCCCCAGGTCAG
GCACCCAGGGTTTCCAGCCCCAGTCTAAGGTAGGGTCCGAGCGCAGGCAGAACTTGCCCT
>FP022260 KLHL36_1            :+U  EU:NC; range  -499 to   100.
GATAAGAGCTCAAGTGAAGCATGGGGTTGGAAGTTGGGTGCAGAGAGAGGGGCTGTGACT
TCGAGCAGAGCGGTCAGCAAAGGCCTCGCCGCAGGGTGGCCGCAGGGACGCTCCCGCTCA
GCCCGGAAGGAGGCGAGAGGCGCGGTGCCCGTCCCGGCGACTCTGGGCCAGCAAAGAGCT
CCCAGCGCACGCGTCGGTGCCTCGAGGCCCGGGACCCTGCGTGTCTGGTCCCCGCCGTGG
CCCTGCGTCCGTGACGGTGGGTGGCACCAGGGAGCATTTCGCGCGGCGGGGCTGGGGCCT
GCCTTTGAAGGGACGGAGTCGGGCGTCGTGGTGGGGTGGACACCGGGGATCCCCGGGGCG
CGGACGAGGGGGGCGTCCACCCTGCGAGCTCACCCCACGGCCCCCGCGTCCCGCCCTCAG
CCGCAGGCCCCGCCCCGCGCCGCCCGGCCCCGCCTCCCCGCGGCCGCCGCCATTGGCCGC
GCGCGCCGCCTCCGCCCTCGGCCTCGCACTTCCTGGCGGAGCCATGGCTGCGCAGCGGGC
TGGCCGGGGGTCTCCTGAACCCGGGCCCCGCCGCCCCGACCGCCCGGCCCCGCCGCCGGG
>FP006237 SCHIP1_5            :+U  EU:NC; range  -499 to   100.
CGCAAGTCCAGAATTACTCTGTCTCAGGGAGGATGGGTCTGTTCCAAGAATTGTATGTGC
TGCATTGGGGGGTGTCCATATTTTCAAGTCACAGCGTTGGGTAATAATATATGTACAAAG
CCTTACATTAAAAAAAAAAAAACCTTCCAATTAAGAGTTTAGTTTTCATGAAGTAAATTA
TAGTGACTTTAATATTTTAATAAGCTCTCTCCCTAAAAAAACTTATAACAGCAATTATTC
TATCTTATTTCTATTTGACTTAAAAAGAAGCTAGGAGCCAAAAATAAGCAGGGAATTTAA
AGAATTACAAAATAATCCTTTTAAAGAGTAAAGACCTTTTAGTTATAAAGTTGACAAACA
CTTCAAAAACTCAACATAGAAAAACATCCTTTCATTGTTGGTATTCAGAATGGATTGTTC
TCTCTTTAGCATGTTAAAAGTTCTAAAATTATCTTTAAGGTCTTTTTCTTTTTTTTTTTT
TTTTTTTTTTTTTTTTTTGATAAGCACCAGCCAAGCAGCCTTAGTGGGTAGGAAGGATGA
TGCCGGAGGTTAGAAATGTTCAACTGCAACATTGATTTGTGTCTGTCCCTCTCCCTCTCC
>FP024980 ICAM5_2             :+U  EU:NC; range  -499 to   100.
AGGATCAGTGAGAGAGGCATCCCCACACCCTCCCCTAGAACTGTCCTTTCCCCATCCAGT
GCCTCCCAAATCTCTCTTAGTCCCCAAATGTATCCCCGCCCTAAGGGGCGCTGGTGGGAG
GAGCTAAATGTGGGGGCGGGGCTCGGAGTCCAGCTTATTATCATGGCATCTCAGCCAGGG
CTGGGGTAGGGGTTTGGGAAGGGCAACCCAGCATCCCCCGATCCCAGAGTCGCGGCCGGG
GATGACGCGAGAGAGCGTGGTCGCCCCCAGAAGGCCCTGGGCCATCATGCCGGCCTCCAC
GTAGACCCCAGGGGTCGCTCACTCCTGCCAGCTCGCCTTCACCAAGGCCAGGAGCTTAGC
GCACGCTCGCCTCCCGCCCCCCCGCCGCCTCTGCCGCCGCCCCCTCCTTGGAAACCAAGT
TACCAACGTTAAACCAATCCCCAAGCGCAACTCTGCCTCCCCCACACCCCACCCGCCGCG
CCGCGCGGAGCCGTCCTCTAGCCCAGCTCCTCGGCTCGCGCTCTCCTCGCCTCCTGTGCT
TTCCCCGCCGCGGCGATGCCAGGGCCTTCGCCAGGGCTGCGCCGGGCGCTACTCGGCCTC
>FP002854 LGALS8_2            :+U  EU:NC; range  -499 to   100.
TTTATTTGTATTTCTGGCTGGTGTGTTTACAGCCAATAGGTCAAACTATCAGTCAGTGTA
GGGCCCTGAGAAGTCGGGTATTTAAGAGCATCTAATAGGCACAGAATTGTGCTCCATACT
GCTTAAACTGTTCCCTAAGTGTCCAATTTGGAGAAAACACCCACACGCAGGATAACTGGC
GAGTGACGCGGAGTGGCTGCGAGTCCAAGTTATCACTAACGGATGGGGAGCTTGGGCTGG
GCACAGTCCAGCGTACTGAACCCTTCCCCCACCGTTTCACCTGCATACAGAGGTGTGTAC
TGTCAAAAAGCAGCGCCTCCAAGTCTCTTCTGGCACTGTCTGGACTTGGATCCGAGGCAG
ACGAGGAAGCTGAGAAAACCCTGGCGTTGACCCCGTGGACCTGGGCGCCCCGGGAAGGCC
AGCGCTTGGTCCAGGCAGGCGGGGCCTGTGCGGTGACCACCCTGGTCCTGAAAAGTCCCA
GCCCCGAGCGCCCTCCCTCCTAGACCTGGAGGCCTGGAACAGCCAGGTGGACGTCGGCCC
ACCTTTCTTTTCTTTCCTTCCCATTTTCCTACCACCTCCCACCCCACTCCGCCTTCCGGG
>FP014956 SCD_2               :+U  EU:NC; range  -499 to   100.
CGGGTCCCCAGCCCCTTCCAGAGAGAAAGCTCCCGACGCGGGATGCCGGGCAGAGGCCCA
GCGGCGGGTGGAAGAGAAGCTGAGAAGGAGAAACAGAGGGGAGGGGGAGCGAGGAGCTGG
CGGCAGAGGGAACAGCAGATTGCGCCGAGCCAATGGCAACGGCAGGACGAGGTGGCACCA
AATTCCCTTCGGCCAATGACGAGCCGGAGTTTACAGAAGCCTCATTAGCATTTCCCCAGA
GGCAGGGGCAGGGGCAGAGGCCGGGTGGTGTGGTGTCGGTGTCGGCAGCATCCCCGGCGC
CCTGCTGCGGTCGCCGCGAGCCTCGGCCTCTGTCTCCTCCCCCTCCCGCCCTTACCTCCA
CGCGGGACCGCCCGCGCCAGTCAACTCCTCGCACTTTGCCCCTGCTTGGCAGCGGATAAA
AGGGGGCTGAGGAAATACCGGACACGGTCACCCGTTGCCAGCTCTAGCCTTTAAATTCCC
GGCTCGGGGACCTCCACGCACCGCGGCTAGCGCCGACAACCAGCTAGCGTGCAAGGCGCC
GCGGCTCAGCGCGTACCGGCGGGCTTCGAAACCGCAGTCCTCCGGCGACCCCGAACTCCG
>FP000601 S100PBP_3           :+U  EU:NC; range  -499 to   100.
TGTAGCCTAAGATGAGATATTGTTTTCTTAAGAAATAAAACATTGGCCGGGCGCGGTGGT
TCACACCTGTAATCCCAGCACTTTGGGAGGCTGAGGCGGACGGATCACGAGGTCAGGAGA
TCAAGACCATCCTGAATTCCGGCCTTTCATGCATATTTTAATAATTTTGTGATATATGTA
TCCATACATAATACGTGGTATTGTGGCTTTTTTGTTGTTGTTTTTTGAGACTGACTCTTG
CTCTGTCACCCAGGCTGGAGTGCAGTGGCGCGGTCTGGGCTCACTGCAACCTCTGCCTCC
TGGGTTCAAACAGTTCCCCTGCCTCAGCCTCTCGAATAGCTGGGGTTATAGGTGCGCGCC
ACCAAGCCCAGCTAATTTTTGTACTTTTAGTAGAGTTGGGGTTTCACCAGGTTGGTCCAG
ATGGTCTCGAACTCCTGACCTCGTGATCCGCCCTCCTCGGCCTCCCAAAGTGCTAGGATT
ACAGGCGTGAGCCACTGCGCCTGGCCTGTTTCTTTTTTCTTTCTTTCTTTTTTTTTTTTT
TGATACAGTTTTACTCTGTCACCCAGGCTGGAGTGTAGTGGTGCGATCTCTGCCCACTGC
>FP016300 EIF1AD_2            :+U  EU:NC; range  -499 to   100.
AAGATGCCCAGAGTCCGTAGCCAGGGCTGCGCGGAAGCTATCACTCCCTCTGTGACCTTG
GCTGAACCAAGACGACACTGCCTGCCTGGAACGGCCACTTGGCGTGGAAAGCTAACCAAA
GGGTCTCTCTACCTACAGGGCGAAGCGCACACCTAGCGCTGCGCACACCCGCTCCCCGCC
CGCGGGGTTCACGCCGCGCCCCAGCTCCGCCCCCACCGCGCGCCGCTGCGGCCCGCCCCT
TCCCGCGGCCCGGCTCCCACGCGCTGCACCCCGCCCCCTCCCCGCAGCGCGGCCAAGCTC
TCCCCCAGGGCCCGCCACAGCGCCTGCGACCCCTCTCCTCCCCTTCTCCCCGCAACCCCT
CTGGCCTCCAATCAGGGCCCTGCTCCGCGGCTGGCGCTCACCCGCAACTTCAGTTCCCGT
AACGGTTCCTCCCGCCACCCGGCCGCTCCTGCGGATACCTCAAGCCACTAGAACTTTCTT
CCACTTCCGCTTCCGGGTCGCTTCAAGAGCCGCCTTTAAAAAAGAAACATTCCACGTTGG
GCACTTCTAGCCAGTTAGAGCTATAGAGTTGAGGCGCCCCGGACCTCGACGGCGTCCTTA
>FP012532 HNF4G_1             :+U  EU:NC; range  -499 to   100.
TAGGGTCAGCAGGCTTCTCCCTGCTACCACGTGTCCAGAAGCACTTCCACAAGCCAGGGT
TGACATCGCCCAAGACGAGGCGTGACCCGGGGCGGGGGAGGGGACTTCGCCCGCGTCGCG
TGAAGGATGCCCTGGCCTTGGGCTGCAGGCGCGGACCCCCGGGGGCTCCCCAGGGTGTAG
GAGGCGGAGACTGATCCGCTCTAGCCCCGAGCGGTCCAGCGCGGGGCGACTCGCCCGCAT
AGTGGAGATTCCGGCATGAGGCGGCGGCAGTCACCGCCTGGCTGCCCCGCGGAGGCCCGG
GAGAGCCGCTGCGGTCTCGGGAGGCCGGGCTTTGGGACTTGCTGGCCCGACCGCCAGTCG
CCCTGGGGCCTTGGGAACAGGGAAATGCGCGCGCCGAGGCGGTGGCGGCCTCGCTGCTTT
CAGTTTTCATTGAGTCTGCTGGTTACTGTTTAACGTCCCCACCCACGTTTCAGTTTGTTT
AGTAAATCGATAGGACTGTGAGAGTCAGGCCGCTGCCCTGTCGCCATTGAGCAAAGCTAA
TATTCTCCCAGCATATGGTCTAAAATCTTTGCTAGAGATCGGGAAAAAGAAACAAACAAA
>FP015299 PSMD13_2            :+U  EU:NC; range  -499 to   100.
CCTCGAAAAGAAGAAACTGGGAGCTGCTGCCCTCGGCTGCCTCCGGAATGCCCTGGGCAC
CTCGGGTCTGGGAGGCCTCTGCAAGGGGCGCGCCGGGTCCAAGGGCTCACCGCGGGCCCC
ATGGCTGCCTCTCAGCCCCGCACTCACATCGTCCCTGCCGCCAAGCACCAGCCGACAGCC
GCAGGCCTGAAACGGCCCCACGCCTCCCCCGGCCTCGACCCGTTCAACTACCCGGCCCCA
CAGCCGGAGGGCTGCCGCGGCGCGCCAACCCCAGAACGCCATGTTCCGCGCAGTCCAAGG
AGTCCTCCGGACTCGCCCCGCCCCCGGCGCCCCGGCCCCGCCTCCGCCTCCCACCCCCGC
CCCCGGCGCCCCAGCCCCGCCTCCGCCTACCGCCCCCGCCCCCGGCGCCCCGGTCCCGCC
TCCGCGCCCCGCCCCCGCCTCCTTGCCGACGCCTCCGGCGCGCCCAGGTAGACGTAGAGG
CGAGTAGAGGAAGTTCCCTAGTCTGGTGTCTCATCTCTCGCCCCGGAGGTCAAACCTGGA
GCCAGCATTTCTGTACCCTGCGCTCACACCTTTTTCAACCCGGATGGCGGTGATAGTTAA
>FP022404 SRR_2               :+U  EU:NC; range  -499 to   100.
CCGCACTAACCCGCGAGAGAGGTAGGGCAGCGAGGGTCCGCCGCGGCCCCAGCGCCTACT
GCTGGGGGAAGGGGCGGGGGCTCCGGAGCCGAGGGCCGAGCGGGGAGGAGGCAGAGGAGG
AGGAGAGGGAGGCGGGGCGGGCAGGCCCGGCCCAGGAGCTGGGCGGCGCGACTCACCTCT
GCTCCCGGCCTGCGGGGCCAGAGTAGCCAGGATCCCGCGCAGCTCCGACGCGGAGATCCG
CACACGCTCCAGCCCTTCCGCCATCTTCGCGGCTGCTGCTACAGCCGTAGCGGCTCCGCC
ACCGCCGCGCGCAGCCAGGAAACCACCACAGACGGGCGGCGCGCGCGCTCGCCCACCTCC
CGGCCTTTCCCCGCCCCCTGCCGCCCTCCCTTTCCGAACGACGGTGGCCGCGCTGGGAGG
AAAAGCGCCCGCCGCCGGTTCCAGAGGGGCGGGACCGGAGCGAGAGCCTGGGTGGGGCGG
GCGGGCGCTGCGCGTGCGCAGAGGTGCGGCCGGGGAGGCGCGCGGAGGCTGGAGCTGGAG
GCGCGGCGCCGGTGAGCTGAGGTGAGGCGAGGCCGGGCCGTGCCAGGCCAGGCGGGCGTT
>FP028996 PIN4_1              :+U  EU:NC; range  -499 to   100.
TGTAGGAGGAGACAGCGGAAGTTGGCCGCCACCACAGTACTCCTGCTTCCCTTTGTCTGG
CGGCCCCGCGGGATTGGCCAGAGCTGGCGCCGAGGGACTGCAGAGCCACCCACCCCCGTG
GCTCCTACTGCGCACGCGTGAAAAAAGCCAGGTTGAGGGGAACGGGGGAGCTTCGGGCGT
AGAGTGTGGGGAGTGGGGGATCTGGTGCAAATTAGGGTGCGTGAAAGAAGTCACAAAAAG
CGCAGAGGCCAGGCTTCCCGCCCTAATCCGGCCTTTGTCTCCGCCCCTCTGCCTTTGTTT
CGGCCCAAGCGTCTTATTGGTCAGACATCTTCAGCCCCATTGGTCCAAGAGCCAAAGGAC
GGGGTCTGCCCCAAGCTGTGCCTGCTTCCGGAGCCGCAATAAGAACGGTCAATTGAGATG
CGGCTTTCAGGCATTTGTTTAGGACATGCCCATGGCGGGGCTTCTAAAGGGGCTTGTACG
GCAACTGGAGCGGTTCAGCGTTCAACAACAAGCTTCCAAGATGCCGCCCAAAGGAAAAAG
TGGTTCTGGAAAAGCGGGGAAAGGTAGAGCGGCCAGAGCGATCAAGGAGAATGGGGGCGG
>FP000226 NPPA_2              :+U  EU:NC; range  -499 to   100.
CACTGAGTTCAGTGCTTAGCAAACAGGCCATTCATTAAACATAGACAGACTTGCTGCCTG
TTATTTCCCTTTTGGGGGCCAGGGAAATTGTGACCTTGGTGGCTCGGTCACTTGCCACTT
GCCACGTCCTCAGGGAAGGATGTAGAAGGCATTGAGGGAAACTGACTATACCTCCTTCAC
CCCCACCTCCCTTCCTCCATCGGTCAAGTTGCCACGGGCACAAGCCCAGGAAGGGCAGGG
GGATGTTAACAAACTTCAGACACGAAGAGTCTGAGCATCTATAAACAGCAACGGAAGAAA
TGAAATTGGCTGCGTCCTCTAAGCCTGTCCCCGCAGCATGCTGGAGGAGGGTCGCGGGGG
ACATGGAAGAGGAGGAGCTTTGGAGAGAGGATGCTTGTGCTCCCCCGCCTTTTCTTGCTA
TTTCTATTTGGGGGTTGGATTCCTGGGAGCTTCATCACATTTGGTTCTCAGCTGACTTTA
TATACTAAAAAATAACTTCCTTTCGCCTGACCATGGAGAGGGACTGCCAGGGGTGAAGGC
AGCCCTGTCTGAGGCCAGAGGTCTGCCCACGTGGCGGATGAGGCAGGTGTGAGGCCAGCT
>FP000691 MYCBP_2             :+U  EU:NC; range  -499 to   100.
GCGGCTCCGACAGCCAGAGGGGCGGGCATACGCAGCCTCCCTCGGCTCAGCCTGCTACTG
GGGATGCAGAGCGTCCTGGTCGCCATGAAAACAGGCCACACCTCGGCGATCCCGGCCGGT
GGTTTGCAAGTGCGCAGGCGCGCGCCCCCTTCCGCGCATGAGCAGTGCTGCTCCCAACCC
GCCAGTCGCGGTCTCCGGCGCCAGCTACGCCGCTGCCGCTGTCACTATGGCCCATTACAA
AGTGAGGGGGGCGCGGCGTGGCTGGGGGCATGCGGGCGGTAGCAAGCCGCTGGTCGGCTC
TGGGTGGGAGTGGGGTCGCGCGCGCAGGTTTGGGCGGGAGGGCCCCGAGGTAGTGAGGCG
GAGGCGGGGTTGCCGGACTCCCAGCGCCTTCTTCCTGCTCGGCTCCCGGGCTCTGGCCAC
TGACCCCCGGTGTCTCTTCAGGCCGCCGACTCGAAGCGTGAGCAGTTCCGGAGGTACTTG
GAGAAGTCGGGGGTGCTGGACACGCTGACCAAGGGTGAGCCTGGGCTAGGAGAGGGTACC
TCGTGCCCTCGTCGTGCTCCCCGGCGCTGCCCCGTTCCCCAGCGGGCCGTAGCGTGGGGA
>FP007877 EGFLAM_3            :+U  EU:NC; range  -499 to   100.
AATTCTTTTACTACCAAATGGATTTCTTCTTCTGGAATCTAACAATTCTGAATATGTGAG
AGAGGCAGAGATAGAAATGAAGAGTGAGGGAAAGGACAGAGGGGAGAAAGAGAAAGAGAG
AGAGGGGCCGAGAGAGATAGATACAGTAGTTCCCTCTCCGCAGGGGATGTGTTCCAAGAT
TCCCAGTGGATACCTGAAACTGCAGATAATACTGAACCCTATATATGCAGCAGAACTAGC
ATAAATTTCATTTTCCTTCTTCACAGTTTCACAGATAGAAGATTCATTCTTGCCATAGAT
CTTAGCAACCTCAGCATATGATTTTTTTCTTTCCTTAATTCAGTTGAGAACTTTCACCTT
TTAATTTAAAAGATGCACTTCATGGCTTCTCTTTGGCATATCTGAATCCCAGAATCACTG
CTCTTGCACTGTGGGGCCATTATGAAGTCAGATAATGGTTACTGGAACATAAGCACTTCG
ATACCATGACAGTGAATCTGACAACTGAGACGGCTGCAGACCATGGGGCAGGGAGCATAT
GGAGCACGGATATGCCAGACAGAGGGATGATTCATATCCCAGGCAGGATGGAGCAGGGCA
>FP027299 NPEPL1_1            :+U  EU:NC; range  -499 to   100.
AAATTCTATAGAGTGAGCCAGGCTCCCCAGTCGATCTCCTCACCCACTCCTATTTTCCAG
GAACCTTCTGTTCTAACCACACAGGTTTCAGAGCCTGCTGGACATATTCTGCGTCTGTGT
TTCCTCCCAGGACTTCTCCCACGTGGAAGGCCTTCTTTCTCAATCTCTTCGCCTGTGGAA
GTCCTATTACATCTGTCAGGGCATGGCCTTAGTCTCTCACCCTCTAGGAAGATCCTCCAG
CTGTCTCAGTCCTCTGGAGTGCCGTGTGCCTGTCTGCAACGTATTTGCAAACAGAAAAAA
GAGTGAGAGATCTTCATACACACTGTTAGTACCCTTTACCAATGTGTGAAAACATTCAGC
TGCTGTAAAATCTTTTGAAGAAAATAAGATCCAATTAGCGTTGACTTTTATGTCGGGAAA
GCTGAGGGTTTCAAAGGAATGCCTTTCAGTCATTCAACAGCTTTTTTTTTTTTTTTTTTT
TTTTTTTTTTTTTTTTTTGAGTGCCTGCTCTGTGCCAGGAACTGGAGGAAAAAAAAACAA
CAAAAAGTCAAAAAGACCTGCCTTCAGGATGCTGAAGCTCTAGTCTGTGGTGTTTCCAAG
>FP001995 FCRL3_2             :+U  EU:NC; range  -499 to   100.
ATTTTCATGGAAAAAGGGGGTGGCTAAAAACAAAATTGTCTAAAAAAGATCCTTAGGGGA
GCAATAACGAAAAAATGGTTGAGAAACACTGGTTCAGAGTTTTTATTCAATAGTCCCTCA
AATAATACTTACTAAAGGAATGCTTTCAAGAAAGAACAGTTAGAGGTGCGGGGGATATAA
GGGGTAAGAAAAGGGGCCCTTAAATGTTAGTGGGAAAGAAGACACGAAAGCAAACAAGGA
AATAGAGAAAATAATTGCAAATTGTTATAAACACTGTGAAAAAAACACAAAGGACCTGAA
ACAAAATAATGGGGTGGAACCTCTTTGATTGCAAAGCCCTTTCTGAGAAGGGCTTTGGCT
TTAAAAACGGTGGTACGCTTGCTGATTTATCTCCTAATTTGCAGATCTGGGTGAGATTAC
GGGAAGTCCTTGATCTGTACATTTGTATTATTTTCCTGTTCAGAAGCCTCATAACAACTT
ATGTGAAAGTCAAAAAGGCATATGCTTGACACCTTGACTGTGTGATTCACACCACGCTCA
TTAAGCTTGCCTACATTAGGAGCTGCATGCAGAACCAAAGGCTGTGTGAAGACAAGGTAG
>FP010180 ZBTB24_1            :+U  EU:NC; range  -499 to   100.
GCCCCCAATTCACCGCAAAAGTCGCTCCTGCCTGGGCTCCCCGGCAGTGCCACACGCAGG
ACCTCGGGCGCCGACACCGCCCCGCCCCTGGCCGCGCCCCGCCCCGGCCACTGTCCCTCC
TCCGAAGCCGCGCCCCTCCCCGCCCTGCCCCGGCCCCGGCCCCGGCCCCGGCCCCAAAGC
CCCGGGCCTGCCATCTCGCCCCGCCCTGCCCCGCCCCGCCGCGGCTCCCCCGACCCCAGG
CCTGCATTCTCGCCCCGCCTTGCCCCTCCCCTCCCCTGCCACGCCCCAACCCTTGAACTG
CCTTCGCGCCCCGCCTTGCCCTGCCTTGCCCCGCCTTGCCCCGCCCCGCCCCGCCCCGCC
ATCTCGCCCCGCCCCGCCCCTCACCTCCCTTCCCCTCCCCGCCGCTCTCGTGGCCCCCAC
CTCCAGGGGCGCCTCTGCGGGCCACGTGGTTCGGCGTCCGCGCGCAAGCGGCTCTTGGCG
CCGCGCTTCCGGGTTGGCTGTGGCTGTGGCTGCGGCGGCGGCGCAGGAGCAGAAACCGGT
GCGGCGCAGAAGCCCCAGAGGCGGGCGGGGCGGAGCGGAGGGCCAGCGGGCCCCGGCGTG
>FP021209 NME3_1              :+U  EU:NC; range  -499 to   100.
CCTTTCCTCTGGCCCTGCTGCCCCCACACCCAACTCCGAGGGCCCACGCTGGGGAAAGCG
GGAAGCGCTCGCTCCCTTTCCCCCATTAGTGCTCTCTCTGCCTGGATCCCGGCAGAAGCT
ATGAAAGGGAATAAAGAGAAAAGAAGTACCCAGGGTCGTGGTGTCTTTGCGCTCTGTCTT
TAGGACCGGGGAGAGAAGGGCTGACGCTGTGGTCGTGGCCCTGGCCGGGGGGGCGCGGGG
GGGGCGGGGTTCGGGCGGTGCGGAGCAGGGCGCCGCGTGGGTGGAACCACCTGGGCGGGT
TGTGGGGGATACAGTTAGTGTCCGAGCTGCTGGAGGAGACTTGGCCTCCGCAGCTGCCCT
CCGGCCCCCCACGGCTGCCGGGTTCCGGGGTGCAAGTGAAGCAGCCTCCCCGCGGAGGCC
GCAGCGCCCCGACCAGGCCTCTTTAAGCGCAGGCCCCGCCCCGGGCGCCACCGCCCCGCC
CCGCGGATCCCGCTCCCGCACCGCCATCATGATCTGCCTGGTGCTGACCATCTTCGCTAA
CCTCTTCCCCGCGGGTGAGCCGCGCGGCGCGGGCCGGGGGCGGGTGGCCGGTGCTGGGCC
>FP010477 ESR1_1              :+U  EU:NC; range  -499 to   100.
TGGCTGGCTGCGTATGCAACCGCACACCCCATTCTATCTGCCCTATCTCGGTTACAGTGT
AGTCCTCCCCAGGGTCATCCTATGTACACACTACGTATTTCTAGCCAACGAGGAGGGGGA
ATCAAACAGAAAGAGAGACAAACAGAGATATATCGGAGTCTGGCACGGGGCACATAAGGC
AGCACATTAGAGAAAGCCGGCCCCTGGATCCGTCTTTCGCGTTTATTTTAAGCCCAGTCT
TCCCTGGGCCACCTTTAGCAGATCCTCGTGCGCCCCCGCCCCCTGGCCGTGAAACTCAGC
CTCTATCCAGCAGCGACGACAAGTAAAGTAAAGTTCAGGGAAGCTGCTCTTTGGGATCGC
TCCAAATCGAGTTGTGCCTGGAGTGATGTTTAAGCCAATGTCAGGGCAAGGCAACAGTCC
CTGGCCGTCCTCCAGCACCTTTGTAATGCATATGAGCTCGGGAGACCAGTACTTAAAGTT
GGAGGCCCGGGAGCCCAGGAGCTGGCGGAGGGCGTTCGTCCTGGGACTGCACTTGCTCCC
GTCGGGTCGCCCGGCTTCACCGGACCCGCAGGCTCCCGGGGCAGGGCCGGGGCCAGAGCT
>FP007815 CDH10_2             :+U  EU:NC; range  -499 to   100.
ATACTTGGATTTCGGTAGTCTGGTGTAAGGACGGTGCAGGAATATATATTCCAGAAGAAC
TATCTTTTTTTAAAAAAAATTGCAAGAAGCAGTCCTGTTCCTGAGATTGTATTACGGACA
CAGGCGGATTAGATTGGGCTGATTACCTTAGCCTTGAAACAGAGAGTCTTTCTGCCCTGC
GGGGGAGGGGACGCCTTTCAAGCAAAGCCCTCCTCTCGGATGCGCCCTCCCCTCGCATTC
ACTTGCAAATCGCTGTGTGCTCGCAGAAGCCAGCACTTCCACAGTCTCTAACCTTCCCAT
GGCGAGTGCTGCAGCTCTATCAGCAGAACCTTTCTCTCCGTGTGAGGAAGAGCTTTTTTC
CCCCCTTTCCTTTTTTTTTTTTTTCCTTTCCCCTTAATCAGAAGCACTGAATGAAAGCCA
ATCAGAGAGAGCTCGCCCCCGTTTTCTTCGGTTCCCTGCTGTCCAGAGTTAAAAGTGATG
CTGAGAAAGAGCTTGAGTTAGATTGAAGTAGAATCAGTGATAGAAAATAACAGCCGAAAA
CAAACAAAAAGGGGACATAGTGACAATTTCTCCTGGGTTATTTTGGCTGGAACCAACTTC
>FP023528 GNGT2_3             :+U  EU:NC; range  -499 to   100.
ACATTTTTATTGAATGAGTGGATGAAGAGTGAGCTAGGAGAACTTCGTAAGGTGAAACTG
TGGGGATCCAATGGGCAACACAAAGCATCTTGGTTAAGGAGGTTAGGGGCCGGTCTAGGA
CTTGCCTCAGGAGGAAGGACAGCCTCAGAGCATGCTCAGAGGTGGGAAGGGAAGGAGGAG
AAAGCAGGCGAAGCGGGGTAAGTGGGGCTGCAGGGTGGAGGTGGAGAAATAGAAGCGCTG
CGGGCTCTAAGCTAGTGAGGTCACCAAAAGTGTGAGGCTAACGCAAGGCAAGGTGGTGAA
AAGGTGGCTTCTGTTTTCGCGTTTGTTTTTGTGGGGAGAATGTCTGTCTCTCTGCTCTGC
TGTAGTGAGGGCTTGAAGGCTCAAGCGGGTGATGGGCTTAGAACTTTGAGCCTATGATCA
GCTTAGGCATCAGAGATTTTGGTTTCCAGGCCATCTGCTTTATCTGAAGATTTTCAGCTG
ATGAAGAACTAGGAGGCTCAAACACTATCTTACCTGAGTCCAGGACAAGTGACTTGGAGA
GTGTGCTCTTCTGTGGCAGGTGAGAGGGGCTGAGGTTGCACTGGGCTGGGATCTACTCTT
>FP008251 RGMB_3              :+U  EU:NC; range  -499 to   100.
TTTTACTAATTAATGCCTCTTACACATCCTTTCTTGATAGTGACCCCAAGGTCCAAAGAC
GTTAAATCAGTTGCCTAAAGCCCAGACCCAGAAAGTCAGGACTAGACCTTCCTCTGTGGA
TTCCCACTCGTCCTCTTTACACTGCCCTATGCTGCCTCTAGCGTTAGCCGGAGAAACTGT
AAGGAGGGGTTAGGGGAGGAGAAGGCAAAGAAAAGCTGGAGAGGGTCGTAGATTCTTGCC
TAAGGAGGCAAGAAGTGACCTCCCTGAGTCAGGATACTTGAGCATTTGACTTGACTAAGA
GAAGTAGCCCGCTAGTTCCAGGCGTTGAACGCGCCAATTAGCTGCCGCTGAGTATCTGGG
ATGTTTTTTGTTTGTTTGTTTTTCTACTTTGGAAGATCAATGTAAGGTAGAAAGTTAATC
CCTTTCTTCTTGCCCTCCACGCCTTCCACGCTGATCGAAGCGACCGTCCTCCCTCGAACA
TTTCGTGGGCTCATTCTTTGTAACACACTTGCTCTGGGCCTTAGGTGTCTCTTTAAACCC
TCTCTCCCCTCTTTATTTCCAAATCTTTATCTTTGGCTTTCTTAAGCTGTAAAGGCACAC
>FP010112 FHL5_2              :+U  EU:NC; range  -499 to   100.
TTGTTAGTCGCCATATGTTCATTTTCATAATGTCTTAATCATTAAAGTCAAGTGAATAAC
AAAACATACAGTTAACTGGCTCTGCATTTCTCTAGCTCAAGTTCTTTGACTGTATATACC
CGAGTTTGACCTTAGAAGATATTAACATTTCATTCCTTTAGCAGTTAGAACAAGGACAGT
TTAAGTTTGGTCTGGGATTAAGGCAGAATTTCTTCTCTCATCCTGCCTTCCAAACTGAAG
AAATGGCCTCAAATGGAGATTCTAAGAGAAAATGTCACTTGCCTTATGAATCAGTGTGCC
CCACTGAGGATACCTATTATGGATTGGTTTAATATCCAAAAATTTCTTCAGATCCAACTC
TTGACATCTCTGTCCACTTTTTGTGTTTTGAAGATTTCAAAAGACTCAATGAGTTTATGC
TTTATGAAGTCATAGAGCCATGGATGTGATGTCACAATTGTGGCCAGCTCACCAGGAAGC
AGGCAGAGCGGGGAAGGCTGAGTCCACACTGCAAGTCCAGAGAGCAGGGAACTACCTTGA
GTATTCTACTCAAACTTATGTCTCAGAGTTCCCCAATTTCCCAAGAAGGGAGAGATAGAG
>FP026665 NOP56_1             :+U  EU:NC; range  -499 to   100.
CGGCGCCGGGGAGGCTCGTCCCCGAGTAGGGGACGGGAACGCCTGGGTCCCGGGGACGTG
GGGCGCAGGGTCTGGGGCCCGAGGCCACGGACGAAGCGGGAAGCCGGCTAGGCAGCGGTC
TCTGTCTGGGATGGACGCCGCGCCCCACGCGGACCTCCCGCCCCGACTTCACCCAGCTCT
GCTGCCCGTAACTCATATGACAAGAACATCAGGAACCGGACTATTACCCCGAAAGGGCCT
TCCCAAGTCGTTTCGCCGCCTGCAGTGCCCGACCGGGGGCCGCGCGTCCCCGGCAACCAC
GCCCGCCCGCGCAGCTGCAGAGGCCGGAAAAGGCCCGCTCGCCCGCGCTCGGCACCACCC
AGCCCGCGCTCCGGGCGATACCACCCTGGGCGGCCCCTCCAAAGGCCGGAGATGGTGTCG
TCCCCGGCCTCCGATTGGTCGGGGGGGCGGGGGCGTGGCCTCTGGAGCCTGGTTCCGCGC
GCCGGAGCGCGCTAGCCGCATTGCGAGCCGAACCCGGGAGCTGGCGCCATGGTGAGGAGT
GGTTGCGGGGCGCGGGCGACGCGACGGTGGGGGTTTCGGCCTGCGTTCGGGCCGCAGACA
>FP002085 NECTIN4_2           :+U  EU:NC; range  -499 to   100.
ACTGCAAGTGATGTTGTCCCTCCCGTTCACTAAATTTTCAGTGGGCTCAGAATATGCCCT
CTTCCTCTGGCTATCCCAGGGAGGCCAGGAAGGTTTTGTGTAATTTGGCGGTCACTTTTT
ATGCATTCAGAATGGAAACACATGGTCTGACAAGGATGTACTTATAGGAATACAGGGCTA
GAGTACTTGAAATTAAGATTCTCCTTGCAAAGTCCAGACATGTGGTCTTGTCCAATGACC
TTGGAGTAAACTGGGTAAAATGGCCATGGAGAGGGTAGAGAGGAACCTCTCTCCATTCAA
GTTGTGCTGCTGCGCTTTTGGGACTCCTGGCCAGGTAACAAGGTGTTGAAGCTGAGAGAG
GGCCCTGATAGGGAAACCAGGAACCCCTACGGCTAATTCCTTGGCCACTTCCTTGGCCTC
TTATATATGGAGGTGGAGTTAGAGGAGTTACGTAAGTTCTTTCTCAGGGGTCTTTGAACT
ACTTCCCTACTTCAGGGATAGAGGTGTCTGAGCAAACCATGAGACTAAGTTGTGTGTCCT
CTGGCAAGTCCCTCCCCTTCTCTGGGCCTTGGTTTTCTCTTCTGAAGAATGAAGTATACA
>FP019864 TMEM63C_1           :+U  EU:NC; range  -499 to   100.
TGGCCTGTAGCTCGTCCTTGTGGTTTACTCCTTCCTCCGGAAAGCTGCGTGGGACTATGG
GCGCCTGGCTCTGCTGATACACAATGACAGGTGAGGAGGGGTCGAGATGGGTGAGCCGTT
GCCCCCTTGGGGAAAACCTGTTGCCATGGCCAGGACGCAGCTCTGCCCAGCGCCCGAGCT
GCAGCAGGTGTCTCGCCAGCAAGTGGCCTCTGCCCCTGCTCTGCCCTCCCTGCAGGAAGG
GGACTTGGAGGGCAGCCATCCCTGGGCACAAGGCCGTGTTTTTCTCTGGTCTTAGACTTT
CTGGATCACGTGGCTGAACTCCCAGATGCCTGGTGTACCTGGCACAGGGGCGATTGCTGT
CTGTGCCCAGAGCTGTGTGCTCAGCAAAGGAGCTGAGGAGCGCCTGCCCGTGGCAGAGCA
GAGGGCAGCCCTCAGCCAGGGAGTGGGGAGGGAGCAGGGCAGGCAGCTGAGAACTTTTCT
CTCCTTTCTTACCTCCCTGCCCCTTCCCTGGCTGGCAGCCTGACCTCGCTGATCTATGGG
GAGCAGAGCGAGAAGACATCTCCCTCGGAGACTTCCTTGGAGATGGAACGCAGAGACAAG
>FP017194 CHD4_13             :+U  EU:NC; range  -499 to   100.
ATTGCAGATGGTGGTTTTACTGGTATGGAAATGAGGGGCCCACCAGGGTTAGAAGGATCT
GATGTGAAATTGGGGTTCTTGTCAGAAACCACGGTACAGGGACTTTACCTCTTTACCTCT
GTTTGATGAGGGAATGCCAAACTGATAGTGGGTTCTGTGGAGAAAGCCAGAAGCAAATTA
TATGAAATGGATCCAGGGGTAGGGGATGGTGGGGGACAAGAATAAGTAGCTTTTTCAATT
CTCACAGATGTTTGCTTCCCCCCACCCCCAACCTTCCCTAAATTCCTCCTCAGAGTTGCA
CTCCCTTTGGCAGAATGAAGAGCGGGCAGCCACAGTTACCAAGAAGACTTATGAGATCTG
GCATCGACGGCATGACTACTGGCTGCTAGCCGGCATTATAAAGTATCCTTTGCCTGAATC
TGTACTGAGGCTTTTGGTGAAAGGTTCTGAAGGTCTTTTAGTTTGAGGTTCTTACTTTCC
TTGTTTTGTTTTTCCTGAGCACTTTTCCAATAGCCATGGCTATGCCCGGTGGCAAGACAT
CCAGAATGACCCACGCTATGCCATCCTCAATGAGCCTTTCAAGGGTGAAATGAACCGTGG
>FP022811 CCDC144A_1          :+U  EU:NC; range  -499 to   100.
CGGCGTCGGGCAGGCCCTTCCAGCCGGGCTGACAGGCCGCTCTGACCCAGCCATCTGACT
CCGCTTGCGTCCTGGCAGCGCGGACCCTAGGGCAACTTTGCTGCAGTGGCCAAGCCGGGG
GCGGAACTGACCCGTACCCCTGAACCGAGCAAGCCTAGGAGCAGGTGCGCCGGCGGCGCT
GTGAAGCGGCACTCATGACAGGCAGGCTGGGCACCGCCACCCCGAAACCTCCGAGGGAGG
ACCAGCCAGCCCAGGTTGGCGCTGGAGCTGCAGCGCCACCTGCAGGCCAAGGAGTCTTTT
TCTGGGAGGCTGGAGCTGCAGCGCCACCTGCAGGCCAAGGAGTCTTTTTCTGGGAGGCTG
GAGCTGCAGCGCCACCTGCAGGCCAAGGAGTCTTTTTCTGGGAGGCTGGAGCTGCAGATG
CAGTGAAGTCACAGGTTCCGTGATGTCACAGGTGGGCAGGCGCACTGGTCTGTAACGGAT
TGGCTTGGCCTTACCCACGAGGCTTTGCGGTGGCTGTTGGCTTGGCGGTGGTCGCTTGGC
TTGGCGTGGCAGTGATCGCTTGGCTTGGCATTTCTGGCTTGGCGGTCCTCCTTTCGCAGA
>FP003902 BIN1_2              :+U  EU:NC; range  -499 to   100.
GAATGAAATAATGCCTGTCAAGTCACTTAGTACACAGTAAGCACTCAGTAATGCTAGGTT
GTTGTTATTATAATAAATTTTTAGCGAACGGGAAGACCAAGCACCGGTTGGTACTGGGCT
AGGCGCCGTAGGCAAAGATGTGGAGATGTCCCGGAGGCGCCTAGGGTATCCGGGCGAAAA
CCCGAGGGCCGAAGGCTGGGAGGAGGCGGAGCGTCGGGCACCGGGCACCGGGCACCGGGC
GGGAGGTGAGCCCCTGGAAAAGGAGGGGGCTCCGGGCGCGTTCTCCCAGCAGCCGCGGCT
CCTCTGTTCAGGGCCGCGCCCCCTTCGCCGCACTTTCTCTTTGATTTCGAAAGCACTCCT
CTCCTCCACCTAGTCTCCTTTCCTGGGTTGCAGGAGATTACTGCTTGCGGGGAAGACCAA
GACGCCAGGCCGGCGGATTAGTCCCCGCCCCGGGGCGGTGCAGCTGGAGCGTCAGGGGAG
TCCCGCTCGCCGCAGCCCCAGCGCCGCGCGCGCCCCTCCCTCCTCGCGGACCTGGCGGTG
CCGGCGCCCGGAGTGGCCCTTTAAAAGGCAGCTTATTGTCCGGAGGGGGCGGGCGGGGGG
>FP002691 MIA3_1              :+U  EU:NC; range  -499 to   100.
GACACGATGACATGACTCCTGGGTAAGACTTTTTAATAGAGTGTCGGCAAGAATGTGAGA
CAGCGAGCGCAATGGAGGTCTGGAGGCGGAACAGTAAGCAGAGGACTGAGTGGGCAAGGA
AGAAAGGCCGCGCACTGCAGTGGCGCCCCATCTGAGCGGTGGTCCTTCCACGCTGTGACA
GGAAGGGCCAGCTCCGGGCCGGCACGAGAGACCTGCTTTTCTCCTTTTCCCCAGCTGCCG
CCCACAATCCTCCTCCAGGTAAATCCCTGGCCTCATTACTCTGGGGCTCTTTAAGTCGCC
GGTTCCTGGCGAAAGCGCCAGTCACTTCCGCCTCTTTTTACTGGGATTCTTCCGCTCTAG
CCCTATTCGCTCTTCTCTCCCGTCCCCTCGATAGTTGGTTCCGTCCGCTCTGGCCCCGCC
CTCGCCGGCCGGCTCCTTTGGTGCCTTGAGGTGCGCCAGGGGCAGTGGCTGATGACGTGT
TTTATAGGCGGCATAAAGCGAAAGTGCAGGCAGCTGTGGAAGGCGAAGTTCAATCCCAGA
GTCCGCCCCCTGAATTGGGGCCTTTCCGGAGGAGGAAGCTCTGAAAAACAGGGGGCCCAG
>FP013376 ANXA1_1             :+U  EU:NC; range  -499 to   100.
CTCCACAAAAAGCGGGGGAAAAAGACAACAAAACAAAAGTAAAAACAGGTTCAGAAAAAT
TAAGTATGTCCCTAAAGTCACAGAATAATAAGTGATGGAGGTGGAATTCAAATGTAATAT
TTTGTTTGTTGGTTTGTTTAGTTTTGAAGGTAACATACTTTTTAGTCTACAACCTATTTA
ACTACAAAAGTGTGCCAATCACTGGTATTAGGATTGGGGCAGATGTATACTCTGAAAATA
AAAGTGCAAAATAAATATCCCATCTGGAAATAAAAGTGCAAAATAAAGAGGGAGGAAAAA
TCAGCCCTTCCATTTCTTTTCCTTTGTAATGCCAGTTGAATTGGTTTAGTGAGTAGTTTT
GCAAGACTTGTTTCACTTTGTTTTTGGACATAGCTGAGCCATGTACTTCAAACAGAAGGC
AGCCAATTACTAACTTCTGGTTGCTAGGTGTGGCTTCCTTTAAAATCCTATAAAATCAGA
AGCCCAAGTCTCCACTGCCAGTGTGAAATCTTCAGAGAAGAATTTCTCTTTAGTTCTTTG
CAAGAAGGTAGAGATAAAGGTAAGTCTTGGTTTTCCTTTTAGTTAGTTTTGGTTGTTTTG
>FP017243 EMG1_1              :+U  EU:NC; range  -499 to   100.
CACCGGTGAACACAGATTCGCGCACACCGTAGGCCACGGCGCCGGCCCCCAGCAACAGCT
TCAGGGCCGTGCCCATGCCCCGGGGCCCGGCGGGCAGCCGTCCCGCCAAGTCCTTCAAGT
TCTGGGCCATGTCTGATCTTGAGGCCGGCGGCACTGGAGGTCAGAAGGGGGTGCCGGCCC
GCCTCTACCCCGCTCCGGCTTAGGTACTGCACCCTTCACACGAGGGTTCGGGCCCGTAAG
GCTGGCGAAAGAAAGGGCAGCGGAAGTGCGCTCCCTTTGAAACCCTCCCCCTTAGCCCAC
TACGGACCCGAACTTCGCGCACAGGAATCGCGCATACGGAAGTCCCGCCCCTTTCTGGAA
GGCTGCCCTCCCAGGGAGGGCAGCGCAAGACAGCAAGTCATCTCCATTTCCTGGCCCACT
TTCAAAATGGCAGCCGGAAGGAAATTTGTGATTAGAAGCCGCGCTGTTCTTATTTAAGAG
CGTTAGCGCAACTTCCGGTATTGTTGCAAGATGGCCGCGCCCAGTGATGGATTCAAGCCT
CGTGAACGAAGCGGTGGGGAGCAGGCACAGGACTGGGATGCTCTGCCACCCAAGCGGCCC
>FP019411 CTSG_1              :+U  EU:NC; range  -499 to   100.
TACCCACATCCCTCACCACACCACACCCTTTCATTCATCCTTGTCCCAGACTTATTAAGT
ATATACAGATAAGCAATCCAGGGAACTTGCATTCATTAGGAGAAACCCAGAAATTCAAAA
GCAATAATGATCTAATCCCAGAGGAGTAGAAAACAGGAAGTGGGCAGCTGCCAGCTTTCT
TGCTTTGCTGGAGTATTCTGGAATTTGATGGGTTGAGGGTTCTGGACACAATGCCCCAAG
CCCCTTCCTTGTTGTGCTGGGTTCCTATTTCTGCTCTCGGCACTGACTTAGCAGCTGCTC
AAGAGCTCACTATGTTGGCTTGGATTACACGGTCTCACCCACATCTCCGGCAGTTTGTGG
GCAAACTTCCTGAGCAGCCTTGGGTGATGAAACCTTTCATGGTAGCAGGAGAATGGGACT
GTGAATTCTCAATCCCCTGTCCCCACCCCTTCCTTCCTCTCTCAGGGCCTTAAAGTCTAG
GAGGAGGAAGCACAGCAGCAACTGACTGGGCAGCCTTTCAGGAAAGATGCAGCCACTCCT
GCTTCTGCTGGCCTTTCTCCTACCCACTGGGGCTGAGGCAGGTGAGTGACCATCCCCACC
>FP028028 SF3A1_1             :+U  EU:NC; range  -499 to   100.
CGAATTAAGGGCGTAGGATTTGGAAGCGGGGCTTGGAGGATGTGGGTCTGAAATGAAAGG
GGGGACTAAGGGAGTAGGGAAGTGGGGCTCTTAGGCGGTGAGCCTGAGGGGACAGGGGCT
CTCCTAAATGAGAGACCAATGGGAGGGAGCTGGGCTCTTGGAAGGCGGGGTCGAAGGGAG
CGAGGTACTGGCCTGTGGAGTAAAGGAGCCGCGAGGTGAGTGCGGCGGGGGTCCGGCGGG
TGACGTACAACATCTCACCTGTCTTCGGCGTCGCGGCTTCAGCCTTCGTGTCTGGTCGGC
TCCCGGAACTGCCCCCGGTGCGCCTGCGGCCACCGGGATCCCCGAAAAGCCCTAGCCGGG
CGCTCAGGCCGCTGCCTTGGCAACGGCGTCGGACGCCGCGGTGCCCGCGGGGAGGGGCGG
GAAGCGCGTCACGGCGAGGGGACGGTCCCGGAAGTGCGCCAGTCGTACCTTCGCGGCCGC
AACTCGCTCGGCCGCCGCCATCTTGCGAGCTCGTCGTACTGACCGAGCGGGGAGGCTGTC
TTGAGGCGGCACCGCTCACCGACACCGAGGCGGACTGGCAGCCCTGAGCGTCGCAGTCAT
>FP024254 GATA6_2             :+U  EU:NC; range  -499 to   100.
GCGCATTTGCTGTGAAGGGGCTAGGCGGGGGTTGGGGGGCGGGGGGGCGCAGAGCACGTT
CCCCCTTCCTTCTGGGGGCGTGCTGACCCAAGGTCTGGAGCGCCCCTCCCGCCGCGGCGG
CGGCGCGGGACTGTGCACTGCCAACTCCTCCCGTGCCAAGGCTCCCTCCCCCTCCCTCGT
GTGGGTGTGTGTGTGCGACTGCGGGAGCGGGAGGGTGCACCGCCGCTGGATGGGTGCGGG
TCGCTAGCCAGGTCAGGCGTTCTGTGGCCTCCGCCCCTCCCCCGGGGTCCCTGGGCTCGG
TGCCCCCCGGGTGGACTCGCCCCCACTCCGGGGACAGGGCTTGCGGCTCAGCCCACGCCC
GCAGGCAGCGCGGCTCTCATTGTCTGCCTGGGCGGCGCGCTCCCCTCCCCCCTCGCCGTC
CCCTCCCCACCCTCTTTTCTCTCCTCCCCTCGATCCCTCCTCCTCCTCTTCACCTCCAGC
GCCCAGCTGCTCGCTGAGCGCAGTTCCGACCCACAGCCTGGCACCCTTCGGCGAGCGCTG
TTTGTTTAGGGCTCGGTGAGTCCAATCAGGAGCCCAGGCTGCAGTTTTCCGGCAGAGCAG
>FP011870 ZNF467_1            :+U  EU:NC; range  -499 to   100.
CCAGCCCCGTCCCAGCCTTGCCCCCTGGAGCTCCCGACCTGGCCCGGCCTTCTCCCAGGG
GACCTGGCTTAAAGTCCTCTCCCCAGTTTCTACTTCGAAGGACCCGTTCTCGCAAGCACA
GGGGCCCAGCCCTCTCTCCCGCCTGCCCCCACGGCTCCCGCGGCTGGTTTCGAATCGGGT
CCTCGGGACTCCAGGCGAGGGGCTGCGGGTCTGGGTGGATCGGGGTGGAATCCGGGTGGA
GAATGGGGGCGGGGCCGGAGTTTCCCAGACCGACCCCCCGGGCCGTCCTCCCGCGGGAGC
GCGGCGCTGCACACCCGGCTGGCACCGGCGACTTAGAGACGGCAGCGCACGACTCGCTGG
CTCCCCCCCGACACGGCCCCTCCTCGTTCCCCCAACTCCTCCCCGCCACCCCCCCACCCG
TTCGCGCTCCACCTTTCCCCGGCTCCTCCCTCCGCGGCCGCGAGCACCCTCCCTTGGCAC
CCTTCCCCGCAGCCCGAGTGCCTGTCCTCCCCAGCCTCCTCGCCCTCCTCCACCCCCTCT
CCCATCACCCTCCCCTCCCCTCCCCTCCCCTCCCCCGTCCTGAGCTCCCACTTCCACACC
>FP028432 MLC1_1              :+U  EU:NC; range  -499 to   100.
TTCTCTGCTTGGTGAGCAGAGATAAAGGGGGCAGCAGGACCGGGCCCACCAGCCATCCGG
GCTGCCCACGCAAACCACAGGGCCGAATCCGGAGCCGCCCAAGGCCACACAGCTAAGCCG
AGTGCGTGAATGCTTATGTGACCGTGTGAAGGAGGTTCCCACCGTGTGGCTGTGGGGGAT
GGAAAAAGGCTACTTGGAAAGATGTAGAAGACCTTCGAGTAAACAGTTACGTTTCAGAAA
CAGAGCCTGCTCAGAATGTGTACTTGGTGGGATTCTATTCTTAGGGACGCTTCTTTCTTC
TGAGAGACCCGAGCTCTGTGGCGAGTGGCACAGGCAGGGCCCCTTCCTTTCCTAGTTGGG
TTCTGACAGCTCCGAGGCAGTGGTTTACACAACCAACACGAAACATTTCTACGATCCACC
CGATTCCTCCCCTCATTGATATTCAGGAAGCAGCTCTCCTTCCCCTGCCTTCAGCTCAAG
TTTGCTGAGCTTTTGTTTCATTTGTGAATACTTCTTGCTGGAAGTCCCTCACCCAGAGAC
CAGTGCTCCCAACGGCAGAGCAGCGGGGGAGGTAAGTGCTCAGACATTAAGCCGTTGAGT
>FP024606 PALM_1              :+U  EU:NC; range  -499 to   100.
GTCCCTCTCGGCGTCTGGGCTCTCGAGAAAGGCCTTTGCTTGTCTGACTTCGCGAGGGTC
CCGGCTCTGGCCCAGGAGCTGGGGAGGGGCGGGACTTGGTGACAGCCGGGTCCCAGCACC
GCGCCCAGACCTAGGCCCTTCTCAGGGGTGCCCCGGGGCGGGGCGCGCGGGGCGGGGGGC
GGCGGCGGCGCAGCCGGCAGGAGGCGCAGCGCCCGCTCGCAGCGCGGGGAGGTGGGAGGG
GAGCGGGGCGGGGAGCGGGGCGGGCGGGAGGGAGAGGGGAGCGCGCCGGAGACGCGCGCG
CCCAGCCCACCCCCCGCGCCCGCCGCCGCCCGGACAATAAACAGCAGCTTTGCGCGGGGC
GATGCCCGAGCCGGTGCCGCCGCCCCCGCGCCGCGCAGCCCCGGCCGCCAGGCCTTAGCC
CGCCCCGGCCCCCGCCAGGCCGCGTCCCCCTCCCCTCCCCTCCCCCGCGCGCCACCCGCG
CCCGCCCCCGCCCGGCACCGCGGACCCACCCGGACCTCGGCGGGGAGATGGAGTGAGTAG
GCGCGCTCGGGCCGCGGGGCTGGGGGCCCGGAGCTCCGGGAGCCGGGGAGGGGGGAGGCC
>FP009082 BTNL3_2             :+U  EU:NC; range  -499 to   100.
CTTCACTATTACTTTAATTCGGGTCATCGTTCCTTTGGTCTGTTACTCCTACGCCTGGCG
GCTCAGCACTCTCTCTACTTTAGCTGAGCTCCTGACAAGTTTCTCATAGAAGCAGTTTTG
TCTTACTTCATCATGACTGGTGCTTAGGAATAGCCACGCATACACAGTAGTTGCTAAAAA
ATGGCAACGAACAGAGGCCATGGGAAGGCTTTTGCCAAAGGTCGTGGTTTTAGTGTTTGT
GTGTGTAAGAGAGAGAATGGGTGGGGGGTGGACTGAATGCACCTGACTCAGAATTGCTGT
GGCTTTGGGATGTGATCTTTGCTTTCAACCGTTCCCTGTTTTCTCCCCAGCACTGGGCTC
AGTTCCTCTCATTTCCATCACGGGATATGTTGATAGAGACATCCAGCTACTCTGTCAGTC
CTCGGGCTGGTTCCCCCGGCCCACAGCGAAGTGGAAAGGTCCACAAGGACAGGATTTGTC
CACAGACTCCAGGACAAACAGAGACATGCATGGCCTGTTTGATGTGGAGATCTCTCTGAC
CGTCCAAGAGAACGCCGGGAGCATATCCTGTTCCATGCGGCATGCTCATCTGAGCCGAGA
>FP023418 CRHR1_3             :+U  EU:NC; range  -499 to   100.
GCGCAGGGAAAGGGGATCCTGGCGGCGGGACACAGAGAGCGGGCCGGGGGAAGGGGAGGG
AACGGAGGAGGCGAGGAGGAGCTGGGAGGGAGCCGAGGGGCGAGGCGCGGAGGAGGGACC
GAAGGGGAGCGGAGGGGAGAGGGAGGGGGAGGAAGGGGAGGGGACGAGCTGGGCGAGGGG
GCGGGGAGCCGAGGCGAGGAGCGGCGCGGACCGTGGGGGAGGTGGCGGGGGCGAGGCCGG
CAAGAGGCGGCCGCGGGCCGGGCTGCGTCGGGAAACGGCGGCCAGACTTCCCCGGGAAGG
GGCGAGCGAGAGCCGGGCCGGGCCGGGCCGGGCCGCGGGGCCGGGAAGCGCCGAGCCGGG
CATCTCCTCACCAGGCAGCGACCGAGGAGCCCGGCCGCCCACCCCGTGCCGCCCGAGCCC
GCAGCCGCCCGCCGGTCCCTCTGGGATGTCCGTAGGACCCGGGCATTCAGGACGGTAGCC
GAGCGAGCCCGAGGATGGGAGGGCACCCGCAGCTCCGTCTCGTCAAGGTAACAGCCCGCC
GGCCATCCCTCGAGCGCTGGCGCCCCCGGCCCCTGGCGGACGCGGGACGGGGCTGGGCTG
>FP004523 ERBB4_2             :+U  EU:NC; range  -499 to   100.
CGGGGTTTGCGCGGCTGAGCAGAGCCGGCCTGGTTGCGTGGAGGGTTGTTTTATTCCCAC
CGCCCCCCGCACCTTTTTTTTTTTTTTTTCTGGAGTCTTATTAATTTCTCTGTGGGCTGC
AGCTGGAGACCGCGGAGCGCTGGAAATGACGCTCGGAGCTTTAATTACCGCAGCCGCCGG
ACAAGTGTGAGGAAAGCTGAGAGGAAAAAGAAGGACGGGATCCGGGGAGAAGCGAGAAGC
TCCCCCCGCCCCGCTCCCCTCCCGATTTGGACTGGAGGTGCAAGGAAACTGAAGAAGGAG
CAGAACATAGCCCGGCTGCGGGGAGAGGCCGGAAACCTACCGCCTCTTTGCAATCAACTT
TTTTTGGAAACCTTTCGCCCCCCTTCCTTTTTTATTGTTGACCAACCAGTGAGAGAGAGA
GAAAGTGAGGAGGGAGCGAGCAAGCGAAGGCTCACGCGGGGAAATAGCTGCACAGTCCGG
CCCAGAGCGCCAAGCGCACACACCGAGCACACTCCCACACGCGCACACACGCGCTCACAC
TCGCCCCCTCCTCGGGCCCCGGCCCTGGACCCGCGGGCGCGGACTCGGTCGCCCGCCCTG
>FP012321 TACC1_2             :+U  EU:NC; range  -499 to   100.
CCTAGTCTCAGGAGGCAGAAGCGGTTTAGGGGAAAGAGCATGCCCTTTGCAGGGCCGCCT
GGGTCCCCTGACCCCGTCACACACCGCCCCCTCCTGCTGCTTCTCTGAACAGCAGCTCCC
GGGGCCTCTTCCCGCGGCTTCCCTTCCAGCCCCGGACCCAGCGGGCGGAGAGGGCGACGT
CCGCGGATCGCGGAGTCCCGGGGGCGCCCGCAGGCCTAGCGCCCTCCACCTGCTGCCCCG
TGCCACCTAGGAGTTTCCTTGCCGGGCGAGGAGGCGCCGCTGCCCGGGCTCCCCGCAGCC
CCGCACGCCCCAGGGGCTCCGCATCTCCAGGCGGCAGCACCCGCGGGGCCCTGCAATCCG
CGGAGAAGTTGGCGGCATCTGAAGCCACCTCCTTCCCCGCTTTCCCAGCGGCGGGGACCC
TACGGCCGGGCGCCCCACCCCGCCCTCCCTCGCCCCACCCTTCCTCCCGCCCCACCGCCT
CCCCGCCCAGGGTCTGGGCACAGCCGCCCGCCGCCCAGCACAGGAGGGTGCAGCCCCGGC
CCCAAGTTCTGCGCCATGGGAGGCTCCCACTCTCAGACCCCGAGGGGCCGGGAACCCGCC
>FP015624 NUCB2_2             :+U  EU:NC; range  -499 to   100.
TCAGGAGTTCGAGACCAGCCTGACCAAAAGAGAGAAACCCCCGTCTCTACTAAAAATACA
AAATTAGCCAGGTGTGATGGCACATGCCTGTAATCCGAGCTGCTTGGGAGGCTGAGGCAG
GAGAATCGCTTGAACCCAGGAGGCAGAGGTTGGGGTGAGCAGTGATCGTACCATTGCACT
CCAGCCTGGGCAACAAGAGTGAAACTCTGTCTCAAACAAACAAACAAACAAACAAAAACA
GTTTAAAATATTGTATTCTGTCTTTTTAATTTTGGCTACAAAAACATTTCTCCCTTGATT
TTCTTTAGTGATCTATTTTAAGCATTATTTTTGACAAGTTTTAATCTATTCTTTCCTTTC
CTATAATTTTTTTTTTGTTTTATTAAACCTCTTGAGATTAAATATATGATTAATGTGACA
TTCGGAATGCATGTATATAGAGTTAAAACATTATTCATGACTTTACCATAATTACTCCTT
TATTTCAGATGAGGTGGAGGACCATCCTGCTACAGTATTGCTTTCTCTTGATTACATGTT
TACTTACTGCTCTTGAAGCTGTGCCTATTGACATAGACAAGACAAAAGTACAAAATATTC
>FP023014 OMG_1               :+U  EU:NC; range  -499 to   100.
TAAAAGTCATAAAACAGATTTTTTATAATATTAAAAAAGTGACATGAAAATTATACAATT
TTAGAAAGGAATATAAAAAGGCAGGAGTTAAAAAATAGTGGGACTAATATCATAGAAAAC
TATCCATGAGGAAGGTCAAATTTATTTTCAACATGTAAAAAGGATAAAGAGTAGAGGTAT
TTTAAAAATTCACAGATTCTTAATGAGGCAAATGTTAAAATATGGAACCCAATCTCAGAC
AAATACATAGAAAGGAGTAAGGGCCAACTCTCATGCATAAGGTATCCCATCCTATAGCAA
ATCAGATATATAGGTACGCTTGATGCCACAAATTTTTTAAAAAATTGTCCATTTTGTTGC
GTGTGCACCTCTTGCCATAAATTTGAGTCAGCACCAGCGACAGCTCTGCAGTCCTCCTAT
GTGGTACTGATCAGGTGGTTGCAGAGCTTCAGCTCACAGCAACACAATGCAGCTGAGCAG
GCAAGCACAGCCCACAGCCAGAAACAGTTCCGACTCTACAGAACAAGACGACCTTTAAGT
TTCCCAGAGAAAATGAGATGCTGATGTTGAAGACGACACCACGGTAAGATGTTATTTAAA
>FP008531 MATR3_3             :+U  EU:NC; range  -499 to   100.
ATGTAGTTTTCCTACAGAAATGTCTGAATTTAAAAAGTGCACGAATCCTTTATTAATCTG
ATTTTACAGGAGTTACCTCAGTGTAGAGTCCAGGGATATATATTTTTATAAAACTCTTTC
ACTTAGTCCCCACCGTAAACCAACCAGTAATAGATCAGTAGTACAGATTAGTCATTGGAT
GAGTTTGGGAGGTATGTGATTGATTTTTTGATCTTGGCCTTCCTTTTTTCACTTTGAAAG
ACCAGACACACTTTTCCCCTAAGTTTGAACCTTTAAACAACGTGGAGGATTGGATATAAT
TTCTGTTCAGCTATGTACCCTTTCTAGCTCCTATGAAATAGAAGCATGCGTAGTAGGATA
ACATTTATTTCTCTCCCACAACTTAAGAATATTTTAAGTAAAATCTGAATATTTTTAGTT
CAGAGAATTGTAAGTCGTTAATTGGTATTTGTTTAATTAATCCTTTTTTTTTTTTTTTTT
TTTTTTTTTTTTTTTTTTGAGAAGGTTTCTCGCTCTGTGTCCCAGGCTGGAGTACAGTGG
CGTGATCTTGGCTCACTGCATCCTCTGCCTTTCGGGTTCAAGCAATTCTCCTGCCTCAGC
>FP022822 FLCN_3              :+U  EU:NC; range  -499 to   100.
TCCTGACTCCCTGCGAGGCAGTGCCTTTTTTCCGGGTAGCATTGGAAACACAGGCTCTGG
TTTCAAACAGACTTCAAATTCTTACCACTACGAGCAGGTTATTTAACGTCTCCAGGCCTG
TTTCCCCATCTGTAGAATAGGGTCATGGTGAGACCACCCTCATAGGGCTGCTTAGCCAGA
GGTAAATTGATGTATATAAAGTACTTTGTGATTATTGTAATATAATAAATTATTAGTTTA
ACTGAGGCAAAAGTTAACCCTTAACTATTCACGAATAACCTGAAAGGTTTTAAATACCAA
AGCATTGATTTGGGCCAGTCTTTTCACCAGCAGCCTTCCCCACTGACCTGGGATGAGCGG
AGTGGGGCCCACGGTGGGCTAGCGCAGGGGAGGTGAGGAGCATGGGGGAGATGAGGAGCC
ACGGGCCTTGTGTTGTTACAGAGTTTGCTGTCATCGTGGAGGTCCACGCAGCCGCACGTT
CCACCCTCCACCCTGTGGGGTGTGAGGATGACCAGTCTCTCAGCAAGTACGAGTTTGTGG
TGACCAGTGGGAGCCCTGTAGCTGCAGACCGAGGTGGGTGCCCCCAGGCAGAGTGTCCTT
>FP002217 FMO1_1              :+U  EU:NC; range  -499 to   100.
GCCACAGGTGTGGTGGCTCCTGGTCCCAACTCCACCCCACCAGCTGCTGTGTGGTGTTGT
GTCAGGTCACCACACCAATCGGAGCTTCAGTTTTGTATGTGATAAAGAGATTGTGTCTGA
CAAGGTGACCTTTTCCTAGTCTGCTGATCTATGCAGTTCTAGGGCCACAGAATGGAGACT
AGAGGCAGCAGCTCAGTCTGAAGTGCAAGACTTTATCCAGTAAAAGGTCCAATTCCAGCA
GCTCTGCCAGAAGCTACAGCCTTGACAACTGTACGAACATTTGGCACTGGTGCTGCATGA
GGGGCGGGAACATACCAAGCACAGGGTTAACCAGTGACCTGAACATTTTCCTTCTCACAT
TCACACACCAGAGACCCGCTACAGAAGATTCAAACTGAGCAAATCGCCTAATCTTCCAAA
TTCTTTTTCCTGGCTTGTTAGAGCAGCCAAGGGTGGGGTGGAGCTTGTGAATAAAAAGCC
TGCTTCATCTTCCTCATGCAGGAGAACATGGCCAAGCGAGTTGCCATTGTGGGAGCTGGG
GTCAGCGGCCTGGCCTCCATCAAGTGCTGTCTGGAAGAAGGACTGGAGCCCACCTGCTTT
>FP024244 ANKRD30B_1          :+U  EU:NC; range  -499 to   100.
TGCACTCGGCGACCCTCAGCGGTCTGGGCCCAGCCCTGCAGCCTCCACCGTGGACTCAGG
TGCAGCTCCCACCTGAACATGGCACGCGGCAGCGGGGGCTCCAACCCGGACCCTGTCCGT
GCCAGCAGCAGGGCGGATACTTGGGCCAGAAGCTTCCAGGGCGCCTAAGTGAGGGGGTCG
GTCCCCAGCTGCAGGAGGGCGGGAATCGACGCTCAGCGCGGCCCTGGAGGCTGCACGGTG
CCCAGTACCAGGGTCCAGCTCCTGGATCGCGGGTCGAGGAGGGGCCAGGGGCGGCTATGT
CAAGCAGGCCGTGTTGCAGGGAGCCCCACACGTTCCGCTCCAGGGAGGCCCGCCAGCCCG
GCAGCGCCTCAGCGGCCGGTGCCACCTGCACGCGGTGCCCGGTGGAGCGCGGCCAGGGCG
CGTGTCTCCTCAGCCTGCTGAGCTGCGCGTGAGCTGCTGCTGTAACGCTCTAACGTTAGA
GCAGCTAACGGCTCTGCTCAGAATTTCTCCCGACAGAGGCCGGAGTGTTCAAGAGCTTGG
CGATACAGAAATTTCTGCTGGTGTTGGGGCGGGTGCGGGAACTGAAGACGGGCGAGTGCG
>FP010923 BMPER_1             :+U  EU:NC; range  -499 to   100.
CCGGGCGCCCCCAGCGGGTTCCGGGAGGCGCCCGGTGAGCCCACGTCTGTTGCGGCGGAG
CGAGCGCGCTCCGGGAGGGCCGAGAGCCGGCGGGGCTGGCAGGAGGTGAGGAGTGCGGGA
GTGGAGGACGCTGCGGCAGCGACAGCGACAGCCCCCGAAACAGTAGCGGCAGCCCGGGCG
GCGGCTGAGCGGCAGTGCGCAGTCGGCAGCGCCGCAGCTCCTCTCAGTCTATCTCCGGCT
GCCGCAACACCCCTTCCTCCTGGCCCCCTCTCCGGCGCTGAGGGGCTGACTGCTAAGCCA
CTGCAAGCAACTCCCTCAGGAAAAAAAAAAAAAAAGCCGCATCGGAGGAGCCTGGCCGCA
GGACCCCTCCTCCCCGGGCGCCCCCACACCTTGGTCTCTCCCCCCGCCCTCCCTCACACC
CCCCCGCCCCCCAGCTCTCGGGCGCCCGCCTCCCTCCTTCGCGGACGGTCTCCCGACACG
CCGGCTGAGAGCCCTTTTCGACTGTGAGCTGCGGCAGCTGAGCAGAGGCGGCGGCGCGGG
ACCTGCAGTCGCCAGGGATTCCCTCCAGGTGACGATGCTCTGGTTCTCCGGCGTCGGGGC
>FP006560 CPLX1_1             :+U  EU:NC; range  -499 to   100.
GGGCGGGGGGGCAGAGCCGGGGGCGCCCAGATCAGGGGCGGGCGGGGGTCGCAGGCGCCC
GCCGGGGGAAGGTCGAGCCCGGGCCGGGTTGGAGGGAGGCGGGGGCGCGTCACTCGGGTC
CACCCCCGCCCCCGCCCCCGGGTCCACCCCCGCCCCCGCCCCGGGTCCACCCCCCGCCCC
CGCCCCCGCCCCCCGCCCCCGCCCCCGGGTCCACCCCCGCCCCCGCCCCGGGTCCACCCC
CCGCCCCCGCCCCGGGTCCGCCCCCCGCCCCCGCCCCCCGCCCCCGCCCCCGGGTCCACC
CCCCGCCCCCGCCCCGGGTCCACCCCCCGCCCCCCGCCCCCGGGTCCGCCTCCGCCCCCG
CCCCCGGGTCCACCCCCGCCCCCGCCCGGCGCCCGCGGCCCCGCCCCTCGGCGCTCCCCT
CCCCGTGCTCGTCACGCTCGGACGCGGGCGGGGGGCGGGGAGCGCCTGCGAGTGACGCGC
CCTCCTCGCGGTGCCCTTCAGCCGCCGCCGCAGCTCACCGGGCGCCACATGGACCCAGCC
GGCCCGAGCGCGCCCCGCCGCTGACCGCCCGCGCCCCGGGAAGGTAACCGCGCCCCGAGC
>FP005889 PARP14_3            :+U  EU:NC; range  -499 to   100.
TCCACAATGATGAAAGAATTGAGGAGTGGGCATTTATTCTCTGAGCATTGGAAACCCTAA
TTTATTCCTCAGCCTTCCACTTGGGGCTTTTTTGTCCTTCAGCAATTTTATTATTTGCTT
TTCCAGGAAATGCCAAACAACACCCAGATAAGGTTGCTGAAGCCATAATTGATGCCATTG
AAGACTTTGTCCAGAAAGGATCAGCCCAGTCTGTGAAAAAAGTTAAAGTTGTTATCTTTC
TGCCTCAAGTACTGGATGTGTTTTATGCCAACATGAAGAAAAGAGAAGGGACTCAGCTTT
CTTCCCAACAGTCTGTGATGTCTAAACTTGCATGTGAGTTCTTTGTTTTTATGAAATGCA
TGTTCATAACGTTGATGTCACATGTGAAATACCTAATCTTCCTTTTCTTTTTAGCATTTT
TGGGCTTTTCAAAGCAATCTCCCCAAAAAAAGAATCATTTGGTTTTGGAAAAGAAAACAG
AATCAGCAACTTTTCGGGTGTGTGGTGAAAATGTCACGTGTGTGGAATATGCTATCTCCT
GGCTACAAGACCTGATTGAAAAAGAACAGTGTCCTTACACCAGTGAAGATGAGTGCATCA
>FP020270 THBS1_1             :+U  EU:NC; range  -499 to   100.
GAGGGGCAGGTACTTTAACGAATGGCTCTCTTGGTGTCCCCTGCGCCCCGTCGGCCCATT
TTTCTTTTTACAAAACGGGCCCAGTCTCTAGTATCCACCTCTCGCCATCAACCAGGCATT
CCGGGAGATCAGCTCGCCCGAAAGCCCCTGCGCCACCCCGCGGGCCCTCCTAGGTGGTCT
CCCCAGCCCCGTCCCTTTTCGGGATGCTTGCTGATCACCCCGAGCCCGCGTGGCGCAAGA
GTACGAGCGCCGAGCCCGTGCGCGCCAAGGCTGCGTGGGCGGGCACCGACTTTTCTGAGA
AGTTCTAGTGCTCCCAAGCCCCGACCCCCGCCCCCTTCACTTTCTAGCTGGAAAGTTGCG
CGCCAGGCAGCGGGGGGCGGAGAGAGGAGCCCAGACTGGCCCCCACCTCCCGCTTCCTGC
CCGGCCGCCGCCCATTGGCCGGAGGAATCCCCAGGAATGCGAGCGCCCCTTTAAAAGCGC
GCGGCTCCTCCGCCTTGCCAGCCGCTGCGCCCGAGCTGGCCTGCGAGTTCAGGGCTCCTG
TCGCTCTCCAGGAGCAACCTCTACTCCGGACGCACAGGCATTCCCCGCGCCCCTCCAGCC
>FP011342 ARPC1A_2            :+U  EU:NC; range  -499 to   100.
CTCTATTAAAAATACAAAAATTCGCCAGCCTGGTGGCAGGTGCTTGTAATCCCAGCTACT
CGGGAGTCTGAGGCAGGAGAATCGCTTGAACCTGGGAGGTAGAGGTTGCAGTGAGCCGAG
ATCGCACCACTGCACTCCAGCCTGAGTGACAGAGTGAGACTCCATCTCAATAAATAAATA
AATAAAATAAAAATGTAAAACCCCGCCCCCCTTTTTTTTTTTTTTTTTGAGATGGAGTCT
CTGTCACCCAGGCTGGAGTGCAGTGGCACGATCTTGGCTTACTGCAAGCTCTGCCTCCTG
GGTTCACGCCCTTCTCCTGCCTCAGCCTCCCAAGTAGCTGGGACTACAGGCGCCCGCCAC
CATGCCTGGCTAATTTTTTTTTTTTTTTTGTATCTTTTAGTAGAGACAGAGTTTCACTGT
GTTAGTCAGGATGGTCTCGATCTCCTGACCTCGTGATCTGCCCACCTCGGCCTCCCAGAG
TGCTGGGATTACAGGCGTGAGCCACTGCACCTGGCCTTTGTTGTTTTTTTTTTTTATTTA
AGCTCACAGGCTGTACGGGCATAGGCAGTGTGTGCCATAGTTTGCCATCCCCTTCCCAGC
>FP020170 CYFIP1_1            :+U  EU:NC; range  -499 to   100.
CCGACCTGCAGCTGGGACCCGCGCCTGGAACCCTCCCGACGAGCGCAGGTGAGCGCCTCC
TGCCAAGTGGGGCGGCGCCACACGGGCGTCCTGGGTGTCCCCCTGAGCTCCTTCCGCAGC
TCAGGCCAACCCCCGCCCTGACCCGGTGGAGCCCCGGGACAGGGTGCGGACCCCGTTCCT
TCGCGCTCCGAACCGGACGGACCCGCAGGAGGACCCCACGCCCGCTCCGCTCCGACCCCG
CCGTCCCGCGCAGGCTGCGGTGACCCAGGCCGGCAGGTAGCCAGGGGCTCTCTGCCTGGG
AGGACACCTTCGGCGGCTGGCGTGGGGAAAGGGGCCGCCCGGCCGGGGATGCCCCGCCAG
GAGGAGGGAGCGGCCGGGGCCGCGGCCGGGAGGGAGGAGCGCCGGGAGGAAGAGGCCGAG
CCGGGAGAGCCCCCGCCCCGGGAGGAAGGGGAGGAGGCCGAGTGTTTCCTGGCGCATTCC
CGGCCAGCCCGAGTGACTCACTCGGCCAAGGAAACTCCCAGGGCCCGCCCAGGACCCCCA
AGCCGCCGCGGACGCAGGTGAGGAACCCCGCTCGCCCGCGCCTGCCCTGCGGCCTCCGCG
>FP028217 DMC1_1              :+U  EU:NC; range  -499 to   100.
CAAGGCTCCATCTGCAACCCTCGCGACCAAGACCTATCGCCAAAGTCAGCCACCTCTGCT
CATCGCCCCTCCCCCGACTCAAGGCTACCTCCTCAGAACCCCGCCTCAGGGTCTTCTCCC
GGACTTTAGCGAGGTGCTCAGCTCGAGGGACGCCCCAGCTCAACGGTCTCCCTTCAAGGC
CCCGCTCCTCAGCGCGCTCCTTCCACAGCGCCCCTCCCTCCCTCCCTCCGTCATCCCAGC
TCGCCACCCGCTGGGGCTCCTCTTCGTTTTCCGCGCCTCAGCCCTCGCCCCGCCCCCTCG
CCCTGAGCCCCCTCCAGGCCACGCCCTCTGGTCCCCCCACCTGTGAGCCCGCTCGTTCCC
CGCCCTTCGGTCTTCGCCCCGCCCCCATTGCTCCCCGCCCCTCGTCGCCCTCTGTAGGCC
TGCTCCCTCCCCGCCCTTCCACCCTCACCCTGCGCCCCGCCCCGGCCCCTTGGTCCTCGC
CCCGCCCTCCTCGTTTGGCGCCAAACCCTGTGGTCAACGGCGCGCGGGTCTCCAGGCTCC
GTGTTCTAGGCCCGAGTTAGAATCCTGTCAGCTGAGGAGGTCGGGCGGGGCAGAGGGGCT
>FP007873 NUP155_2            :+U  EU:NC; range  -499 to   100.
AAGCACCTTAAGGACAGGAAACACTGTGTTAGTTTGATAGTCCCAGCACCAGGCACAAGG
CAAGTATTCAGTTTCTTAGGATTGTATGAACTCTTGGGTTCCTATCTCATACGAGTTCCT
ATACTAGCGCTGGGAATGGAAAGATGAATTAGAACTGTCTGCTATCTCTGCCACGATAAA
AAGCACGGCAGCGGTCCACCTGCACTCAGCTTCTTCTTAAACACGTATTTTATACTAAGG
GGCAACAAAGTCAAAAGACAGCGACACGCAAATGGAAAAGCCTGATGAATTCTAATTTAC
ACTGAAGCCCGCGAAGAATATAGTGAGATACTGGTTTATATCCCTCTCTGTGACAGCGAC
CTACCAATTCTTAACTACTCTCACAAAAGCAGTTACTTGGAGAACCAAACTGCGCGCTCA
TGCGCGAACTCATATAGCTGCAGTTAGCGGATACCGACGCGGGAAGTTCCAAGACTCAGG
TCGAGCACGCGCTTAAACCAACGGAACCTGACCAACCTCCTAGGCCAGACACACGACCTA
GCTCCCACCTACCGTATCCCTCCTCCCTCCTTCCTCCTCACCCTATCCAACCCCATCCCG
>FP025312 LSM4_1              :+U  EU:NC; range  -499 to   100.
AGCAGACACTACTATTTACAGGGAGCAAACTGAGGCCCCGAGGGTCGTGGTCAGGATTCC
AACCTATTAAATGATGTTCCCTGGATAATTACAGAATCAGAAAACTAGGAGTCGGAAGGG
CAACATCAGGCACGGCCCAATCACCACGAAGCCTCGATTTCTCTCTCTCTACTGCAAACG
AAAGGCATTAACTGGCTTTGCCCACAGCGTGGAGCCCAGGAGACCGACGAAGGTTTCACC
TGCGCACGCATTTCCTCACAATGCACCCCGCGCCGGCGCGCGTTGCTCCGCCTCCTTTTG
CATTACAAGCCGCGGCACTTTACGGCTCTCGTCCTCGTTCCTCCGGCGGGAACACGGCCC
GCCCCGCCCTTTCGCCCAGCGGGCCCCGCCCTACTCCGCGTGGATTGGTTGACCGCCCTT
CGAGCCCGGTGCTGACTGGCTTGCGTCTCTGCCACTTTCTTTCAGCTTAGTGGCGCGCGG
CGCGGCGACGACCGCCGGGAGCGTGTGCAGCGGCGGCGGCGGAAGTGGCCGGCGAGCCCG
GTCCCCGCCGGCACCATGGTGAGGGCAGGGCAACTGCGGGGTCTCACCGGGAGGCGGGAA
>FP026694 DDRGK1_2            :+U  EU:NC; range  -499 to   100.
CAATAGGTGACCTTCGGGGCGGTTGTTAAGAGCCCCGCTACTCCTCCGGGTCCCGCAGTC
GCTGACCACACAAGCCCTGTGTCGGGATCTGTCGAGACCCTCGTTCCCTCGCCAACCCCG
GGGCGCCCCGATTCTGCAGCCACTCCCTTCTTGCGCCCCAGCTTTTCCACACAGCCGGGT
CAGGACCCATTCTTCCGGGCTGAATTCTGTTCTCTCTCCATGCCTCCTCCCACGTGCTTC
CCTCCTCCCGGAAGCCCCTTCTCCGCCCTATTCCCAGCCGCCTCCCAGTTAGCCCCCAAC
ACCCTCCCGGCACCTCCTCCAGCTTCTTGGCGTTCCCCGTTACAAACACGATCTTCTTCC
CCACCAATGAGGCCGCCATGGTGATCCCCGGTTACCCAGCTGAGCCACCGAAAACTCCTT
GGCGTCCAGTGACAGAAAACTTCCGGCTGGTGGCGGAAGTGAACGGCTCAGTTTCCGGCC
AGGGGTCCCGGGGAAAGCCGACCCGGACCCCAAGGCGCGTATCGGGCGAGTGGGCTCGCG
GTGGCGGCCTAGCCCACAGCGTCCGATTTGCTGGGGGCCTCCCGAGCCTGGAGACTGAGT
>FP006643 STK32B_1            :+U  EU:NC; range  -499 to   100.
AACAGATACTTTCATTCATTAAACACTGAGAAAAACCTTAAGAGGAACAGCGTCGGTTGG
AGAGCCAGCAGACACTCCACTGCCCATCCCAATATGAATGGGCAAATACAGGCTAGCGGG
GAGTCCTGGGACTCCCTTCGCAGCCGGGGCCGACTAACCACAGACCTAAGAGCCCCTCTA
CCTCTAGACCTCCGTCTACTGCGCTCTAAAATATGAACGATGCTTTCTTACTGCTGGGTT
GTCGGAGGCGGATGTGGGATGGTGCTAACAAAGCGCGTAGCCGAGGCCTGGCCATAGTGG
GTGCTGACAAACCGCTTACTGCCTGCAGGGACCGAGCTCCCGGCCGAGGGAGGAGGGCCG
AGCAGGGATTCAGATTCTTCCGGGCCGATCCCTTTCTCAGCTCCTTCCGCCCTGCCGCCG
CCCACTGCGTGCTGCCTTCGTCCGTCCCCTCCTCCCCCGCTCCTTCCCCTCCTTCCCCTG
CTCCCGCGCCGCCTCGCGTCTCCCGCCCGCTGTAGCCGGCGAGGAGCGCCGCACGTTGGC
CCCGGCGCGAGGAGCTCCCGGGTTCCCGGGCGGGCACTGGAGTAAGGAGCTGCGAGCGCA
>FP000039 MMP23B_1            :+U  EU:NC; range  -499 to   100.
CTGTCAGGCGAGCGACGCGTCTCCTGCGGCCCAGCTCAGCTGCCTGGGCCAGGATGGAGA
CTCCGCTCATGTGGGGCTCAGGGGTTTTTTGAGGATTCCATTTGGGAAAAAAGCCACCAG
ATCACTCACTGCCCAGCAGTGGGGGCTTGGGGACCCCCACTGCTACCCTTTCCTAAGCGG
GAGCCCTGGCGCTGCCCTTCCCGGGCTGCCTGGGGCCCTCTTCGCTCCCCCCTCCGAGGA
CCCCGCCCAGCAGGCCATGCCCAGGCCTCTGCCCCTGGCCCACGGGACGCGGGTCCCCAT
GCCCCCGGCTGGAGACAGCAGGCAGCTCGGCCAACGGACGGGCCAGCTGGTTCCCTTCAG
GGGCAGCCTTGCCCCCTCTCCCGCCCCGTCTCCCTCCCCCCCACCACACCGGGCTGTAAC
CCGAGCCGCCGAGCCACTGCCTCCCCTCCGGATCCTCCCCGGAGGCTCTGCGGCCCGGGC
CCCCGCGCCTTGCTGCCCCATGCAGCCCTGAGCCCCACAGCAAGTCTGCCATGGGCCGCG
GGGCCCGTGTCCCCTCGGAGGCCCCGGGGGCAGGCGTCGAGCGCCGCTGGCTTGGAGCCG
>FP013351 FAM189A2_3          :+U  EU:NC; range  -499 to   100.
CTTCCACAAGCAGAGCATAAAAACTGACACATACTTTTCTTGGTTTATTGGGTAGGAGGA
TGTTAAATACCTTATGGTAAGATAAGCTTTCTAATACTGGAACTGACTAACTGCAAAGAA
CACTGCTCTGGTTCTTATCAGGAAAAAAAGTCCATTATAATCATTTTAGGCACGAAACTT
TCTACGCATTAGAATTCTTCCGAGGTGAAAAGTATATTATTAAGGGAATTCATTTTGCAA
AGAGGAATCTTTTTTTTTTTTTTTTTTTTTTTTTTGCTCTAAAGATTTTTCATAAATTAC
CAGAGTAGTTTAGGATTTTATTAGGATATTTCCTCGGAAGTTTGGGGGTTCCGTGTTCTA
TCAGGTGATGCCTAATAGATGCCTGATATAGCTCATAAGTCAATGAGAGGACAGAGCGTT
ACACTTGCCATGCACTCCGGGCTGCCCCGGGTACTTTCTTTACGGATGCTGGATGCTTCC
AAGGTAACCCAGTCCTTTCATTCCCGCTCCTACCGAGATGCCGGGAAAGCACTCCCGCGC
CGATGCGAGGTAGGCACGTCCTGCGCCCTGTGAGCGGTAACTGCGCTCGGCGTCGTCCTT
>FP022152 PMFBP1_1            :+U  EU:NC; range  -499 to   100.
GGGAGGTGACAGACCAGTGCACGTATTGCAACCAATTGAGGTGTAAGAGACAATATGAAA
TTGCTATGAGCAAGTTGATTCAGTCACTCAACAAGTATTCACAGGCACTGTGTGAACTCT
AAAAGCAAATTACTTCTCTCTGAGGCAGGCGAGGCAAGGTCACAGAAGCTTTATGGAACT
GAGCATTTGGGCTGGTGTTTGAAGAAGAGGTTAAAATTTGTCAGGCAGAGCAGAAGGGAG
GCAGGTGTGACAAAGGTCATGTGGGAGTCAAAGGCGTGGGAAAGTATAGGGTGTGCTTGG
GAAATAGTGAGTGGTTGGGTTGGGCAAGAATCAAAAATGTGTAATTAGAAAAGGAGATAG
GGAGAGATAGGCCTGAAAAGATCAATTGTGGCCAGATTCCAGGTGACAACGTTGAGAAGC
TTGAACTTTATTCTGTAGACATCAAAGTCTTGGGGCACAGAAGTCACGTGGTTTCATCTA
TGCTGTAAGACAATCTGGCAGTCAACGGAGTAGAGGAGAGACTGGAGGAGGGAAACTCAG
GAAGAGGCTCTCGCAAGAGCTCAGACAAGAAAGAGCCAAACTAGGGTGGAGTGGGATGGA
>FP024454 ATP8B1_1            :+U  EU:NC; range  -499 to   100.
GAACTTTGACGCGCATTCGGTGACCGGTCCCCAAACATGACTTGGCATCAAGAGGACACA
GCTCCCCTTACCGAGGGAGCTCAGGTCCCGGGCGCGCCGCGGCCCCGCCAGCTTTCCAGG
CTGGCTCAGTCCTCGACCCGGGGTGACGGCCAAGCCAGCCAAGGGCAGCGGGAAAGTGAC
GCTGGGCTGGAGAGGTGTGGTGGCGAGTGCGGCCCCCGGGGAGCTAAGAGCAGCCGCAGC
AACTGGGTCTCAGGCTGGGCGAGGCAAGGGCTCGTAGGCTGGGCTCGGAAGACTGAAAGG
GGTGCCCACCTGACTCCAGGACGCACGGAGGGCGTGGGGCAGGAGCTGGACCTGGGCCGC
CTCGGGCCGCCCCGGGGCTTGCAGTCCAGCCCCTCTCCGCCCTAGGGAGGGAAAAAGGGA
GGGGAGAAGGCCGAGCCCGCCTCCAGCCCCAGCCCCAGCCCCAGCGAGGCTCGGCGGCCG
CGGCTGCTGGAGGGAAACCAGAGGCACCTCCCCGAGCGGAGAAACCAGTTTGGCCGGTCC
GGCGGAGCGGAGGCAAAAGGGCGGCTGCAGAGGAAGGGTGCACGGACGCGGGGCGGGGAA
>FP016642 NAALAD2_2           :+U  EU:NC; range  -499 to   100.
GGAAATTGGTGTCTGAGCTTTAGCATTAAGAACAGACTCTCAGTAACTACTGGCAGTGCA
AGGTCCTTTCAGTGATTACTTTTACTAATGTGAACCTAAAACATTCCAGTGAGGTAGGTA
AAAACCTCAGTTAAATGAGTGGAAACAGAATTACAGAAATGTGGAGTTTTGTTTAAGTAA
AGGGGAACAAAAAAACGCAATCCCATCGATTTTGATGCTGACAGTGATTGCGGTATTAGT
GATGTTAACAGCTTTAACAGCGGAGCACCCAGGACCAGAAATCATTTCCGAGTCTGACGA
GTGGGAAATTACAGCAGAGAATCTGGAAGAAGAATAACCAATAGATCAGGAAAAGCAATA
CTTAAATTCACTTCTGAGCCGAAACTGGGCATTTTGGGGGATGGGCATGGCAAACAGCAG
TAGAGTTCTTTAGGAAAAAATTAGGGACGTTTTCAGCAGCTCCCGCCACCTACTATGTCC
GGGTTACTGCGGGATCCACAGAATGGAAGTTGCCCGCCAACAGGAAGAATGTCTCCTCCC
TCTGCAGGGCTTCCTTTCCCCCATCGAGGGCCCCTGGGGACCACAGGTCCCCAGCGGGTA
>FP008156 HOMER1_1            :+U  EU:NC; range  -499 to   100.
ATCATCCCCCGCACCTCGGTGACGTGAGCTGCGGGTGACGTGTGTGCGGAGAGAAGCGCG
CTGACGTTGCTATTTAAAGGTCCTCCTGCGGGGAGGATGGAGACACAGCGCGAGCACCTG
GTGTGGGGCGCGGAGGAGGCTGTGGCGGTCGGGAGCGGGGCCAAGAGCCAGAGGAGGAGC
AGAGCGCACGGCCAGCCAGCCGCCAGCCTCTAGGGGAGGGGGGAAAAGAAGGACGAACGG
ACTGAGGGCCTGCCGCCGGCCCAGCTCCCCACGAGGGCCGCTCGGCCCCCCACCATCAGC
CTCTCCGCCGCCTTGCGGCTGCTGCTTTCTCCCGCGGCCCGCTGCTCGCAAGGCCCGTCG
GGCTCCCGGGACCAGTCCGCGCCCCAGCCCCCGGCCGCGGCTCCGCGGCGGCCACCGCCT
CCCGTCCCTTCCCGCGAGCAGAGGGAGGGACCGCCCTCGCTCCCCGTTCTCTCCGCCCCC
TTCCCGCCCCCCGCAGCCCACTCTGCCGCCGCGCTAGCTTCACGCCGGCGGCGCTGACCG
GGAAAGCAGCACCCTCTTCTCTGCCAGCCGGCCGGCCGGCGGAGGCGGAGGCAGCGGCAG
>FP028664 ARX_1               :+U  EU:NC; range  -499 to   100.
TCACCCTGGCCCCCCGACGCCCGTCCGGCCTAGAGAGGACGGCAATTGAGCGCCAGGGAG
GTCAAGGCGGTGTCCTGGGAGCCCAATATCGGCTTTGAAAAGTGCCGAGTGAGTCTGAAC
GTGAGCCTCGAGGCCTCGCCTCCAGGGAGCGAGGTCCTCGGGTTGGTGGAAGGGGCGCAC
GCCACCCAGATGGCATTCACAGGCCTGGCATCCCAATAAGCTAGAACTTCGGCCAACACT
AAAGGGTCAAAGGAGGAGCTGCAGGAAGAGGATAGCGGACTTAGAAAATTGGTAACTTAA
AAAAAGAAAGAAAGAAAAGGAAAATTGGCTCTGGTGCGTGCCCGCTGCCCCCACCCCCGC
CTGCCCCTCTGGAATCCAGTCCGGGCTTTGCGCCGCGCCCACAGGCCGACGCAGCCCGGC
CTCTGGCGAGAGCCAATCAGAGGGCGCCTCTCAGCACGTGGAGGAGAGAGACTCCAGAGC
TCAGCGCCCGCTGCTCACTACACTTGTTACCGCTTGTCCTGAGCGCGGAGAGGGCGAGCT
CGGGCCGCGGGCAGGGCGGGAGCCGGCAGCCGGCAACCAAGGGAGGCAGAAAGGCACAAA
>FP019689 SPTB_1              :+U  EU:NC; range  -499 to   100.
CGGGTACCCGCCGCGCCCACCCTATGGCCTAAATGTCTTTTCATATATTTTAAAAACTGA
ACTGTGTGCAGTGGGGATGCAGGGCGGGAAAGGCTGGAGGGCTCATTTTCGCCACCAGGC
TTGCCTCTCCGGGCGCACGAATTAGGCCCGAGCTAGAGTCCAACCCCCTTCCCGCCTCAG
GGGGCTCGGGGTGGCGCGGGGTTAGGGGCAATGAACGACGATGGAGGCGCCCCAGGCTCA
GCGGCGGGCGGGGAGGCAGAGGCGGGTTCCAGGAGCCGGGCTGAGGCCCGGCAGGTGCCC
CCAGGCGCGGAGGCTGATTGGCAGGTGCGTGAGTGGGTGGGGAAGGCGGGGGCTGGGCTT
GGCGCTGCGGGAGGCTGCGGCCCCGCCTCCCCGCCCCCGCCGCGGGACTATCTGGTCCCG
GCAGCAGCGATGTCCCCCGGCAGGAATGTCCCTCCTCAGATAATGTTATTTATATCTCTG
GGCGGGTCCGCGGCTCGGCAGCACCAGGCGCCCGGCGGCCGCTGTGCCAGGAGCCCCGCG
CTGCCCTCCTCCCCCTGCGCCGCCGCCGCCGCCACCCCCGGGCTCGGGGTGGCCCCCGCT
>FP019026 KLHL1_1             :+U  EU:NC; range  -499 to   100.
ACCGTACGCCTCTGGCCCCAGGAGTGAAGCAGTGCCTGGGTGCCTTAATAGCAGAATCAC
AATGTAAGTGTCAGGATGGTGGCATCGTCACATTTTGACGCCAGCATCCGTTTCTTCTGT
GTCTCACTACAGAGAAACTAAGGCTAAAGGTTAAAAGACGCGGTTCATTAAATAATTCAA
GCCATTAACCTGCAACCTGCAAACTGATGGCAGCCTATTAAGTTTACACTGCCATGATTC
ATGTGTGGTGTTTACTGATGCAAAAGCATAATGCCTGTTTTCTTTCCTTGTATTGCTACA
CAGTAATGTAGCGAGGAAGGAGGGTGAAAAAAGGTGACAAGACCCACGCAAGGGGACAAT
AAGAGCAGCAGTCTCACTTGCATAAAGAAGATTGAAGCCTTCCCTCCCTCCCTCCCTCCC
TCCATCTCTCCGTATAGGCCCCAGTGCACATCTGCGTCACTTACAGGGGAGGAGGAGGCG
CTGAGGCAGAGAGAAAATTGTACTGTGAGGACCTTGACAGCTTCACAGGCGGGCTTTTTC
TTTTGCCTCCCTATATGCGCTAGAATATCTATTTTTCTCTTTTACAAACTGACTATATAA
>FP027515 IFNAR2_5            :+U  EU:NC; range  -499 to   100.
AGTGACAGAATAAATAAGTCAGGAGAAAGAACAGAAGCAATACTGCTGAAAATAAAAGTA
TTTTAATAGAAGAAAGCCCAGTAAGGAAGCCCAGTAAATTCAACTGAAAAGGGACAAAGA
TTAAGAAGAAAGAAGCTATTATGAAAGACAAAATACAATCAAGAATTGGGACCACTGAAG
TCCCAGATGTAGAGAAGTCAACAAATGGGACAGAAAATTCAAATAAAAATAAGTCCAAAG
AAAGCTTATTGAGATGAAGAAAAAATGGTCTGTAGGCCAAAGGAACATGCCATGTTCCAG
AAAATGTCATGTGGGAATACGGAAGCACTACGATATCTTAAACTATTTAAATTCAAAGAA
AAAGATTTAGGAATCTAAGAAGAAAAAGTAAAGGAGGGAAAAACAAAATCAAGCTCGCCT
CAGACTTCAGTGCAGCACTAAATGCCAGACTATGATGGTTGTGAGGAAACAGTTCCAAGG
GAAAGAAACTTTTCCGAGGGGCATATTTTTTTTCCGGAAGAACAAAGGGAATTCAGCACC
CATGAACCGTTTTTGGAAAAACAAAAACTTGCTGAGTAATAAAATCCAGGAAATAGCAAA
>FP003199 LTBP1_1             :+U  EU:NC; range  -499 to   100.
CTGTGACCTGGCTTACCCCTTTAAAGATGGGCCCCGTTCACAGGAAAACAAAATATATGT
TGCCTAAATTCTTATGGAGAAATAGTGCCCTGGAGTTGTGAAAAAGAAATGGGCTCCCGC
AGCTGCGTCACAGCATTTGATCACTTCAGCCGAGAGTGCCAGGAGATTTGAGACAGATGT
TTTCAGACATGCCGCATGCCTAAAACATTTCCAGGGGTCGGGCTGCAAATAGTGACTTAA
TAAGTGGAGAAACAGGGAAAGTATGCAAGTTGAGGACACAAGAGTTTATTCACCGCTAGG
TGCACGGCCAACCCCTTTGCATTACATCTGCCTGTCAGGGTTGGCTCTTTAATCTGTCGT
GCCCTCGGTATTGCTCTTTGTCTGCCCGTGAATAAAGTGCAGCATTGTGGTTAGTAATCC
CACTCCAGTGACTCGACTTCAAATGTGGTTTTGGAGTGCATCCCAGAGTTCTGTTTGCTA
AGCTTCCTACTCCTGTTTCAGAGACACCACTGAATACAGAGCAGCGAGCACTGAAGGCTT
CCCTCTTTCCTTAAACCTGTCGGGTTGTGGGCTCTCTCTTTTCCCCTCTTGCTCCTTTCT
>FP015021 BORCS7_1            :+U  EU:NC; range  -499 to   100.
TTATTACTTCTGTTTAACAGATGAGGAATATAAGACAGAAGCTGAGTAATTTGCAGCCAC
ACACTGCTAAATGGTAGCATTGGGACTGTAATCCGGGCCTTCTGATTCTTTTTAATTATT
TGTATTAATTTTAATTTTATTTTATTTTTAAAGAGATGGAGTTTCGCTATGTTGCCCAGG
GTGGTCTGGAACTCTCAGGCTCAGGTGATCCTCCTGCCTGGGTCTCCCAAAGGGCTGGGA
TTTCAGGCGTGCGCCGCCATGCCCTGCCGCAGGCTTTCCGATTCTGAACCATAGAGTCAA
TGAAACTGTCCTCCATCCCCTCCAGAGATGTTTGCCTGGACCCTGTTTTCCTCAGGATAT
CAATGAATAGTTCATGAGTTTAGTGAGCAAAGGTCAACCTCCATCAGGCGCATGCGTCCC
TTCCTTTTCCCATGGAGGAAGAGACGCCTCTTTTCCTTCCGCTTTGCTTGTCTTTTGGCC
CCGGCGACTCACCATCGTCAGTGCGCAACCGTTCGCTAACTGAAATGATGGCGACTGGAA
CGCCAGAGTCTCAAGCGCGGTTCGGTCAGTCCGTGAAGGGGCTTCTCACGGAGAAGGTGA
>FP003372 CCT4_1              :+U  EU:NC; range  -499 to   100.
CGAGGCGGGTGGATCACCTGAGGTCGGGAGTTCGAGACCGGCCTGGCCAACATGGTGAAA
CCCTGTCTCTACTAAAAATACAAAAATTAGCTGGGCATGGTGGCGGACGCCTGTAATCCC
AGCTACTCGGGAGGCTGAGGAGGATCGCTTGAACCTGGGAGGCGGAGGCTGCAGTGAGCC
GAGATTTTGCGCCACTGCACTCCAGCCTGGGCAACAGAGTGAGACTGTATCCAAAAAAAG
AAAAAAAAAAAAAAAAAAAGGAGGGGACCTCATAGCCGTGCAAGGTGGAGTGAGGAAATG
CGGATGTCCTCACCACTCGCCTTTAAAATCGCGCGTTGTCATTGCTGCCTCGCGTAAAGG
TTCCCCCGGCGCTCTTCACCCACAGCGCCCCGGGCGTACAATCTCGCCAGCCCGGAGCCC
ACCGCACGCATCCTCCTCGCCCGGCGCGCAGCGGACAGCCTCCTACGTCACGCCAGCGCC
GCGCGGCAAGGAAGGCCCCCTTCTCCGCCTCCGCCTCCTCCCGACGCCGGCGCCGCTTTC
TGGAAGGTTCGTGAAGGCAGTGAGGGCTTACCGTTATTACACTGCGGCCGGCCAGAATCC
>FP022121 MTSS1L_1            :+U  EU:NC; range  -499 to   100.
AAGGTCTGTGCCTGCGATGAAACGTCCCAAGGCGGGCGGCTCCACGATACCCCGCGCCCT
GCTGTGTGCGGTGTATGCCACCCATCCAGCCCATGCACCGACCCCATCCCGCCACTGTAC
CCACTGCCTGTCTTTAGAAGCGCGAGAAGCCCCCCGCCCCAGACCAAAGGCCAGAAGATA
TCGTGGAGCCCCTGCCCGGGGGCCGAGGCCCAACCGCCAGTCCCGCTCCTGCGTGGGCAG
GGCGGGCCCCGCCCAGCGCCGCCCCCCGACCCTCGGTGGCGCCCGCGCCCGTCGGCCCCG
CTCGCCGGACCAGTCTGGCAGCGCCCGGGCTCGGATTTCAAAGCCCTGGTTTCTGGCCGT
GAATGGGCCTGCGCCCGCGCGGCCGTTCCCACAGCCCCCTCCCGCGCGGCCCGCCCTCCT
TCCCTCCCTCCTCGCGGTCCCCCCTCCGCCGCGCCCACGTGACGCCCGATCCTCGGCGGC
TCGGATTACCGCCGCCGTCAGTCCCCGCGCCGAGGCTGCGCCGCGAGCTGCCCGCGCCGC
GCCCCCCGCGCCGCCCGCCAGCCCCGCTGCGACATGGCCCGCGCCGCCCGCCGGAGGCCC
>FP017124 CACNA1C_1           :+U  EU:NC; range  -499 to   100.
CTTCGGGCTCCAGTCCGCCGCCGTGCGCCCCGCGCCGTGCGCCCGGCTCCCTGCGCGCCG
CCGCAGCCACATCTGGAAGCGTTCAGCGCGTCTGCCTCCGGCGCGCCGGGCGGGCGGGCG
GGCGGCGCGGGCAGGGGCGGGCGCGGGCGCGGCGGGGCTGGGCCGGGGGGAGTGAGCGCG
GCGCTCTCGCGCGCCCGGTGTCTCCCTCTCGCTGCCTCTGCAGAAACAGCTCCTGCCAGA
GCGGCGCTCGGCGCGGCGCGGCGGGCCCGGAGCGGCGGCGGCGGCTCTTCCTGCCTCCGC
GCCCAGGAGTTGCCGGCTCCCTTTGACAGCAGAGAGCCGGGCAGGGGCCTCAGGAGGACT
CGCTGGGAGTGGGCAGAGGCGCCTCGGCCCCTGCCGGCCCAGGCGGGCCCCGCGCGCCCC
CCGCCCCTCCTCTCCGCCTCTTCTCGCCCTGCCTCTCCCGATTTATTTTTTCAAATGGTG
TAGCCGCCGGAGGTGCGGTGCTCAGTTCTTGGAAGGGGCCCGGATGTACTGAGGATGCGT
TACAGTTTCACTCGAGGAGGCAGTAGTGGAAAGGAGCAGTTTTTGGGGTTTGATGCCATA
>FP017208 ZNF384_2            :+U  EU:NC; range  -499 to   100.
AGGGGGGCGTGGAGGAACTGGGGTTCGCGGGAGCACGAGCTGCAGCACCACTTCCGGGTG
AGTGCAAGGGGAGGGCAGCAAGGAGGGGGGGCCACCCACTACCTCGCGCCCCCGCCCTGC
GGGTGTCTCGCGCGCGTTCCGTGCGTGTGAGTGTGTGGGTCTGTCTCGCTCCAGAAGTGC
GTGCCCGCGCGCTGCGCCTTGCGCTTTTTCCCCTCCCTCGCCCCTTCCTGGTCCTCCCAC
CCTCCTCGGCTCCCTCCTTTCCCAGCAAACGCCGCCCCTCCCGCGCCCTGGCTCAGGCTC
TGGCGCCGCCGCAGCCGTCGCCGCCCGGTGAGTCTCGCGCCGCTACAGCCGGCGCGCGCC
AAGCTGCTTGCTCCTCCCCCCTCCCCTTTTCCTTGGGCAGGCGGGGAAGGGGGGGTCCAC
GATGTGACTGTGTGTGTGTCCGTCCCGGAACCGGAAGTGGTTGTGGAGGAGCGGGCGATG
GGAAGGAATGGGGGGGTTTAGGGGGCGGGTGCCTGTCTGGTGGGTGGCAGAGTTCAGCTC
CCTGGAGGGGAAGGAGGGACGTCCCAAGGAAGGGTCTTTGAGAAAGGGGTAGGGGACGAC
>FP005245 LARS2_1             :+U  EU:NC; range  -499 to   100.
CCAGGTGAGAAAAGTACCTTACCCCAAACCTATTCTTGGCCAGGTAATTCCACCCCCCGC
CCCAGGGCTAGAGGATTACGCAATATGGTGGAAGAAGGTGCCTCACTCATCATGCAGTCA
ATTAGGAATCAAGAGGTCGAGACCTGCCCAAGCCCAGGAGGCAGTTGTTGCTACGCTGGG
ATTCGAACCCTGGGGTCTGGGCTATATCCCAGGGCTCTTTTCACCAGCTGCCGCCTAGTT
TATTCTGAGGCCACTAAATCAACGACTTTCATCCGTCTGCTATAACTGTAATAATTTGAG
TCCCAGACGTCTAGAGCTTTGCCGACACCAGAGCAGTTAAAGGGCGTGCCAGAGGCCGAG
AGGCGGAGCCCCGGGCCGCCGCGCAGACGCCCCGCCCCGCCCGGCGGGCTGCTGGGAGTC
GAGGACTGGGTTGCTCTCCTCCCTTCCCCGGTCCCGCCCCCGTCTGTCTGTGTCGACTGC
GGACGCTATCGATAAAGTTGCTGTTTTGACAACATGGCGGCGCCCATGGTCCGTGGCCCG
GCAGTGCTCGCCTAAAGGTGGAGAACGAGGAGTAGAGGAGCCGCAGGCCAGAGCCTGTGA
>FP024020 CBX4_1              :+U  EU:NC; range  -499 to   100.
CCCCCTGCCGGCGGGGCCCGCGCGTCCCGGGGCGCTGGTGACGCAATTCGGTGCAACTGG
GAGCGGCGGCGGATGCTTCCGTGGCCCCCAGCAGGGGTCCCGGGGCCGTGAACACTGAGA
ACGTGCCGCGAGGGGGAGGCCCGGGCACCGGGATGTGGGCGAGGGGTCGCCGCCGAGACC
CTTCCGGGCTGTCAAGCTCTCCGCCCGCCTCCGCCCCGGCGGACACACCTCTCCTTCCCG
GTCCCGCTCCCTCTCTGCAGCCTCCCTCTCCCAGGCTCGCCGATCCCTCCCCCTGCACCT
CCCCGGCGCCCTCCCCTCCGCGTCCCCCACCCGCGCCCTTTCCTCCTCCCCCCGCCGCCC
AGGCCCGGGGCCTCCGGTAGGCCCGGCTGCGCCAATCCGCGCCGCGGCCCGCCCCCTGAC
GCCGAGCTGGGCCCGGCGAGGCCCCGCCCGCTGACGTCCGGGATTTGCATGAGTTCTTGT
GCAGCCGCGGCCCGGGCTCAGTTGTCTGAGCGAGCGCGAGCCGGGAGCCGGGGCGGGCGC
GGGCAGCGGCGGGCCGGCCGGGCTGTGCGGGGCGAGCGGCGGCGGCGGCGGGGGCGCTTC
>FP019090 IPO5_1              :+U  EU:NC; range  -499 to   100.
CCTCCTCCCCGGCCAGGCCTCAGGCCCCTTGCCGCGGCCGGGCCCGCCGGCCGGCTCCTC
CCGCTGTCCCCGCGACGCAGCCCTGGCCCCAGCCCAGGCCTCGACCTCGACCTCAACCCC
GACCCCGACCCCGATCCCAGCCCTGGCCCGGCTGCGAAGCCGCCAGCCTACCCAACCGGC
GTACAGCCGGCGGCCCCCGATGCGCGGCCACTGACGGCACCGCAGGGTGCGTGGCCAATC
AGCGCGGCCCCCGAGGAGGCGTCCTCGGCCCCGCCCCCCTGCGCCCAAGGCCAGTGAGGC
GCCGGCGCCGGCGGCCGCGGCGGGGTGAGAGGCCGCGAGGCCCCGCCCCGTCCTCCCCTT
TCCCCTTTGCCCCGCCCTTCCCGCGCGGCCCCCCGCAAGCCCCGCGCCGCCGCTGGTGCC
GGTCCCCGCGCTGGGCCCGCCCCCGCCCCTCCCGCGGCCCGCGAGCGCGCCTCACGGCTC
CTGTCTCCCCTCCCTCCTTCTCTCTCACGCCTAGCGCAATGGCGGCGGCCGCGGCGGAGC
AGCAACAGTTCTACCTGCTCCTGGGAAACCTGCTCAGCCCCGACAATGTGGTCCGGAAAC
>FP015071 ADD3_2              :+U  EU:NC; range  -499 to   100.
CTGCGGGGGCGGGACCAGGACTCCCGAGGGGCGCTCGGGGCGGGGCCAGAGAGAGCTCGG
GGCTGCCAGAGGCGAGGTCTTGAGGAGGCGGGGCCGGGAGGCTTCGGAGCCCAAGAGGCG
GGGCCAGAGGCGTAGGGGGCTGCGAGGGGCGGACCTTGGGGGCGTGACCGGGGGGGGCGC
TTGGGGACCTAGGGGCGGGGCGTTAGGGGGCGGGACCAAGGGACGCTCGAGGGGCGCTCG
GCTAGTCCCGCCAGAGCGCGAGCCGCCAGCCCGTAACGGTCGCCAGTGTGAGGGGCGGGA
GGGAAAGAAGAGGGGTTTAAATTAGATTTTTTAAAACACAGAGCAAGCGCCAGAGGCGTC
GGCATCCCAGGTGTCGCCGCTTCCTGCTGCACAGGGCTCGGCGTACAGGTCCCTCCCTCC
TCAAGCCCCCTCCCCTTCTCCCGCCCTACCCTCTGGGGCTCTGCGGCGCTTAAGAGGCGG
CCGCAGCGGCGGATCCGGCGGCTGCTGCAGCCCGGGCGGCTGCCGAGAAGGAGGGAGGGG
AAACACAAAGCCGGCTACGCGCTGCGAGGTAATCTTGCGGGGAGAGGACGCGCCGTCGTC
>FP013819 PBX3_4              :+U  EU:NC; range  -499 to   100.
TGTGGGCCGGCCCGGTCTATCCCGGGGGGCTAGGACGCGACGAGGTTGGAGCGAGGATCC
GGCGGCACACTCCGGAGCGCGGAGTATCAGAGGCCAGAGGGAACGGGCCGGGCCCCGGGG
GCGGTGCCGGCGGCGGCGGCGGGAGGCGCAGAGCCCAATGAGCGCGCGCACCGCCCCGGG
GGCGGGGTCTGAGGAGCGCTCCCCCGCCCTTGCCAGCCCCCGTCCCTCCCCCCGGCGCGG
GGCCGCAGTGAGTGAGTGGCACTGGCAGCCTGTCAATCCCTCGGCCCAGCGGCCTTCCAG
CCCGGTCCGCGGCGGCTGCTGGCTGGGTGCGCGGCTCCGGCGGCGGCGGCGGCGACTTCT
CCCGCCCTATCCATCGGCTGTCCGCCCGGCGCGCGGCCCGCCGGGGCCCTCCTCCGGGCT
CAGCGCCCCCGCCGCCTCTGCCCGCCCGCTCCCAAACTTTCCTCCTCCGCCCCCCCTCGC
TCCCCGCGGCCCGCCCGCAGGCCTCCTCCTCCGCCGCCGCCCGCCGCCGCCGCCGCTGCC
TCCCCCGGGGCCGCCGGGGCTCGGATCCCGCCTGGCCGAGGCGGCGGCGGCGGCCGAGGA
>FP019325 EFS_1               :+U  EU:NC; range  -499 to   100.
TAGGGCCAGAATCCATGTCCAGCGCCAGACTCCCCTCCTGTGCCCCGCAAGAACGGCCCA
GCGAACCCTGTGTAGGGGAGGCGCCGAGGATTGGAGAGGCTCTGCTAAGGGCCCCGCTGG
GCGGAAGGCGCGCGCTCCCTCCCATGGGAAAGACAGATGTGGGGCTAATGAAAGGGAGGC
CGAGAGGCGCGGGGACGGCCGGGGAGACGGGGGCGTGGCGGGGAGAGGAAAGCTCCCGGA
GAAAGCCGATCGGACCACCGCAAGCGAGGCATGCAGCGGAGTCCGGAGGAGGAAGGCGCC
GGGGACTGGGGCAGGGCCAGGGCGGGACGGGGGTGGGGGGTGTGGGGGGTACCACAGGCA
GTTGGACCCGAGGGTCCTGAGCTGAAACTCAACACCCGCCTTTGGAAGGATCGTCCCTCT
TTCTCCTCCGCCCCTTCCCTTCCCCTCCCCTTTCCCCTCCCTCCTTTCTCTTAATCCCCA
GGACGGAGCCCTGCGCGGGAGAGGAGAGGGCCTGAGGGGAGGAGAAAGGAACAGCACTGA
GAGGGGCCAGGAGCCCAGGAAGGGGAGGGAAGGGCAGCCGCGGGCCAGGGGTGAGCCTGC
>FP027126 WFDC10B_1           :+U  EU:NC; range  -499 to   100.
AGATGGGATTAGAAACCATATGTCTCATCAGCACCCTATGTCCTTTCTCTGCCCTGGGAG
CACACTCCATTTAGCAGGCTTGCGGCTAGTGTTAATGTCTGGACAATTAATCAAAACTTC
CTTTGGGCTGGATCTCCAGAGCCCAAGAACACTGGTGGCCAAAGGATGGTGTCTTGTGAA
AGGAGGGCAAGCAAAAGTGTAGGACAAATTTTGCTTTGGGATTTTGGTTACACCTGCAGG
TACAGTGTCCCTGGGATAAGGGTGGATTCTGGGTCGGGGGAAGGTCTGTGGATAAAGGCA
TTTGTGGGTGTGTTCAGAGAGGCAGAGTCAGAAATTCACGGATATGGTGATGGGATGTGG
TGATTGGGAGGGGAGGAGGGCTTTTCTAATCAGGACTTTTATGGAAATTATCCTTGGTCA
AGAGAAGGGGCATGTTGGCAACATGGCCACCAAGGAAAAAAAAAAAAAAGGAGAGATCCA
GCACAGTTGCTGGTAAGGGACTCTTCTGCTGGGCTCCCACCAGCAGCTCTAGGATCAGAC
CTGGATATGAGATATCTCTTACCTGTTGCGCTTTTGAAATGTTTCTGATGAACAGACTAT
>FP005898 SEC22A_1            :+U  EU:NC; range  -499 to   100.
ATGACCGATGCGAAGGCTGGAAGGGGTCGCAGGGTCAGCATCTGGCACTTCTCTGCCATG
GTTAGTTTCCTTCTTGTGTGTGGGAATAGACGGGGCCAGGTCTTCTCCTTGCTCACCCAG
AGGGGGCTTTTCTCCCTGTCCCCTTTATAAGTGTCTGCTGTAGGGCCGCGTGTGAGAGAC
AAAATGCCTGCAGAAACAGGGCGGCGAGCGGAAGAGATTGGCCCTATTTCTGAAGTCAAC
GTAGTTCTGTCATCAGAGGATGCTGTACTTTTCTGGCGCAGGTGCGAGAGAAGCTGCCAA
TCTCTCCTGGAGCGGGTGGGACTAAGGAGGGCCCCGGGAGCTGGGGGGTTGTTGTGTCCT
TCCTGCAGAACCCGATTGGCCTGGGTGAGCTGAGGGAACGGGGGCGTGGTTTGATTCCGC
GGGCGCGAGCCACGTTGGACGCGCCGCAGCGTCGCCGAAAGGTCCCTCCCAGGCCCCACA
ATGCACTTCGGGGCGCGTCACTCGGAGCGGCGGGTCCCGTCTCGACAGGTACTCCCCGGC
CCCTCCCAGTCCTCTTCTTCCTTTCTTAGGGGTCGTTCGAATCCCTGCCGGCCTCTCCCC
>FP007689 CCDC110_1           :+U  EU:NC; range  -499 to   100.
GCGGCTCCCCGCTCGAAAACCCGGGACATCCCGGGTCCGCCCTTCTGCACTCGCCGCACA
TCTCCCGCTCGGCCCTAGGGCTGAGCACCCGCTGCGGCCCCCTGCGTCCGCTGTGGCTTA
CAGGCTGGCTACGTGGTCTGCCGCCGCCGCCCGCCCAGCGCGCCCTCGGGTGGCCGCTTG
CGGAAAGCGCCGCGCCCCGCCCCAGGCCCGGCCTGATGCCGTCCCTCCGCCCCATCCCTC
CGCCCCGCCCCAGCCTTCAGCCTTGACCCCGCCCCATTCCTCTGCCCCCACAGGTCCCGC
CCAGTCTCTCCGCCCCATCCCATCCCTGCGCCCCGCCCCAGCCTTCAAACCCGCCCCCTC
CTAATTCCCTCCGCCCCGCCCTCCCCGCCCTCCCCGCCCCCCCGCCCCAGCCTTCAGCCC
CGCCCCCTCCTAATTCCCTCCGCCCCGCCCCAGCCGTTAGCCCTGCCCCGCCCCATCCCT
CTGCCCCGCCCCCACCTTCAGCCCCGCCACGCCACGACCCGCGACAGAACAGCCCCGGAC
GGTTCTGTTACAGAAAAGCAGCACCGGGAAGAGGATGAAGTTGACTCCGTTCTCCTTTCA
>FP028196 POLR2F_1            :+U  EU:NC; range  -499 to   100.
TCCCTAATCTCTGTTCCCCGACGCCCAACACCCCCAGAAGTCTGGAAGCGGGGATCGAGC
CAGAGAATGATGCCGCCAGTTAATATTGCGACAGTGCCCAAACCTCCCATCCAGACACAC
AGATACACACACACAGTCCTCATTCTGACCCAGCGCCTGTGGCAGGGAAGTCTCCTCGGG
AGGGAGTGTTAACACAGCCATGGTCACAACAGTACCCACTGAGTGATATGCCAAAATTGA
AATTTCACCCTAAGACCCTCTCTGGGTGCTCCCCTCTCCACATAGAAGTGGGCTCCCGGA
GGCGGTGACCACTGCTTTACAGCCGCATCCGCACCGGTGCCACGCAGAAATACTGCGCGA
TCTGGGCTGCTGGAGCTGGCAGCTAGCGCCTCTCGCTACTATAGAAACGCGCACACACCA
GTCAGCGCATGCGCACTTTCCCCGCTCTGTCCTGCCTCCCGGAAGTGATTTCCTCTGGGT
TACGGCGCAGGCGCAAGATAAGCTAGGAGCCGCGCGAGTCGTAGTGTCGCTGTTTGCGGG
TCTCCGCGCGGGACCGGGGCGCAGCGGGGTCGCTGAGGCGAGGGTGTCATGTCAGACAAC
>FP002846 NID1_1              :+U  EU:NC; range  -499 to   100.
CCATGAACGTGTTGGTGGCTCTGTCCCTTGGCTGATTCCCAGCTCCCACCCCGTCTTCCT
ACCAGGGTCAAGCGAATTGGACCCCGGACGCGGCCGAGCGGCAATGGGGTGGGCGCCGTT
CCTGAATCCGGAGCGTTTCCACGTCGCCGGCTCTCCACGACCCAACCCTAATCAGAGGAC
CACGGTGCGGGTCCCGCGCTCTGCTCCCCCTCCCGGAGGCGCCGTTCGCTGGGAGTCGGG
CTGGTTTCGAGAATCGCAGGCACCGGCGCCCAAGGCGGGAGGTTCGGCTTCGCCCCTCGC
CCTCCCCCTCGCGGCCATTGGGCTGCCCCGCGGCGCGCCCGCTGGACGGGGCGGGGCCCT
CCGCTCTCCCCTCCGCTCCCCTCCCCTATTTCCCGGGGTGGGAACGCCGGGAGGCGGGAG
GAGAGGGGGCTGCCAGGGGCGTCCGGTTACATCCCCGCCTTCCTCTGTCCTGGCCGCGGG
ACCGGGTTTGCGGGACCGCAGTTCGGGAACATGTTGGCCTCGAGCAGCCGGATCCGGGCT
GCGTGGACGCGGGCGCTGCTGCTGCCGCTGCTGCTGGCGGGGCCTGTGGGCTGCCTGAGC
>FP008096 TMEM171_1           :+U  EU:NC; range  -499 to   100.
GGTGGCCAAGGCCAAGGCGGCCGGGGCACGGTACCCTGTTCGGCCTGGGCCGCAACCACG
AAGGAGGCGGTGGAGGCGGGGGCCGGCGCTTCCTCCGCGCCCCCCACGCCGCCGCTCTCT
CGCGCCCCTATAGAACTGGGCCTCAGGCCTCGAGGGGGAGCGGGCCTCGGCGGGCGGGGC
GCACAGTTCCGCCAGCCGGCGGGGGCATCTCAACTCGCCGGCCCCGCCAGGTGTGCGGGC
CAGGCAGCCGTGGAAGGTGCCCATTTCTCCCAGATTCCTCGCGCGCACGGCCACGAGCGC
GGAGGCTGCCAAACCCGCCAGCCCTGGGTTCCGAAGCCGCCCCTGGCTCTCCATTCCCTC
GCGGGCGCGCCCCGGGCCCCCAGTGGCGGCCAGCTCCCACCGGTCGCTCCTGCACTGCCC
TGCCCTGCCCTCCCCGGGCCGCCGCGCCCGCGCAGCACCGCCTCCTTCTCTAAATACTGC
CGGGTCCGCCCTCCGCACCAGGACGCGCGGTGGGTAGGGTGCAGGGCGGCCGGCGCAGCC
GAGGCCGCGTGCGGAGGCGGACGCCGCGCCCAGCCAGTGCCCACAGCAGCGCGGTCAGCC
>FP015463 HBG2_1              :+U  EU:NC; range  -499 to   100.
TTACTAAATGAGACTAAGACGTGTCCCATCAAAAATCCTGGACCTATGCCTAAAACACAT
TTCACAATCCCTGAACTTTTCAAAAATTGGTACATGCTTTAACTTTAAACTACAGGCCTC
ACTGGAGCTACAGACAAGAAGGTGAAAAACGGCTGACAAAAGAAGTCCTGGTATCTTCTA
TGGTGGGAGAAGAAAACTAGCTAAAGGGAAGAATAAATTAGAGAAAAATTGGAATGACTG
AATCGGAACAAGGCAAAGGCTATAAAAAAAATTAAGCAGCAGTATCCTCTTGGGGGCCCC
TTCCCCACACTATCTCAATGCAAATATCTGTCTGAAACGGTCCCTGGCTAAACTCCACCC
ATGGGTTGGCCAGCCTTGCCTTGACCAATAGCCTTGACAAGGCAAACTTGACCAATAGTC
TTAGAGTATCCAGTGAGGCCAGGGGCCGGCGGCTGGCTAGGGATGAAGAATAAAAGGAAG
CACCCTTCAGCAGTTCCACACACTCGCTTCTGGAACGTCTGAGGTTATCAATAAGCTCCT
AGTCCAGACGCCATGGGTCATTTCACAGAGGAGGACAAGGCTACTATCACAAGCCTGTGG
>FP028859 SSX2B_1             :+U  EU:NC; range  -499 to   100.
ACATAGAAGCCACTGAAGAATGAAAGCCACGACTAAGTATAGCAAACCTCCGCAAATGTG
CTAGTTTGGAAAACATCGTGTCTTTCAAGTAGAAAAATCACAGATTGACTATTTTTTTCT
TCCCACAGTTCAGACTAGAATCCAGATTTTTAACCCAAGATCCAGGAACGGTCTTCAGAG
AGTTCAAAATCTGACGGCGCCTGAGGACCACCCACTTTTTCGCAGTGGCAACAAAGTGTG
GCTGGAGGAGGAGACATTATTCTGCTATGTCACTGCCCAAGGATGATGGACCAATCAGGG
CAGTTAGTGAACTCCATCTGGCCAATTAGAAGTCAGAACAGTAGGCGGAACAAGCGAAGC
GGATGTGGCTTCTATCAGTCCCGGCTCCAGGGACGGAACCTTCTCAAAGTGGGGGTGGAG
ACTCTAATTTTCCCGCCTAAAGCATCCCCTGGGATTGGCTACTTTAAGTTCAGAGTACGC
ATGCTCTGACTTTCTCTCTCTTTCGATTCTTCCATACTCAGAGTACGCACGGTCTGATTT
TCTCTTTGGATTCTTCCAAAATCAGAGTAAGCATACGCCGATTTTCTTTTTCCATTCTTC
>FP019513 RPL36AL_2           :+U  EU:NC; range  -499 to   100.
AAAGAAATGCAGAATTTACATTCTTACAGGACTATTTTCCTCACTACACTGTGAATCCCC
CCTCCCACCCCACCCCCATTGGGAATCTTCTTGTTTTTATTTTTATCTTATTTCACCATT
ATCTAGCTAAACACTTGCACATTCATGCTGCCAAGTGTTTATGGAGCACCGATTGTACAC
CAGGTACTGCGGTGAGTCTCAGGGGTACCAAGACCGAGGTTCGATGAGAATCCTGTAATC
AATTGCAGAATGCTCCTTCCGAGAGCAGGACCCATCAAAATAGGAACTCCGTTTTGAGAG
TTCGCCTCGATCGTTGAGGATAATCTTAGAAGGACCGAAGCAGTTCCGTTTCGTTACATT
TCAAAATCTTATGTCAAAGTAAGCGCGCAGAAAGGGGTCCTTGCTCTTCTACACTGAGCC
CTACGGCCCCCCTGTGGGGAAATACTCCTGATAATCATCTCGAAAATTGTTTCGACCAGC
AGGGGTCACTATGAAGGCTGACTTGAGCCCAAGACACAATGGGGCACGGTAACCAGACTG
GTCCGTAAGGGTTCCAGGAAGGAATGCAGTTTCAAGAGAACAGTTTGAATCTTTATTCGA
>FP007209 ADH4_1              :+U  EU:NC; range  -499 to   100.
ACAGCCACAGGCAATGTGAATGATTCTCACATAGAGTAGAGGGGAGAAAAAAGACATGAA
ACAATACATACACTATGATTCCATTCATAAAAAGGCTTTGCTAGATTAAACTATTGGATA
GAGAAGCTTAAATAGGTAGTAAACCACTAAATATGCAAGGAAGTGATTATCAGGGTTGTG
AAGGAGAAGAACAGGTAAGTTAAATGGGCGATTCTGAGGAGTAGAAATTTCCTTTACTTC
ATAATTATTTGTTAATTCATCTTTATATGTTTAATGGGCTTTTCTCTATTATTTTATATT
TTTCAATAAAAGAAAAAAGAATTTAAAAAATCTTGGAGCTCACTGGGAGCAATGAGGTTT
GCAGCTGAAGTCCAATAGTACAAATGATGTGGTAAGAGGCCGGCAGGGCTGTGAATTACA
GCAACAAAGGAGAAAAGGAAGTGATTGGAGAATTAAGCAACATGAATGGTATTTATTCAA
AGACAGCTCATTATAGGACACGGAACTCCCTGGGTAGGAGTTTGAAGCTTTCTTAACTCA
GAAAGAAACTTCCAACACAGTTTCCCAAAGAAAAATGGGCACCAAGGGCAAAGTAAGCAA
>FP018617 HIP1R_2             :+U  EU:NC; range  -499 to   100.
TCACCTGAGGTCGGGAGTTCGAGACCAGCCTGACCAACACGGAGAAACTCTGTCTCTACT
AAAAATACAAAATTAGCCAGGCGTGGTGGCACATGCCTGTAATTCCAGCTATTTGGGAGG
CTGAGGCAGGAGAATTGCTTGAACCCAGGAGGCGGAGGTTGCGGTGAGGTGAGATTGTGC
CATTGCACTCCAGCCTAGGCAACAAGAGTGAAGCTCGGTTAAAAAAAAAGAAAAGAAAGA
AAGAGAAGAAAAGAAAAGAAAGAAAGAAAGAGAAAGAAAGAAGAGAGAGAAAGAGAGAAA
AGAAAGAAAAGAAGGAGGAAGGAAAGGAAAGGGAAAGGGAAAGGAAAGGAAAGGAAAGGA
AAGGAAAGGGTCTCTGACCTCAGACAGGTTACAGTCTCACTAGGGAGACAAGGGTCAGGA
TTACGTGGGCGTCATTTTCCTCCTTACAGGCAGGCGGTGCCTCTCCCTTCAAAAGCAAGG
GACCTTTATGCATGATTCCACATCTGCATTCCGATAGGAAAGGGAAACAGCAGAAACACA
ATACCCATCTGAGAGCTACGCTTAGAGAGGACTCTGGGCTTTTATTTATTTTTTTACTTC
>FP000337 TMCO4_2             :+U  EU:NC; range  -499 to   100.
GGAGGCGGAGGTTGCAGTGAGCTGAGATCGGGCCAGTGCACTCCAGCCTGGGTGACAGAG
CGAGACTCTTATCTCAAAAAAAAAAAAAAAAAAAAAAAAAGAACTGTACCTGGCGCGTAG
TAGGTGCTCGGTAAATTTGTTCAATGACTGAATGTGCTGGGTGCTCAGGGAAGACTCTCA
GATCCCATCCCAAGAGACCAGAATGGAAAGCAGGAAATGGATTGGGGGAAAGGGAGGTCT
GAAGGCAGAGAGTCCCAGGCACGGGAGCCTCCAGGCAGAGGCCCTGAGACAGGACCAAAC
TTAGCGTTAGGGAAAATGAAAGTAGAATCAGGAAGAACTTAGATATCTGAACACTTTGCA
AACTACAAAGTGCTGCATACACGTGCGGGAAGGCGGTTTCTGCGGCTGGTTCTTTGTTTA
CATTATACATTTTTGAAGACTTTGTCTTCAAAATGTGGCTTTGGGGCATGCCACTCTCGG
GGCCGAGTCCTTCGCGGGCAGTTTCTGCAAAGTCCAACCCTGCAGGGCCCTTCTCCCGCG
CCGCGCTGTCTCGCTGCTTCCTGGAGGGTAAATGGACCCACACACAGATGTGGCGCCGCG
>FP016429 ANO1_6              :+U  EU:NC; range  -499 to   100.
ACTCCTGCTGCAAAGAAAAGGTGAGTGAGCATGAGGATTAAAACGTGACTGTCGTGGCCA
GTCGCAGTGGCTCATGCCTGTAATTCCAGCACTTTGGGAGGCTGAGGCAGGAGGTTTGTG
TGAGGAATGGAGAAGTTCTTCTTCAAAGTTTCTTAAAACCATAAAGAGCTTGTCATTTCT
TTGCTCTATGCATATCTATATATGTTCCAATGCAGCTGCTCTGACTTGACCTGGCATTCT
TGGACAAGGTTAAGCAAGACCCAGACCATAGTGCATGCCATTCCTTATTTGGAAACCCTC
CTGACCCTCTCATGACTAGCTTCCTCTTTTCTTTGTTCTCTTTCCCCTTTGCCTATTTAG
AAAAGTTTCAAGCTGTTAGCCAATCGGGTCAAGCTTAGAATGTGAGGTCCCATTCCGACC
AATGGAAATGTGACACAGCCATAGGACAATTGCATCAGGTTACAAAGATTATAAACATCC
CCATCTCCTTTGTTCGGGTGTGCTCTCACGGCAAGACTGCTAGTGAGCAGCACCCTTTCT
GCAGAAAGTAAACTAGCCTTGCTGAGAGATCCTTTGTCTCAGTGTTGATTTTGCGACACC
>FP013788 ZBTB6_1             :+U  EU:NC; range  -499 to   100.
AGTGCAAGAGTTTGCCCTAGGAAGAACTCCAAGGCAAGAACCCTGAAAAACACATCCAAA
AGTGAGGGGAGAGCTTTCTGCTCTTCGGGCTCCCGCGCGACGAGTCTACACCCCTAGGCT
AAAAAGACTTACCAAAGTTTAAGTGCAGAGGAGCCCTTCAGGCCCAAGGAGGCAGCGGAC
CGTCTAGGCCCAGCTACAGAAGAGCCGCTGAGACGGGGGTCCCGAGCAGCGGGTCCCTGC
GAGGCGCACAGGGCCTGAGCCACAGACGCTTACGAGCTAAGGCACCTCGGGGTAGTAGGC
AGTGAAGCTAGTGCCCAGAGTACGGTGCCCTCCGTCTGCGCCCCGCCCACAACGCAGAAA
TTCCCTCTCGGGGCCCCTGTTGTCCTCCGAGCCTTCCGATTGGCGGAGAGGACCATGGGA
CCTGGAAGTTGTCTTTGTCCGGCCAGGGCTGCCCTTCCGGTTCCGTTGGGTCCCCCTTTG
GCTCGGGTTCCTTGCCCCTCCCCCTTCCCGGAGCCCCGAGGGGCCGGAGCTCCTGGCGGT
GCCGGATCCTGACGGCGGCCTTCCCCCGGGTCTGTAAGTGCGGAGACGGCCGGAGCGGCG
>FP028794 EBP_1               :+U  EU:NC; range  -499 to   100.
ACGGTGCCTGGCCTTTAGTCATGGTCTTAAAACAGAATGTAGGCCGGGCGCAGTGGCTCA
CGCCTGTAATCCCAGCACTTTGGGAGGCTGAGGCGGGCGGATCGTGAGGTCAGGAGATCA
AGACCATCCTGGCTAACACGGTGAAACCCCGTCTCTACTAAAAATACAAAAAATTAGCTG
GGCGTGGTGGCAGGCACCTGTAGTCCCAGCTACTCGGGAGGCTGAGGCAGGAGAATCGTT
TGAACCCGGAAGGCAGAGGTTGCAGTGAGCCGAGGTCGCACCACTCCACTCCAGCCTGGG
TGACAGAGCAAGACTCCGTCTGAAAAAAAAAAAAAAAAACGGAATGTAATTAGAAGTGTT
ACAATCCTGTCTGTTAACTGGTAAATTCGGTCCATTTACATTTCTCATGATAATAAACTA
TTTGAATTTGATTTTATTATCTCATTCTGTACTTTCTATTTGTCCAGGTTTTTCTGTTCC
TTTTTTTTTTTTTTTTTTAACTTCCTGCCTATACACACGCAGCCATCAGCCCACAAAGAC
ATGACTACCAACGCGGGCCCCTTGCACCCATACTGGCCTCAGCACCTAAGACTGGACAAC
>FP024498 SERPINB12_1         :+U  EU:NC; range  -499 to   100.
GTTTTGTGTTTTCAGTTGTAAAATATGTGTGTCAATAATCAAATAATAATTCTCATCCCT
ACCACACACCTACTGCAGGAAAGCAAAAACTTTGAAGTAGCTTAGAGCACATTTTGCAAA
TCCTATGTAATAACTTAGAAAGATTTTAGAATAATGCAAAAATTCAAATATAAGAAATCA
TCTAAGACAATGTGTATATGAAGTAAAATACATTTCTGCTTCATGGTCTTCTAGTATAGA
AATTTGAATTGAAAAGTGTGAGCCAAGTATTGCTTTGAGGGCTCTATAAAATTGGAAAGA
GCAAAGAAAATATAAGCATATTAAGTTAAATATTCAATGTAGTTAAAAGCATAGCATTTG
TTTTAAAAATATATGCCACTCTTTTCTTTTCCCTTTAATCTATCAATGATGATTTTACTC
TGGATTCCAAAATGGCACTGGAAAAGTTCCACAGAGGGAGGGGCAAAGTTGATATATTTC
CATTCCCGACAGGGTGTGGAGGGAAGCTTACCTGACCAGCTGTTAGCAGCAACTCTGAGG
GCAAGAAGGTAAATGCTCGAATTGCCTGATATAATTTTTAACAATGAACACTGAATTGGA
>FP018302 TMPO_1              :+U  EU:NC; range  -499 to   100.
AGGAATATGAGTGCCTGCAGACAAGCCTCGCTTCTTTTCTTCCCCTTCAGGGCTAGCGTT
TGGGGAAGGCAAGGCTGCGGCTACTCTTGGAGCTTCAGTGTCCCGGGAGGAAGAAAGGCC
CAGCCAAGGGTCCTCACACTGGCGTGGAATTCGGCGCGTTCGTAGGCGATCGACCCCAGA
GACGAAAGCTGCTTCTCAAGCTGGGGGAGGGAGAGGAAACGGCGCACAAAAGCAGTACGA
CCTGTCCCTTATCGGCGTCTAAGGGGAAGGGTGGAGAAAACGAAAACAGAAGCGGGCCGG
GAGCCTCGGCTCCCGCCCCAGCGCCTTTTAAACTGCGTTTCTACCTCCTCTCGCTCAGCG
CGGCGGCTAATGGAACCCGCGCGAGCCGTCTCGCCAATCACCGCCGCGCTTCCTCCCGTC
GCCCGCCAATGGCGGCGCGCGTTCTTGGGGCGTGGGCGAAGCAGGCTGCTCGCCTCCTGC
CTGTAGTGTGTGGGCTGGGGTTGGTGCGAGCTTCCAGCTTGGCCGCAGTTGGTTCGTAGT
TCGGCTCTGGGGTCTTTTGTGTCCGGGTCTGGCTTGGCTTTGTGTCCGCGAGTTTTTGTT
>FP029547 DNASE1L1_1          :+U  EU:NC; range  -499 to   100.
GCCAGGACACTGGGCTTCCAGTCCCTGGCCCAGAACTTCCTCACAGGATATCCTATGTCC
AACCCCCAAATTTTTCCCAAGACTGTGGGGCCCTGGATGGTTTAGAGAACAGAGGGTTCT
GGAGGCCTGACGTTAAAGGAGCTGTAAGATATGCCCTGTGGCCGTTCCTTGGTCCTGCTC
CATGCCCAAGGCCCTCTCCAAATCATGCTCCCTCAGGGATGCTGCAGGAGCCACAAATCC
AAGTCTCAGCCCTGGGGCAGAACGCCCGGAAACCGGAGTGCCAGGGCTCCATGAAAAGGC
AGCGAGAAGGGGTTTGTTCTGACGAGGCTGGGCCCGTCCCGAATCCTCGCCTTTCCTCCC
CCTGCCCAGCACACTGGCCCGGGTACCCCAGAGATGAGGGTCGTCCATGCAGGACTGGTG
ATTGGACACGGTGATGAGGGGCGTGGCCGGGCCTCGCTTCTCGATGAGCTCGTACAGCAC
CTCCCTGTTGTGCACGGTCAGGTGGTTCATGTACTCTGGCGGGGAAGGAGAAGTCAGGCG
CTCCGGGCTCGCCCGCTAGGTCGGGGCCGCGGCGTCCCCCACCCTAAGTCCCACCTCCGG
>FP007227 LAMTOR3_2           :+U  EU:NC; range  -499 to   100.
CTGACCGCATCCTCCCTCGCTTGAGGGGCCCAGAGGCGGAACCTCCAAGTCCTGGCAATT
TTACTGAAAACGAGTGTCCCCTTCCCGGACCCTGTCCTCCTGGCCTGAGCTGCGAGGGCC
TCGCCTGGAGGTCACAGGGCACGGCGCTACCAATGCCGGCAATCGGGTCCCGGGCGGAAC
CCCTCCCCGCGATGGGCAGCCCGGCTGCTATCGTCCGCCTCCCGGGCAGGTCCGCTTCGA
GCCTGCTGGCGCCGTGCGCGGACCACCGAGTCAGCTCGGACGCCCCGGCCCAGGAGGTTG
GTCCTGGGCCGGGACGGATGCGGATCGCGCCCTAGGGGCCCGCGGGGGGCGGGGAGGCCG
CCGTGAGGAGGCGGAGCTGCGAGGCCCGCCCGTCCGCCCGGGCCGTCGCAGCCGCTGCCG
CGGTCCCCTGCGCTCCTCCCCGCTGCCGCCGCACGCCCCCAGCCGGTCCCGCCTCGCCTC
CTCCGCGGCGGCGGCTTCCGCCCTTCTTAGCTGCGCTGCCGGAGGAAACGGAAGAAGGAG
CAAGCTATGGAGGGGAACAGGGATGAGGCTGAGAAATGTGTCGAGATCGCCCGGGAGGCC
>FP006951 TMPRSS11B_1         :+U  EU:NC; range  -499 to   100.
ACTAAACTTATGAACAGGATTCTCAAAAGTGAAAATCCAAATTCCCTCAAAATATGTGAA
ACGATTATTCTCACAGGTAATTAAGGAAAAGCAAATGCAAACCACAATGAAATAGAATTT
CATCTGCATGAGAATGATGGCAATATTTGCCATATTAAAATTGACGTATTGTAAAACGAC
ATTTGTCAGAAACTTTTAACTAGTTATAGTTAGTTTCAACTGAGAAGAGACAAGGCAGTA
TAATGGAATTGGTAAAATATAGAGTTAGGATTACCCCTACATACTTCAAAGCTGTTTCTT
GGGTGTGCCTCTTAGCTGACCAAACTGGGCCGTAATTTTTTCTAAATCGCCAAGTCAAGG
AAGTTTGTCATTCTTGGGTTAACTCCTGTCTTGAAACTACAGAAATGTGATGGTCATTAA
CACTAGTCAGACAAGTTTCATCTTATTTGTTCTCTACATCTTACCCAGCCCATAAAAACC
AAGCTCCAACACTGGATGTAGCACATAAGTCAAAAGCTGCGTCAGAAGGTTCTAACTTTT
GTCATCACTATTACCAGCATTGTCATCGTTATCGTTATCTTCGTCATCATCATTACCACC
>FP010178 MICAL1_2            :+U  EU:NC; range  -499 to   100.
TTGAGGAGCCTGAGCGCCCTCTCGGCCCGGCGCTGGGAGGCTGCCAGCGGACCTGGGACC
GCGGCGGGGGCGGGTGGTCCTCGCCTTGCGGCGGGGAAAGAGCTAGCCTTGCACGCGCAA
GCACCGGCAAGGAGCCCAGGCCGAGGGTGCGCGGTCCAGCACTGGGCGCCCTGACCCTCG
AGCTCCTCAGCCCCCAACAGGCCAGACCCACCCAGAGGCCCCAGAGCGGAACGGGGTGTC
CGCAGCGCCACGCCCTCGGGCGCCACCCTGCAGGCATGGGCGGGCCCAAGACTGTCCCCG
CTGGAGGCGGTAGAGGGATCCAGAAGTAATGAGATGCTAATGAGTCGCGAATAAAGCCCG
GGCGGCGCCCCGCGCCCCTCGCGGAAGCCCACACTCCGCGCGACTCCAGGCGCACGCCCC
GGGCCGCCCCGCATCCCAGCATCCCCGCCCGATCTCGGCGTTTCCGCCCCCGCCCCCGCC
CCCGCCCTCCCACCCGCTCAGACCTGGTTGCCAGCCCAACAGGAAGCGGCCCCTCCCGGC
TTCGGAGCCGCCGGTAAGTCGTCCAGCGGAGCCGGCTGCGAGCCCCGCGGCCGGGTGGGG
>FP008081 GTF2H2_2            :+U  EU:NC; range  -499 to   100.
GAGGTGTGGAGGGAGAGGCGCGGGCCGGAACCTGGGCTGCCTGCGGTGCTCGCAGGTCCA
GCGCGACTTCCGGGTGGGCGCGGGCTCAGCGCGACTTCCGGGTGGGCGCGGGCTCGGCGC
GCCCCGCACTCTTGAGCGGTCGGCTGGCGCCGCCGGCCCTGGGCAGTGAGAGGCTTAGCA
CCCGGGCCAGCAGCTGCGGAGGGTGCACTGGGTCCTCCAACAGTGATGGCCCGCCGGCGC
CGCGCTCGAATTTTCGCTGGGCCTCAGCCACCTCCCCGCGGGGCAAGGGGGCAGGGCTCG
GGACCTGCAGCCTGCCATGCTGGAGCCCTCACCCTCCTCCCCGCCCCCGTCCCCTGCCCC
CCGCCCCCCGCCCCCCGCCCCCCAACCGCAGGCTCCCGCGCGCCACCCCGAGGGGACGGG
CGCCACCTCCTGCTACGCGGCACCCGGTCCCGTCAACCGCCCAACGGCTGAGGAGTGCGG
CAGCGCGCCAGAGACTGGCGGGCAGCTCCGCCCGCGGCCGGGATGCACTAGGCAAAGCCA
GCTGGGCTCCTGAGTCCGGTGGGTACTTGGAGAACTTACTACGTCTAGCTGGAGGATTGT
>FP011995 DLGAP2_1            :+U  EU:NC; range  -499 to   100.
ACTTTGGGAGGCTGAGGCCAGTGGATCACCTGAGGTCAGGAGTTTGAAACTAGCCTGACC
AACATGGCGAAACCTCGTCTCTACTAAAAATACAAAATTAGCCGGGCGTGGTGGCAGGCG
CCTGTAGTCCCAGCTACTCGGGAGGCTGAGGCAGGAGAATCGCTTGAACCCGGGAGGCGG
AGCTTGCAGTGAGCCGTGATCGCGCCATTGCACTCCAGCCTGGGCGACAGAGCGAGACTG
TCTCAGAAAAAAAAAAAAAAAAAAAAAAAAAACCCACAAATCTGCCCTCTCGAGTGCCCA
GGCCAGACATGGACACTGATTAATGAAGTCCACGGTGGGGGTCACATATTCCCCGCACCT
GAGGGTTTCCGCCGCGCTTCCGGGTGTTCAATGCCGTTTCTGTTTCCCCACAGACCCGCA
GTACTCATGGTCGCCCACGCAGCACTTCAATGAGGAGCGCTACTCGCCCGCGCCCAGGAG
CATGAAGGGCCTTTCCGGAAGTCGGACCCAGCCGCCGCTGTGTTCCGGGCACACGTGTGG
TCTGGCGCCCCCGGAGGACTGCGAGCACCTGCACCACGGGCCCGACGCGCGGCCGCCCTA
>FP021498 ACSM2B_1            :+U  EU:NC; range  -499 to   100.
GATATCCAGGTGGAGAAGTCAGGAAGATGAGGATGCAGGAGAGAAAACCAGGTTGGATAC
ACACGTGTGGGGGCCATTGGCAAGCCACATGGTATCCAAGCTATGACATTTGATGAGATA
ATGTACAGAGTGAACGTGGATAAAGATGAGGAGGAATCAGCAAAAGAGAAGGAAAGCAAG
AGGAAAACCAGGCAAAAGTGGTATGCTGGAACCAAGCAAAACAAAGAATTAAAGGAGTGT
TCATCAAGCCTATGTGAGCTCCATTTCTCTCTCTTGGGTTGAAGCAATAATTTTCTGTCA
GTCCTGGGCATAAACCTGCTTCATGCCCCTTGGATTGAAAGTGCAAGTCCAGTTGACCTC
AAATGCTCTAATGTTGTAATGTCCATAAACTTGGCTAGGAGGACTGCTGTTACCCTTTGT
AAGACTCCAAAGTTATCCACTGTCAATGATTAGCTGAGCTCTCTTTCCGACAGTGCAGGG
ATTCTGAAGCTGTCTGCTTGAGTTACTGTGCTCTCTTCCAAGGCTGTAGGAGTTCTGGAG
CTGCTGGCTGGAGAGGAGGGTGGACGAAGCTCTCTCCAGAAAGACATCCTGAGAGGACTT
>FP021091 CHSY1_1             :+U  EU:NC; range  -499 to   100.
GGGACTGCGGACAAAGCTGCAGTGTGGTCGGGAGCGCGGGGCCGGGAGCGCGGGGCCGGC
CCGGCGGCAGGAAGGGCGTGGCCGTGGGGTGCAGCGAGGACGGCCCGTGCGGGAGGAACG
TGCGCAGCGTGGAGTCTGGGGGCCGAGAAGCCCCCACTGCAAGGCTGGCTCCCGAGATTC
GCGCCCGGGCGCCGCGGTGCGGGAAGCGGCCGTCCTCGCGGGGACGCCCTTGCGCCGGGT
GCTAGGTGCGGATCACGGGCAGCTCCGGCCCCGCGGGCGCCGGGCGGGGGCCCACGCCCC
CTCCGCCCGCCAGCTCCAGTCGCAGACCGCGCGGGCGGGGCGCCCGAGAGGGCTTTTTTT
TTTTTTGGTCAAACTTCGGCCACGTGAACCGCCCCTCATTCACTTTTGCGCCAATCGCGC
GGCGCGGACGGATCCCGAGAGGGGCCACGGCTCGCCGCCGGCGGGGCCACTTCATAACGC
GCCGTGCGTGACGTGAGGGGCTCCTGTTGCAATGGCGAGCTAAGCCGGAGGATGTGCAGC
TGCGGCGGCGGCGCCGGCTACGAAGAGGACGGGGACAGGCGCCGTGCGAACCGAGCCCAG
>FP016884 TMPRSS4_1           :+U  EU:NC; range  -499 to   100.
ACTAGTACATTGGCTCTGTGCAGGACAGCTTCACTTCTGGGATCCAGGGAAAGGGGGTAC
ATCTTACCTCCCTAAGAGAAGAAACTCCCTCCTTCTCTGTGGACTTTCCAATCCTATTGC
TCCACACCTGGCAATGATCTCTTTGTACTGAGCTGCAAACCCTGTCGCCCAACCCCCAGA
CCACTCCAACTTCCCACAACCCCAAACCAAAGCACCCACACAGTGAGAAGTCATGCACCT
AGAAGGTAGGGGGAGGGGGGGCGGAAACTTCTGGCATCACCCTCAGCCAACACCCAGTTG
GGTGGAAGTCATTCAGGCGGGAAGGCTTTTGTTACGCCTTAGGTGTGTCACCTGTTCTGA
GGCCGAAGGTCCCATGAATGACTTCAGGTGTTGTTCCAGCCCCTAAGATAGGTGTCAGGT
TACAAGACACATAATCATTCCAGTTTGGCAACTTCACTTGTAGGGCTGTTTTAATCAAGC
TGCCCAAAGTCCCCCAATCACTCCTGGAATACACAGAGAGAGGCAGCAGCTTGCTCAGCG
GACAAGGATGCTGGGCGTGAGGGACCAAGGCCTGCCCTGCACTCGGGCCTCCTCCAGCCA
>FP023250 HAP1_1              :+U  EU:NC; range  -499 to   100.
GGGTTGCAGCGCCAGGCAGGGTTGCAGCACGTTGGAAGCGCACTGGAGTTTGGAATGTCT
CTCCCAGTCAACCGGGAAAGACGCAGCGCTGCCCTAATGCACTGGCCACCCCAGACCGTA
TGCACAACGTTGGGTTGGCAGCTTCTACACCAGGGAAGGCACCCGAAACCCCGGCGCGGC
AGCTGGGGAGGGGCTGCCCCCAGCCAGGGACCCGCGAGTGCTGGGGCAGCCGCGGCTTTG
GGCAGAACCATTCTCCGGAGATGGAGAGGGCAGAAAAAATCTTTCGCTCCCATCCCAACT
CGGAGCCATCCGGAACTTGCACTCGCCCTTCTTGCCCTGCTTTTCTTACTGTGCTCTGTT
CCGTCACCACTAGCTCCCCTCCCGCGCGGCTCTGAGTCCCGCTTGCCACTAGTTGCTTCT
CGGCAGCCCCCACCCCTACGCGTGGTCCGGCCCGGCGGCTGGCGCAGGTTATAAAGGTCC
CGCCGCAGCAGCGGACGGCAGACTCGAGATGCGCCCGAAGAGGTTGGGCCGGTGCTGCGC
GGGGAGCCGGCTCGGACCCGGGGACCCAGCAGCACTCACCTGTGCACCTTCGCCCTCAGC
>FP003410 SPRED2_1            :+U  EU:NC; range  -499 to   100.
CTGGCCGCTGGGAAGACGTCATCGCTTCCGCCCTACTTCCTCCTCCTGTTGGCGGCGGTG
AGAATCCAATATGGAGTAAATCGGTGGAGTCGAGAGATGGGGCTCGGACGGGGCGCCCTG
CACCGCCTCCCAGGCGCACCTCCCCCGGCCGCCGACCGCTCCCCGGAACCGTGATTGGCC
CGGCCCCCCGGGGGCGACCCCGGACTGAGCCCCCCCACCCGCGGCCGGCGCTCTCCTCCT
CCTCGCAGCAGTCCCTGCCGCTCCGAGGCGCGCTTGTTTTTCTCCTGCTCTCCCCCACCG
CCGTCCCCTTCCCAAATCTCGCCCCCTCTGCCCGCTCCCGAGCCCCCGGAGCCTCCGCCC
GCCTCTCCCCACGGCGCTGCGGCGTTCACTCCCCGCGCAGCCTGCCTTTGCACCCCTTCC
CCCAAACCCTATCCCGCGCCCTGCTTCCCCTTCTGCTGCGGCGCCCTCTTCATCTCTAGC
CGCCCCCCCTCCCCAAATCAGGCGATCTCCGGAGATGTGAAGAAGGGGGGCGAGCGGACA
GGAAGATGAAGGGAGCAAAGCTGCCCGCCGCGGGACAGGCGTCTAGGTGAACAAGAAAAT
>FP017694 LARP4_2             :+U  EU:NC; range  -499 to   100.
AATGCAGTGTTCTCGGTGGGAGAGGACGGGGTATTTGCAGCTCCCGCCCTTGGGCAGCAA
AGGCTCAGCCCGACATAAGCACTCCCCACCCAGCGCAGGCCCCAGAAGTGAGGAAAGAAC
GGAGGATCAGCGTCCCTCGACCCCTTATCTCGAGGGGGAGGGACTCACACTCCTTGCACT
CCCCCCGCCCCAAAAGTCGAAGGAGAAAGAGGGTGTGGAGAGAAGCCGGGGTCTTCCCGC
ACTCTCCGGTTGTGGAGAGAGAAGGCCCTTACCTGGCTAAAAGCCGCCTTTCCTCTGCGC
TGCTACCAGCCCTGTCACAGGTCCCGGCGCTCTACCTAGCGCACCTGTCGCGACCAAGCT
GCTAACACCTACTGCTCCTGCGGCCCCGCCCCGGACCCCGCCCACCGCCGCGGGGGCGCG
CACGCCAGACAGCCTCCCGTGCGGCCTCGGGCTGAGCGTGCGCGCCACCGGCTACGTGCC
CAGCGCTCGCGTCTGCTCCAGTCGCTCTGGCGGTGCGGGGCGCTGGCGACGGGACAGGGT
TTTTGCTGCCCGGGGCCTAGTCTACCTCGGCACGCTTTTCTCTGAAGGAGACACGCACTT
>FP028001 AP1B1_3             :+U  EU:NC; range  -499 to   100.
AGTCTCCCTAGCCTTTTAAGCTTGGTATTTTCTAATCTCATTTGACTGTATAGGGTAACA
TCGTGCCTTGATGATGCTGTGATGAGGCTTCTAATGAGTTAATGTGTGCCAAGCATTTAG
GACAGTGCTGAGCAAAGTGGGTCCCACAAAGGGGCTGCTGTAAGCCCGTCCATCCTTGTG
CAGATATTTTTGTGGGAAAGATTTCTAGAAGAGGCACATTCAAAAATTTGATGGGATCAG
GTGTGGTGGCTCACACCTGTAATCCCAGCACTTTGGGAGGCCGAGGCAGGAGGATTGGCT
GAGCCCAGGAGTTTGAGACCAGCCTGGGCAACATGGTGAGATCCCATCTCTGAAGAAAAA
AAAAAAAGTTGATAGATTCCTCAGAATTACTTTTCAAAATCTAATCTGCCATGATCTAAA
GTTTGTTTCTCCAGGAAATAGATAAGCAGCTGTTTTCCTGTACCACATGTGTTCTGGATC
CTTCTCCTCCTCCCTCTGCACCATAACTGAAGATGGGATGGAGCATAACTGAAAGTCACC
CCTCTCTTCTCTCTCTTGCAGAAGCCTGGCTACAGATAAGGGACCAAAATGACTGACTCA
>FP001701 RFX5_1              :+U  EU:NC; range  -499 to   100.
GATGGGGGGTTATAGGAGCTTACAGTGAACTTCCATCACTCCTACCCATCATTGTCTAGT
TATTTTATCATCCATTGATTCTTCTCTTCCGGCAGCTCTGAGGACCGTAGACTAAACTGA
AACACAAAAGGGGAGGGCAAAAGAAAAGACAGTTCCAAAGGGAGCCGAGCGCCCGTTCTT
TCATCCTGCGGTCCCTTTAAGAGAAGAACCTCTTGGGACCTGCAGTCCCAACCGACCCCA
GTTTTAACCGAAACCCAACCCGGACTTCCCCCTCTTGACTCAAATAAGACCAACTTTGGA
TTTTCCCTCCCCTATTGACCAATCAGATTCTGTTACCAGGCAGACTTCAGCGGCCGCCGG
TACGAGCCCGGCGCCTTCTGTCTCCGGGTGGCAGCAGTGACCAATGACAGAGCAGGCCGC
CCGTGTATCTAGGCAGATCGCGGCTGTTACAACCATTCAGAAAAAGGAAAATAAAGCAAC
GCACGAGCCGGCTGGGCCAGGACCTTGGGGCTGGGCTGGAGTGAAGGTGGCTACGAGGTA
GTTTCTCTTTCTCCCTTACCTTTATTGTTGCTTGTGTTGGAAGGCGACTGTTCAGAGGTA
>FP021670 PRRT2_6             :+U  EU:NC; range  -499 to   100.
TCCCCTGGGGGGAGCCCAACTGATGGCCCTGGCCCCCACCCCTAAGGACCAAGGGAGCCT
GAGCGGCCTTGTTTACAGCTTCTGTCCTGCTCCTGCATCTTGCCAGGCTCCTCTGCCAAC
TGTAGGCCTGCCTCATCCCTGCACTGGTTCCAACCTCCCTGCACTAATGCCTGCATCCCC
TCCGGCCTCTTGGCCCCCTATCCCTGCACTTCTGGAAACCTCCCTGCACTCTGGAAACCT
CCCTGAACACCTCCCCAACTCTGCGCTCTCAGCCTCCCTGCATCTCTCCTGGCCTCCCTG
CACTTCTTCCAGCCCCCCAAATTCTCTGGACCTCCACCCTGGCCGCCTCCTCCCAACTTT
CATTGTCTTGGCATCTCTCAACCCTCAGTCCTCTCTTCCTTCCCTTCTTTATCATCTCCC
CTTTCCTCTCCACGTCCCGCCCCCTTCCTCTTCCTGCCTCCTCATCTCCCTTAAGCATCC
TCTTCTCCAACCTCCCGTCACCGTTTACTCTGCAAAATTGACAGCACTTAGACGAGGCTT
GGGGGCAGGGAGCAGTGTTGGGAGAGGGCTCCCCAACCCCAGGCTCGGACTGTTCTCTGC
>FP021932 USB1_1              :+U  EU:NC; range  -499 to   100.
GGCTTAGGGGAGGGGGCTCCGGGTGACCGCCCTCGGCCCGGCTCTGCGCAGGAGAGGAGG
GGCCTCCTAGAGGCTCTGGTCTGCCACAATTGATCCGCCCCTAACTGCTCAGCTTGGCTT
TTAGGGGCTTGGACTTTGGGCTGGTTTGAGGAGGGGGCTCCAGGACCTCTGATCCTGGCC
GGGCTCGGGGCAGGCAGGGGTCTCCGCTGGGTCTAGTGCGCTGACCCGGGACTGTCGTGT
CTGGTATGTCTGGTCCCGGGTGGCTGCAGACAGCAGCGGGCAGAAAGGTGAGGGCCCTGA
GCGATATATGAAATGGGTACACGAAGGCTGGGGAGGTCCCAGCGGGGTGCCGGGAGGCTG
CAGGTGACCAGATCCGCGTGCGCAGCCGGCAGACAGCTTGGAGTCGGTGGGCTGAATCTT
CACCACTGTCCTGCCGGGTTCCGCCCCTCCCGGCTCCGCCCCGAGGCGGTGCCAGCCCAG
GCCCCGCCCCTGGGAGGGCGCTTCCGGCACAGCGGAACTCCGGGTGCCGGTTGAGGTTGC
TGGTGGACCTGCTCTGGTGGTCTTGGATGAGGCCCCATGAGCGCGGCGCCCCTGGTGGGC
>FP023299 TUBG1_2             :+U  EU:NC; range  -499 to   100.
AAGCCTGCAGGCGGGATGGAGTGGAAGGAGGTGAGGCAAAATTAGGCAAGTACAGGAAGG
AGCCAGTGCAGCGAAGAAAACAGGGCAGGCGAGAAGTAGAGCCCTAGAGGAACCAACGAA
TTCGGGACTCGGAGGGTTTCCGAGGGTCCAGTTCTCTCACCAGAAAGCCGCGTTCAGCCC
CAGGCACCACAGAGCGCTCCTAGCTGGCCGCTCCCACACCAGGGCTGCCTGCACCCGACT
CAGCAGAGGCTCGTAAGGCCCCAGCACCTCCACCAGGGCCCGCTGCGCCGCCTCAACCTG
CTGGTCCCGCTCCCAGGAGCCTGACACATCTCGGCGGCCCCTGAAAGTCGACCCCGAAGC
CGGGCCTGGGGTCGTGGGAACCCCTTCGGCCTCAGCCATCTCCCCGCGGCAGCCACAACA
TCCGGGGCCGTGGCCCGACAAGTCACAATAACAGCAACTGCGCAGATGCGCGATTCGGCG
GGGGAGGTGGCTTCGCACCACAGCGCGCTTGCGCGCAGGCCCAAGCAGGCGCCCACCCAG
AGGGGAGGGAGGACGCCGTACCCCGCCCTCACTGAGGCGCGGAGCCGGATCCGGAGGCGC
>FP010732 AGMO_1              :+U  EU:NC; range  -499 to   100.
AATAATGTAGATTATGTAATAAGCCAAATGCCCCTAAACTGGTTGCAAACATTCAGAAGT
GGTAATAACATGATTCAGATACAGAAATATAGATAGGCAATAAGGAGCCAGATATTCAGT
GCTTACTGACTTTCAAGCTATTATTAAGTAGCTCGCCTATACACAGTCTCTGTAGGAAAT
AAAGAAACTACAAGCTTGAACACATTGTAAATTTCTAAATGAGGAGAAAAAAAGGTTTTT
CTATGTGACTTGATGCTTGAATTTCTATCCAGTTTTTCAGAGTGAACATATACCTGCGTT
ATCACTTTTTTCTTTCCGAGACACTATTATGATGTTTTTTCTCTTCTTTTTTAAGTAGTA
ACTTGCTCCACCTACAGTCAAACTGCACTGTATGACTTTGATTTGGGTATGAGTCCTCTT
TTCCCTCCCCCACATGCCCTGTTTCTGGCCCAGCGCCCACTGAACTCTGTACTTGTTCTT
GATCCTTGTATTTTCCTGTCTCTCTACACAGAATCGGCTGTTGAGTGTGCTCTCAGTGGA
GCTTTGGTTTTAGCTGTTCTCTGACAAAGAGCTTGTTCTGAGCTGCACATCTCGTCCTCT
>FP014054 CAMSAP1_1           :+U  EU:NC; range  -499 to   100.
GCTCCACACCGCGGGCCTTAGAGCCTGAGGAAAGCAACGGGGCAGGCGCGGACCAGGGCG
GGTCCTACTGCGCCTGCGGAAGCGGGCGGGGAGGGGCGGGTCGACGCTCACTGCGCCTGC
GGAAAGGGGCGGGGCAGGCACAGGCCTGCGGGTGCCACCTACTGCGCCTGCGGAAAGGGG
CGGGGCGGGCGCGGGCTGGCGGGCGGTGCCTACTGCGCCTGCGGAAAGGGGCGGGGCAGG
CGCGAGAAGGGAGCGGAGCTGGGGGCGGGGTCGAGGGCGGGGTGGCGGGCGGTGCCTACT
GCGCCTGTGCGAGGCCCCGGCGGTGAGCGCGCTCCCGCTCCTTGGCCACCGCCTCAGCCG
CTGTCGCCGCCGCCGCCGCTCACCCGGGACCGCGCACGCGCTGCCACCGCCCCCGGCCCG
CTCCCGCCCCCGCGCCCGCCCCCGCCCCCGGCCCGCGCCCTCCTGCCGCCGCCTCTTTGG
GCCGCGGGCTCGGCACCTCCTCCGCTCGGGCTCAGCGCCCGCAGCATGCAGCAGCCGCGG
GGGCGGCGACGGCGGCGGCTGTGAGGTGAGGCGGGGGCCGCGCTCGGGCGCCCCTCCCGG
>FP005127 CLASP2_1            :+U  EU:NC; range  -499 to   100.
TGTGTGTGTGTGTGTGTGTGTGTGTGTGTGTGTGTGTGTGTGTATGCTGGGAGATGTTTC
ATTTGCATATAAGTAGATGATACTAGTGTGGTCATTCATATTCCGAAAGGAGCCTTGTAG
AATCATTTATGAAAACAAATTGTTTTGTTTGGTTTCTATGGCTTAAATAAAGAGCAGATT
TTAAGATTACAGAGTTAATTATGCACAGTAATGAGCACTGTGGCAGTCTATGCTTTACTG
ATGCAATAAGCATCCCAGCAGAATGAATATTGCATAAAACCTTATTTTCTATTTATATAA
ATTTTCATGTCAAATAAGAAAAACAGATTTCTAAGCCTTTAGTTTTGAATGCCTTTGAAA
TTTTGATATAGAATAAGGATTATAGCTAATAGAGAATTTTTTAGATGCATGGAGAATTTT
TACCTTTCATCTGGCAGTAGCTGCCATAAGATGATGTCACCTTGTAGCTGATTGGCTGTT
ACAGCACCTAGGGCAGGGAAGAGAAAGAAAAATGCCGGCACAAACCTCAGTGGTGGTTCT
GTGGTTGTTTCTGTCTTTTTTTGATAGAATCTTTGATTAGTATCGAATTTACTGTATTTG
>FP013196 UBE2R2_1            :+U  EU:NC; range  -499 to   100.
GAGGAGGTGGTAGTGGAGGAGAGCCAGGCACGGTGGGGGGAGGGGAGGGAGGGGCACGCG
CACGCGCGTCGGGCCGCCAGCCGCTGAGAGCCGCCCAGCACCCGGCGTGCGCCCCTCCTC
CCTCTCTCCCTCCCTCCCTCCCTCCCTGCTTCTCGGCTCCGTTGCTCCCGCGGCGCGAGG
CGCTCTCGCTCTCCTCCTCCTCCGCCGTCGCCCCTCCCCCCGCGCAGCCCCCGCCGCCAC
CGCCGCGAGACCCCCGCACGCCGCTCTCCCCCCACCCTCTCCTGCCCCGCGCGCCCTCCG
GCCCCTGCGGCCCCCGAAGAGAACGAGAGGGCGAGCGAGCGCGGCGTTCCCGGGCCGGCC
CGGCCCCCTCCCTTCACCATCGCCGGCCCTCCGCCGCCTTCCTCCGCTTCCACCTCCTCT
CCCCCCCCCCAAGTTGAGGCCCCCTCCGGGGGGGGGAGGCCCGGGACCGGGACCCGTAGC
GAATTCTCCTAACTCCCTCGACCTCTCCTCTCGCCCGGCCCGAGTGTGAGGAGAAGGGCC
CGGCCCGGCCTGCGTCGTGTGTGAGGAGGACCCCGGGCGGGCCCACGGGCCGTGTGGGGC
>FP016588 PRCP_1              :+U  EU:NC; range  -499 to   100.
TCCCTGCCTCGTGATACACTGGCCTGTAGTGAACCTTCAATAAATTGTCATGGTAGCTGT
TATTGCCGTTACGTAGGATTTGCGGAAGGCAGGAGGTGTCGCAATGGAATTGCGGTGGCC
AGGGCAGGGTTTGGTGGTGATGATAATGGTAGGGATATTGGGTGACCTGAAGGACAGGTG
GGCTTCGGGGGCGCTATAGATAAAGCATGGGCTACAGCGATGAGTTAGGAAGAGGCCCTA
GCATGATAAGGGCAGACTTGGGGTGTGACCGCAATGAAGGTGAGTGCTAAGGAGCAGATG
GCACGAGAGGAAAGTGGAGTGGAGGCGGTGTCCTCGGGGATGGGGGCGGAGTGGCTGTGG
TGACCTGGCTTGGGCGGCGTCTCTGAGGAGCTGGCTGGCTTTGGGTTTCCCCTGGGAGGA
GCTGTTTTGCGGCGGGCGGAGCTGCAGGCTGGGCAGGGCTTAGCCTGTGCGCTTCTGCTG
GCCTCCTTTTCGCCCTCCCACCCGCACTGCAGTCTCCAGCCTGAGCCATGGGCCGCCGAG
CCCTCCTGCTCCTGCTTCTGTCTTTTCTGGCGCCCTGGGCCACCATAGCCCTCCGGCCGG
>FP029536 FLNA_1              :+U  EU:NC; range  -499 to   100.
GCAGGGGCCCTGGGGAAGGAAAGTCCCTTGTAAGGCGCGCCGGCTGCAGGCCAAGCAGTC
CCGCGCCAGACACTGCTCAGCCTTTCCTCGCTCTAGGGCGCGTTTCCTGCAGCGCCAACG
CGAGGCTGCGGGGCTGGGAGCATCCTTGCCCACCCCACTGCCCAGCGACCCACCCTGGAG
CCCGGGTTTCGCGTCTGATCAGCCGAACCCGGGGGCCTAGTGGGGGCATTCCAACGGGCG
GGGCGGGGTGGGGCAGGCGCGCCCTCGAAGCCCCACCCCACGGCCCCTCCCCGCAGGAGG
CCCGCCCTCTGGCCCCGCCCTCCTCCCGCATTTAAAGGGCTCGCTCTCTCCGCAGCGCAA
CCTCTGCTCCCTGCCTCGCCTCCCGCGCGCCTAGGTGCCTGCGACTTTAATTAAAGGGCC
GTCCCCTCGCCGAGGCTGCAGCACCGCCCCCCCGGCTTCTCGCGCCTCAAAATGAGTAGC
TCCCACTCTCGGGCGGGCCAGAGCGCAGCAGGCGCGGCTCCGGGCGGCGGCGTCGACACG
CGGGACGCCGAGATGCCGGCCACCGAGAAGGACCTGGCGGAGGACGCGCCGTGGAAGAAG
>FP022201 CLEC3A_1            :+U  EU:NC; range  -499 to   100.
TCTATTTCCGCAATCTCCATAAATCCCACTGAGAAAACTACTTCCAAGCTACACTTGAGC
TGCGCAGACACATGAGTATGAGTAGACACACTGGCTTGAATGGTGCTGTGGCACCACACA
CACACACACACGCAGTAACTTTCCTTTTTCTCCAATTTTTTTTTTGCCCTGAAAACTAAA
TTGAATCCATTTTCCAGAACATTTAGTGAATTTCAGAGTTCCAAATCAAAGAATTTTTCA
CAAAGACCCCAATCTTCTCAGAGTTTAAATTTAAAAAAAGAAAGCAGGCTAAACCTGTAG
TTAAGTTTGACACACTCCAAAAAGGCAAATCACTAGGAAATGCAGCAGAAATTAAATAAA
TAGAAAGCCTAACATGAGGCACAAGAACAAGAGGCCACCTTATGCTGTGGCCAGCAGAGG
CATTCAAACATTCCGTCAGCAGGATTCCAGCCAACCTCCGAAGCTCACTTTTATAAGCCA
GCCCCAGGCATCCCAGAGCAAGATGTAGCTGTGTAGTCTCCTTCCATAGCTGCTCTAAGG
GGGCTGGCAACATGGCTCAGCAGGCTTGCCCCAGAGCCATGGCAAAGAATGGACTTGTAA
>FP027840 SLC7A4_2            :+U  EU:NC; range  -499 to   100.
GCAGCATAGTGAGACCCAGTCTCTAAAAAAATTAAAATTAAAAAATTAGCCAGGTGTATT
GTTGCATAGCTGCCTGCCTGGGGCGTGGGGCACTGGAATGCAGTACTCAGGACACAGTGG
CTGTCGCTGATAAACACAAGTGGGGATCTGCTATTGGGGTCCCATAGGGCCCTCCCGGCC
TGCCAGAGGTGCCTAGGCTAGGAAGGGCTGCCACTGGGGTCTGAGGAGCTCTACTCCCCC
ACAGGAGGGCTGCAGGCTGGTCCCAGAAGCTGCTTGCTTCCTTGCAGGACGTGGTAGCTG
CAGGCTCAAAACAGCCAGAATGCATTCCCTCAATTCGCAGAACTCTCTCAAAAGGCTGCA
GTCTCTTCCATTGTAAGAGTAGAGGTCAGGGACCGCCCCAGGCCACTCTGCCAGACCCAT
GTCTTCATCTAACTCACTGTGCCTGAAGCTCACATGACGGTGCTGTGGGGCCTGTCTGGG
GCCCAGCTGGGTGGGGTTCATGTACTGGGGTGAGGGATCAAGAAGGGTGTCCGCTGCAGT
AGAAAGAAGGTGGGCTGCGGACTTTCAGACGTGGCCCTTAACCTCCCCGAACTGACCTAG
>FP008786 PDGFRB_1            :+U  EU:NC; range  -499 to   100.
TAAATGCTCAGTATGCTTGTTCAATGAATGAAGGTTGACTGAATCAACCACAGAGATGAT
CAGAGTCTCCTTTACAGATGGGGAAACTGAGGCACTGAGAAATGATCTCCCTGGGTGCCA
TGGCAAGGGGAGGCCGCCACCCGACATGGGCATCGGGAAAGTGGGGCCGAGGCCACTCTT
TGACAAAAGTGACTCAGCAGCTGGCGGCTGGCGTGGGCTGTGGAATTTCTAAGCATCCCC
TCACATCCTGAGCGAACGGGCGATGGGAGGGAGTAAGCAGAGTGAAAAGAAGAAAAACAA
GAAACTTGGGGGAAAAGAAAGAGAGAGGGGGAAAAAAACTGAAATTGAAAACAGACGCAC
GCGTCCACCCTCCCTGCCCCGCCGCCCCCCCTTCTCCCAGCTGGGCCAATCAGAAGCCAC
CCTGCAGCCTTTCCCCCAAAGTGGCGGGGGAAGTGGGGGGGCATGGAAGCCCATAGTGGT
GTGAGCTCCTGAGGCTGCCAGCAGCCAGCAGTGACTGCCCGCCCTATCTGGGACCCAGGA
TCGCTCTGTGAGCAACTTGGAGCCAGAGAGGAGATCAACAAGGAGGAGGAGAGAGCCGGC
>FP016068 EEF1G_1             :+U  EU:NC; range  -499 to   100.
CACACTGCCACCTCCGCGCAGCAGCTGTTCCTCGCTCCCATGAGTTTCATAGAATCATGT
GAGGGGCTTGGCAAAATCTACCATCAAGTCACTTGTCCCTGGGAGGGCCAGAGAGGGACG
CCCCCAGTAGCACTGGCCGCGCCGGGCCAACAACCGCGCCACGTAGCCAAGAACTCGCGG
CTTTTCCAGCGGGTTCTCACAACTTCCCCGCCCTCCACGCTGTCTACCTCCACGTCTAGA
CTCCGATTGGCCCGCTGCACCTGGGGGGCGGGCCAGTCAAGAGCTCCAATGCGCAGGCCC
GAGCTTTTTCCGCGCTGGCCAGCAGGCCCCACCCACCCAGTTCTTTTTCCAATTCAGCGC
CACTGGATACCGAACTGTCGTACGTATGTCTTCTGTTTCGTCCTCGCTTTCCGGCTGCTG
TTTCTCCACGGCTCTCCTCTTTCCCCCTCCCTTCTCTCCCGGGCGGCTTACTTTGCGGCA
GCGCCGAGAACCCCACCCCCTTTCTTTGCGGAATCACCATGGCGGCTGGGGTAAGTTTGC
TGGCTCTGGTGGTTCGGGTCATCCTATCCACCGCCATCCTTTGCCCGAGTGGGGCCAGTC
>FP015604 PSMA1_5             :+U  EU:NC; range  -499 to   100.
CGTCGCCCGGTGCCACGAGGTATGAGAGCCTCGGCAGACGGCCGGGCTCCGGCAGTGATT
CAGCATCTCCGGCCTGGCCGGGCTAGGGGTTATCGGTAGCCAGTGCGGCCTTTCCACCGC
TTTCGCTTCCCGGGGAGCCTCCGACACTTCCTCCTCGGTCAGCTAGATGAGTTCGCCCCT
CAGGTTCCTTCAGTGGAGTAGATTCTGAGCGGTCCAGAATAGCTCCTAGTGCTGTGTATG
GGAGAGGAGAAGACAGAGACTTGACTTGGAGGCCTACCTGTACCACCAGTGCGGACTTGA
CCCCCAGGTTTGTGTTCCTGGACAGCGTCCGTTTTCCTGGTGGGTCCGTCTATTTATCTC
TCGCCTAGACTTCGATTAGAAGAGGCCCTTTTCAATCATTTTGTCCAGTCACCTAGTTGC
GGATGAGTAAGCCGAGGCTGAGAGGGGAAGTGATGGAATCAGGGTTACAATATAGGGTTC
TGGGTTTCCAGTTCTGTCTGCCATTCTAGCACTCAATCTCACTCCCATGACTATTATTAT
AATAGTCGTAATAGCCGTAATGGTTCTATCGCTGCAGCTATTTGTGTCCACCTCTAACTT
>FP009929 TINAG_2             :+U  EU:NC; range  -499 to   100.
AGAGGAAGGTGCCAGAAGAAAACGACACAATGAAGACAAAAGTGTGAGTTGAATAAAATA
AACAGCAAGGTCAAGGAACAAGTTTGTAGGGTTGGAGTTATGAAATAGTCTGGGAAAGGA
ATACCCCATTTCATAGACAAATAACTGAGGACCAGAGAAGTAAATGGTGAACCCAAGGTT
ATAGAACCAATTAAACAGTAGCTCAGGGACCAGAGTCCGGGTTTTCTGATTGCCAGGACA
GGTGCTTTCCACTAGTCCACCCAGCAACTCTTGCTGAATCATCCTCTGCTGGTTACTTAT
CCCCAATCCAAAGGAAGTTGTTGTAGTTAATGAGTAAATACAGTGTAGCCAAAAACCAGT
GAAAACACACAGCTCTATAAAAACACAATGACACCTTGTCCTTCCAGTTTCCTTCACAAC
ACCCTCCCCCCATAGTTCATTCACACCGAGTACTGACTTTTCTTGACTATAAGCTGCCTT
CAAGATACTGAAGGTTCCCAGTGTTTGTGCTAAGCAGGGACTCAGGTGGAGAGAACTAAG
GTCACCCTCAGGGAATTTCTTGCTGAATTAGGTTCCACTAAGCCTTGAAATCAAAACGCT
>FP014271 OLAH_1              :+U  EU:NC; range  -499 to   100.
TCCACCTTCCAGTGGATTCTCTTCTTCTTTTTTTTTTTTTTTTTCAGACAGAGTTTTGCT
TTTGTTGCCCTGGAGTGCAGTGGCGTGATCTCAGGCTCACTGCAACCTCTGCCTCCTGGG
TTCAAGTGATTCTCCTGCCTCAGCCTCCTCAGTAGCAGGTGCCTACCACCATGCCCAGCT
AATTTTTTGTATTTTTTAGTAGAGGTGGAGTTTCACCATGTTGGCCAGGCCCATCTCAAA
CTCTAGACCTCAGGTGATCCGCCCACTTTAGCCTCCCAAAGTGCTGGGATTACTGGTGTG
AGCCACTGCACCAGCCTTGCCTTCCAGTTTAGTTAACTTCTTTTATTTTCCTAATAGATG
GTACATTGTGTCTCCTCTGGGCCACAGCCCATGTCATTCTTCCTGCTTTGTTGTTTTCAT
TGTTCTTTCATAATGTTCTGAGATTACCTCATTTCCTGTGTCCTCTCTTTCTTTGGCAAT
CCAAAGAAAGTCATCTTTCAGATTGTCTGCTCAGAGTTCATCTCAAAGCCTGGCAAGTGA
GTATCTTATATTTTAAATTATCTAAAAATCATAGAGTAATACCTTCTCAGATATGTCTCA
>FP000417 MYOM3_1             :+U  EU:NC; range  -499 to   100.
GACCAGGAGCCACACATTGCTGTTTTAGCCAGTGACAACTTCTGAGCACGAAACACTCAC
TTTTAGGTCATATTCCTTCCACCGTCTTCATGAAGTCCAGGTGCCCAGTCTCACTGTCTC
CGTTTTTCAGAAGGCAGTCAGTTCAGGGAAGCTGAGCGCCTTCCCCAGGGCACCCAGTCA
GCCGGGGCAGAATTCAGATCAGAACTCCCGACAGCTGAGAACGCCGCACGGGATCTGCCC
TCCATACGACCATGCCTGAGCCGTTCCCTCCTTTCCATTTTAACAGGGGCTTGGGTTGGG
CAGAAAGGACCCAGCTGAGAGGAGGAGCAGTGTGGGGGGACGCGGCGGACAGCTCCACCT
GTCGCTGCTGCCCAGCAGGCTGGAGACACGGAATGGCCCCTCCCCTTGGCCCCCTGTCCC
CGATGCCATAGTTCTCATCCATTGTCATTGTACTGTCTCAGTGCTGCTATATTTAAGACG
GTGCAGTCTCCGGGATCGCATTCTTCTCCCGGTGCCCGCTGAGCCGAGGGCAAGAAGAGA
ACAAGGACCCTCTCGGCCTCAGGAATCTTCTCCCCAGAGACTCCTAAGTGGGCACACTGC
>FP019449 BAZ1A_2             :+U  EU:NC; range  -499 to   100.
AGTGCCAGCGAACCTTCCGCCCAATGAGGAAACGTCACCACTCCGCGTAGTCCAGCCTTT
CTATAGGAGAATCTACTTCCGCTTCCGGGGCACACCGCCGCGTTCCTTCTACGCGGCTCC
TGAAACAGTTTAGATGTTTACTTGCTTACACTGGTTTTTGGTTTCAGTTTCCTACCGCTG
AATAACTGCAGGAGTAAAGTTAGTGGTAAAATAGGAGGCTGTCTAGGGACGTGATTTCGG
GGAAGAAGTCAGGCCTCGACGAGCCACCTTAAGAAAAGTGACTAGGCGGAGCACTCCCAG
CTAAGAGCGGAAAGATGAGAGATAGAGGTGTGACTGAAGGCAGGGATCCCCAGGCGCACG
TGAGACCTCCGTAGAGGGGCGGGGCTTAGGGCTTTGCAGACCGGAGGCTTGTTCCGCGGA
GGGTGGGGCGGTCTCTGCTTGCGCATGCGCAATGCCAGCCAGTGCCTGCGCGGCTTGCTC
CAGCAAGGTAAAATTTCCCACTGCGAGGCAGGCAGTGATGCTGCGGCCGCTTCGCACTGT
GGCTCCTGCCGACCGCCAGGCGCTGTTACAGTGGATGCGAACTAACCGTAAGTGTAAGTG
>FP010386 TXLNB_3             :+U  EU:NC; range  -499 to   100.
AGGTCACACCAATTACCACGTGCATGAAGATTATACTCAGTTCAGCTCCAAAATCACCAT
CTACATGTTTATTTCAAACTTTGCAAACAAACCAAACAATGACATCAGAATTAAAATGGT
TCCACCACCTCCCTGTTCTTATGCCATTGTTTTTCTTTTTCCATGATTCCTGTAAGAAAC
CTGACACTAATTAAGCTAGTGCAAGAAGAAGAAGAAAAAGAAGATGAATCTTCCACCACA
CTGGAGATAACCCAAGAAGTAAGAAAAACTGATCTCTACCCAAAAAGGACAACAATGGTG
AAAGACTGCATTTGCAACGGGGGTAATATACTCAGAGTTTAAATTTCCGAAAGGACAAAC
AAAACATGGAGAGTCTAATGAGATCTTCCAGCTGCTTCTCTCTGCTAAGGTATTTCCCCT
GGCAACAGCTAGGGAAGCTTGGGTGTATTTTCCCCTTGCTGTGTCATATGATGTTCCTTT
CCCTACCCCCACCTCCTCCAGACTGCTGCCTCCATCAGTGCCTGTGGCGTGTGTGTGTGT
GTGTGTGTGTGCGCGCGCGTGCGTGCACGTGTGTATGTGTGTGTGTGTGTATTGGGTTTC
>FP006052 STAG1_1             :+U  EU:NC; range  -499 to   100.
GCGTCTCGAGAGCTGCGGATGGGGGCAGCAGGAGCCGGGCGGGAACAGAGGAAAGCGCCG
GCCCTGAGACCTAGGGAGGAGCCTCGGTGAAGGAACCCGGGGCGGGTTCCTGCCTAGATC
TCCAAGAAGCTCCAAAAATGGCGGGCGGCAACTCGGCGAGCCGGACGCGCAGGCGCCACC
GTGGCCGTCCTTCCGCCAGCCGCGGGCGGCCCAAGAACCGTCCACAGCGCCCTTATCCAG
AAGCCTACGCCTCTCGCGATTGGCTGAACTGCGCGAGCGCTCCGTGTGGGGGCGGGGCCG
CCACGCAGCGGCCACGTTTCCCGCCCCGCTGGTGCGCGTGCGCGCAATCCCCACTGGAAA
GCGTTTGCGCGCGCCCCTGCCGCGGCCCCTAGCTCGCGCCTCAGCTCCCTCCCCTTTCCG
GGCAGGCCCGTCCCGTCAGCAAGGCAGTGAGCACCGCGGCCAGCAGAGGGCGGTCCGGAC
CCAAGTCTGCAGCGGCGCCATTGGCGTGTGGAAAATGCCACCAGATGGCGGGTTAGGATT
GCAGCTCCGTTGAAGGCGCGGCCCCCGCTCCCGAACCCCCGGCGACCACCCCGTAACAAC
>FP003522 BOLA3_2             :+U  EU:NC; range  -499 to   100.
ATGTGTGTGTTTATATGTTGCAGGTGCTCATGGCAGTGTGTAAACTTTCTGCTGTTAGGC
TGGGCATGCCTGTAATCCTAGCACTTTAAGAGGTTGAGGCGGGCAGATTGCTTGAGCTCA
GGAGTTCAAGACCAGCCTGGGCAACATGGCAAAACCCCATCTCTACAAAAAATACAAAAA
ATTAGCTGGGCATGGTGGCGTGTAGTGCAGGTTATTTGGGGGGCCAAGGTGGGAGGATCA
GTTGAGCCCAGGAGGTCGAGGCTGCAGTGAGCTGAGATTGCACCACTGCCTGAGTGACAA
AGTGAGACCCTGTCACAAATAAACAACTTTCTACTGTTAGATAACCAAATAATTGTTTCA
TATGTGTATTTAATTGCAGGTGTCCCATTTCCCAAAAACTTTATGTCTGTGGCAAAGACT
ATTCTAAAGCGTCTGTTCAGGGTTTATGCCCATATTTATCACCAGCACTTTGATTCTGTG
ATGCAGCTGCAAGAGGAGGCCCACCTCAACACCTCCTTTAAGCACTTTATTTTCTTTGTT
CAGGTAAGTTGATCCATGTTGATTTCTGTGTCCTGTGACTTGGACTTATTTGGATTGGGA
>FP028421 CERK_1              :+U  EU:NC; range  -499 to   100.
AAGACCTCCGCCTCCTGAAAGCCTTACCTGCCTGTCGGGGCCCAGCTGCAGGCCCCCTCC
CAGGCCGACAGGACGCCAGGATCGTAGAGGGCACCCGCCGCCCAAGGTCACGTCGCCCGT
GGCGCCCCCATCCAGGCCCGCCCCCCGCCGCGCCCGATCGCCAGGACTGCGTTTCCACGC
CGCCCGGACCCCGCCTGAACCGAGGCCCGCGCGGAAGGCGCCACTGAGTCCCGGCCGGCC
GCGGGAGCGCCAGATTCAGCACCCGGCACCCGCCGGAGAAGAGAGGAGAGAAAGGCAGCC
GCCTCCCGGCCCCAGCGCCCTGGCCTCGGCCAGCCCCATCCCGGCCCCTTCCTCCTCCCT
CTTCTCCCCTTCTCGGGTCCCCCCGTCTCTCCCTGGCTCCCGGCCCCTCCTCTACCCACG
CCTCCTCCTCGCCCCCGCCCCGCCCGTCCCCTCCGCGGTCCCCGCCGCCCGCGTACGGGG
TGACGCAGCGCCGCCTCCCGCCGCCCGCCGCCCGCCGCCCGGGCCACTGCAGGGGCCGCT
AACGGTCCGGCGCCCCTCGGCGTCCGCGCGCCCCCAGCCTGGCGGACGAGCCCGGCGGCG
>FP015865 MADD_2              :+U  EU:NC; range  -499 to   100.
AAGCCTGCGATCTTTAGGATCCGCCTCCAGGCCCAGAGGAGGGAGAGTCACAAATGACAG
CCTTGGCCGTGAGAGGGGGCCTCTTCTTACTAACCCCCACTGCGCCATATGGGTAAATGG
AATGCTGAGGCTTAGGCGCCCCCTTCCCCTGCTGGGATCCGGGTAGGATCCGGTTGCCTT
TCTGCGGTGGAGGAGGAAGTGTTGGATTTCAGCGCTAAGGCGTCGGCGGTGCACCTCACG
TGCATGTGTAGCATGCCTTGGTTTTTCCTTTGGCATCTGAAAAAGGCACAACCTGAAAGA
CCTAGAACCCAGTGTCGGTCCCCAGGCCCTTTGGGACAGGAAGAGAAGAGCCGTGTGGCC
GCGGGGAGGATGTCCTGAGGCGGGGCTGTCCTCGCGGACTGACTGGACTCCATCTCCCAG
CGGGCGCCGCGGCGCGGCCACGCCCCCCCACTCCCCGCGCGCGCCCGGTGGAGGTAACCG
CGGCCGCGCGCCCCCCTCTGCCCCCGCTGCCCAGGATTGGTAGGCTCCACCGCTCGGCAG
CCGGCTTCCCTGCTCGGACGCCGAGCACCGCCAAAGCGCGTGAGTGGGGGGTGGGGACTG
>FP005905 MYLK_2              :+U  EU:NC; range  -499 to   100.
GGCCCAGAGGCAGCCAGTGTCTCATGCACGCTCACGAAGCTAGCATCAGACCCCGACCTA
AGGCCTAGGTCTCCCAGTGTAGGACTAAGACACGCACCAAGACAGTACCAGCCCGCTGAC
CGCCGCCTGCGAGGAGTTAACTGGGGCGGTGCAGGATAAGTGCGAGGGGGGCCCGGGTCT
GGCGCTAGGTTTGGCTGCGGATTCTCCGCTCCGGACTCCGAGGCAGAAGGCGGGTGGGCG
TGGCGGGAAGGGCAGCAGGTCCACTCCCCGAGCGCTATGCAAATGTCATGCAAATCAGTG
CATGGGGGCTGGAGCGGGTGGTTTGAGTCCTGACCCCGTAGCGCCGCGCTCTCACTCGCT
CTCCTCAGCGCGCGTCCGCTCTCCGCTCTCCCACTTGCTCTCTCTCTCGCCGGTTCGCTC
ACCCCCGCCCCGCCCCGCCCCGCCCCGCCCTGCCCAGTCCCGGACGCGCCTCGCGGGCTC
CCCGCGCCGCCCGGTCGGCAGCAGGGCGCTGAGCGAGCTCGGAGCCCGCGCTGTGCGCCT
GCGGCCGGGGCGCCCCGCCGAGCGCCGGTGCCCCGGCTCCCGGGCCGCCTTCGCCGCGCG
>FP021510 DCUN1D3_2           :+U  EU:NC; range  -499 to   100.
CCTGACCTCAGCAACTACAGTGAAGATGAGGCCTGGCCAAGTCTCTTTGACACCTTTGTG
GAGTGGGAAATGGAGCGAAGGAAAAGAGAAGGGGAAGGGAGAGGTGCACTCAGCTCAGGG
CCTGAGGGCTTGTGTCCCGAGGAGCAGACTTAGTGGCTCTGTCCCAGGAGCAGCAGCAAG
GATCTGCCAGCTGCCCTGCAGCCAACTGAGGAATTGGACCATTTTGGAAATTACTGAAGA
TCCGGATATTTTCTACTTTACACCTTTCTCTGCCTTGTATCTGAAAGGGCTCTAAAATGC
TGTATCATGTTTTAGGCACTTTCTTCATTTTTTTGGTTATTTTGGTTATTTCCTTTTTGG
GGGGATCTCCCAGAATATTTGAACCTGGTTACATGTTGTGTATCTTTTTTTGAAGCCTTC
AGATAGAATAAGCCTGCCATTTCTTGCACAAATTTAGGTTTTTTTTTTGTTTTTTTTTGT
TTTTTTTTTTTTTTTTTTGGTAGGGGAGGGCATAGAGCAGGGCGGGGGGATGGGACTGTT
AGGTTGAATTAACATTACAAAATGATACAGTGCCAGATCTCAGTTTCGCATATTGTTTTT
>FP009118 TUBB2B_2            :+U  EU:NC; range  -499 to   100.
CACCGGTGGCCGGACTCTGCATGAGTCACCGCCTGCCTGCAAGCCCAGAGCTCGCCGCAC
CCCCCTGCCTCTCCGCACCGTCCCACAGGCTGTGACCCTCCACCCAGCCATAGACGGTTC
TGCTCTTGGCACAAAGGAGGGCTTCTTAGCCGGGAATATGGCTGCCCGGGAGGGGCGACT
TCTGTGCTTGTTTTTCCTTCCTGGCACTGAAAACAAGCACATCCACCCAACAAATAAAGA
CGCGGTCAATGAAAGCAGCTGTGTTTCAAGGGGAGACAGGGAGCAAGCCAAGGAATAAAT
GAAAAGACCCAGTGACAAAATGCCCATTCATCGGGTTCACTCGGCAAACATTTACTGAAG
CATCTGTGTGCCAGGCACTGTCCTGAGTGCTGGGAAGACACAAAGATGCCCTTCAGAACG
ATGACCCCCGCCTCGCCCTCCGCTGGAACCGGGAGGCAGACACACACATAAATACGACAC
AGTCAACCGTCCCCAGTTCACAGCATCTAAAGGAGCTAGGAATGCATGGGATGCTTATGG
AATGTGCGAGAACACGGGTGAGTCTCACAAAAAGAATGTACACGGAGTACATACTGTCGG
>FP011482 COL26A1_1           :+U  EU:NC; range  -499 to   100.
GGGCAGGTGGGGGCTGGAGGTTAAAGGGGAAGGAGGAGAATCCTGGGAAGCTCTGGTCAG
TTTCTCACGGGAACGCAGCGCTTTGATCCAAAGAGCCCTGCACAAGGATCGGAAGACTCG
CATTTGTCTGGCTTAACTTTCTCCAGCCTCAGTTTCCACTTCTGAATGGGACCATCGAGG
GCAGTGTGGCGAGGATTCACCAACATCGTCCAGGTGAAATTGGCAGACACAGAATGGGCG
CTCCGAAAGCATTCGCGGACCCGAAGAAGGTTTGGTTTCAAAGGTTCTAAGGTGTGTAGC
GGGGGCCTGGGCGCGAGGTCTGGCTTTCGGGGTGTTAGGCTCCAGGGACCTCCTGCGGAG
CTCGCACCCTAGCTCTGCCGCCACTGCCGCCTCCTCGGCCCCGGACCGCCGAGGGTTAAC
AAAAAAGCCCCACGCCCCCTTTGACGGCTTAGAGCCCACCTCGCCGAATTTGAAAAGGCG
GCCCCGGAGAGGCGTGGGCGCCCCCCACACATTTCCAGCTCGCACCCGGGCTCCGACCGC
TCGCCCCGCTCCTCTCGCTGTGCTCCCGGCCGGTGCCGCGGGTTCGGTCCGGGCGCCGGT
>FP019734 ZFP36L1_1           :+U  EU:NC; range  -499 to   100.
AGCTCCCGCTGGCAAAAAGAGAAAGTCGAGCCCGCCTTCCTGCCCAACAAAAAACAACAA
CATGACAACAAGAACCCCGGAGGGAGTGGAATGAGTGACGTCACAGCCGCGCTCTGAGGC
TGACAAAGGAGGGGGCGCGCCCCTCCCGCTCTGCGCCCGCGCGGCCCCGGAGAGGGGGCG
CCTGAAGCGCCGGGTAGGGAAGTCAGCCGACTTGAAACTTTTCCTCTTAAAGAAAAAAAA
AAAAAAGTTGTGCGCGGCTCACAGTGGGGTTTTTTTTTTCCGCCTTCTTTTCTCGTCTCC
CCTCCCCCTTCTTCCTTTTGAAAGTTTCTTCTCCTCCCCCTGCCCCCCCTCCCCGCCTGA
CCGCATGGCTGATTCAACTCCAGTGTCAATCAACTTCTTTTTCCTCCTCTTCCTCATTTA
AATAAGTTTAAAGCTCCTCCTCCCCCCGGCCCACCAAATCTGAACTTTATAAATTGGGCT
TTGCGCGCCCCAGCCCGGAGTCAGAAAGGCGAGGGGCGCCGGGAACTGGCGTGTGGGACT
CCAGACAGGAGAGGCTGCGCCTTCCCCGCACCGGGACCTTCGCGACACACCAGATCCTCG
>FP022188 KARS_2              :+U  EU:NC; range  -499 to   100.
CACGCCTGTAATCCCAACACTTTGGGACACCGAGACGGGAGGATCGCTTGAGCCCAAGAG
TTCGAGACCTGTCAGGGCAACACAACGAGACCCCCATCTCTACAACAATTTTTTTTTTAA
TTTAGCGGGACGTGGTGGCGCGGGAGTGTAGTTCCAGCTACTTGGGAGGCTGAAGCCGGA
GATTCGCTTGAGCCCAGGAGGTCCAGGATGCAGTAGGTCGTGATCGCGCGGCTGCATCAC
AGCCTGGGCGACGGAGCGAGCCCCCACTCAAAAATTAAAAAATAAAAACGACGAGAGGCC
AGACGTGGTGGCTCACTCCTGTAATCCCAACACTTTGGGTGGCCGAGGCAGGAGGATCGC
TTGAGCTCAGGAGTTCAGACCAGCTTAGGTAACAGAGACCCATCGCAAAAAAAGAACAAT
AATAAACAACAAGGGAGCGAGAAGGCAAGAAAATGGTGCAAATTTACCCGGATGTCAACA
GGGGGCGGGGCCAAGCGCTGCTACCGAAGATGCCAAGATGGACGCCAGGCAGCCAGGAGA
AAGATCCCAACCCCACCCGCGCAGATATCCGCGAGGCCCCGCGCTCAGCCTCCTCACCCC
>FP028496 ASMT_2              :+U  EU:NC; range  -499 to   100.
CCAGCCTGACGACAGAGCGAGACTCCATCTAAAAAAAAAAAAAAGGGGTCTCACTATGTT
GCCCAGGCTGGCCTGCTGGCATCTTGATGTTGAACTTCCAGCCTCCAGAAGTGTGAGAGA
ACTGGTTTCTTGAGCCACCCAGTTTGCAGAAATTCGCACGACCCCCAGAAATGAATGCAG
GACCTGCTCAATCCATAAGACGATTAATGAGTGCTAATGATGGGTGAGCATATTGGTTTG
GGATCAGTTCTACAGCTGATGAGTCAAGGGCTCGGGGGGGCCTGATGCAGACTATTTTAG
GGCTGCGGAGGGGCGCCCAGAAAGCCAGGGAATCGCCACACGCTTTGTGATCCCCTAATA
CGGTTAATGCAAATTTCTAGAGTGATCCGTCTTTGTTTGAGTACTGGGCAGGCAGCAGGG
AGAGTCAGGCAGCAGCTGTGAGCGGGTGGCTCTTCCCCACCTTGCCAGCAGGCTCTGTGC
TCCTTGAAGCAAGCGCTCCAGAGGCTCCGGAAGCCACGGCTGGATTGGAGACAAGATGGG
ATCCTCAGAGGACCAGGCCTATCGCCTCCTTAATGACTACGCCAACGGCTTCATGGTGTC
>FP003064 DNMT3A_2            :+U  EU:NC; range  -499 to   100.
CTTCAGAGAAACTCACTTTTCACAACTTTCTCCCGGCTCTCCCAGGCCGTCCGAAAGCTC
CGGCTTGCTTTCGCCCGGACCCCCGGCTCCCTCCGGGCAGGCGGCTCGGGAGCAGCCCCT
TCCCTCCCCTCCCGGCCCCCCGGCCCCGCGCTAATCTCTTCCAGAGCTGGGGGAGGGGCC
AGGCGGTCTTCCCGAAGGCGGGGCGCTCCCTGCAGCCCGGCCTGGGCGGGCCCTGGGAAC
GGGCGGGGAACGGCCTCGCCCCCCGGCCCCGCGCCCCTCGGACCGGAGAAGAGGGGCTGG
CCCAGCGCCAGCGTCGGAGCGCCGGCCCCCTCCCCGGGCCGCTCGCAGCCAACCAGGCCC
TCCAGCGGGGCCCACGTGACCTGGAGTCCTAGACAAAGAAAATGTTCCCTCCCTCCCCCC
CGCCGCCCCCCTCCCCTCCCAGTGGCCCCCTCCGCCCCCAGCCCCATCGCCCCCTTCCCC
TCCCCCAAGACGGGCAGCTACTTCCAGAGCTTCAGGGCCGCGGCTCACACCTGAGCGCGA
CTGCAGAGGGGCTGCACCTGGCCTTATGGGTAGGTTCCTGGACGGAGCCCCGGGGAGACC
>FP006025 NPHP3_1             :+U  EU:NC; range  -499 to   100.
GCCCACATGCCCCGCCCCACTTGCCCGGCCCCTCTTGTTGTCCCGCCTAGCCCTGCTGCC
CCGCCCCGTCCCCCTCGCCCATCCCCCCAGTTCCGCTGCCCCGTCCCGTTCCGCTGCCCC
GCCCCTCCAGTTGCCCCACCCCCTTCCGCTCTCCCTCCCCGCCCCGTTCCGCTGCCTCGC
CTCGTCCGGCTCTCCGGCCCCGCCCCGCCCCGTTCCGCTGCCCCGCCCCGTCCTGCTCCC
CCGCCCCGTCCTGCACCCCCGCCCCGCCCAGTTCTGCTGCCCCGCCCCTCCTGTTTCCCC
GCCCCATCCCGCTCCCCCGCCTCGCCCCGTTCCGCTGCTCCGCCCCGTCCCGCTGCTCCG
CCCAGTCCTGCTCTCCGGCCCCGCTCCATCCCGCTGGCCCGCCCCGTCCCGTTCCGTTCC
TCTGCCCCGCCCCGTCCCGTTCCGTTCCTCTGCCCCACCCCGTCCCGTTCCGTTCCGCTG
CCCAGTCCTGCTGGTACTCACTAGGTAGTAGCGGCAACGGACGCCATGGGGACCGCCTCG
TCGCTCGTGAGCCCCGCGGGCGGGGAAGTGATCGAGGACACGTACGGGGCGGGCGGCGGC
>FP013639 IKBKAP_3            :+U  EU:NC; range  -499 to   100.
TCCAGGCACTTAAGGACTGTTGCAACCTAGCCCTCCGCCTACCTTTGGGGCCTCCGTTTA
GAGTACTCATCTTACTGCGAGCAACACCCTAGAGCTCGCACTGCAATCGCCGGCCCCAGA
ATGCGCCCTGAAGTATTTCAGGCCACCAGGTCTTTGCAAATGCCATTCCCTGGGGCTAGA
CGGAACACAGAAGTCCAGTGCCTTCTGACGTGGGGACGGAGAGCCAGGGAGAGCGCGCGT
GGCTTATGATCTGTCAACATAGTCTACACAGCATTAGGCCAGTGCGGCCAAGGAGGGATC
AACATCACTCCGCACTTACCCGGTTTGTACCAGCGAGTGAAGTATCGATCCACGAGCGAA
GGCACCACCGGCTCCGCGGCTTCGGGCTCGGTAGCCATGGCGACCTCCGGCGCCGCCACC
CCCGCCCTCCGGGACCCCAGCGCTTCCTCCGCGCAGCCCGGACTGGGCGTGCTCTTCCGG
CGCACAGCGCGTGTCGTGCGCACGCGCGCTGCTCTCAGGTCCGCAGGTTCCACCCCCCCC
CCCGCCCCCCCCAATTACAGTGCTTTGGGGTTCGACATCAAAACAGAGATCAAATACAAA
>FP008894 ATP10B_1            :+U  EU:NC; range  -499 to   100.
TGATTTTCTGTAAGTTTGCACCATTCACATAATCTGCCACTATAATATATTGGTCCCACT
TTCCTTATTTTGTATAATCAAACAGTAATCAATAAAAACTATGACTACTGCAAAATGAGA
CTTCTGAAGCTTTGAGGGCAAATTCATCATCAGCATGCATATAAAAGTCACTGTAGAGAG
TCTTTTCTTTCTTAAGTGCCCTTGAAACCCAGCAGCTGAATCATATTTCAGGCCCCCCAA
AGAGAACTGCAAGGTTATAATTGTCTCACACTTAATTACATGCATTACCAAAGGTAGATG
GACAAAGTCATTTTGTACCATGCGTAGAGAATAAAAATCACCATGAATTTTGATATTGCT
GGCTCATTGATTCACAGGAAGTAGAAATTTATGCAAGAACCATGTCTAACAATGTAAATG
TTCAGCCAAGTCGAAGAACACTGCCTTCACTGTTCTGGGACTCGGCCTCACATTCACAGA
CTTGCTATTCTTCTCTTTCACTCTTGGGCCTAGCGAGGCAGCTTATTTTTCCTTTTTCTT
TCATTGGTCACAGTTATTTCTTTTCAGTGTGTCATCTTCTCTAAGTTTCTGAGGGAGTGT
>FP014163 ZMYND11_2           :+U  EU:NC; range  -499 to   100.
GGACTCTGACTGACAGGTGTTCCCCGACTCCCAGTGGCGAAAGGTCCTCAGGGAAAACAG
GTGAACGCTATCAAAGTATGCTTATCTCCGAACCTTTCTTAAACCAGAGTCTTAAGGGAT
CGTCTCTGATTAGGTCTAGAATTCCTCTCCATAGAAGATAACCTACTTCTCGCGCAAATC
TGCAGTGTTCTTGCAGGGCTGCTGATGGGTGGTCCTGTTCTTTTCGCGGTCCTGTTTGCG
CAGAGATGAAACGGGGAACTTAGCGTATCCCTACCGCTCTTTTTGATGACAGGAGTAAAG
GGCTGTTCAGACTACCTAAACAATGTTGTTAAGAGAAGCACTCGTACTTCTCAGACTTCG
CTGTTCCGGACCCCGCGAGCCAGGGGCAGGCACCGGGTCCACCCGGGGCTGAGCTGCGGC
GGCGCCTGACAATGCCCCCTCGCGCCCCGGCCTCGGCGCCCGCTCCCGGCTCCAGCGCGC
CTGCACGTACGTAGCCTTCACGTGTGTGTGGATACGGAGTGCATGTGTGGAGACAGAGGA
ATATGCTCCAACAAATTTCGGATAGAGGCGCCGAAGACAGGACGTGGGGAAGGTAGGAGC
>FP014316 NEBL_3              :+U  EU:NC; range  -499 to   100.
AAGAAAAAAAAGAAAAAAGAAAAAACAAACAAACAAAAAAAGAGGAACAATGTACTCATT
ACAGTATGTTAAGTTGCCAGCACTAGGCAATTAAAAGGTACGGTCTGTAGGAACGCTGCA
AAACAGAACAGTTAGCTTCTTTGTCTTCTCATTAACAAGATTGTTATTTTACCTCTCTAG
GTAGGAAGCTTAAGAAACAAAACATTCTTGGCTTCTAAGTCACTCCAGGAAAATAAAGAG
TTGTTGACAGCTAGGACTTGTGGAAAGAACCATTTATACTGTAAATAAATTTGCACATCC
TTGTGGTTGTAATAAAGATAATTCCGTATCCATTCTATTGGACTAGATGCAGAAACCATT
TAAAGAAACATCAAAGTCCTCCCGGAGCAAATGGCTCTTGTCCTGCTGACGCCGTCACCG
CTGAGACTGCTGAGTAATGCCTCCCCTTGGGACCCAGAAATTTGGAATTTTTCCTGCAAC
GTGCTATGTTGTTGAGGCCACAGACTAGCGCTGGGAGGAACCACGGAGACTCTTTTACTT
GCTCTCTGCCTGGGCTCTTTAATGCTTGGCTGTCGTTTAAAAAATGATGACCCAAATCTT
>FP021005 NGRN_1              :+U  EU:NC; range  -499 to   100.
TGAAGAGGCGCCAAGGCCAGCCATGTACTCATTTCTGCTCATCAAGCCTTAGCCTGGGTT
TATCGCTAGGTGATGGGTCTGAACCCTAGGTGCGGCCCGGGGCTGGAGGCCATCCAGGAG
ACAATGAGCCCCTTTCCCAGAGAAGCCGAGTGCCCAAGGCACTGGGCTGTCGCCGTCAGA
AGACTGCCGAGCGGAAGCCCTGCCCACCGAGGTGGCGGAGACAGGCAGGCCTGGGCAGCC
GCTGGGGCGGAGGGACGGCTCTTGGAAACGGAATCCGTACTTTAATTAAAGTTTATGCAG
TTTTCCAGGAGCGTCCTGTACCTCATTTCGGCCCTCACGTTTCAGGGAAGCCCTCTCCAC
AGTTACAGGCAGAAAGGGTGGGCCACTGAGCAGCGTGAGCCCAGATCTTACCCCCACCAA
GTGAAGCGGGAAATAACTTGCTACTACCCAGCCTCCGGCCCGCCCCTTCCACTTCCGGTC
TTACCCGGCTACTTCCGCTGCTGTTTCGTAGCCGACTGCTGAAGGCTGGTTTGCGTCGAC
ATGGCGGTTACCCTGAGTCTCTTGCTGGGCGGGCGCGTTTGCGCCGCCGTCACTCGCTGT
>FP020109 KLC1_1              :+U  EU:NC; range  -499 to   100.
CCTCCTAGCTGGGTTTTGGGGGGACCGAAACGAGCGCATGAAGCTCGCGGGCCTGGGAGT
GGGGTGGGGCGGGAGCCCAGTGGTGGCGGCTGCGGCCGGGCCTGCACCGTCCCCGGCCGC
ATTCTGGTAGGGCCCACAGTCCGGCTGGAAGGGAAGCTGCCGAAGCGCTCGGTCATCGCG
GCTGCGGAGTCGGAGAGGCCAGGGCCTGGCCGCCCACCCCGCGAGCCGCGCCCTGCCCCG
AGCGCCCCACCCCCGTCCGCGTTACAACCGGGAGGCCCGCTGGGTCCTGCACCGTCACCC
TCCTCCCTGTGACCGCCCACCTGATACCCAAACAACTTTCTCGCCCCTCCAGTCCCCAGC
TCGCCGAGCGCTTGCGGGGAGCCACCCAGCCTCAGTTTCCCCAGCCCCGGGCGGGGCGAG
GGGCGATGACGTCATGCCGGCGCGCGGCATTGTGGGGCGGGGCGAGGCGGGGCGCCGGGG
GGAGCAACACTGAGACGCCATTTTCGGCGGCGGGAGCGGCGCAGGCGGCCGAGCGGGACT
GGCTGGGTCGGCTGGGCTGCTGGTGCGAGGAGCCGCGGGGCTGTGCTCGGCGGCCAAGGG
>FP023125 TBC1D3L_1           :+U  EU:NC; range  -499 to   100.
CCAAGGGTCATGGAGAGAAATACCCAGTTAAAATATCAGAAATGAAAAAGCGATACCATT
AGAGACACTAAAAAGACCATTAGGTAATAGTACTAGCTTTTGTATTCTGAGATCCAACAG
CAGCAGTCACTTCCCTCCACCGCTATGTGTATCCCAGGACCACCCTGGGCGGGGAGGGCT
GAGGTTAGGGAGCAGCCATGGATGCTCTGATGCTGGCCCTGGGCCTCGGGGGTGACAGTG
ATGAGGAACTGGGTGCACACATGAGTGGGGCAGCCGGGCCTGGCCAGAGAAGCAGCACAC
ACGTGCACAGATGTGTTTACCCACATACACATGTGCACGCACGTGCACAAACACATTGCA
GGCAGGCATGTTGACGCCTCAGGCAGCGGAGGACCCTGACTCTGGGCGCTGCTGACCCGG
GCAAGGCCCCACTGTGATTCGTGCCATGACCTCAGAATGTCACTGGTGCTTAGCACCTAT
CTGCTCTCTGGTCTGCCTCAGTGGTCTACAGCAGTTACACACAGGCAGTGGTATCTGTGA
GCAGCTCTGTGGACTCAAAGGTTTTCTCCCTGAGAGGCACGACCCAGGCCAGCTGATTCA
>FP029538 EMD_2               :+U  EU:NC; range  -499 to   100.
AGACGGGCTTGAAGTTGTCCTTCTGGTCCCCCTGCCCCACTGGAAAGCAAGTTCCCAGGC
ACGGAATTCCATCAATAATTGACTCTCTCTCCACTAAGGGCCATTGAGCTGGGTTGTCTG
GGTTCATTCCTTAATCTTCAGAGCTCAGGGAAACTGAGTCAGAGTGACCAGTGGTCAATT
CCAGCAGAAAGAGTGTCAGGAGGTGGGTGCCGTGTCTTCCAGCCCTAGCTTTTCCCTATT
TAGAGGAAACAAGGAATGGGCGTGTAGAGGGTTCTTGTCCCTAGAACATAGTATCAACCG
CCAGATGTCGCCCGATCCCAAAGCCACCAGATCGGGCAGTCCTGGGAAGCCAAAATCCAG
CTCTTTCATATTTTCCCTTATTTGGAGTAGATTCTTGGATGTTAGGCACACCCCGCCCAC
CACACCACCCCTGGCCCTCAGACCCCAGGCCAGACCCTCCCACTGGGAGGTATAGCCCAA
GCCCAGGAGCTGTTCAGCTGGGATCCCTAAGGAGCTGTTTCCAGGCCTGCGTAGCCAGGG
GGCGCAGGAGGGAAGGAAGCCGCAGACTGGCAAGGTGAGAAGAGACCTGTGCTGGCAAGT
>FP023400 DCAKD_2             :+U  EU:NC; range  -499 to   100.
CGTCCGGCCGCCCTCCCGCCCAACCTCTCCCGCCCAACCTCTCCCGCGTCCGCCCGCCCG
CCCAACCTCTCCCGCGTCCGCCCGCCCGCCCAACCTCTCCCGCGTCCGCCCGCCCGCCCA
ACCTCTCCCGCGTCCGCCCGCCCGCCCAACCTCTCCCGCGTCCGCCCGCCCGCCCAACCT
CTCCCGCGTCCGCCCGCCCGCCCAACCTCTCCCGCGTCCGCCCGCCCGCCCAACCTCTCC
CGGCCCCGCCCGCCCGCCCGCCCAACCTCTCCCGGCCCCGCCCGCCCGCCCGCCCAACCT
CTCCCGGCCCCGCCCGCCCGCCCGCCCAACCTCTCCCGGCCCCGCCCGCCCGCCCGCCCA
ACCTCTCCCGGCCCCGCCCGCCCACCCAACCTCTCCCGGCCCCGCCCGTCCAACCTCTCC
CGGCCCCGCCTGCTGGCCGGACGTCCGGTCTGCAGGCGCGCGCTCCCGAGGTCCCGCCTC
GCCCGCTGAGCCGGCCTGTAAGCGCTGCGGAGATTGGGCTAGAGGCGGAGGCCTGGGCCA
CGGCGGAGGCGCTGGGTACGTAGCGCGCCACGCGGGCCGGTGAGAGCCAGCCGGGCGCCG
>FP023658 TRIM37_2            :+U  EU:NC; range  -499 to   100.
CACGATGCTGGGTGAAAACGCGGATGGCCTGGGCCCCACCCTGGAATCTCAGAGTCCGAA
TACTTAACTACGGGTGTGGCTCTGAAGTCTGCGCTTTCCACCAGTACGCCAGGTGGCTCC
GTCTTTGGCGCGCAAGTTTGAGAGCCGTGGGGCCCCGCCCTCCGCCAAGGTGGGCGTGGG
TGGCGTAGCAGAGCCCCAAGCTCAGGCCGCCTGCGCAGGCTAGGGCCGGAGGCACGCAAC
CCTGAGGCAGCGAGTCGCCAAGTCTCGTATGCGCCCCGCAACGCGGGAACTAGGCGATCG
CTCCACGCTCCTCCCCTCCTTTCCCCTCCCACAGCGTCCTGCGCGCATGCGCTTCGCAGC
TTCTCTCGCCGCCGCGCCCCCAGCTGCTCTGGTTACGGTTGGTGTTTGCGAATTCTCTGC
GGCACCTTCTTCGCTGAACTCCACCGTCAGTTCCATAGGCGCGCGCCCGCGTCACGTGGG
CCGAGGTTCCGGCGCGGCTGCTGGCCGGCGGCTGAGCCGGGAGAAAGGAGCTGCGGCCAC
CGTTCGCCCTACTTCTGCGCCTCGGGGCGGGCGCGCCGGTAAAAATGGCGAAATGGGGGT
>FP011920 SLC4A2_2            :+U  EU:NC; range  -499 to   100.
GGGGTGTGAGCGTGTGTGAGTGTGGAGACTGGGAGGATGCTGCCATCCCTACCCTGACTT
TGCATGATGGTCGTAGGGGGGGATGGGTAGTGGGGGTATCAGACGTCTTCCAGTCCTGGG
GAGGGAGTTGAGGCTGTTACCTGAAGACCTAGGTAGCTTAGCCTCAGCGGTTGAGGAACT
TTGAGAACCCTGGGTCTCTCACCCAGCAACCCGTCTCAGACCCGGCTGGCCTTAGAGGCG
CAGGTCAAGTCTGCACGCGGGCCAGGGTTCTGGGCGGAGCTCGCCTGCCACGACTGGCCA
CGCCCCCTGCCCACGTGCCACCCAGGCCCGCCCCTCCCTGCCCCCACGTGGCCACCGCTC
CACATGGCCCCCTTTGGATTTTCCTAAGGAGTCTTAATGATTAACCCCGTGCCACAATCA
GCTCCGCTATTGGTCACACTGGCCCAGAGGGGCACGTGACTGGGAAGGGGCACAGGCTGG
TCCCCTCCCCCTCCTTCTCAGGTTCACCCCTGCCGGCCATGGACTTCCTCCTGCGGCCTC
AGGTGCGAGGGGTCTGCGACCCTCTCTCCCCATGGCGGCAAGCTCCCTGCGCCTCTCCCC
>FP027890 GNAZ_1              :+U  EU:NC; range  -499 to   100.
GAAGGATTGGTGAGACAATCCAGGAAAGCAGGTGCCACTAGCCCCACTTTGCAAACAGAA
AGGCTGAGAGAGGTCAGTCGGTTGCCCAAGGACGTAGAGCTCACAAGAGGCCGAACTGGG
TTTGAACCCGAGTGGAGAGAAGGCGAGCCGGGACTGGCTGCAGTAAAGAGGGCCAGGACC
ATGGCTGGGCTCAGGCTTGGTTTCCCGGGCTGCCAGAGGTGGCCCCTGGGGCTCGGCTAC
CAGGCCTCAGCGCAGCGGAGTCGGTGGAACGCCGGCGCGGGGAGCTCTTGCGGGACTGCG
GCGCGCGCGGAGCTGCGACCCCGCCCCTGTCCGTCCCCATTGGGCTACTGGCCCGTCCGT
CAGCTGCCTGTGCCCAATGGACAGAGGGCCGGCGCTCGTGGCGGGGCGGAGGTGCCCGGC
GCGTGGTGCCCGGCGGGCGCGCGGCACCCCCCCGCCCGCGGTTGGCCTGGCAACGGGCTG
CGCTCGCGGCTCCGCCCCCTGCCGGCGGCGGCGCGGCGCGGGGCGGGCGGACCCGCGGAC
TGGCGGCGGGCGGCGGGCGGCGGGCGGCGCGGGAGGGCGGGCGGAGGGAACCAGGCCGGC
>FP004592 FEV_3               :+U  EU:NC; range  -499 to   100.
AGAGGGAGGGAGGGGGAGGAGAGTGAGCGGCGAGTGGAGCGGGAGCCGACTGGAAGAAGG
GCTCTAGGGAGGGGGCTGTGGCTGCTGGGGTCCGAGGTGGGGCCGGGTACACCAGCCCCA
TCACTGTTTGCAGAGAGTCAGGGAGGCGGAAAAGACACGCGCTCTAGGCTCCCATCAGGG
CACATGGCCCGGGCCCATCCCCCGCGCGTCTCCCCGGCTGCGGGGCGCGGGGGGCTGCCG
GGTGCGCTTGGCTGTGGCGCGGCGCGTTGGAGACTTTATTGCGATGGGACGATAAGAGGG
GCGGGGGCGGGGTCCTGGGGGCCGAGGCGGCAGCGCTTTAATTAAAACGGAAATTGCGGC
CCCGGGCCGCGCGGGGGCCGGAGGGTTCCAAGCGGCCCCTTAGCTGGAAGCGTTTCTCCA
GGACCCCCCCGCAACCCCCGCCACGCCCGGGCTGCCCCCTCCCGCCAGGCCCTGCCGGAC
CCGGCGCCGTCTTCTCCTCCTTGTCACCCGCGGTCGCTTCGGGCGGGGATCGGTGCCACC
GAGCGCAAAGCCTGCCTCGCCCCCCTTCCCCGTCCCCCCCATCTCCCACCGCCCAGTCCC
>FP012137 LGI3_1              :+U  EU:NC; range  -499 to   100.
CCACTCCAGCTCCAGAGGCTGCGTTTCCCTTTTCAGCTCATGCTGACACAAAGGTACATT
CTGTTCAGCGGCGCGTGGAAAAACATGTGAATCCGGTTAGAAGCGCACTTCAGACTCCTC
CAGGACGCCCTTGTGCTTCTAATCTTGCATGCTAACTTAGATATGCGTCTGTCACTCACG
ACATGCCCATGATGCTGCCTAGGGGATGTGTCCCCCCATGCAAAGAAACCCAGGTAGACA
GAAGCACAGGGATCCCTAACGCCGAAGCGCCTCCACAAGGCAGTGAGTGCATGTGCCCGT
GCAGAGACAGGTGAGCACCGGCGCGCACAGTCGTGCCCAGCAGAGGCACAAGCACAAGCT
CACACGCATGCACTCACGCGCAGCCCCACACGCGGATGGCCCCAGAGACCGCCCGGTAGA
GCACACAGCGGCCACGCCTCCCCTTCCGTGACTCCCAGGCCCCGCGCCGCCCCGCGCGCG
CCCCCGCCGCCCGCGCCGCAGTCCGCAGCCACCCGGCGCGGTCAGCCCCGGCTGCGGCTC
CAGCTCCGCGCTCCGCTCTTCTCTCCCGAGCCGGATCGCGGGAGCGAGCAGGGGAGGGGA
>FP004883 GRM7_2              :+U  EU:NC; range  -499 to   100.
GCTGGTGAGGAACTGCGTTCCTTTGGAGGAGGAGAGGCACTCTGCTTTTTAGAGTTTCCA
GTTTTTCTGTTCTGTTTTTTCCCCATCTTTGTGGTTTTATCTACTTTTGGTCTTTGATGA
TGGTGATGTACAGATGGGTTTTTGGTGTGGATGTCCTTTCTGTTTGTTAGTTTTCCTTCT
AACAGACAGGACCCTCAGCTGCAGGTCTGTTGGAGTACCCTGCCGTGTGAGGTGTCAGTG
TGCCCCTGTTGGCAGGTGCCTCCCAGTTAGGCTGCTCGGGGGTCAGGGGTCAGGGACCCA
CTTGAGGAGGCAGTCTGCCCGTTCTCAGATCTCCAGCTGCGTGCTGGGAGAACCACTGCT
CTCTTCAAAGCTGTCAGACAGGGACATTTAAGTCTGCAGAGGTTACTGCTGTCTTTTTGT
TTGTCTGTGCCCTGCTCCCAGAGGTGGAGCCTACAGAGGCAGGCAGGCCTCCTTGAACTG
TGGTGGGCTCCACCCAGTTGGAGCTTCCAGGCTGCTTTGTTTACCTAATCAAGCCTGGGC
AATGGCGGGCGCCCCTCCCCCAGCCTCGCTGCCGCCTTGCAGTTTGATCTCAGACTGCTG
>FP017464 SOX5_3              :+U  EU:NC; range  -499 to   100.
AGGCTCAGGCGCCGGGAAGAAGTTGACAAAGGGACTTGACTAAACATGAATGCGTATTTA
TAGATGCGAGCTCCATCGAGATCTAGAGATATCCCGCTCTCCCTGGCTCCTTCCACTCCT
GCCATTTCATTTTTATCGCTCCTTTAAGTGGAGGGCAGATAAAAAAAAAATTCCTGCACG
GTGTGGGTAATCGCCGCGTTATTTACAATCTAGTTACTCTGCAGCAGACGGGGAAGAAAA
CTCTGGGGCTCCTTCCCTTCGGATGGATAGAGAGGGCGGCCGGGCGGCGAGCTGCAAGAA
GGAGGTCAGGGTGGGCTTGCGGGAGCTCGGGGGCGACCTGGAGGGAGCGGGAGCCCCCGG
CACCGCCCCCGCGCCCCCCCCCCGCCCCCGCCGCACCCCCCGGGGCGGGCGCCGGGCCGC
GGTGACCGCCGGCTGGTGCGCTGCCCTCGCCTCCCCCATTGTTCCTACTGTCTTTTTGCC
TTTTGTTATTTGCACTCGCATTGTGTTGTTTGTCTCTGAAGCCGCCTCATGACCAGCAAA
GGGATTTCACCTCGTCCTTGAGAGCAACACGGGGAGCGCGAGCGAGCGGGCGAGCGAGAG
>FP017555 KIF21A_1            :+U  EU:NC; range  -499 to   100.
GGACCTGGCAGCAGCGCGTGCACTAGCTGCTTCCTTCTCCCAGAAGAGCCTGGAAGGGCG
CACAGGCTGGTCGCCCTCGGGCGAGGGCAGCCGGCGGCAGGCATCCCTCCCCCTCGCCTC
CCTGCCCAGCAGCGCCAGGCAGTGTCCCGACGAGGGCAGGGCGGGGCGCAGGCTGGGGGA
GGGCGAGGTGGGGCTGAGCCGCGCGGCGGCGGCTGACGCAGTGCGGGGCGAGGAGCCCGG
AGCGCCCTGGCGGGCGTGGAGTCCCCAGCCTGGCCGCTGGGAGGCCGCGTCCCCACCGGA
GGGGGCAGGGCGCACTCACCCGGCCGCCCTGAGGCCGCTGGCGGCCTGTTGGCTTCTCCA
CAGGCGCGCTCGCCGTTCAAGCGCGCTTTGTCCCCGCCCCAGATCCTGGGGGGTGAGCGG
TGGAGAAGGGGCGGGCGCCCGCGAGCCGTGAATCACCTCCTCCTCTTGCTGCCTCAGCGC
CGCCGCCACCTTTCCATTCAGTCGCCCAACATGGCTGGAGCGCGGCGGAGGTGAGCCGGC
CGCCCGCCCGCAGACGCCCCAGCCTACTGCGCCCGAGTCCCGCGGCCCCAGTGGCGCCTC
>FP010535 WTAP_3              :+U  EU:NC; range  -499 to   100.
GAAAATAAAATCCTTCAAGACCCTTATATTTTTATTGTAGTTAGCTTTTTGTCTTATAAA
AGTTTGGTTTTCTGGAAATGAATAATGACTTTTAAATTTTTGCTTTATTGTGAAACAAGG
GCTATGGACATCATAATGTAAAAACAACAACAATAAAGCAAAGTGTCACAGAAAAACCTA
GTTTTGCTGGCACCTCTCCATTTTATTTCACTTGCTGATCATGTAAATGCCCTTCCTCTC
TAAGTTAGAATGTGTTTGGCTATGGGTAACAGGAATCCTGATGAACAGTGGTTTTAAATA
TAAGGACATATCTGTTTTACCTAATAAAAAGTACAAGAACTGGCAGTCCCTTGGTGAGTC
TGGAAGATTAACAAGGTCATCCCGGACCCAGGGACTTTCCATTCTTGACTCTGAATTCCC
AGCAGCCTGCTTTCATTTTCCAACTTGTTGCCTCATCGTCACAAGATGTTTCCTATAGGT
GCAAGCAGCACAGCCTCTCACAGCCTAGTAAGAGACAACAAGGAAGGGAGGGGGAAAACA
TTTCACCTCATGTGCCTCTCCCCGGAAGGAAAATTTTTCTCAGAAGCCCCGAGAGATTTC
>FP013877 SWI5_1              :+U  EU:NC; range  -499 to   100.
GCCCGGTGTGCCTCAGGAGTGGCAGAGACTCTGGCCATGGTCCTGCCATCGGAGTGGGGC
TGGGGCTGGGTCGGGGGGCCGCGACCCGGTGCACTTTACCTTTTTCTTCGCTGCGGCCAA
TTTGCTCTGTCGGGTTTCTTCCGACATCGCGGGGCGGGGAGGGAGGCGGGGTTGGGGCCA
CATCAGCGCGATCCCGGCAACCACTGCGGAAGTCAGTCAGCCACCGCGCAGCTGTGCGAC
GGAGCCAGAGGAGGCGTAACCAGGGCGATACTGGAGCGCAGAATGGGGGCGTGGCCTCAA
AGATCAAAGCCCATTGGTCAATGAGAAATATGAAGCGGAAGGGGGCGTGGCTATGCAGCG
GCGTGGCCAGAGGGACCTGTGGCGTCACAACAAAAGCTGCGCACGCAACCGCTGTCCCCG
CCCACCTCGGGAGAGGGGCGGGGCCGGCTTTCCTTGGGTGCGCGCGCAGCTTTCTGTGCG
CCAGTTCACACTCCGGGTCAGAGTTCCTGGCCCGGTGCACCTGAGAGGTCGCTCTCCGAC
TCCCGCGCTGGACCCTCTTGCGCCATTGAACCCCCTGATCCGGGGGCCTCGGACCCCAGG
>FP028786 SSX3_1              :+U  EU:NC; range  -499 to   100.
ATATAGAAGCCACTGAAGAATGAACTCCACGACTAATTATAGCAAACCTCCGCAAATGTG
CTAGTTTGGAAAACATTGTGGCTTTCAAGTAGAAAAATCACAGATTGACTATTTTTTTCT
TCCCACAGTTCAGACTAGAATCCAGATTTTTAACCCAAGATCCAGGAACAGTCTTCAGAG
AGATCAAAATCTGACGGCGCCTGAGGACCACCCACTTTTTCGCAGTGGCGACAAGGTGTG
GCTGGAGGAGGAGACATTATTCTGCAATGTCGCTGCCCAAGGATGATGGACCAATCAGGG
CAGTTAGTGAACTCCATCTGGCCAATTAGAAGTCAGAACAGTAGGCGGAACAAGCGAAGC
GGATGTGGCTTCTATCAGTCCCGGCTCCAGGGACACAACCTTCTCAAAGTGGGGGTGGAG
ACTCTAATTTTCCCGCCTAAAGCATCCCCTGGGATTCGCTACTTTAAGTTCAGAGTACGC
ATGCTCTGATTTTCTCTCTCTTTCGATTCTTCCATACTCAAGAGTACGCACGGTCTGATT
TTCTCTTTGGATTCTTCCAAAATCAGAGTAAGAATACACTGATTTTCTTTTTCCATTCTT
>FP017994 LRP1_3              :+U  EU:NC; range  -499 to   100.
CTCCCCCCACCCACCAACCTTTTTTCTTTCCCCGCCCCTTCCCTCCCTCCCTCCTCAACC
CGTCCCCTCCCTCTCCCCCATCAGCCCCCCCCTCGGCACTTCAGTCCGGGGAACAGCGGT
GCGAGCTCCAGGCCCATGCACTGAGGAGGCGGAAACAAGGGGAGCCCCCAGAGCTCCATC
AAGCCCCCTCCAAAGGCTCCCCTACCCGGTCCACGCCCCCCACCCCCCCTCCCCGCCTCC
TCCCAATTGTGCATTTTTGCAGCCGGAGGCGGCTCCGAGATGGGGCTGTGAGCTTCGCCC
GGGGAGGGGGAAAGAGCAGCGAGGAGTGAAGCGGGGGGGTGGGGTGAAGGGTTTGGATTT
CGGGGCAGGGGGCGCACCCCCGTCAGCAGGCCCTCCCCAAGGGGCTCGGAACTCTACCTC
TTCACCCACGCCCCTGGTGCGCTTTGCCGAAGGAAAGAATAAGAACAGAGAAGGAGGAGG
GGGAAAGGAGGAAAAGGGGGACCCCCCAACTGGGGGGGGTGAAGGAGAGAAGTAGCAGGA
CCAGAGGGGAAGGGGCTGCTGCTTGCATCAGCCCACACCATGCTGACCCCGCCGTTGCTC
>FP000762 C1orf50_1           :+U  EU:NC; range  -499 to   100.
GCGGAGGGCTGCCCGGGAGCGCAGCGCCCGTTCCATGCTCAGGACCACCCCGGGCCAGTC
CCCGCGCGCGTAGGCTGCGGTCCCCTCGGCGAAGAGCAGATCAGGCGTCACCATGCCCCA
TCCTGCCTCGGACTCGACCTCGGCTTGGGAGGCAGCGGCCACGACAGCCAGCAGTGTGGT
CAGCAGCTTCAACGCGCGTACCGCCATCGCTCCCTCAGACCTAACGGAACCGCCAGCCAC
CCGCCACCAAGGCCGGAGTCCTACCCCCGGCGAAGGCCCGCCCCCGGGCGAAGCCCCACC
TTCCAAGCCGGGCGGCGCATGCCCACGAGGCTTGCACCGCCTCTTTTCCTTTCAGTCAGC
CCGGATCCCCCCACCGGCCCTCAGCGAATCCCGGCGCGTCAGCCGGAGCCCCGCCTCCGA
GCTCAGGCCTTGCTCAGTCGAACTGACGCCCAGTAGACAAGAAAGACGGAAGCTCCGCCC
ACGCGCCTTTATGCGCAGGCTCTTCCTACTCGCACAGCCCAGGGAGTGGGGAGGATAAGG
CGCTGTCATGGAGGACGCCGCCGCGCCGGGGCGGACCGAGGGGGTCCTTGAAAGGCAAGG
>FP004408 BZW1_2              :+U  EU:NC; range  -499 to   100.
AGCTCCCTGATGATATAGCCTCTAACTGAGGGGTTCTCAAGGTGCGGACCAGCAGCAGCA
TCACAGATAACTTGTTGGAAATGCACATTCATGGGTTCCACACCAGGCCTACAGAATGAG
AAACTACGGGTGGGGCCCAGCAGTCTGTTATAACAAGTCCTCCAAGGGATTCTGATGCTC
TCCAAGTCCCCATAGCCACCACACTCGGGAGACAACCGCTGCAGCGCGCAGGGACCGCGG
TTGGAGGACAGAATTTCCCCTTCTCAATCTTCGGCCTGTGTCCTCTTCGCTCTTAAGGGA
GGTAGTGAACAATGAGACAGCCCCTCAGAGAAAAGTCGCCAGGCAGGGGACTCAGCTGGA
GCGAACTCCGCCCATCCCGGCCAGGGCGGAGGCGAGGTGCGGATTCCTTCCCCAAACCAC
GCCCCCATGCCCGCCCCCAGCCTCCGCCCCCGCACGACCCGAGGGCCCCCCGCCCTCGGG
CTTCGACTTCCGGTGCTGGAGGAGGGGGCCGGCGGCGAGGGACTCCAGGAGGACGCGTCC
AACTTCGAGACCGGCGGGGGCCGGCTCCGCTCTTCCAACCCCTCCATGTGTGAAGAGGGC
>FP007226 DNAJB14_1           :+U  EU:NC; range  -499 to   100.
AGGCGGAACCTCCAAGTCCTGGCAATTTTACTGAAAACGAGTGTCCCCTTCCCGGACCCT
GTCCTCCTGGCCTGAGCTGCGAGGGCCTCGCCTGGAGGTCACAGGGCACGGCGCTACCAA
TGCCGGCAATCGGGTCCCGGGCGGAACCCCTCCCCGCGATGGGCAGCCCGGCTGCTATCG
TCCGCCTCCCGGGCAGGTCCGCTTCGAGCCTGCTGGCGCCGTGCGCGGACCACCGAGTCA
GCTCGGACGCCCCGGCCCAGGAGGTTGGTCCTGGGCCGGGACGGATGCGGATCGCGCCCT
AGGGGCCCGCGGGGGGCGGGGAGGCCGCCGTGAGGAGGCGGAGCTGCGAGGCCCGCCCGT
CCGCCCGGGCCGTCGCAGCCGCTGCCGCGGTCCCCTGCGCTCCTCCCCGCTGCCGCCGCA
CGCCCCCAGCCGGTCCCGCCTCGCCTCCTCCGCGGCGGCGGCTTCCGCCCTTCTTAGCTG
CGCTGCCGGAGGAAACGGAAGAAGGAGCAAGCTATGGAGGGGAACAGGGATGAGGCTGAG
AAATGTGTCGAGATCGCCCGGGAGGCCCTGAACGCCGGCAACCGCGAGAAGGCCCAGCGC
>FP005495 NT5DC2_1            :+U  EU:NC; range  -499 to   100.
CCGAGCCCAGAGACCGGGGACCAGGACCCCGGGAAAGGAGAGCACCAGGACTAGGGGGAG
GAGCGGAGGATCTGGGGTCAGAAGCATCCAGAGGCGCAGGGTAGGGCGGGCGGACCCGGG
AGCGGAGAGGGCGGCAGAGGACCCGGGGGCCCGGGGGGTACCCGTCGCGCTCCGGCTGTC
TCCTCTCGGCGCCTCGGCCGTCCGGAGCCTCTCAGGGACGGCCGCTCTTAGGCCCGCTGA
CTTCCAGGGCTGGGGCCAGGGAAAGGCGCCGCCATCGCCGGCGTGACGGCCGAAGGGGGG
CGCAGAGTCCTCCCGGACCGCGCCGGAGACTGGCTGGGGGAGGGGGCTGGGGAGCCCTCC
CCGCCCCGCCCCGCCCCGCCGGGTCCGGGGCCTCCCGCCCCCCGGGCCGAGGGGCGCGCC
CATTGGCAGGCCGGGCTCCGCGCGCCGCACCCATTGGCCGGCCGCCGTGAGGAGCACGAG
GCCACCGTGGCGGGCGCGCAGTCGGAGGGCGGCGGGCGGCGGGCGGCGGGCTGGCCGAGG
GCAGCGCGGGCGGCGGGCGGCGCGCGGTGGGCATGGCGGGTGCGGGGCTGCGGGCGGCCG
>FP021292 FLYWCH2_3           :+U  EU:NC; range  -499 to   100.
CTGGTGACCAGCCCCATTGAAGCAGCCCAGGGGCTGCCAGCCATCAGTCAGTGCCTAAGC
ATACAAAAAGACATCATTTTGGAGATTCCAGGAATTTTAGGAATTATGTACTGGGAGAGA
GGGTCAAACACCAAATATATATTTCACAATATGAAAGAGCCCAATTTACGTATTTCACGA
TTCCCTTCTTGTTACAGCTTAACGAGATTTTTTTATTTTCCTGACTTTTCGCTTTGGAGA
ATTAGTCAATAGTTTAGGTCTGTCTTGTTCGTTTAATATGGGGTTTGAATTTGAGATGGG
GCTGACGTCACTTTGGGGCCCTTTTCTTTTCTTCTTTTTTTTTTTTTTTTTTTTTGAAAC
GGATTCTCGCTCTGTCGCCCAGGCTGGAGTGCAGTGGCACGATCTCGGCTCACTGCAAGC
TCCGCCTCCCAGGTTCACGCCATTCTCCTGCCTCAGCCTCCCGAGTAGCTGGGATTACGG
GCGCCCGCCACCACGCCGGGCTAATTTTTTGTATTTTTTAGTGGAGACGGGGTTTCAACA
TGTTAGCCAGGATGGTCTCGATCTCCTGACCTTGTGATCCGCCCGCCTCGGCCTCCCAAA
>FP028505 IL9R_1              :+U  EU:NC; range  -499 to   100.
CTGTTAGGAACAGAGAGGGGACAGCAAGGGCGGGCGCGGAGAGGCCCACACCTCTCCAAG
AAGGGCAGCGGTTTCTCTTGGCTCCAGGTAGGGGCCGCCCTGGGGCGTGCATTTAAGGGG
CTGTAGAGAGGGAGGGACCCGCACTTTCCCGAGAATGTTGGGGGTTTCACTTTGCTCTAG
TTGGCGGCATCCTGGCGACGGGCTTGTGGGCGGGGGGCACTCACAGTTTCCTGAGAAGGG
AAGGAGGGCGTCCCGTGGTCCCCTCGGCGCGGCCCGAGCCACCTCCGCCCGCCCCCTCCT
CTGTCCCCTCCCCGGGCCCGGCGTTCCCTCCCCTTCCGTGCGCCAGTGGAGGCCGGGGTG
GGGCGGGGCGGGGCAGGCGCAGCCTGGGCTGAGTTTGCAGGGCTGCTCCCCTCACCCAAC
CCCTTCGAGTCCTCCGCGGGCTCCGCCCCACCCGGCCCGTGGGGGAGGTTCCGTCCCGCC
GCCTTCGCCCGCGCGCTGCACTCGCGGACGATCTCTGCTCGCCTTGGGCGCGCCGTGGCG
CGCGGGGCCGTGCTGGCGCTGCGGCTCCTCGGCCTGCTCCGCCGTCTGGTGGCCGCCCCG
>FP022072 CDH3_2              :+U  EU:NC; range  -499 to   100.
AGCGGTCCGGGTGTGGCGGCTCATGCCTGTAACCTGAGCACTCTGGGAGGCGGAGGATCG
CTTGAGTCCAGAAGTTCAAGACCAGCTTGGGCAACATAGGGTGACCCTCCACCCTCCCCC
CGCCCCACCACATCGCTACAAAAAATTTTTAAAAATTAGCCGGGTGTGGTGGCGCAAGCC
TGTAGTCTCAGCGGGAGCTGAGGGAGGAGAATCGCTTCAGCCCGGGAGGTCGAGGCTGTA
GTGAGCCGAGATCGCGCTACTGCACTCCTGGGCGACAGAGCGAGACCCTGTCTCCAAAAA
AAAAAAAAAAAGAAAAAAGAGGAAGTTGTATCCAATTCAGAAACGCGGTCCTTCGGGACC
TGCTAGTTTTATACCCCGGAGGATCCTCCCCGGCGGGCTGGCACGGGAGGTGGAGAAAGA
GGCTTGGGCGGCCCCGCTGTAGCCGCGTGTGGGAGGACGCACGGGCCTGCTTCAAAGCTT
TGGGATAACAGCGCCTCCGGGGGATAATGAATGCGGAGCCTCCGTTTTCAGTCGACTTCA
GATGTGTCTCCACTTTTTTCCGCTGTAGCCGCAAGGCAAGGAAACATTTCTCTTCCCGTA
>FP011549 NAMPT_2             :+U  EU:NC; range  -499 to   100.
ACAGGGTCAGGAGGATCAGGAGGGACAAGAGGGATGGAGGCGAAAGGCTGGATCCTTAAT
CCAGGCCGGAGACAAAGGTGAGTAACTGCGCGTGGTGGACGGGAAGATGGGCAGTAGGAG
GCTCCTCGCCCCCTAGCCGGGTGGCGTGACTTCAGGAGGACCCAGAAAACCGGCCAGGAC
TGGGTAGGACGGAAGGTCCCAGGCGGGGCGGGCGAACCGGCTCCTCGTGGCACTGGCAAA
GCTGGGAACGCCCCCTCCAGGCCCCGCCCTCCCGCGCCCGTGCCGGGAACTCGAACTTAG
GTAAGCGCCCGGGTCACGCGCCGGGGCTGCCCCGCTGCCTCCAGCTTCCCAGAGCTGGCG
TCTGGGAGGAAGAGCGCGTGCATCACGTCCTCCTCCCCGCCCCGCCTCCGCGCACTGCGC
AGCGCGCTGCCGCGCCCCGCCCTTTCTCGGCCCCCGGAGGGTGACGGGGTGAAGGCGGGG
GAACCGAGGTGGGGAGTCCGCCAGAGCTCCCAGACTGCGAGCACGCGAGCCGCCGCAGCC
GTCACCCGCGCCGCGTCACGGCTCCCGGGCCCGCCCTCCTCTGACCCCTCCCCTCTCTCC
>FP018321 NR1H4_1             :+U  EU:NC; range  -499 to   100.
TGTGGGACCAATGTCATCCAGAAAGGAAGCTATGATAGGCCCAAAGTAGGAGAAGAACAA
TGTGGGTTGGAAATAAGAGACATTCCAAAGATGCAATCAACCCAAATCTGTTATTATTTG
ATATGGGTGGCTGGGCAGAGGGAAGGGTCAAAAAGGCTCCCAGCTTCTAGTTCAGTCCCG
GGGAAGTGATAGAGCTATTCAAAGAAGTTGTAGTGAGAGAGAGGGAAGATGACAGTTTGG
TTTTAGTTGATGTGTACAGAAATACGGGTGCCCAGGAGCCCACAAAACGGCCAGAGGAGA
AATGCTTTCAAAGGCAAGCTGCAGGGCTCCTTGGTTTTGTCACATTCCTCATTCTGGGGC
TTTGCGGTTTTGTCTTGGGAATCTCGAGGCTCTCCCAAGGTTCCTTTCTATGTTTATATC
ATTTAGCAGGGAAGGATTGTTAATGACTAATCTGTGTCCATGAGGCACAGAGCCAAGGAA
GAGATGCTGCTGCTAGCCCAGAAGGCCGCCTGTGATCATGCACAGTACACTGGAACTCTC
TCCTCCTCCTCACCTCATTGTCTCCCCGACTTATCCTAATGCGAAATTGGATTCTGAGCA
>FP023276 RAB5C_1             :+U  EU:NC; range  -499 to   100.
GGCGGATCACCTGAGGTCAGGAGTTCGAGACCAGCCTGGCCAACATGGCGAAACCCCCGT
CTCTACTAAAAAATACAAAAATTAGTCGGGCGTGGTGGTGCGTGCCTATAATCCAGCTCC
TCGGGAGGCTGAGGCAGGAGAATCGCTTGAACCCGGGAGGCAGAGGTTGCAGTGAGATCG
CACCACTGCACTCCAGCCTGGGCGACAGAGTAAGACTCCGTCTCAAAAAAAAAAAAAAAG
TTCCGGCCGGGCTCCGCCTCGCAGTCAGCCGGCTCCACCCTAAGCCCAAGTCCCAGGCAG
CCACTGACTCCTCCCAGCGCTGCGAACTACAAGTCCCGCGATCCCTCGCGCGCTCCCTAC
CGCCACTCCCGCGTTCCTACCGGCGCCGCTGGGTAGGTCGGCCAAGAGTGCCTCCCATTG
GTCTCCGCACTGTCAATCACCTGGGAGTATTGAGGGGCGGGGCGGAGGTGGAGATCCGGA
TCCGGAGCGGCTGAAAGGCGGAAGTGGAGGCCGGAGCCTGGGACACCGCCGGCGGGGAGA
GAAGCGGATCCCGTCCGAGCCCCGGCCCCAAGTAACGCCGCCGCCCCGGAGCCGCCGTGA
>FP016326 BBS1_1              :+U  EU:NC; range  -499 to   100.
AGCGCAAGCGACAGAGCGAGACTACGTCTCAAAAAAAAAAAAAAAAAAAAAAAGTTCTGG
GAACCTACAAACTCAACTTCAGTCAGAATCCTCTGCATTTGTCCCATAACCCTCGTGTTT
TGTTTCTCTGGGCCTGGACCTCTACAGTAACGCAGCAAGGCAGGACATGGTCCTTTTCAA
CCGGGTAACCATGAAGATGGAGACAGGAGGAGTTCTTTTTGCTGCTCATAAATGCTAGAA
GGGGCTTCTTTCCAACCCTGGAAGCCAGAGGGCTCTGTGGCTGACCCAGAGATTGTAGGA
CCCAGACGCCTGGAAAGGTGGCTCTGACTGGGAAGGAGCAAAGATAAATATCTTTGAGGA
ATCTGAGACAGATTCCTCAACCCAGGAAGGTGGCCAGCGCGTCCTCCTGAGCCTGGGTGG
GAAAGCTTGGCGCCCGGAACCTTTGTACTCGCCCTTCCCTGTGCTCGGGCACTATTGGGC
GTTACGCGAGGGCGGGGCCGGTTGCCAGGACGACGCCTGCGAAGATGGCCGCTGCGTCCT
CATCGGATTCCGACGCCTGCGGAGCTGAGAGGTGAAGGCAGGGCTCCTCAAGGCCTCTTT
>FP005337 ARIH2_2             :+U  EU:NC; range  -499 to   100.
CAAAGTGCAGGGATTACAGGCATGAGCCACAGCGACCAGCCAGCACAGGTGTCTTTATTT
GTTTTATTTTTTATTTTATTTTATTTTATTTTGAGACAGAGTCTCGCTCTGTCGCCCAGG
CTGGAGTGCAGTGGCGCCATCTCGACTCACTGCAAGCTCCGCCTCCCGGGTTCACGCCAT
TCTCCTGCCTCAGCCTCCCGAGTAGCTGGGACTACAGGCGCCCGCCACCACGTCCGGCTA
ATTTTTTTGTACTTTTAGTACAGACGGGGTTTCACCGTGTTAGCCAGGATGGTCTCGATC
TCCTGACCTCGTGATCCACTCGCCTCGGCCTCCCAAAGTGCTGGGATTACAGGCTTGAGC
CACCGCGCCCGGCCTGCACAGGTGTCTTGAATATGTATATACGCGACTCCAGTATGGTTG
GAAATGATTTGATTTGTTGTCTATGGAATTGCACAACCTGGAGCCTTCCTAACATCAGCG
GCTTCATACTGGCATTTCCATTGTGGTGCAGCAACAATCTGAGTGAGCCTCCGTCTCTAG
CCACATCATTTGACAACCGGTCCCAGAAGGTAACTGGAAGTCATGATGACAACTCCTATA
>FP017049 FLI1_2              :+U  EU:NC; range  -499 to   100.
CCGGGCCACCAGCAGGGAAGAGCAGCGCAGCTGGATGCTGGCAGAGAAAGGGTGGTGAGG
AAGTCAAGCAGGTCTGTGCACTGAGGGGCGAGTGTTGGCAGCTCTGTAAGCTTCTGCTCC
TCAGCCTGCAAGAAAGGGGAGTCCTACCTCTGTCCTGGTCGCGTTCTCTCCTCAACACGC
ACCAAGAACTAGAACATCCTGGTTTCCAGAACAAGCTGCGGGCATCCCCAGTTCGAAACT
GCCCAGGCCCTGGGGGAGGCGGCAGTCTGATTTCGGGCAGGGGAGAGTAAAAGGACTGTA
GGGAGGAGACCCAATGGTGTGAGGTGGCTCTCAGTTCTCACCGTCCCCTGGCCTGAAGCC
CGGGGACGGGACTGAGGCGTAGGGAGAGTGCTCAACACCCAACCACTCGGACCCTCCCTC
GCCGGACTAGGCGGATCTGAGCTTCCCAAACCCCTACAGTCTCTCCATCTGCATCCCCAC
TTCATCACCATCCCACCGTCTCTCCCTCGCTCCACTCGCGGGTAACCGAGGCTTCTCCCT
CCCAGGCTGGTTCTTGGGCGTTCCCGACCCTTAGCTACCCACGATGTTTCAGACAGTCCC
>FP024289 KCTD1_2             :+U  EU:NC; range  -499 to   100.
CGGCGGCTCTGGGAAGCTGCCCCTGGGCCGGGAGAGCGGGAGGCGGCGACGCAAGGACGC
GCCCGGAGCCTGGGCGCGCCGGGGGCGGGCGTTTGGCTGGAAGTGGGGCAGTGTCTCCTA
TGGGAAAGCGAGACCCGGCGAGCTCTTTGGCTGCTTTTCCAGTTTCCGAGGTGCCCGCCC
CCGCGCGCCTGAGGCAGCGCAGCCCGGAGGGCGAACGAATGGCGGTTGGCAAACTTTGAG
TGAGAGTGCGCTCCGGATCCGAATTGCCGAATTGTGGCTGCGGCAGGGTCGGCCGAGACA
CAAGTTCGCTTTTTCCGCCTGCCCGATGGGCCTTAGGGAGACTTCAGCTCCAGCTTGGTG
GAGCGCCTCGCCCGAGGGAGTTGTGTCACTTTGCTCAGGGGCAGGGAGGGCGGCGCCCTG
GGCGGGTGGGGAAGGGTCCCTGTGGCCCCTGGGGTCCCAAGCGCCTCTTCCCTCGTCTCC
CCTCCCACCGGCCCCTCCCAGTCTTCTCTGCCTCGCTCCTTCCCGGGGCTGGCTGGACCG
GCGCGGACTTGCCCCAGACCTACGGGGAGCGCCCCAGGTCTTTAATGACAGCTTAAATGT
>FP003659 THNSL2_1            :+U  EU:NC; range  -499 to   100.
GGGCGCGGTGGCTCACGCCTGTAATCCTAACACTTTGGGAGGCCGAGGAGGGCGGATCAC
GAGGTCAGGAGATCGAGACCATCCTGGCTAACACGATGAAACCCCGTCTCTACTAAAAAT
ACAAAAAATTAGCCGGGCGTGGTGGCGGGCGCCAGTAGTCCCAGCTACTCGGGAGGCCGA
GGCAGGAGAATAGCGTGAACCTGAGAGGCGGAACTTGCGGTGAGCCGAGACCGCGCCACT
GCACTCCAGCCTGGGCGACAGAGCGAGACTCCGTCTCAAAAAAAAAAAAAAGGGGCCGCG
GGAGGGGCACAGGGCTTCCCCCTCGTGATGCTTCCGGGATCGCGCACCGCTGCTCACGCA
CTCTCCTCTGTCCTGTGTCCTCCGTCCCCCGCCCCCCGCCCCATCCCCAGGTCCTTCCCA
CTGCGAAGCTGAGAACCCTAGCTCCGGCCCCGACCGGAAGCCCCACCGCACCGTCAGGGA
CGCGGACTCGGGAGTGCGCACATTCGCAGCCCGGGCAGCCCTGCTGCGCACCGGGCCTCG
CGCCCCGCGCCCCGCGCCCCGCGCCCCGCGCCCCGCACCGGTAACGCGCGCCAACCTCGC
>FP002526 TMCC2_3             :+U  EU:NC; range  -499 to   100.
GCAAAAACGCAGCAGCATCGTCCTCCAGCCCTCTCCTGGGGGATCGCACGGTGCAACCAA
CCCCAAAAACGAAGCTGCGCGACGCCCCCTCAGCCCCGCGGGCTTCCCATTGGCCGGTTG
CCGCTGTCACTCCCTCCTAGCCTCGCCTTCCCGCTCCCGGGCGGAGGCAGCCGGGCGGGG
TAGGTTGCGCGCTCGCCGCGGGCTCGGGCCGCGGTCGCGGCTTTGCGGCAGGCTGCGCGT
CAGGCGGGGAGCGGGGCGCGCGGGCCGGGGAGGGGGCCGGGCGCGCTGCGGGCTCCGCGG
CCGGACCATGCGGGGCAGGGGCCGGTTGCAGGGCCGGGGGCTGCAGCCGGCGCCGATGGC
GGCCGACTAGGACCTGCCCGGCCGGCTGCCCCGCGCCCCGCCTCGCCCCGCAGCCCGGCC
GGCCGGGAGGGATGCGCTGTGCCGCCCAGCTCCTCTCCGTCCTGCCCATGCCCTGAAGCA
GAAAGTTTGGGGGCCGGGGGTTGTCTCCCTTCTCCCTCCTGCAATGACTGCCCAAGGACT
CTTGCTGCCCAGCCTCGACTGTGACCTGTCTTCGCTCCCCAGGTCGAAATGAACTATTCC
>FP028755 NDUFB11_1           :+U  EU:NC; range  -499 to   100.
TTGGTCACCGCCCGCTAGGGGACAGCCCTGGCCTCCTCTGATTGGCAAGCGCTGGCCACC
TCCCCACACCCCTTGCGAACGCTCCCCTAGTGGAGAAAAGGAGTAGCTATTAGCCAATTC
GGCAGGGCCCGCTTTTTAGAAGCTTGATTTCCTTTGAAGATGAAAGACTAGCGGAAGCTC
TGCCTCTTTCCCCAGTGGGCGAGGGAACTCGGGGCGATTGGCTGGGAACTGTATCCACCC
AAATGTCACCGATTTCTTCCTATGCAGGAAATGAGCAGACCCATCAATAAGAAATTTCTC
AGCCTGGCCGAAAATGGTTGGCCCCACGAAGCCACGACAACTGGAGGCAAAGAGGGTTGC
TCAACGCCCCGCCTCATTGGAAAACCAAATCAGATCTGGGACCTATATAGCGTGGCGGAG
GCGGGGCGATGATTGTCGCGCTCGCACCCACTGCAGCTGCGCACAGTCGCATTTCTTTCC
CCGCCCCTGAGACCCTGCAGCACCATCTGTCATGGCGGCTGGGCTGTTTGGTTTGAGCGC
TCGCCGTCTTTTGGCGGCAGCGGCGACGCGAGGGCTCCCGGCCGCCCGCGTCCGCTGGGA
>FP007061 CCNI_1              :+U  EU:NC; range  -499 to   100.
ATCCTTCTAAGAGCCTGGGGACGAGTAGGGCTAGATAAAACCAAGCTGCTGTAAAGCTGG
ACCACAGGAGCGGATCGTGAAATCCCCTCCCCCAAGCGCAGCGCTCGGCCGCTTCTTTCT
TCCCCAGGCGCATGCGCAGCGCACTCTCCGGCCACCGCACGCCCCCTCAGTGGGGGCCCA
GAGACGCTGACGTCACCGTGCGGTCTGCAAGCAACCCTTCCGCTCCTTCAAGGAAAATGA
GTCCACGGACCTTCGGCTTTTCTTAGCCACGAGAAAACGTCCTCCCTCCTTCCATCCTAG
TGCCAACGACTTCCCCAGCCCGTCTCCTTTCGGCCGCACTTCTCTGTACTTTCGTTGGAC
CGGGAAGGCGGCGGGGAGGAACAGGAAGGGTGAAAGACCAAGTCCGCGTAGTTTACAAGG
AGTGGGCGAGTCTAGGAATCGGTCCGCGAGGGCGGAGCCGAGGAAGCCGGCACTTCTTCC
TCCCTTCCCCTCTCTTCCCCTCCCTCCCCAGCCTTCCCCGCGAGCGGACGCGGCAGCGCC
TCTGTCTCGCTTTTTCTTATTTTTCCCCCCTTTCCCCTTTCTTTTTTTTTTTTTCTTTTC
>FP004272 UBE2E3_1            :+U  EU:NC; range  -499 to   100.
GCCTCGTCAACAACACCCATTAGTCTCCCGTCTCCCGGGGCGGCGGGGGACTCCCAACCA
CGCGCCCAGGGCCCTTGCCCAGGTACTGGGGCCCCGGGAGCCACGACGGCCCCCGCGCAG
GCGGATGGGATGGAACCAGCCCTGGGGACGCGGGTAGCCCAATGGGCAGCCTCGCCCCGG
AGGCGGGCCCAGGCCGGAAGCCACCCCGCGGCACAGCGGCCCCGCGATACGGTGCCCGCG
CCCCCGCCTTCTCTGGCACAGGCTCCGCGGCCAAGGGCGGCAGGGGCCAGCCCGCCGGGT
CCCCGCCGCGCTCTTTGTCCTGGCCGCGCGCGGGCGGACGCGTGCACCCCCAGGGTGAGG
GGAGGTGTGGAGAGCGCGCACGGGAGCGCGCGGGAACAGCTCGCGCCCGCCGGGCGTCGG
CGGCGCGCGCCCCTCCGCCAGGCAAGCAGCGAGCACGCGCGTCGCCGCCGCGCCCGCCCC
TCCCCCCCGCGCTCGCCTCGGAACTTGCTGACTGCGCGGCCGGGAGGAGCCGAGCCGGGC
GGCGGCGGCGGGAGGCTACAGCGCGCGGGGGTCTCCCGCGTCCCCTCCGCCTCGCCGGGA
>FP014245 CAMK1D_1            :+U  EU:NC; range  -499 to   100.
CCTCCCGCCGGAGACGGGAAAGCCCCGGCGCCCCCAGACTGGGCTCCGTTTCCAGCTCCC
GGAGGGGCTGGGGCTCTCCCGCGTGCGCCCCGCACCTGCCGGGGGCCCGTACCCGCCCTC
GCCGGGGCTCCAGGGGGCACGACGGCCGTGGCCCGGCGCTCTTGGGAGGGGAGCGGGACA
TCCCCGAAGGCGGCGCGCTGGAGGCGGGGAGCGGCCGGGGCGCACGGAGAGGGCGGGGAG
CCCGCGGGAGGGGGAGGAGGGGGAGGAGGGGGAGGAGGCGCGAGGTGGGGGGGAGCGCGG
CGGGCGGCAGGGAGGGAGCGGGAGGGAGGCAAGAAAGTAGCAGAAAGTGAGGCTGGCAGG
CGGCGGCAAAGGAGCCGGCGCGCGGCGGCGGCAGGAAGTCTGTGCCCGAGAACAGCAGAA
ATAAGAGCCAGGGAGGGACCGCGGCCGCGGCGGCGGCGGCGAGAGCGAAAGAGGAAACTG
CAGAGGAGGAAGCTGCGCCGCAGCCCGAGCCGCCCGGCATCCCCGCCGCCTCTGCGCCCG
CGCCGCGCCCCCGGCGCCCCCTCCCCAGCGCGCCCCCGGCCGCTCCTCCGCGCCGCGCTC
>FP005896 SEMA5B_1            :+U  EU:NC; range  -499 to   100.
GTTCCGAACTGACGGGGCTGGGGAATGTGGGAGTCCGGAGTGGGGTTTGGGGGAGCTTCC
TCAGGCCCTGAGTGTTGGGGTGGGCAGGCCGCGCCGATGGCCCTCGGGGATGTCACATTC
GAGATGGGGTGACCGAGAACGGCAAGGCGGGATGTGGCAAACGGCGGCAAGTGCTCGGAG
TCCTAGGTCTTGCCGCCGGAATGCCGGCCGGGGAAGGGGCTTCGGCCCACCGGGCTGGTC
ACCACACTCGGCAGGCCCGGGGCGGGAGTCGGCCGAGCAGCCGCGGGATGCAGGGCGCCC
CCTCGCGCTCCTCCGCGCGCCTCGAGGCTGGCGGGTGCAGCGCCCGCCGCGGCAGGTCTG
CTCCAGCCCCCTCCTCTTTTTCGCTCCCGCTCCCCTCCTTCTCTCCCTTTGCTTGCAACT
CCTCCCCCACCGCCCCCTCCCTCCTTCTGCTCCCGCGGTCTCCTCCTCCCTGCTCTCTCC
GAGCGCCGGGTCGGGAGCTAGTTGGAGCGCGGGGGTTGGTGCCAGAGCCCAGCTCCGCCG
AGCCGGGCGGGTCGGCAGCGCATCCAGCGGCTGCTGGGAGCCCGAGCGCAGCGGGCGCGG
>FP017218 PTMS_3              :+U  EU:NC; range  -499 to   100.
TCCCCACCTCTCCAACCTCCTCTTTCATCCCCCTCCCCTCTCCTCTCCTCCCCGCTCCCG
CCTGCCCCACCCCTGGGAAGCCCCTCCCGTCGGGCAGCGCCGCCTTATAAGCGGGTTCCC
TTCCCGGGGGCGGCAGCGGCTGGTCGGCGGCAGCTCTGCTGGTGCGGGGGCGGCGAGCCC
GGGATCGAGCTACCGCGGCCGAGCGCGCCGGCCACCGCCTGCACCGCCCTTCCGCCCGCC
CTCCGGACGGCCGCAGCCCTGCGGGTCTCCGCTCCAGACCCACCCCCGCCCCACCCCGCG
CGCCTCTGCCGCCTCTTCCAGAGACCCAGCTTGCCGAGCGGCCGCCGCTGCCGCTGTCGC
CGCCGCCGCCGCCACCGCGCCAGGTTCCGGCCGCGGCCACCCTCCGCCGTCCAGGGCCCC
TCCGTCTCGGCCCCGGGACCCCGGCTCCCCGCCAGCCCCGGCCCCGGCCCCGGCACCATG
TCGGAGAAAAGCGTGGAGGCAGCGGCCGAGTTGAGCGCCAAGGTACGGGCGGGGGCGGCG
GCGGCCCGGACCTCGCGCAGCCCTGGGGCCCGGCGCGGTCCTTCGCCCCAGGCCGCCCCC
>FP012482 SULF1_3             :+U  EU:NC; range  -499 to   100.
CTATTTTACATGAGTAGAAACGAAAATGATTTTCATTGACTATTTCTGAAGTTCAGCCTG
TGGCAAACAGTGAAGAGCTGTGTGTGGGAATAGAGAAGTTTCTGCTCTTAGCTGCGCCCC
CACCCCCTCCTTGCCAAGAATGTTGGAGGCAGCCACGATCTAATCAAAGAAAGGTAGGAG
TTTAGATTTCAAAATGTAGATGTCACATTTCAGTGCCAACTACTCCTACATTAACCCTTT
ATCAGCAAGTCAAGATGAACCTTTTATCTCCTATGGAAGGGAAAACGTCTTGCTGAGATG
GCCCTTCCATAGACGGGCAGTAAAAATGTTTAGGGTTTCTGTGCATCCCACTGAGGGTCC
CCATCATCTCAGGGGGAGCACGAGGAGTTGTGAAAAGTAACGCACAACTGGTCATCAGAA
TAATTCATTCCCTCCACCTTCTCTGTAGCACCTCCCACTTCTCCTCTTTTTATAGCAGTC
CTTTCTCTCTGAAAATCTCAGGTTACTTGACTGGGAGTTCTCAGACCTCCAGTTTCAGCC
CTGCCCTCAGCCTCCAATCCGTAAGAGACACCCAGCCCCAGCAATTGGATTGGGCAGCCC
>FP001041 EFCAB7_2            :+U  EU:NC; range  -499 to   100.
CTTCTCTTCTTGCAGAGGGCCCCCAAAACAGCAATACCTGGGGAGGAGATACCTACGGCA
TTCTGAGATTCGGGAAAGCACCACTGCCGCTGAATAAAACGAACCCAGCAACTTCCGAAA
ACAGAAAATCCGCCAAAGGAAACGCCAAGGCATGAAAAGCGCGCGCTGGACGTTGCGTCA
AGCCCACCGCGGCCGGGCGGAAACATCCTCCCCGCGACGAAGGATCCGGGTGTGCGCGAG
CAAAGGAGCGAGCGGGGAGTTCTAGGCCCAGGACAGCACCTATTTCCTGCTGGTGTAACA
GAGCACCTTCTCTCACTACTCTGGCCATACCACCCCCGCGATAGAGGAGCAACACAGCTG
TCTCTGTGCGCTCCGGATCAGCGCTTCCTAGATTTCTAGCCGGATCGTTTGGAGAAGGGC
TCTGCATCTTATTTCCGGTGGCGGTGAGGTGCAGTTGCCATGGTGATTAGAGAAAGGCCG
AGATCTGTCCAGCTGCGGTGAGAGGAACGCTGAATCGCCGAAGAGAATTGGCTGCGCTTC
CTTGTTTGTGAGCTAGAATTAGGTAGCAAACAGCTCGCTGTCTCTGTCTCTTCGCTCCCT
>FP011451 EPO_1               :+U  EU:NC; range  -499 to   100.
TCAAATTCCTCAACATGGTCAACATTGTTTCTAGAACATGTCCTGGGATTGTGGGAAGGG
AGACCACTCATTTGCCCCTCCCTAAAGCTTCTGGGCTTCCAGACCCAGCTACTTTGCGGA
ACTCAGCAACCCAGGCATCTCTGAGTCTCCGCCCAAGACCGGGATGCCCCCCAGGGGAGG
TGTCCGGGAGCCCAGCCTTTCCCAGATAGCACGCTCCGCCAGTCCCAAGGGTGCGCAACC
GGCTGCACTCCCCTCCCGCGACCCAGGGCCCGGGAGCAGCCCCCATGACCCACACGCACG
TCTGCAGCAGCCCCGCTCACGCCCCGGCGAGCCTCAACCCAGGCGTCCTGCCCCTGCTCT
GACCCCGGGTGGCCCCTACCCCTGGCGACCCCTCACGCACACAGCCTCTCCCCCACCCCC
ACCCGCGCACGCACACATGCAGATAACAGCCCCGACCCCCGGCCAGAGCCGCAGAGTCCC
TGGGCCACCCCGGCCGCTCGCTGCGCTGCGCCGCACCGCGCTGTCCTCCCGGAGCCGGAC
CGGGGCCACCGCGCCCGCTCTGCTCCGACACCGCGCCCCCTGGACAGCCGCCCTCTCCTC
>FP002532 CDK18_1             :+U  EU:NC; range  -499 to   100.
AGTGACAAGTCCCACTGGATAGGGTAGAAGGGGAGCCCGAGGGCTACTATTGTCAAGAAA
ATGACCACCAAAATCTGTCCATGCACATTCGTTCCTAGGGCGCCAGGTACAGGGAGGTAC
CTAGGAGAGGTAGGAGCACCGCTTTTAGAGACAGGCAGGCACTCTCAGTGTACCCCTGGC
GCCTTGGTGTCCTGGGGTGATCCAGTCCAGAAGGCCTCATCCCCTAGCCAAGGCTCTCAG
GGCCGGTTTTAGAAACGAAACAGGAAGAGGCACTTGGACCCTGGTTCCCAGAGTGGGAGA
AAGGGGTGGGCACCCGGGCAGAGGGAGCCCTGGGGATTGGTAGCGGCTGTGGGCAGGGCG
GGAGGGCCGGGGGCGGAGTCAACTTGTACATGTGAAAAACTCTGGCGGGGGCCGGGCATT
TTCCTTCCTCCTCCTCCTCCTCCTCCTCCTCCCTCCTCTTCCCCACCTTCCTCCACTCCC
TCCCTTCCCCTCCCCTTCTACCTCCTCCTCGGCCAGCTCAGGTTGCAGCTTCTCTGGGGA
ACTGCTCACCTTTCCGGAGCAGGGGAAGCTGCCCCGTGCCCGGGAGGGAGCGGGCGCACC
>FP017538 BICD1_1             :+U  EU:NC; range  -499 to   100.
AAAGCTTTGGGAAACCCAGCGGTCTTTTGGGGGCAGGTGGCCCAAAAAGCCTTCTGCGCG
CCCAGGGGACGAGGAGGATGCGCGGACCGCGACCGCGATAGTTTTGTTTGCTTTTCTCGG
GAGAAAGCGTTCCAGGCAGTTTCCTGAGCTTCGGCCCTCGACGTAGCAAAAGAGCCCGGG
CGCCCACGCCGCTCTCGGGGTCTTCTACTGCCACCGGGACAAAGCCCTGGGAGGAGCTCC
CGCCCCCGCGAGCCGGACAGGGCGGAGGCTCCCCCGCCGCGCGCGCCCCACCGCTTCCCA
GTCCCAGACCCGTCGCCTGCGCCTCCTCCTGGCGCGCCTCACGGTGCAGCGGGCGGCGGC
CCGCGCGCCCGGCGGGAGGCGCCTCGGGATGTTTCCGTCTGGTCCTTCCCTCCGCCCCCC
GCGCTGACTCCATCCGCTCCCCGCCCCCTGCTCGGAGCCGCCGCCACGCGGGAAGGGAGG
GAGCCGGCCCCGAGACTGCATCATTCCGCACCGGCTGCTGCAGGGCCAGAGGGAGCAGGT
GGAGCGAGAGAGCGAGCCGCGAGCCGGAGCGCGCCAGACCCAGGGCGAGACTGCAGTGAC
>FP005911 KALRN_3             :+U  EU:NC; range  -499 to   100.
GGTAGGGAGACAGGGAGGGTGGGAGGGAGGAGGAAAAATAAAGAGGAGAGAGCGGAGCAG
GGCTGAACAATAGAGACAGGCAGACGGGCGAGCAGGAGAGCCAGCTGCCGCTGCTGGGGG
ACAGCGGGCGCCCAGGCAGCCCGCACCCCGGCCCCGGGCCCCGGCCCCAGCCAGACAGCA
GGCGGCCAGCGCCCTGGGGAAGGGGTACCATGGGGGAGCTGGCGGCAGGCACCCCCAGCC
CGCCGCGCGCCTCCGCCTGAGGGAGGCTCAGCGTCCTCTGCCCCAGCCCCGCCGCCCAAC
GCCCGCCCTCGAAGCTCCGCGGCCGCCAGCTCTGCGGCCGCAGCAGCTGCGCCCCGCGCC
CTCCGCCCACCGGGCGCCGAGCAGCCCTCGGCCCCAGGCTTCTTCGGCTCCCGGCTGCCC
GCGGACGCCCTCCCACAGTCATGAACCCCCCTGAGGGAGCAGCGGAGGAAGGAGGAGCAG
CAGACTCGGACGTGGACGCCTTTTTCCGGACAGGTAAGCCGGGCAGGGCGCGGGGGGCCA
GGGCTGAAGGCTACTGCCTCGGACGCGGCGTCTCGGACAAGTTTGGGGAAGGAGGGCTGT
>FP003397 PELI1_2             :+U  EU:NC; range  -499 to   100.
AAAGTTACATTTATGTCTTTGAGGACAGTAAAGCAGATTTAAAAGCCAGTGAGAAAAGGA
AGAAAATCAGCAAAGTGAAGAAAACCTGATGAAGATGTTTTTAAATAATACAATGTAAAG
ATTGTTGGCAGCATTTATATATAAGGGACAAAATTCTAGTTGAAGTCTATAAACAGTGAA
TTCCACTTAGCACTTTCTGTTTATAGATTTCTAGCCATCTTTTCCAGATTCCCTCTGAAT
ATATTACACAGGCAAAGTAAATAGAAGTCATTCTTTCAAGGGATTTGGGTTCTTGGAGAT
TTTTTTACACTTGTGGTAGTGGGGGAGGGGAAGTGCTTATTATATTTTCTTAGTTTTAAG
TGTGACCTGTGCCATAGAATATTTCCCTAGACTAATGTGTGGGAACCTCAAGACAAGAAT
TATTGGTCATTGAAAGATCTGGATATGATTTCAAGTTCTGCCCCTAGGTTTTTTTTTGTT
TGTTTGTTTTTTTTTTTTGCATGTTGTCTTGAGTAGATCACTTCTATTTTTCCTTCAAAG
GCTGAAAATAACTGCCTAACATACTATGTTTAGTAGGTCCTAAATACTTTTTGTTGTTTA
>FP010124 USP45_1             :+U  EU:NC; range  -499 to   100.
CTGTAGTCCCAGCTACTCGGGAGGCTAAGGCAGTAGAATGGCGTGAACCCGGTAGGCGGA
GGTTGCAGTGAGCCGAGATCTTGCCATTGCACTGCAGCCTGGGCGACAGAGCGAGACTCC
GTCTCAAAAAAAAAAAAAAAAAAAAAAGAGTTCAGAGGAGGGTAACGGAGGGAAATCGGA
GGCTGTTTCAGAAGGTGCCCAGCAACAAGTGGGACTTAAGCCGGACTCCTGCAACATCCG
AGGTGCGCACGCTGGCCCAGGATCCTAACAAATTGCTAGTCGGTGGCTATGAGTCTTAGA
TTATCAGGGACTCTCCGGGCTCTGCGGACACGCAGAACGCAGGCGCCACGCAAGCCGGCC
CCGCCCTTTCACCCCTCCCCGCGCTCCCGGGCCCCGGGCGCGCCGCCTGGAACCCTCCCG
GTCCTGGCTGGGGGCGGGCGAACGAGGCCCCACCTCTGCCGGGAGCGGGACGAGCGCGCA
GGCGCAGTCTCCCCAGGTTGTAGACGCTGCGGCCCGGCCCGGCGGGGTGAGTTGAGAACG
CGGCGCTTTGGTCGCAGCGGCGGTATGGTCGCCGCAGTTTCTCGGTCTTCGCTTCGGCGA
>FP012048 TNKS_1              :+U  EU:NC; range  -499 to   100.
GGCTAATTATACTTGTGTTTTACTGGCAGAGCGCTTTGTCTGTTAGCTCTTTTAATCCCG
CTAATAATTCTGTGAGGTTGGTACTATAAGTTCCATTTTTCAGACAAGGACGCTTAATAG
ATGATAACGGACACATTCCCTGCTTGCTCTGATCTGCATCTCAACAGCTGGCTCTGGAGC
AAGCAAAGGGAGACTAAGGGAAACAGAGCGGAGCAGGGCAAAGAAAGCCGACTGAAAGTG
AGAAATGCAGGAAATGTTTCCCATCTAGGCAGAAGCTGGTTCCAGCATTCAAATCTCTCC
AGCCGGCCCGCCACCACGTCACAAAGCCCGCCTCTCAGTGACAAAGCCCCGCCCCGTTCC
CTTGGCTGTTCTCTGAGCTCCCAATACTTCCCTCCTTCTCTTTGGCCCCTGCTACCCCGC
CTAGCATCATTTCCTGTGCGCTGGATGCTGATTGGTCCGACAGTCGGAAGTGAGGGCGGG
CGGTGGGGGCCGTTGCCGCAGTGACAGTGCTAGGGGAGTCCGAAGATGGCGGCGTCGCGT
CGCTCTCAGCATCATCACCACCATCATCAACAACAGCTCCAGCCCGCCCCAGGGGCTTCA
>FP008588 DND1_2              :+U  EU:NC; range  -499 to   100.
GGACCAGCCTGGGCAACATGATGAGACCCTGTCTCTACAGATTAAAAAAAAAAATTTTTT
TTTTTTTTTAAATTAGCTGAGTATGGTGGTGTGTGCCTGTAGTCAGGAGGCTGAGGTGGG
AGGATCACTTGAGCTTGGGAGGTCGAAGCTGCAGTGATCACACCACGGCACTTCAGCCTG
GATGACAGAGACCCTGTCTCAAAAAAAAAAAAAAGGTACTACATGGAGATAAGCTTGAAG
TTACTGTAAAAAAGCTACCTTTACTCTTGCCCTAAGTTATTTATTCTGATACGTCCTATG
TACAAGTCAGTCAGTTCAGTCCTCATATCTACTAAAAGCTACCTTTATGCCCAAGGTGCT
AGATGAGAAGACAGGGCCCCTGCCCTGGTAGAGCTGAGTTGGGCCTGGTCTCAAAATCCC
GACTAGAGCCTGCTTTGTTTGCTCCTTGAAGGTGTTAGCCCAGCTCTCTTTTATCTGCCC
CTTCCCCAGGCTTTGGAGGAGAAGATACGGACCACGGAGACACAGGTGCTTGTGGCATCT
GCACAGAAGAAGCTGCTAGAGGAAAGACTAAAGCTTGTCTCAGAACTGTGGGATGCTGGG
>FP003489 DYSF_1              :+U  EU:NC; range  -499 to   100.
AGAGGCAATGAGGCGGGGGGCTCGGGGTGCACGGCACGCTCCGCACACTCCCCCTTCAGC
GCTCACTCAGACTTGGTTTCCCCGAAGACACACTCTCGTCCCCGCCGCTGATTGCCCACT
CCTTCCGCCTGCACTCCTGCCTCCTTCTCACCCTTTCGTCGAGCGCACAGGGCGGCTGCC
AAGTCGGCACCGGTGCGCACCGGGCCCGGGATCCCTGGCTGGTGTGGAGCCTTGGTCACC
GGAGGCCCCCGCGGAGCAGGCCCCACGGCGCCTTGTGCGCTCTCGGAGGCCGAGCTGCGC
GCCCGCGTCAGCGGCGCCTCGTTCCTGGCCGGGAGCTGGGACCCGCGGAGCTAGGGACCA
GCACCCCCACAGGCGCCCGTCTGACCCCTGTCCCTCCCCGCCCGCCGCGGGCAGGGCGGA
TCTGGGTAGGGGCCGGAGGGGGAGGGTCCGCCCAGCGGGTGTCCGGTGTCCTCCCTGCAG
CCTCTCCCAGGCATTGGTCACTTCTCCGCGGAGGAGCAGCGAAGGCGACAGCTCTCTTGG
CGCGGCTGCCTGGGAGCCGGGCGCTTGCTGGGTGGGTGCTCGGGCCCGGTGCTCCCGCTC
>FP004388 SATB2_1             :+U  EU:NC; range  -499 to   100.
AGAAATCGGAAACCGAGGACAACCCAAAAGGACTCACTTTGCCTGATGACTCAACGCAAC
TAATAATCATCTCCCTCTCAGTGTGTCTCTCTCTGCGGCTTGTCAGTGAGTCCGGCTCTG
GCTGCTGGCAGAGGCGGCCGAGAGGGGAGAGGCTGGAGGTGACAGCTTGGGCGGCCGCCG
CGTTTCCTCCCGCGCGCGGTCCCGGGTCCCTGCGTCTTCTCGGCTCTTGGTGTTACCGGT
CCCACCGCTCTGGCCGCGCCTCCTCGCGAGCTAGCCGCCCTGCGAACCAGCAGCCCCGGC
TCGCCGCCGCCGCCGCCGCCTCCGGGTTCTCAGCCCTTTCTCTCCAGAACGGGTCTCCTT
CCCGAAGGTGTGAAAAGGCTCTTTCAGCCTCCTTCTCTTCCCCCCTCCTCCGCCGTCCCC
TCCCCCGCTCGCTCGGGTGTCCCTTTGGAGGAGTCCTTTCCCTCTCCTCCTCCTCCCCCT
CCTCCCTCCCCCCATCATCATCATAACAACCATCTCCGCACCAGAAGAAGACACCCTGAC
CCAGGACCTTAAACATTAGGACCTGGGGAAGAGGGAAGGGGAAGGAGTAAAGAGGAAGAC
>FP007762 IRX2_1              :+U  EU:NC; range  -499 to   100.
CCTGACCGCGGGCGGCCTCTGCCTAGTCCGTGAGGGTGGAGAAGGGGGTGGGGGCGGGGT
AGTGGCTGGAAGGGGCGGGGGCCGGGCAGGGGCGAAGACGGTGGCCGGGGACGGTGGGAG
CCGGCCGGAGCCGGGCAGGGGACGTGGCTCCGAGTGGATGGGAGTGGGAGGGGTGCGCGC
CGGGGCACGCAGCGCGGCCGGGCTGGGCTGCAGGTCCGCGAGCCGCGGGCTGGGGCCGGA
GCTGCTAGAGAGGCGGCTGCGCCACAAAAGCCTGCCGGTCCCTCCCGCCGCCCGCCTCCG
TCGCCTCCGCCCTCCCCCGCCTCCCTCCCGTCTCTCTGCCCCTCCCCCGGCCGCGGCCCG
GAGGCTGCAGCGGGCGGAGCAGGGGAGGGGCGGGCCCCCGAATATGCAGATGAGCGCGTG
ATGGACAGCTGCGCGTTCCAATGTCCCTCGGAAACTCGAGCGCTCCTTCCTCAACTCCTC
ACTCCCGACTCCAGACTCCCCCAAACCCCGACCGCCGGCCTGGCGCGCGGCTGCGCCCAC
CGGCTCCGCGCTGCTGCCGCCGCCACCGCCACCCCGCCGCCGCCCCGGCCCGCGGGCCGC
>FP006236 SCHIP1_1            :+U  EU:NC; range  -499 to   100.
CCGGGGCGGGGGGTGGTCTCAGCGCCTAGAGCGAGATGCGAAATTAGTAGCCGCCCACCC
CCTTCTCAGTTCCCGCCCCCAGGGAATTATAATTTCCTGGGAAAGTGTCTGGTTCTCGGA
GAATCCTTGGGGCGGGGTAAAGGGGCGCGCCTGGCGCAAAATGGTTAATACAAAGTCTGC
GCGCGCCGCGGGGCCCCTTGTATGAAAAGTGTGCGCGCTGGTGGCTGGGCACCCCTTTGC
TAATTTGAGGGTTAGTTACCGGCAGGAAGTCTGGTTGTGCGAGAGGAAAGGCGGGCAGGA
GGGAAGCCTCAGGCTGGTGCTGGCTCCCGCCCCCAGGCCTCCTTGGGGGACGCACCTCTG
ACCCAGCGGGCGCAGGGTGCGGGGCACTGAGCCGGGGCATTTGGGGCGGGTGGCGGGAGG
CTGGAGCAGGCTTGGCCCAGCAGCTCACTCTCTACCTCCTCCCCCTAGGATTACCGAGAG
GATGGGATGGATCTAGGCAGTGACGCCGGCAGCAGCAGCAGCAGCAGCCGCGCCAGTTCA
CAGTCCAACTCCACCAAAGTGACCCCTTGCTCCGAGTGCAAATCTTCATCGTCGCCGGGG
>FP016425 FGF4_1              :+U  EU:NC; range  -499 to   100.
GCTCTTATCCACCCCTCCTTCCCAGGCCGGTCCTCAAGGCCCCAGCAAAGGAACCAAGTT
CCCGTGAGCCTCCGAAAGGCGAAGGGCAGGCAGCAGCCGCTGGCTTCTGCGCCCACTAGG
AGCTTCGGATGCCCGAGTTAGGGCTGCGCCAAGGCGGCCGGAGCAGAGAGGGAGACGGGG
ACGGGGACAGGCAGGGACAAAGTGCAAGAGGCAAAACTGGCTGAAAAGCAGAAGTGTAGG
AGCCGCCAAGGGGCGGGACGAACAGGTCCGTGGGCCGGGCGGAGCCAAGGGTGGGGGCCG
GGGTCCCTCCAGGTGGCACTCGCGGCGCTAGTCCCCAGCCTCCTCCCTTCCCCCGGCCCT
GATTGGCAGGCGGCCTGCGACCAGCCGCGAACGCCACAGCGCCCCGGGCGCCCAGGAGAA
CGCGAACGGCCCCCCGCGGGAGCGGGCGAGTAGGAGGGGGCGCCGGGCTATATATATAGC
GGCTCGGCCTCGGGCGGGCCTGGCGCTCAGGGAGGCGCGCACTGCTCCTCAGAGTCCCAG
CTCCAGCCGCGCGCTTTCCGCCCGGCTCGCCGCTCCATGCAGCCGGGGTAGAGCCCGGCG
>FP020139 NUDT14_1            :+U  EU:NC; range  -499 to   100.
CTCCCTACTCTCCTCTCCCCTAGCTTCCTTCCAGGGCCCTCTCTCTTTGGTCTCCTGTGA
TTTTCTTCCTGGGCCCACAGTCCCTCCCTCCCTGGGGGGCTGCCCCGCCCCCGGCCCCGC
CCGCGGACCCCTGGAGTAACTTAATCTCGGGGTTGTGGTCCATCCCCAGAGTGGGGAGGC
ATCCGCTCGGCCCATCGCACCCCAAAGCTGCAGGCCCTTAGCTCCAACCACCGCCAGGCC
CTCCCTCCCCCAGCCAAGAGGTCCCGAGTCCCACCCAAGCACTGTACCCCGGCCCGGCTG
GCCCCGCCCGGCGGCCGGGGTCGACCCGGCCAGTCCTTCCCCCGGGCGACGCCCACGTGC
CTGCGCGGCTTCCCTGGCACCGCGGCGACCAGCGCCCCGAGGCGCGCGGCACCCGACAGG
TGGCACCTGCGAGCCCCGCCCACCTCGGCCGCCCCGCCCACCTCGGCCGCCCCGCCCCGC
GCGCCCACGGAGCATGCTCAGAGCCGCGGTCACGCGCCCGCCCGAAGGCTCCTGTCGGGA
CAGGGCGCCGCCCCGTGTCGGCCCCCGCAGAGCTCGCGGCCCCCGCCTGTCCGGGCGCCG
>FP007667 PRIMPOL_1           :+U  EU:NC; range  -499 to   100.
GCTCGCCCCCGCCCGGGCGAGGTGGCAAAACAAACACTCCGCCTTCCAGACCGGGCAGGT
ACCCGGGCGGGCGCAGGGCCTGGGAGAACGCAGGGAGCGGGGGCAGGGCTGACGGCCCGG
AGCGAGGGCGGCAGTCACCGCACAGCCTCCTCATACCTTCTACAACCGCCTCACAATAGC
ACCCATCCGCTAGGAGCCGCGTCTGCACTGCTTCCGCGGCCCGCCGCCGGGAGATGTGCT
CCAGCGCCAGCCCCGCCTCCCGCCCGCCCCTGTCGGCCCCTCGCGCCGCCTCCGCTGCGG
CCCGTCCCCTAGCTCCCGCCCGCCCGAGAACCCAGCCCCAGGCTGGGCCCCAGGAGGCGC
CCGCCCACCGCAGCGCGCCCCGCCCCCGCGCCCCGCGTCCTCACGCCCTGGTCCCGCCCT
CGCGTCCCGCGCCAGTCCTCCCGCTTTGGTCCCGCCCTGAGGCTCGGCCCGGCTCCCCCG
CCCCGGATTTGAAATCTAGGTCTTCCTGAGAGTCCGCGGGCTTCCGCTCCCAGCGCGGGA
TTCTGGAGGGAAATTGAGGGAGACTTGGAAACCGCGCCAGGCCCAACGGGTACCTAGAAG
>FP007763 C5orf38_2           :+U  EU:NC; range  -499 to   100.
CAGCCGCGCGCCAGGCCGGCGGTCGGGGTTTGGGGGAGTCTGGAGTCGGGAGTGAGGAGT
TGAGGAAGGAGCGCTCGAGTTTCCGAGGGACATTGGAACGCGCAGCTGTCCATCACGCGC
TCATCTGCATATTCGGGGGCCCGCCCCTCCCCTGCTCCGCCCGCTGCAGCCTCCGGGCCG
CGGCCGGGGGAGGGGCAGAGAGACGGGAGGGAGGCGGGGGAGGGCGGAGGCGACGGAGGC
GGGCGGCGGGAGGGACCGGCAGGCTTTTGTGGCGCAGCCGCCTCTCTAGCAGCTCCGGCC
CCAGCCCGCGGCTCGCGGACCTGCAGCCCAGCCCGGCCGCGCTGCGTGCCCCGGCGCGCA
CCCCTCCCACTCCCATCCACTCGGAGCCACGTCCCCTGCCCGGCTCCGGCCGGCTCCCAC
CGTCCCCGGCCACCGTCTTCGCCCCTGCCCGGCCCCCGCCCCTTCCAGCCACTACCCCGC
CCCCACCCCCTTCTCCACCCTCACGGACTAGGCAGAGGCCGCCCGCGGTCAGGCCAGGCC
GGGTCCAATTAGGGGACTCACAGCCTGCCCCGCTGTGCACCCCGAGGAGGCCCGGCCCCT
>FP028102 TIMP3_1             :+U  EU:NC; range  -499 to   100.
TCTCCTCTGTGCCTGCTCTCTCCAGAGAAACTGGAGGGGTAGCAGTTAGCATTCCCCCGC
TGGTTCCACCAAGCACAGTCAAGGTCTCTAGGACATGGCCACCCCTCACCTGTGGAAGCG
GTCCTGCTGGGGTGGGTGGGTGTTAGTTGGTTCTGGTTTGGGTCAGAGACACCCAGTGGC
CCAGGTGGGCGTGGGGCCAGGGCGCAGACGAGAAGGGGCACGAGGGCTCCGCTCCGAGGA
CCCAGCGGCAAGCACCGGTCCCGGGCGCGCCCCAGCCCACCCACTCGCGTGCCCACGGCG
GCATTATTCCCTATAAGGATCTGAACGATCCGGGGGCGGCCCCGCCCCGTTACCCCTTGC
CCCCGGCCCCGCCCCCTTTTTGGAGGGCCGATGAGGTAATGCGGCTCTGCCATTGGTCTG
AGGGGGCGGGCCCCAACAGCCCGAGGCGGGGTCCCCGGGGGCCCAGCGCTATATCACTCG
GCCGCCCAGGCAGCGGCGCAGAGCGGGCAGCAGGCAGGCGGCGGGCGCTCAGACGGCTTC
TCCTCCTCCTCTTGCTCCTCCAGCTCCTGCTCCTTCGCCGGGAGGCCGCCCGCCGAGTCC
>FP012608 DECR1_1             :+U  EU:NC; range  -499 to   100.
GAAGCTGCCCTTAGTGTTTTTCAGCCTCTTGGTCTTAGGGAAAGTGAGGCCGTGTTTTAC
ATCCAACATATTATTATTCTGATAATATGTGACTTGGCGCCACGCGCACTCTGCACTTAA
ACACGCACTTAAGGGATAAACACATACGACTGAAAAAGAGTTTCGCCCTTGATAGGCAGT
GTATGGGGTGCGCAGCTGCAATCTGCAAACCCTTGCAGGGCGCGGGGTTTCGTACACCCG
CTCAAGGACGCAAAGAACCTCCATTCTCTGCCATACAAAGCACTCCTGGCCCAGAGAGCA
GGAAAGAGCATCAGCTAGGCCCAGCTAGGCGGCGCCCTCGGCCGGACTCTGAAGGTCAGG
GCCGCTGGGCGTCCACGCCGCCTGGGTCCCAGTCCCCGTCCCATCCCCCGGCGGCCTAGG
CAGCGTTTCCAGCCCCGAGAACTTTGTTCTTTTTGTCCCGCCCCCTGCGCCCAACCGCCT
GCGCCGCCTTCCGGCCCGAGTTCTGGAGACTCAACATGAAGCTACCGGCCAGGGTTTTCT
TTACTCTGGGGTCCCGGCTGCCCTGTGGCCTCGCTCCTCGGAGGGTAAGGCGGCCGGGGG
>FP000912 ELAVL4_1            :+U  EU:NC; range  -499 to   100.
TAGCACATTAAAGTGCTTTTGTTGTACCTTTAAGCCTACAGGCAGATCATTAAATATGCA
TTTCGCTAGAAAGCAACTGTCTAGAAAGATAAGGTGGTTGAAAATATTCTACGGTGGAAA
AGCCCTCCATCAGAGAGGTGGCACGGTTCGGCCCTCAGGATGGGAAAAGAAGGACCCTCC
CACTGTTAGTTTAGGTTTGCAAGCCTCCAGTGACCTGCAGTTGTTACAGTACTTTTGAGC
TGGGAGGAGGGAAAAGGTAAAAATACAAGTATGGCTGTTGTTGCTTCAGCCGGGCCTTAA
TTACCAGACACAAGAAGCAGTTCAGAAATCTGGTCTCTGTTGTTGTAGAGGTCACCAAAT
CATTAACATCGTCAATCTGGCAGTAGCTAATTTAAATAGCACCTGATGTTGCAACGCCTC
CCTTCGTTTCCCCAGCCAATCAGATCCAGGCTTCGGCTGACAGATGGTCCCATAAATGGA
TGTAAAAAGGGGAAGCTTCGAGCCAATTTCAGCAAGGCTCTGTTCAGTTGTTCTTATCTA
CATCCTAGAATCGGGGGTTTCAGCTCACTGCTCCTTTTCTTTTTTTTCTTTCTCTCCCCC
>FP022628 ZBTB4_1             :+U  EU:NC; range  -499 to   100.
CTGCGCAGGCGCAAACCTCACTACAAAAAGCCTGCGCCGCCTCCGCCTAGGTGCTCAGAC
CTCGTCAGGGCGGCCACCGGGAAGGACCTCCCCGAGTTGGGAGGAAAAAGCCGGAGGAGG
GGAAGGTGGGGGAGGGAAGGAGGCGGGGAAATAAGGAGCGAAAGGAGCCCTTCTTTCCCT
TACCGGAAATTTTTCAGCTCCCAAAAAGGAAAAAAAAAGAAGGGAAAAGGAAAAGGTTTT
TGGGGGAGGAAGAAGAAAAAGGGTAACGAATAAATAAGTAACCGGGTTCCTGAACGGCAG
AGGTTACGGCAGTTTGTCTCTCCCCCTTCCGGGAGCCGCCTTCTTCTCCAACCGTCCCGG
CCGCGCTCTCGGCGCTTCTGAGCAGCGAACTCGCTGAACGACGCTTCTTATAGATTCGCC
CTCGCGTCCCCGCCCCTTCCTTTCCCGCCCTCCCTTGCGCTACGGGGCCGCCTGCGCAGG
CCCGCAAGGGGTGCGAGCCAGAGTCGTGGGTAAACCCCCCGCTCGCTGGTTGGGCGACCT
TTTGAAGTGACAGGGAGAGAAGAATTTTTTTCTTTAATCCCACCGCCTCTCCTCGCTGCT
>FP014955 SCD_1               :+U  EU:NC; range  -499 to   100.
CCCCCGCGCTCGCCCGGGAGGGAGGCGGGGCTTCCCGCGTCCCCCAAGCTCCAGATCCTG
GGGTGGCTGCCACGTCTCCCTGCCACGCGCCTGGGGGGACGGAAGACGGGACGGAGATGT
TAGTGGTGGGCGCCCCCCGAGGGTTCACCACTGTTTCCTGAGAAACTTCCCCAGTGCCCA
CCCACCCGTTCTCCGTGTGCCCGAGGGCCGGTCCTGGGCTAGGCTCCGCGCCCCAGCCCC
AAACCGGGTCCCCAGCCCCTTCCAGAGAGAAAGCTCCCGACGCGGGATGCCGGGCAGAGG
CCCAGCGGCGGGTGGAAGAGAAGCTGAGAAGGAGAAACAGAGGGGAGGGGGAGCGAGGAG
CTGGCGGCAGAGGGAACAGCAGATTGCGCCGAGCCAATGGCAACGGCAGGACGAGGTGGC
ACCAAATTCCCTTCGGCCAATGACGAGCCGGAGTTTACAGAAGCCTCATTAGCATTTCCC
CAGAGGCAGGGGCAGGGGCAGAGGCCGGGTGGTGTGGTGTCGGTGTCGGCAGCATCCCCG
GCGCCCTGCTGCGGTCGCCGCGAGCCTCGGCCTCTGTCTCCTCCCCCTCCCGCCCTTACC
>FP004836 ANO7_1              :+U  EU:NC; range  -499 to   100.
AACAACTGGGTGGAGATCCGCTTGGACGCGCGCAAGTTCGTCTGCGAGTACCGGCGCCCG
GTGGCCGAGCGCGCCCAGGACATCGGCATCTGGTTCCACATCCTGGCGGGCCTCACGCAC
CTGGCGGTCATCAGCAACGTGAGGCCCGGGCGGGAGCGCGGGGCGGGGCGGGGGCGCGCA
GGGGCGGGGGCGGGGGGGGCAGCGGGGGCGCGCAGGGGCGGGCCGGGGGCAGCGGGGGCG
CGCAGGGGCGGGGCTGGGGGCATCGGGGGCTCGTAGGGGCGGGGCGGGGGGGCGGCGGGG
GCGGGCAGGGGCGGGGGGCAGCGGGGGCGCGCAGGGGCGGGGCGGGGGGGGCAGCGGGGG
CGCGCAGGGGCGGAGCGGGGGCGCGCAGGGGCGGGGCGGGGGGGCAGCGGGGGCGCGCAG
GGGCGGAGCGGGGGCGCGCAGGGGCGGAGCGGGGGCCGCCTCGCGCTGACCCCTCCGGCG
CCCAGGCCTTCCTCCTGGCCTTCTCGTCCGACTTCCTGCCGCGCGCCTACTACCGGTGGA
CCCGCGCCCACGACCTGCGCGGCTTCCTCAACTTCACGCTGGCGCGAGCCCCGTCCTCCT
>FP012034 DEFB107A_1          :+U  EU:NC; range  -499 to   100.
TTTTCAATGGATTAACCCTTTTCTCCTTAAGCAACAGCACTCCATGCAATACAGCGAGAC
CCTGTCAAAAAAAAAAAAAAAAAAAACCTGCACACGTACTCCTGAATTTAAAATTAAAGG
TTTTTGTGTGTTTGTTTTAATTATTATTTTAAGAATAGGTTTTATGTAAAATCATGTACT
AGGAAAAGCGTGGTGGCTATATATCTTATAGACATGGTAATACTTGAGATAAGACTTGAA
GGAAAAATGAGAGAAGTCTAAGCAGAGACACAGAATAGAATATTCCAGGCAGAAAGGCAG
GGTTCTCTGCGTTTGTCTCCCACAAATGTGGTTTAGTTAAAATCTGATCCATCAGCCCAC
ACATTAATCAGTGGAGCATGGAAAATAGTATGTTCCCAATGAACATTACAAACCGAGGAT
GACTTCCAGTCCCTTCAGGGCAGTAGAACATATTTTAATCAATGCCCCTTGATAAAAGAG
CTTGATTCCAGCTACTGCACTTCCTTCATCAGCTCTCCACTGATGCCTGGAGCCATGAAA
ATATTTGTCTTTATTTTGGCTGCTCTCATTCTTCTTGCTCAAATTTTCCAAGGTAAGAGG
>FP016369 PPP1CA_2            :+U  EU:NC; range  -499 to   100.
CGGCCCCACATCCTCTGAACAGGGCTGGGCGCCTCCTCTGGGGCGTAACCAGCTTGGTCA
CGCCCCCGACAGACCCCGCCCCCAGCCCGCCGCCGAGGCCCCGCCCCCCGGGCCGCCGCG
CCTCACGTCCAGCGGGGGCGCTAGAGGGCGGGGGACTGGGCGGGGCGGGCCCGGGAGGCC
TGGAGGCGGGGCCGCGGGCCGGGGGCGGACTGGGGCGGGCGGAAGGAGAGCCAGGCCGGA
AGGAGGCTGCCGGAGGGCGGGAGGCAGGAGCGGGCCAGGAGCTGCTGGGCTGGAGCGGCG
GCGCCGCCATGTCCGACAGCGAGAAGCTCAACCTGGACTCGATCATCGGGCGCCTGCTGG
AAGGTTGGTCGGGGCGGGGGAGGCCCGCGTCCGCCGCGCCCTGGCCCCCTGCCCGGCCCG
GAAGTGGCGCGCGGGCGGGCCCCCGGGGCCAGCTTAGACTGGGCGGGGACGGGCAGCGAG
GTTCCGTGGCCGCAGCTGCCCCCCCGCGGACGCGCCTGAGAGGTCCGGGGCCAGCTCCGA
CGCGCGGAGCAGCTCCCCCCCTCTCCCGGGCTGGGGGCGCACGGGTTGCCTGGGCTCTTG
>FP019416 STXBP6_1            :+U  EU:NC; range  -499 to   100.
AGTCCAGGGTGTTTTGAGAAAATTGAATTTGTTATCAAGATTTTACAAATCAGGATATTG
TACATGAATATACTCCGTCATTTCTGGAAAAATCAGAAAATCTAGCAACACTAGGTCTAA
TTCTTGCCCGATAGCAAGGGACCCTGAGAGCAGATAAGCGGCCCTGCCTTCGGAGCTCTC
TCCAGTTCGCCTTCCCCCAGTTACAGTGCCTGTCAGGCCCCATTAGATCTTTGAGTTTGC
[truncated: 116,969 more chars]
