# Supplementary material for: Classification of Promoter Sequences from Human Genome
Source: Int J Mol Sci. 2023 Aug 8;24(16):12561. doi: 10.3390/ijms241612561 (PMC10454140; doi:10.3390/ijms241612561)
Supplement: Supplementary file 1 [file ijms-24-12561-s001.zip › Classes/class_3.fasta]

>FP010380 REPS1_2             :+U  EU:NC; range  -499 to   100.
TGCCGGCTGTTTCCCACTGCACCCCCCTTTCCGGGGGTCTTGCTGCTGAGATCTCCGCGC
AGAGGGCGGCTCGGTCATCCCGCCGCCGGGCGCCGGCCACCAGGGGGCGCTGCGGCCTCC
TCCCTCTCCCGGGAGCGGCCAAGCCAGCCCGGTGGGTGTTTCTCTCTCCCTCTCGCGCTC
TCTCCTCCCGGCCTCACATCCGGGTCTGGAGCGCGGCCGCCGCTGTCACTGTTGGTGCGG
GCGCGTCGGGGCCGGGCCGGGGCACTGTAAATGGCGGCGGAGGGAGGCGGAGCGGCGGCC
ACGCTCAGCCCAGATCCCCCGAAACTTTAGGTTCGAAGCCCCACAACTTTCCGGGAAGCG
CTGCCGCTCCGGAGGCGTGGACGGAAGGGGAAGCCGAGGCGGGAAGTCTGGGGGAATCGG
CAGGGAGCCGGGGAGACTCGAACCCGCGGCGGGGGCGGAGTCCGCCAGTGCCTCGCGCCT
CCGCGGCCCCCGCCTCTTTCTCTGCACCCTCCCCGCGGCCGGAGCCGGAGCCGGAGCCGG
AGCCGTAGTCGCAGCCGCAGCCGCAGCCGCGCGCCGGGCCTCGCAGGCAGCGGCGCGGCG
>FP009925 LRRC1_2             :+U  EU:NC; range  -499 to   100.
CTTTGGGGCGGTCCTGTGTGACCCCGGAAGAGAAAGTTGTTTTGGGGAAGGGGAGCAAGG
AGAGGAGTGCGAGTTAAATAAAACTAAATATCAAAGTTGTTCTGCTCTGCTCAGGCCGCC
TCTACTCCGCCTCATCTTTGTCCCAAGTCCTTTCACAGTCTGCCTTCCTCAAACGGCCCG
ATGCGCCCCCGTCTTTGCCGGAGTAAGCAGACCGCCAGCAGCCGGCCCGCAGGTCAGTCG
ACCCTCTCTGGATGCAGGTCGCCGGGAAAACCCGGAGCGGAGCATCCCTCGGGCCGGGAA
ACGCCCTCGGCGCGCACCCACTGGCGCGCATGCTCAGTCCGCGCGGCGGCTGCGAGTAGG
AAGCTCCGCGCGGCGGCGGGGGCGGCGACGGCGACTGGCGGGTGGGAGTGGAGGCACCGG
CTGGCGGGCGGGGGTACAGGGACGGGGCAGGGGCTCCCGCTCCAGGTTCCTTGAAGCACT
TCCGACCGCGAAGCCCGGCGCGAGAAGCGAGCTAACCCAAGAGCCAACAACGAGCGCGGA
GAGGGCAGCGGACTGAGCGGAGCCGCCGGCCAGAGCGGGCTCGGAGCCCGGGTCTCCGCC
>FP028407 TTC38_1             :+U  EU:NC; range  -499 to   100.
CACTTGGTTCTACGCCCTTGATTCGTGCACCCTGGGGCGGGGGCAAATTAAACTAGGGGA
GCCCATTGGACTGGGGCTGGTGTGTGGCTGATGGCAGAGTTCAGGCCGGGCCAGACCGGG
CCAGTCCAGAGGGAGAAGCCGCTACTGCAGGAGACAGAGCGATTTTTCCGCTGCAAATCC
TTGAGAAGGGAGGATGGAGGCGGCGGGACGACCCAGTGAAGCCGGCCCCGAACGCCAAGT
GAGTGTGTGCCGTGCGCGCGCGGGTAGCTGCCGACCGCAACGACATAAACTTGAAAGTGA
CCGCTGTCCCGGAGCTCCCTGCTCCCAAGGGACCCGTCGCGTTGCAGAGTTGTCCGGTCG
GGCCTCTGGGGCGGGCCCGGATCCTGGACCAGGGCCAGTCTGTCCGAAACCCACCAGTGA
GCGAGCGGGAGAGCGCGGCCGCCCCGCCCCGCCCCTTTCCGCGACCGCCCCGCCCACTCC
CAGGAAGGCCCGGGTGCCCAGAGCTCGCGGTGGACTCCGACCCGGCGCAACATGGCCGCA
GCCTCGCCTCTGCGCGACTGCCAGGTACACGGAGGCTGCCCCCAACCAGGTCCCCCTCGG
>FP020893 FAM108C1_1          :+U  EU:NC; range  -499 to   100.
CACATGCACCCCCTCCAGGGTCCCCTCTGCAGATCGGCCCAGCTGTCCGGGCGCAGAGCC
CCCAGCCCCGGCACCCAGCTTCTCCGGGCCCCGGAGCCGCCTGGAAGCCCCCGTCGGCCG
CAGGTCGAGAAGGTGCTTCCCAGGCCGGGGAAGGTGCCCGCGCCCTTGCCCGCAGCGCCC
CGCCCCGATGCCCGGCTCTGCGCCGCGTCCCAGCGGCGGCGCCGCCGCGCGGTAACCCGG
AAGTGGCGGCGGCGGCGGCGGCGGCGGCGGGCGTGCGGGAGCGGGAACGGGAGCGGGGGG
CGGCGCGCACGAGCCGGCCATGGACGCCGCCGCCGGCTTTGTGTGCCGCGCGCGGGCCCG
GGCCGCCCGCGCCTCGCCTGGGTTCCGGGGCCGCCGCTGACCCGCCCGGGCTCCGAGCGC
CGCGCCCGCCGGGCCGGCCCCGCCTCCTGCCCTCCTCCGCCTCCGCCTCCTCCTGCCGCC
GGGCGGGCGGGCTGCAGCCGCCCTCCGCGCTCGCCTGCCAGCTCCCTCGCCGCGCGTCCG
TCCTCCGTCCTCCCGGGCCAGCCAGCCAGCCAGCCAGCCGGGCCGGCGGCGGGCACCAGG
>FP003344 RPS27A_2            :+U  EU:NC; range  -499 to   100.
ATCTTGGGACAAGTAGTCCAAGGTAGAAGAAAGCAGTGGAGAACTACAGTTCCCAGAATG
CACTTCCATTTCCTACCTCTTCCCCAAGAGGCCCCCCTCGACCTCCTTTTAAAAATTCTC
TTAGCCACGTTGATTGTACGGGAAAAGCCTTTTTAAAACATCTTTTACGTTGCTTAAACC
TACAGTTTCGAAAGCATTCCGAAGGCTAAAGTGAGAAATAAGCCCAGGCTAGGGAGAGGA
GAAACGAAGTTCACGTCCTAGTCTGGCACCGGGTTGGATTGTCGCTGGGACGGCAGTCAG
GCATTTGGTGTGGTCGCCTAAGGGGTGGGTCCTTCGGCGGGAGCTCCGGGAAACCCCGTG
GGCCTGCGCGGCGTTCTTCCTTTTCGATCCGCCATCTGCGGTGGGTGTCTGCACTTCGGC
TGCTCTCGGGTTAGCACCCTATGGTGCCTTCTCTTGTGATCCCTGACCTAACCTGTCTCT
TCCTTTTCCTCAACCTCAGGTGGAGCCGCCACCAAAATGCAGATTTTCGTGAAAACCCTT
ACGGGGAAGACCATCACCCTCGAGGTACGGGCCGGGTGGTCATGAGGAAGCCAAGGTCCG
>FP013586 MSANTD3_4           :+U  EU:NC; range  -499 to   100.
AGGTGGGGAAAAAAGGCAACTAAATCAGCACGAGGACGTCAGCCCGAGGATGTCAGGAGC
GGGGTCGGTGCGGACGGGCAGGTGGGCGGGGGGGCACCCCGCGCCCCGCCCCAGTCCCCT
GGAGGCCGGCGGCCGCAGCTCGGGGAAGTGGGGACTGGCGCGGGGCCGCGCTCCCGCCCT
CCTCGGCGGCGCCGACGGACCGGCAGGCGGCGGGCGGTCCGCGAGGGGGCGGCGGCGTCC
GGGCTTTGTGGCCGCGGCGCGCGCGGCGGGGCCTGGCCGGCCGGGGGCGCGCCGCCGCCG
CCGCCGCCGCCCGGCGTTCGGGAGCCCGCGGCCCTCCCGGCCGCCCTGCTTGCGAGAGGA
GCCCAGGCCGCCCGCCCTCGCGCCTCGCCGGCCCCTCCCCCGGTCGCCGCGGCTGCCGCG
CCGCCGCTGCAGGTAGGAGGCTCCCCTTCCGGGCGGGCCGCAGCCGGGCGGGGGCGGGGG
TGGGGGGCGCGGGCCGGGCGTAGAGGGGGCCGGGGGCCGGCATGGAGGGTTTTCGGGCCG
AGCCGCTGCGACCCCGGCCTTGCAGGCTGGGCGCCGGGCGGCCGCCTCTGCGCGCCGCGA
>FP002272 ASTN1_3             :+U  EU:NC; range  -499 to   100.
ATTACTTTTCCATCTGTTAAGAATGCTTAGGAACTTTGGTTTTTCTCACAATTTCTTTCC
AGCTTTGTCCTATTTACTAGATTGTCTAAAATTAAAGTTTCAAGATTTATTTGAGCTAAC
CCTACTTTTTTTCTATCAGCTATAATATTCCCCAAATCATCTTTTTATTGGTTACTACAG
ATAAAATTTGTGATAGAAATGAAATGAAGCAGAGAGAAGTTGCGAGTAAAAGTTTCGATC
TCCTGCTTAACTGTGCACCTTACTCTGTTGTGCATATCTATCCATCCATCTAAACCAGTA
TAACAAATATTTTCTTTAAATATTTTGCAAAGTTAGTGCTAAGTAAAAATATGCACATGT
GCATTCCCAGCTCCCGTTTATCCTATGTACAAATCCAACTAGTGGGGGACGGGGCGGGGT
GGAAGCAAGATTCGGACAAGCTATAATACATCCACAAAACCACTGGGGGAATTTTCATCT
CCCCTCACCGCGCAGCTTTGCAGAAGCGCCCTTTAAGGTGTATGTCTGTGTGTGCCTCTC
TCAAGCCTTCTGGATGATGATGCGAGAGGGAAGATTTTACATTGCAAAGATCAATGTATT
>FP018379 CKAP4_1             :+U  EU:NC; range  -499 to   100.
GGAGGGGGTCGCGCTTGGCCCGCGGCGCAGGTTCACCCCGGCTTTCGTCCCTCCGACCCC
GCCTGGCCGCCCATCCCCGACCCCCGTGGACCCTGCTCGGCCGCCCCGGCTGGGGTCGAT
CTGGCCCTCCGCCCCCAGCCTGCGTGGAACCCGCCGGGCCGCCAGCCCCACCTCGGCCGC
GTCCCCTCCCCTCCGCTCCGCTCTTCTCCCCTCCCCTCGCGGCCACCTCGGTGCCCACCC
CGGCCTCCGCAGACCCCGCCGGGACCCCGCCCCGCGCCCAGCCACCCCCGCGCCGGCTTC
CCGGCCCCCGTAGACCCCGCCCGGCCCTCCCTCTCCGGGGTCGTGGCGGCGGGGAGGAGG
GGCCGCCGGGCCGGCGTGCGTGGCAAGCTCTCCCGGCTCGGCTCGCTCGGCCTCCCTTAC
CGGGAGGCGGGGTCGGCGCCGCGGCGGCGGAGGCAGGCCCCCTCCTCCCGCCTCCTCGGC
CCGGCCTCCTTCCCCGGCCGCGCGTCCTCTCGCCGCTCCGACGCCAGCAGCGCCCGCGTG
CCGCTCGCCCAGTCCCGGGGGAGCCCCTGCAAGTTTCCCGGGCCGCGCGCCGCGCTCGCT
>FP024565 NFATC1_1            :+U  EU:NC; range  -499 to   100.
CCCTCCGGACACCCGCGTGGACTCAGGCGTCCCGTCTGGCCCGTTCGCCCCCGTTTCCCC
CGCCAGCCCCAGCGCCCCCCTGCCCGGCCCCCGGATTCCCCGTTCCCGCCCCTACGCCCC
CATCCCCTCCCCGTGCGCCCCTCCCCGTGCGCCCCCCTCCCCGTGCGCCCCCCCTCCCCG
TGCGCCCCCCTCCCCGTGCGCCCCCCCTCCCCGGGCGCCCCCCTCCCCGGGCGCCCCCCC
TCCCCGTGCGCCCCCCCCTCCCCGTGCGCCCCCCCTCCCCGTGCGCGCCCCGCCTCTTGC
GCCCCTGCCCCCAGGCGAGCGGCTGCCGCGGCGCGGGGAGGGGCGGGCGCTCGGCGACTC
GTCCCCGGGGCCCCGCGCGGGCCCGGGCAGCAGGGGCGTGATGTCACGGCAGGGAGGGGG
CGCGGGAGCCGCCGGGCCGGCGGGGAGGCGGGGGAGGTGTTTTCCAGCTTTAAAAAGGCA
GGAGGCAGAGCGCGGCCCTGCGTCAGAGCGAGACTCAGAGGCTCCGAACTCGCCGGCGGA
GTCGCCGCGCCAGATCCCAGCAGCAGGGCGCGGGCACCGGGGCGCGGGCAGGGCTCGGAG
>FP003378 B3GNT2_6            :+U  EU:NC; range  -499 to   100.
CAGGGGGGTCGCCTTCCTAGAGGCCCCCTTTCCCCAGCTTAACCCTCGGCTTTGCAGGAG
GGTGCGTGGGGGCTGGAGGGTCCCTGGAAGCCGCAGGGAGCGCGGGCCCGGGTGGGTCCT
GGTACCGGGTGGGGAGAGCGGAACCCTCCCAAAACTTGGGGCGCGGGGCGGGGCCGTCGG
GCGGTGACGTGAGGGGCGGGGCCGGGCCCCATTGGCGGGCGGGCAGGGGAGGGGCGGGGC
CGGGCGCCCGCGGCGGCTGCTGCGCCTGGAACCGGAGCCTGGAGTGAGGCGCAGCGGCAG
CGGCAGCAGCGGCAACAAGTGCCGGAGGCTAGCAGAGCCAAGCCGGAGCAGTCCCTGCCG
CCGACACCGCCGGGCCGCCCGTCCGGGGCGCCGCGCATGGAGCGTGAGCTGCGGCGGTCG
CCGGGCTGAGCCGCGCGGAGCGGCCGGGACGTGGATGTGGCCGCGATCTCCCGCCCTTGC
CCCCGCCCCGCCGAGCTGGAGCTGCTCCCGGACAAGGTAGGGCCCGGGCGCCGAGCACCC
CCGCCGGCTCCCTCCCCGCTGCCCTCTCACCGCCAGGCCCCTCTACCAGTCCCCTTCCGC
>FP013380 C9orf40_2           :+U  EU:NC; range  -499 to   100.
CCCAGGCTGCAGTGTAGTGGTGCGATCTCTGGCTCACTACAGCCTCCACCTCCCAGGCTC
AAGTGAATCTTCCTCCTCAGCCTCCCGAGTAGCTGGGACCACAGGGGCAGGCCAACAAGC
CTGGCCTATTTTTGATTTTTTGTAGAGACGAGGTCTTGCTATGTTGCCCAGGATAGTCTG
GAACTCTATTATAATCTTTGTCTTAATCTCATGGAGACGCCCCCGTGGTCACTGACTGGA
GGAAGGAAATACACATTTTAAAGGTTTTAAATTTCCTATAGAAGGGTCTAGAACGTACCG
CGCTATAACGAACATAGTAGTAAGACCACCGCCACACTCCTGAGGAAACAAGGTCACGCC
CCTCTGCGGGCCGCTTGATCGGGTCTTTAATTAATCCCGCCGCGGCCTTCCCGCCTACCC
CCGAGCGCGCACTTCCGGTCGCGAGGGCGCTCGGGAGCGCGCCCCGCGAGCCTCCACCAA
CCAGCGGCTCCGCCTGGCCAGACAGAGTGCGCGCGCGCACGTTGTGCGCAGGTTCGAATC
TCCGCCGCTTCGCGGTTGCTTCTCAACGTCCGGGCCGCATCTCGGCGGCGGCGAGGGCTG
>FP024802 LRG1_1              :+U  EU:NC; range  -499 to   100.
TCATCTGCATAGGAGCCAGTTTCTTTTTCTTTTTCTTTTTCTTTTTTTGAGACAGAGTCT
CACTTTGTCACCCAGGCTGGAGTATAGTGGCGCGATCTCGGCTCACTGCAACCTATGCCT
CCTGGGTGCAAGCAATTCTCCTGTCTCAGCCTCTCCAGTAGCTGGGACTACAGGCACCCG
CCACCACGCCCCGCTAATTTTTGTATTTTTAGTACAGACGGGGTTTCATCATATTGGTCA
GGCTGGTCTCGAACTCCTGAACTCAGGTGATCCGCTTGCCTCGGCCTCCCAAAATGCTGG
GATTACAGGCGTGAGCCACTGCGCCTGGCCAGCCTTATGAATTTTGTTTTAAGTGGGACA
AGAAGCCATCAGAGAGTTTTAAGCAGGGATGTGATCTCATTTCATTTTAATGGATCGTTT
TGTTACTGTGTCACTACATTTCACAAGCCTTCCTTCCTCTCAGTCCATGTTGATTAAGAC
CAACTAACGGCTGGGCTCCGGAGACTGGGCAGGGCACAAGACTGACGGAGTGCAGTGGCT
CACGTCTATAACCCCAGCACTTTGAGAGACTGAGAAGATTCCTTGAGCCCAGGAGTTTGA
>FP027360 DIDO1_3             :+U  EU:NC; range  -499 to   100.
TCTATCCCCACCGACTTGAAGGGTTTATCGGTCTTAAGAGCGAAATCCTGGCGGAGTGCA
GTCCCTCGGGGCTAGCATCCACGTTCCGCCTGCGCCCTGCCCGGGCTGTTCCGAGGGATC
CCCGCAAGGGCACTGCCCCAGCTTTCACTCTTGGAGTCGGGGAAATAAGGTGTCCACAAA
GGATGCAAGCAAGTCATTGTCAGTGCAGACCCGAAGGGCGCGTCCGGAGTGCAGGTATGA
AAGACGGGCGCATGCGCGCAGTCCGGGGCCGGGCTTCGCAGCCCGGGCTCCGCTCTAGCC
CCGCAGCGTCTCGGTGGCCGGTCTCGTCCTCCGCCCGCCGCGCGGGGGCGCCGCTCTAGC
CCCGCGCCATCTCGGTGGCCGTCCGCCCACTCCGCGGCGTTCGGGGAAATGGCTGCGAGA
CCCTAGAGGCCTGCGGCCTGCGGTAAGTGGCGTCCCGGGCGCCGGGTAGAAGAGCCGGCC
GCCGCTTGGGCCGCCCTCGGGAGCGGGGCGGGGCCGGCATCGGAGCCCGGCTGGCGAGAG
CCGCGGATCCCGCACAGGCCGCTCCCGCCGAGAAGATGGCGGCCGCGGAAGGGAAGGAGC
>FP003444 GFPT1_1             :+U  EU:NC; range  -499 to   100.
TCTCTCTCCTCCCACCTCAACCTAATTCTTTGCAATTTTTTTCAGCCTTATGTTCCCCAG
GATTCCCTTTTCATACTTCCTGCTTTTTTCCTCCTCTTTCCTCGCTTCGTGCAGTGCTGG
CGCCTGGGGCCTGGGGCTGCACGGGGCACGCACCCGGGCTATTGCTTTGCTAACAATTCC
ATCCTTCTCTTTCCGTCATTCCCTGCCAGGTGCTGAGTTTCTCCCTCCCTCTCGGCTCGG
TCCCTCCCGCGGCTCGCCCCGGGGCGGGCGTCTCCAGGAACTCCAGGCGGACGCGGCCAC
GAGCCACTGCCACGTCGCCGCCGCCAGCAGTCCAGCGCCTGCGTGGGCTCGGGGGGCGGG
GCAGCGCTGGGAGGCGGGACTTGCGCGTGAGCGGCGCGTGAGCGGTTCAATGGAGCCTAC
GGGCGGCGGCGCGCTGCGCGCCGAGGGGCGGGGCCCGGCGGCGGTTGCTGGCGGAGCCCG
GGAGGCGGAGAAGGCTGTCGTTGCCTTGGCCGTCGCATCCCCGAGGGAGTCGTGTCGGCG
CCACCCCGGCCCCCGAGCCCGCAGATTGCCCACCGAAGCTCGTGTGTGCACCCCCGATCC
>FP000216 MAD2L2_1            :+U  EU:NC; range  -499 to   100.
GCAGGGGCGACGCCGGTGCACGCCCTCTTTTTTTTATTTTTAAAATTTCACCCGGGCCTT
GACAACCGGTACAATCCTGTCCTCCCCTGTTCCCGCCCCCGAGCCAGAGGATTCGCTTTT
GCGTGGGCAGCTGCAGGGATGGTGACTCGGGCTAGCTCAGATGTGGCTGCCGTTAGTCCC
CAGCTGCGCGCTCCCCCGTCCCTCCCCAGCCCTCTTCCGGCGCCTGCTAAAGCGAGAGAA
ATGCCCTCGGGGGAAGATATGTAGCGATCCAATGGAACGTGGAGATCAACGTTGTGTTTT
CTTCGCGCCCACCCGAAGTTGAAGGGAGGTGGCGCGGCGGGTCTCAGCCCCTCCCGGACG
CCGAGGCCCGGCCCCCGCCCCTCGGAGACCCGCCCCCGCATGCGGAACCGCCCTCTGCGA
GGCCCGGTTTGGGCCGTGCGGGAATGGGCGTGGCCTGGGCGGGGCGGGCGCTAGGACCCA
CCGGAGCGCCGTGAACGTCACCGAGCGGCGCCGAGGCCCCGGGTTGAGCGGGAGGCGCGA
TCGGTCCGGTCGGTGGCTCCCCGCGGCGGGGCCGGGCCCGATCTCGGGCGGGAACCGAGC
>FP024536 CBLN2_1             :+U  EU:NC; range  -499 to   100.
AGCACTGGCTAACTTTATTATTATTATTATTATTATTATTATTAGCCTATCAGAAAAGAC
GTATAATGCATGTCAAAGGACAAAGTATTTTTTAACCATGTTTTAAAAAAAAATCAGGCT
ATAGAGTGTAGATTTAAATATTGATTGTTTTTTAGACCAGCATAAACTATACGGCCCAGT
TGTCTGTGCAAACGTTGTGCCGACGATAATAACCGATGATAACCTCACCGCAGCATTTAT
CATCTTGGCAGAGTTGTTTGTTAGATCAGTGAAGATCCGGAAAATCAGGCGGCGTGCTGC
TTGGTTTTGCCAGGAGTAAAAGTACTGAAGGATACCGGGAAGACTGGTCATTATTGTTCT
TCTTGTGGTTGCTATCATTATTATTATTATTATATTATTATTATTGCAGAGGTCAGCGCT
GCTTTTGGGGTGAAAGAAGACCATCAGCAAACCTCAGCCTTGCGGCCAGGACTCCCCCGT
CTTCTGTCGGAGTCCGCCGGTCCGCAGCCTGCGGCAGGGAGGCCCGGGCACCCGCAGGTG
GCGCCCCACGTCCGTGTTTGCGCCCTCAGCCGAGCTCCAGGCGCAGCTGGGAAACCCAGC
>FP019044 UCHL3_2             :+U  EU:NC; range  -499 to   100.
AAGGGTTCAGTCCAGGAATCCACTTTTTCAGGAAGACTTCTGGACACTCTCTTCCCCCTT
CCTCCGTAATTCCAGCACACTTCATGCCATCACTATCATATAGGTACCACGCTTTTTATC
CTGATTCTCCGTTGTCTTGTCCACTGCCTCTACTCTACAGTGAACTCAACTTTGTGTCAA
TACTTAGTACAGTGATTTCTAGTACTCGACATTTTTTGTCAAATGGAATCGGATATATAG
AAACACCCGCTGCCTCCCGCAAGAGCAGACAAGGCCAACCCATCACTCCTGCACCCCGAC
AAACGAACAACAGCACCGTGCTGCACGGCGTCCTCCGGCCTTGCTGCCTGGCAATGGGTA
GCCACCTGGCGTCTGTCTCAGAATAGGACTCCGCGGCACGCCTCCTAGCGCAGTCGGTTG
ACACTGCAAGAATGGGAAGGTGCGGGTGACCACGCGGTCCCAGACCGGCGCAAGGCGCAT
GCGTAGAACGCGAGCGCTCGGCAAGGCTCGGCTCGGAAGAGTCCAAGCGTGAGGGGAGAG
GGCTGTGGATTCAGATACTGTTTTTCTCCCGAAATAGGAAATTGGCTTATTTTTTTCTCC
>FP009666 BRPF3_1             :+U  EU:NC; range  -499 to   100.
GTAGCCACGTCACCCACAAGGACTGGGGAGGAAATGACTGACCGCTCAAGAGTCAGGGAC
CCCTGTCTCTCCCAACTAGACCCGAACGTCCACAGCCCTCTTATCGGGCTCGCCCCGTGG
CGGGCAGGGCCGTGGTGCGCAGGGATCGCGGCGGGCGCAGACCCGGTCTCTTGCTCGGTG
TCCCCGCCGCGCCCGCACCGCCACCGTGAGGCCGAGCCGGGGATGGTGCCCCGTGGCGGC
GGCGGCGGCGCCTCCGCGCTCCTCTCCGCACCGCCCCGGCCGCCGCCGCGCCAGGCACGG
GCGGGGGGATTTTTTTCCCGTTTCCCCCTCTTTCGCGCTCTCGCTCCTGTTCAGCGGGAG
AGCCCGCAGAGTCAGGGAGGGAGCGAGGGAAGGGGTGGAGGTGGCGGGGGGAGGCCGGAG
GGGCGGATCCTGCCTGGGGGCTGATCCCTCCCTCCCCTCGGCCGGGCTCCGTGGCGGCAG
CGGCAGCAGCGGCGGCTCCATTCCCCCTCCTCCCCCGGGAGCGGCGGCGGCGGCCGGGCC
GGGGCCCCAGCGCGGGCCGGGAGGGGGCACGGCGGAGGCCACGGAGGCAGGCGCGGGAGA
>FP001591 POLR3GL_4           :+U  EU:NC; range  -499 to   100.
ATTGAGAGGGCTGGACTCTCAGGAACAGTCCTGTTCTGGGTCTCTGAAGGGATAAAACTT
TGACCCTTCCACCCCTCAGATGTGGAGCGTTATTCAGACAAATATCAGATGTCAGGTCCG
ATTGACAATGCCATCGATTGGAACCCTGGTAGGTGATGGGCCCTTTCATTGACTGCCCTT
CTTTCAAATGCATGGGATGCTTCAAGCTATTCCCACCACGCCCATGACCCCACCCCATTC
CCCGATCCAGCATCTGCAAGCTAGAGCCTTAGTTATGGTCCAACACATTCTCAGATTCTA
CCTGAAAAAGCTATTAAATAGTTCCCACTACTCAGGAGATATCCAAGCCACTGAACAACT
TTGGCCCAGCCCCTTCCTTCCTCTCCTTTAAAACCCTCACCCCCCTTTAAAACCAGTCAG
TATTCACTGGAGACCCCAGGCAGGGTCCTATTGACATTTACGTTCCCACTATTCCCAGAT
TGGCGGCGTCTACCCCGGGAGCTAAAGATCCGAGTGCGGAAGCTACAGAAGGAACGTGAG
TGTATCTGGAAAAAAGGAGGGAGAAGAGAGGTTTCCTTCATCAGCCTGAGGGCCGAGGCT
>FP029276 C1GALT1C1_1         :+U  EU:NC; range  -499 to   100.
CAGTGGGGCTTCAGATCTCATTCCAGTAATAATAGGAAACCGTTGGTGTCATAATTACGT
GACTATTTCAGTGGCTTGCGTTTTGGTCTCAGCCCAGGAGTACTGGGGGGGTGGGCAATA
TGAGGGTTCAAGGACGCAGGGGTACATCAGAGAAACCATCAAGAGGTCTGATAAAAAGCG
ACACCGGGAGCAAGAATCTCTCGCTCTCGCAATTTCCATGCCAGGAAGGTGAAATGGGAG
GTGTCAGCGAGTCGTACGCACGGCCTCTTCTCTGGACGCCCGTTGGGTAAAGGAGAGCGT
CCGGGTCACGCAGGCCTATAGCAAGTCTCTGAACTCGGCAGGGGGCGGGGAGAAAGGGCA
CGCAGTGTGCGCGCAGCGGGCGCGCCGGCCCTTCCGACGCCTGCGCGGGCGGGCAAACGG
ACGGCTCCGCCCAGCCGCCGGCTCCTTTACCCCGCCCCACTACCCCCGCCTTCGCGGCGC
TCGTTTCCTGGCGCTCCCCACCTTTAGCGAGACCAACGAGAGAACACCGCCTGCAGCTAG
AACAGCCTGGTCAGGAGCGTAACGGAGTGGTGCGCCAACGTGAGAGGAAACCCGTGCGCG
>FP013242 RUSC2_1             :+U  EU:NC; range  -499 to   100.
CACTCCACCCCAGTGGTTCTGAGTCGGTCCAGTGTGAGGTCAGCCCTCCTTCTGTTGTTT
GGTTAGTTTCCACACTAGGTTCTACTGGGAAGCCAGCGTTGAGAACCGCCGCCTCAGGCG
AAGCTGGGACTCACACCCACCGGCCCTGGAGGCCCGCGGAAGGTTTCCCTGGGTTCCAGC
ACCCGGGAGCCGCGCGTCGCCAGGCACCACCCCGCGGGGGCGGGCGCGGGCCGCAGAAGA
TTGGGCCACGGCGGAAGCCTCTCCGCTCCCTTAGCGGGAAAGCTCTGCGCGTGACTCGGC
TGCGCCCATCGCTGCGGGAGCCGGGGAGGGGGCGAGCACCTTAGGCCGGGCGGACCGAAC
CAACGCGCCGCCCGGAGGGGCGGCCTGAGGGCAACCCAGATCGGACCATCGCGCCACGCC
GACAGGGGCCGGCCTTTCCAACCCGCCCGGAGGGAGGGGCCGCCGGCGCCTCTAGCCTGC
AACGCGACCCCTGGAGGGCGAGACACGCCGCCGCCGCCGCCGCCGCCGGCGCGGAAGGAC
GAGGCTGAGGCGAGAAACGAGGTAGGAACGCCTCTCCGGAGGCGGGCAGGGTCCCACAGA
>FP003991 MCM6_1              :+U  EU:NC; range  -499 to   100.
GTCAAATATTTCGCTGATTTTCCTCGGTCAGCACCACCACAATAATTGTGCCACCTTACC
CATGCAAGGTTTAGACATCTCTTTGACTCTTTTACAGGGTTTTATACTGTGGTTTCCATT
ATTTCCTCTAACTAGACAGCAGAAGCGGCTTACTCATTTTTCTCTTCCATAGAGTCTTAC
TCCGATCGTTCAATTAATATCAGTGGAATGATTTAAAGAACATTTGAAAAACCACTCGGA
CAAAACCCTCAGATTCGAACTTGTTCCAGCAGCCAAAAATACCCGCGGGCCACGGCTACA
CTGCGCAGGCGCAAAGGCAGATGGGCTTTCTCCAGAAGGGCTTTGCATTTGGCGCGAAAT
CCCTTTCCGTGGGCTGGGGCTCTTGGAGAGGCGCCGTTCATTGGTCAGGTTTGGCGCGAA
ATCTCCAGCTCCTGTGTCACGATTGGTTCCGGCCGTGCAGGTCGGAAGAGGGGGCGGGGC
GGAAGCGGCGGCGGCGCGCGCAAAGCTGCAGCGTCTGGAAAAAAGCGACTTGTGGCGGTC
GAGCGTGGCGCAGGCGAATCCTCGGCACTAAGCAAATATGGACCTCGCGGCGGCAGCGGA
>FP003274 SIX2_1              :+U  EU:NC; range  -499 to   100.
CTTCCCCTGGAGTCTCCTTCCACCCCTCTCCCTCCCCTTCCTCCTGGACACCCCCTTAAA
CGGTCTCCGCCTTCCCTTCTCTCCTCTTCTCTCCCCACCTCGATCCACCCCTTTTCGTCT
TCGCCCGCTCCCCCCGCTCTCCTGTCCTCCTCCTCCCTCCCTCTTTGGGCATCCGCCCCG
TCAATCTCCGCCGCCGCCGGCCCCAACCCGGCCCCTCTCCGCCTCCCAGGCTCTCAGAGC
GCCCCAGGCTCCAGTAGAGCCGCCCTCAGTTCTGCGCGGAGCGGGGCGATCTGTCAGCGG
AGCCGGCCGGGGGGAGCCGCCCGGCCCGCCGAGGCTCGGGTTACCAGTGACTGACAGCGT
CTCCATGGCGAATAATTTGACTCCGACTATTGTCTGGCGCTGGCAGGCCCCGGGTCAGAT
AACCGGACCAATCAGGGCGCGGGCCGCCGCGCCTCATGCCCGCTTAGAATAATATTATTA
AGAAAGCTGAGAGCCAGCTAGACGGGAGGGAGAACGAGTGAGAAGCGAGCGAGGGAACGG
CGGGCGGGCGCGGAGCATGCGGAGCGGCGCCCCGGGCGGCCCCCGGGCTTGGGCGAGGGC
>FP003034 ATAD2B_2            :+U  EU:NC; range  -499 to   100.
GCTAAGGGGATAGAAAACGACCCTGCCTCGCTTTGTTTAAAAACGCAGAGTTCTAGCATG
GTGTTTCCCCCCCCCCTTCTCTTCTTAAGCTTACCAAGTTCCAGATACCGCCCAGATGAA
TTTTTTTTTTATCACAGCTGTCATTCTCATTTCTACAGGCATGAAAAGTGCGACTCAAGT
TCAGTGTCTTGCCTCGGGTAGCTTGGGGATTCCCAGTCAGCTCCTCGCGCCTTCGTCGCC
GCTCCCCTTCCACCCCGCGCCTTCGCCGGCCGTCCCCTGCTCCATCCAGGCCACGGGGGT
GACGGTGGGGTCTGGGGCATTCAGGCCTGGCTGGGCATGAGGGCTTCAGGCCCAATTCCA
CGCCCGAACTCGTCCTGATTAGTCTGGCTTTTCTGGTCGCCCCAGCCCTGCGGTCGGGGA
GAGCTGGAAACCACCGAGCTGACAGCCTAGAGCGTCGCTCCCCGGCCGCCGAGCGCTGAC
GCCGCGCCGGGGGCGGGGCAGCTGGAGGCGGCAGGGAGAGGAGCGAGCAGCCGGGAAGGG
CTGGCCGGCTTCGCAGCGCCCCGCCGTGGCTGCGGCCGGAAGCGGTCTCGTTGGCCCTGC
>FP009189 SMIM13_1            :+U  EU:NC; range  -499 to   100.
GCAGGGGGAAAATGAGATTTCGTGTCCTGACCCGCGTCTGCGGCAGGGACCTGAGTTCTT
CCTCCAAGTCCCAAATAGCCAACCTTCGCCCCCGGCAACAGGGCTAGGTGCACGAGCAAC
CAGTTTTTCAGGCAGCCGCCTCCTCTTTCCTCTCTCGCCGTACTTCATCGATTACGGCTA
GAAACAAAACGACTTTGTATACGGAGTAATGGTTGAAATCTCACTGGCGCCTCAGCAGGA
CGGGCAGCCAGATCCGCGGCTTTGGAGAAGGCCAGCCCACGGTCGTCCGACTGAGGCGAC
TTGAGCAAGACCAAAGGCAGAGCCGCCCGAGAATGAAAGCAGCGAAGCCCGAGTGGCGGT
GCATTCTGGGAGTTGTAGTCCCTGCGAGACAACGCCGTCCCGACTCCACCAGGCTCTGCA
CTCCATCTCCCAGCCGACCCCGCGCCGCGGAGGAGGCGAGCTTGGTGATGAGCTGCCCCA
GCGGTAGGGGGCCTGGGGCGGAGAAGCCGCTACAGCCGCGGCCGGGCGACGCTGACATCT
GGCATCCCTGGGGTCTCAGAGACACGGGTGGACAGCGACGAGGGCCTTGTGGCCGCCGTG
>FP004265 SESTD1_2            :+U  EU:NC; range  -499 to   100.
GACCTGCCAGGGTGTCAAGTAACGGACCCTCTCTTAAGCCCAGACTTCTGACTCCAGATC
TAGGTACCCTTCCACTCTCCAAGACTGCCTCCCGCCTGGGGAGCCTGGGCCTCGGCTAGG
GGTGGGGACGGCAGGGTCCGTCCGGAGCGCCAGAGTCCCACTCGCGCCCAGCCCTCAGCC
CCAGGCCCGGTTGGACGCCCCGCCCCGCCCCGCCTCCTTCCTCCTTCCCGCGCCGGGCGG
GTTGCTGTACCGCCGTCACCCGGGCGCGCGCGGGGTCGCGCGGACGCGGCTCGGGCCGCG
GGTGCCGAGAGGTCGCCGGGCCACCCGCACCCCCGCTCCCCGCCTGACGCACGGAGGGGC
CGGGACGCGATTTGCCGCGAGTGACTGGAGCCGCAGCCGTCGCCGCTGCTGCCGCCGCCG
CCCGGGCCCGCTCCGCCCCCAGCCCGCCTTCCTCCCGCCGCGCCCTCCGCCTCCGCCCGC
ACCTCGCTAGCGTTCCCCTGTCTTCCCCAACGCCCCGGAGCCGCCGGCCGCTAGCGTCAG
CGCCAGCCAGGTGAGTGTGGCCGCCGCTCGGCCCGGGCGGGAGAAGCGCGCAGGCCCCGC
>FP004415 ORC2_1              :+U  EU:NC; range  -499 to   100.
TCAGCCTCCCGAGTAGCTAGTATTACAGGCATGCGCCACCACGCCCGGCTAATTTTGTAT
TTTTAGGAGAGACGGGGTTTCTCCATGTCGGTCAGACTGGTCTCGAGCTCCCGACCTCAG
GTGATTCGCCCGCCTCGGCCTCCCAAGGTGCTGGGATTAGAGGCGTGAGACACTGCGCCC
GACCCCAAAGAACACTTTTTAAAGATTGCTACAAGACAAACAGCTACCACTCAGCCAGCT
ACTGTGCAAACTTCCTCAGATCCAAACAACACTTCCTTTTCCCTTCCCCGGAAACGGAAA
GAAGAAAGGAAAGGTAAGGCCCACAACTCAGGGCCCAAGAATCCGTTTTCCTCAGGTTTC
CTGATGGGCGGGGCCGAATGGCCGGCGCCGACTGGACGGCAGAGCCGTCGCTCTTGGCCG
ACTCCTCTTCCTATTGGCTTCCTCGGGCACCGCCCCCTGAACAGGGCGGGAGATTCGGTG
TGCCGCACGCAGGCTTCCCATCCCCCAGCTGGCCTCCGGTGCTCCTTACCTCCCCGGTGG
TCGGGCGCGAATTACTGGAAATTGGCTTTTCCCGTTGGGGCCGAAGGTACCTTCCCTGCG
>FP006230 IQCJ_2              :+U  EU:NC; range  -499 to   100.
CACCTTATCTTGGATCTCATTGAACTTCCTTGCAATCCATGCTTTGAATTCTCTCTGTCA
TTTCTGAGTTTCCATTTTGGTTATAGACCATTGCTGGAGAGCTGGTATGATCCTTTAGTA
GTGTCACTACATTCAGATTTTTCTGTTTCTTCTTATCTGAAGATGCCAGTACTTCTAATT
TTTGTAATTACTTTCATGCAGGCAGGATTTTTTTCTTTTTCTTTTTTTCCTTATAATATT
ATTGGTTTTTAAATTTCCATTTCCCTCCATATCCCCAGTCCTTAGGGGGTGTGACTATAG
AGAATGCTAGGTAGGGTCTTTTGGCTTTGTTTCTATGGCCGTATGCACGTCTTTTGGCAG
GTTTTATATTGAGTGATGCAGTTTAACCTACAAGCCAATAGGTGATGCTTATGAGTAATA
GCCAGCTGTGGCTAATGTGGCTGGGTATATACTTGATCCTTGCTTATGGGGAAAAGCTTT
CTCTTGCCTCAGGCAATGGACTACTCTCTGAAGTCCACAGTGGTCTGAGCTCTCTGTTCA
TCCCTGGGGGGTGGGGGGTGGGGGGTGGCAGTGGGTGTACAAAATGGGAAGGTCCAAACC
>FP019226 TMEM55B_1           :+U  EU:NC; range  -499 to   100.
GCGCTAAGTTCGGGCCAATGCAGTTGCGCCGCTAGGATCACAGGACGAAAGAAGTAAAGT
CACCAGCCAATAGGAAACCAGCTACAACGCAAAGCCGGAGAAAAGTGTTTTAGTGGTGTC
TTTGAACCAATGAGGAGCAGAGCAACAGGGACCGTGCAGCTTCCAGAAACACGTGACCAG
TTGAGCAGACGCAGCCTAGCCCTACCTCCTGGTCTGGAGGTAGCGCGATGGGCGTCGCTC
CCAATAGCTTGCAGAACCTCTAGTCACGTGCAGGTTTTGCAAGCCCAGCAGCATCTGGCA
GGTCATGTGACAGTTGACGTTTGTGCGTCGCTCCCCAATGGAAAAGGAGAGCTGCCTTCA
CAGGACCAGGAATTGGTTTATCTACGCGAATAATAGCATGACCCGGGCGGGGATAGCCTA
TCACGTGCTGCTAGACGGAACGGGGCGGGGCAGGCCACTGGTTGCGGAGTGAGCTGGGCG
CGCGGCGCGCAGGCGCCCTGGGGACCCGGTAGCGGCGGTGGCGGTGGCGGCGGTGGCGGT
GGCTGCGGCGACGGCAGAGGCGAAGGGAGCCGGATCGCCGACCTGAGCGGGAGGCGGCGG
>FP003698 KANSL3_2            :+U  EU:NC; range  -499 to   100.
TGCTCGCGTGTTCTTGGCTCTCCTCTTCCGGACAGAGGCGCCGGAGCTTCATCCGTTCCG
GGCTTTGCCGCTCACCGCCTCTCCCTTCCCAGGCCGTAACCCGCTTCCGCGTTTTACTCG
GTGCCCGCAGCGCCGGGGCGTGGAGGCGTTAACGCGCACGCGCTTAGGGATCCGGCCGTG
GCCGAGCGCGCGGCCGTAAGACCGCGGGTGAGAGCAGCGTTGGCTTCGAGGGGAGTGGCG
GGCCGTGGGGATCGCGGCCGTGGTTGGGACGGCCGGGGGTCTCGGCGAGGGCTTCAGGGC
TCCCGGGGCATGCGGGGGCCCGGGCTAGGGCCGGCTGCCGGTGCTGGTCGGGCGGGGCGG
GTCGGGCCGGGGGCGGGCTGGCAGGGGCCGCGTCTGGGCCTCCGTGACGCGGACGCCGAG
CCCTGCCCCAGGGAGCGGGAGGCGGGAGGCGGGGGCCAGGCGGCTCCTCCTCGTCGCGAA
CTCTGGATGACCTTGGCCAAATCGCTTCAGTTCCCCGAGCTGGCGACTTCGTCTGTAAAA
TGCGAGTCATAGCCCTGTCTCCTAGATGGGCCGTGTGGAGGCTCAGTGGCGGGAACGCCT
>FP016154 NUDT22_1            :+U  EU:NC; range  -499 to   100.
GGGAGCCCTTCTACCCCTGGACCCTGCTGCTTCCTGCCTCCCTCCTCCAGAGAAGTTCAT
GGTTAAGACCTGTGGGGGGCAGTGACGAGGGGGGACTGCTTTAAGGCCCCTTCCACGTCC
CCATCCCTCCCAGAAAGTCACAAAGCCTCAGGAAGTGAGCGCTGGGTGGGAGTATACGGC
TCATTAAGTTCACCACCCCCAAGTCCCTGCTGCAGAGAGGGAAACTAAGGCCCAGCAGGC
CAGACTTGCCCAAGGTCACACGGTCAGCCAGGAGCGCAGGGAGGCCGAGCCCCGCACCCC
AGATCGCTGGTGCGCCCCGCAGGGTGGTCCGGGAGGCAGGGCCGACGTGCCGACGGACCG
GGCGGAAGCGTCGGGGCGGCGGGGACAAACCTCCAGGATCCTCGACCGCGGCGGACCCGC
CAATGAAAAGCCGCGTGGAAAGGGGGCGGGCACTTCCGCTTCGGGGAAGGGGCGGAGCCT
GAGGGACCCGGCGGCTGGTGAGCGCCCGCTGGAGGCTGGAGCTTCCGGGCCCTGGAAAGG
GGTCCCCGCGCGCCCCGGGTCGGAGGCAGACCCCTGGGTTTGGGGGACATGGGCATTTGG
>FP014227 CELF2_4             :+U  EU:NC; range  -499 to   100.
GTTTAGAAAAAGAAAAAAAATTACACCCCAAACAGAAATCAAACCCAACATCATGTACTA
TGGTGTATCAATTAAAATGAATGGGAGTTACATGCAAATACCTCAAATAAAATACCTCAA
ATAAAAAATGTAGAATACCTTTCCACTGATGATTTTTAGTTGTCAGGACAAGTGAGACCC
AAACAGCAGACAGAATGGTCCCAGCATGCTTGTTGCCTTTTTTTGTTTGCACAGTGGCTG
TCAGTTCCAGCCTTGCAGGTAGTGGAACCCAGCCGGAAGAAGGGGCGGGACCCAGCATTG
CAGCCTGAACTGAGAGCAAATTTAAATTACTGAGCCTTTTTTTTCCTTTTTTTATTTTTC
TACTCTGCGACAAACTGAAAAGATTCCAGCACGCTAATTTAACCACCCTGCTTCTTCTTT
GCCTTTTTTTTTTTTTTTGATTTTTTTTTTTTTTCTCTCCCTGCTTCTAGGATAATTAAA
AGAGAAACCTGTAAAAGGCAACATTCCTGTGAGCGAGTTGGTGCTGCAACGTGCTGGTAA
GAAAACGAGTTTAATTTTTTTCATCTTTTTTTTTTTTTTTTTTTTTTTGCTTTTTCTTTT
>FP022392 DPH1_1              :+U  EU:NC; range  -499 to   100.
ACCTGCACCAAGACTCTCAACTTGGAGCTGGGCTGGTGGTCCCTGAGTTCTGTCCTGCCG
GACAGTAGAGTCCCCCTAGGTAGGGAACGTGGCCCCACACGGCGGCCGGGTGACCGACCA
CTGCTTACCAGGAGGGGAGACTGGCAGGGGGGGCTCAAGGAACATCTGGTGGGTGTCCCC
TTCACAAGACTCGGCCTGCAGAGTTCGTGCAGGGAGTTCGCACATAGGAGAGCACCGGTC
CGGGAGTGCCAGGCTCGTGCCCGGCCGGGGAGAGGAGTGGGAGACTAAGTCGCAGGGCAA
GGGCAACTGCATAGTCGGGGACCTCTAGGGAATCCTGAGTCCCGGCATTCTGGGCTGGGG
TGGAGCCCACTACAGCCCCGCCCCTATCTCCTCCTTTATGGCCCCGCCCAGCGGGTATCC
CCCGCCCCCGCTGGCCGATCGGCGATCGATCGCAATGTCTGCGCTCTCCGCGTTCTTCCA
GCGCTGTCTTTTTAGTACCACATGCGCAGGCAGGTGATGGCGGCGCTGGTCGTATCCGGG
GCAGCGGAGCAGGGCGGCCGAGACGGCCCTGGCAGAGGTGGGTGCTGGAACGCTGCGCCC
>FP001583 PEX11B_1            :+U  EU:NC; range  -499 to   100.
TGTCAAGGTTCTGCAGGGAACGAAGATCTGGTACCAATCACGCTCCTTTTTCCTTGGACA
GACCAGCCTGGGCTTCAGGCCTCTACTGACCTAGACCTCTTTAGCCCCTACAGCCCTGGA
TTCAGTCGGGGCCTGCGTGCATGTGTATTTGTGAGGTTCTGCCAGGCGCACACCTATGCC
GGCGGCCTCCAAGACGTGGAGATCACTGCGGCGCTTTCTCGCCCCGCCCCGGCCCCTGCA
GGCCCCGCCCTTGGTCATGAATATTTAAAGAAGAAGGTGCCGCTGGAGGCGTGCTAGGGA
GTAGGGGTCGTCTGATAAGGGGAAGCTGTGACGCAGACACGCACAGTAATACACAGATGG
AGGCTCAAAAGACACGAGTTTCGCGTCCTGAAATTCCGCTTCCAGGGCCAAGCTTTCTTT
TCTGATACTGTTTGTCCCTCGCGAGGCACCGTTGGGTCGCGCAGTAGGCGTGACTAGGGG
CGGGAAGTGGGGCGGGAGCAGGGCCGCGGAGCCTGGGCTGCGGCTGTCATGGACGCCTGG
GTCCGCTTCAGTGCTCAGAGCCAAGCCCGGGAGCGGCTGTGTAGGTGCGGCCCGAATAGG
>FP023700 MED13_3             :+U  EU:NC; range  -499 to   100.
CGCCCGCTGGGCCCACAAAATGGGGGAGACTACGGCGTCCAGCCGGTGAGGCCACAGGAG
GGCAAACTTTAGGCCGGCTTGGCCCAGGAACGACACGAAGACAGAGCCAGAGAATGGTCT
GAGCCCGCAGACGCCGCCACCACCTCCGCCGCTGAGGAGACTCTGGGCTTAAGGACATCG
CCGCTGCCGCGCCGGGGGCCTGGGCTTCTCTCCCGGTTCTCGCCCTTCCCGCTCCTGTGC
GGGCGCCTCTCCGCCCGGGAGAACCGTCCTGGGCTTGGGCTCTGCCGTCTCGGACTTGAT
TTTGATTATTTATTGTGTAATTTATTATTTTTCTTGTGGTAGGGGCACACATCCCCTCCG
TCCCCCAGAGAGGGACGAGCGTCTGCGGGATCCGCAGTCCGGCCCGCCAGGCGAGCGCGG
CGCGGCCCTCCCGCCTCCGGCCCTCGGCCCCGGGCGGCTGGGTGCCGGCCGGGCGGCGGG
GGCTGCTCGCGGCGGCGGCGGCGGCGGCGGCGGCGGGGGGGTGGGTGGGGAGGGCGGGCG
CCCGGCGGCCTCCTCTTCCACCGCCCCCCCAACCACTACCCCCCCCCCGGCCCTCCCCGG
>FP028305 RANGAP1_1           :+U  EU:NC; range  -499 to   100.
CAGGTAATTTGTGCATATTTATGTGGAAGCCTTCGAATGCCCTTTCAGTTTCATGGGACG
GAAAAGAGTCTTTTCTTTCGGGAAATGGATACCTGTGTCTTGCCCAAGAGACCCAGCAGC
CAGCAGTACCTGTTATCAACAAAGTTACGCGAACAAAACCTTTCCGGAAGAGCTGAGGGA
CCTGGGTGCAACGCATTCTGGGAATTGTAGTCTCTGGGCGCTCCCGGCTGAACACCTCCC
TGCGGTCTCTGCGAGAAAGAGCCAGAAGCCACCAGGGGAGGGCGAAGAGGAGGGCGGTGG
AGGACGCTCTGCGCGCGGTGCGCCATGGGACGGGTAGTTCGCGGTGCGCGCCCCATCGCG
CTCCCAGATGGGGAACCGGACTACTCTACCCGAGAGGCCGCGCGAGCGGGGCGAGGGCAA
GCCGGCCGGGGCCTCGAACAAATCAAATCGAAGCAAAGAAACTGCCGGCTTTCAAAATCC
TCCTCCTCCGCCATCATCCGCCGCGGTGCGGAGAGCAGGTGGTGCTGGAAGCGCGTGAGG
CCGGGAGCTCGAGAGAGCTAACAGACTAGCCGGCTGGACATCTGGACCGCTGGATCCGGA
>FP022965 TLCD1_1             :+U  EU:NC; range  -499 to   100.
ACTGCGAGTGGTGCGGTAGGGGCACTGGGTCTGCACGGAGACCACTGTCGGACGCGGGGC
TCCGGAGCCCACCCCAGGACCAGGACTTAGGGGGCGTGGGCGTGTCGGGTCCCGTCCAGC
TCTGCGCAGAAAGTAGAGGGCGGAGAGAGCTCTCGCGGTACCCGCCCAGGGCGGGGTAGC
CGGTGGCCCGGGGAAAAGTGGGGACGCGGGTTAATGAGGCCAGGCGAGCGAGGGCAGCGG
GGACTCCGTCGGCAGTCGGGAGGCGCCAGCGAGGGGTGTCTCGGCGACGACGCCCCCAGC
ACAGCTCCTAGTTACCCGAAGTCCGCGGGAGCCGGCCGGTGGCCGAGAGGCCACGGGGAC
ACCCGGCTCGCGCGGCAGCAGCGCCTGAGGGGCGGGGGCAGGCGGACGGGGCGGGGGCAG
GCGGGCGGGGCGGGGGCGCGGGCGGCTGGGGGCGGGGGCAGAGGCCTCGCAGGGAGGGCG
AGGAGGAGCCAAGGGGCCTAGAGGGCTTCGCCAACTGTGTGGGGCTGGCGGCCGGCGGGA
GAGGCGGCCGGCCTGGACTGGCCCGAGAGGGATCCCGGTTCCCAGAACAGACCTAGGAGG
>FP025314 PGPEP1_1            :+U  EU:NC; range  -499 to   100.
ACACAAATATGGTTGTCGTGTTTTTCCTTTTTTACTCTGTCCTCCCCCACCCCCGCCAAC
TTCCTGGCCTGAATGCTGCTCCTGTGACCCCTTGAGGCGAGTGACCTCGGGGAAGTGGCA
TTCTGTGCCTCAGTTTCCTTATCTGGAAAACGGGCCTTGCTCGCGGGGACTTCCCTCCCT
AATTCTGCGCAGTATGCATGCATAGGGCAGGCCCTCAATGAACCCTTGCAGAATAAAGGA
CCGGCTCATCCCCAGCACCTGGCTCAGTGCGTGCAAGCGGCTACACACTACGGCATAAGA
TGTTCCCATTTTGCAGACGGGGAAACGGAGGCTGGGGAATACCGGGCCTAGCCGACGGGG
GCGGGGCGCAGGGCGCGCACGCTGCGTCTCGGGCCCGGGGGCGCGCACGCCGAGCGGCTG
ACCGGGGGCGAGGCCGGGGGCTTGACAGGGGCGTGGCCTCGCGCGGCCGAGAGGCTGCAG
CGGCAGCAGCTGTCGCGCCAGTCGCAACAGAAGCAGGTCCGAGGCACAGCCCGATCCCGC
CATGGAGCAGCCGAGGAAGGCGGTGGTAGTGACGGGTACGCTGGCTGATGGGGGCTGTAG
>FP009246 MBOAT1_1            :+U  EU:NC; range  -499 to   100.
ACTATGCCTAGCGCAGAGGAGGGTAAAGGAAGTAGGGAGTCTGGTGGCTGCGGCGCTCCA
GCTTCCAGCCACCGGCAGAGGAACCCTCTACGGCTTGAAAGGGAAACGCAGCCACTCAGC
CGCTTCGACTGCGGCGGCGAAACCAAAACAGGGTGGGGCGGGGTGGGTGGTGCTCTCTAG
TGGAAGGCGCCCGCTGGGTGAGGTCGTTTTGTCTGGCGGGGGGCTAGGACGGTCAGCCCG
GGAGGAGGAAAGGCGCGTCCCGCCTCCAGCTGCAGGGCCAGGCGGCGGCGCCCGCTGGCG
TCGCTTTCCCTCTCCCGGTCGGCCTCGGTGCAGGCCAGGCTGGGCGGGCCGGGCGGCGCT
TGGGGGCCGGGCTCGGAGTCCCCACTTTTCCTCCCTCCTTCCCTCCTCTCGGGGCCGTCC
CGAGCGGCCGGGCCAATGGGCGCGGAGAGGAAGGGAGCGGGAAGCGGGGCGCCTTGGGCC
CGGCCCTCCTACGGCGCCCGTGGCTGCAGCGCCAGCGCCAAAGCCAAGTTTGCGCCTCGA
GAGTTTGCGCCTCGAGAGTTTGCGCCGGTTCGCATTCCCCGGCCTCCCGTTCGCTCCCCC
>FP017135 TSPAN9_2            :+U  EU:NC; range  -499 to   100.
AACTGTTTCCTCACTCTGGCATGTGCTTCTTTAAAATAGCAGCTCCAGTGGGCATTTAAC
TGATGGTTTATAAGTTTTCCCCTTGTCTAGTTTCTTGCCCTGTTTTTTTAAAAAAATTAT
CATTTTTTCTCTTTTTCTTAAAAAAAAAAAAAGCTACAAAAAGTGGAAACAAGGGCTCAC
TATGTTGCCCAGGCTGGTCTCAAACTCCTGAGCTCAAGTGATCTCCCGCCTGGGCCTCCC
AAAATGCTGGGATTACAGGTGTGAGCCACTGTGCCCAGGCAATGCCCTGATTTTTATTTT
TTCTTTAAAAGTAATTTATTTGATTCTGATTACAAAATACAGCTGAGGAGCACGGGCAAT
GCCTGTAGCCCCTTGGTGGCACATCTTCCCAGTCTATGCTTCTATAAATACCCTTTGTAC
AACAGCAAGCTCATGCTGTCCCCAAGCGCTTGCGCATTCTAACAGCTGCAGAGTTGTATG
ACCAGGTGGAAAGTTAAACAGACGCTCCACTCACAAGGTAGGGCCCCTCTAATTGGTCTT
CCGGCTCCCTTTTGCTAATAGTAACTGGTTGCTCTTTCTATTGGTCATAGATAAATTACA
>FP010224 DSE_3               :+U  EU:NC; range  -499 to   100.
TTCTAACAGAGATGAAAAGTGCAAGTGAGTGCCAAACTCGCTTTTCTTTTGTTTTCATTA
GGTTAAGGCTTGACAATACGTTAGTCGCCACAGCATGATCCAGTGTAACATATTAGTTCA
TTTTAAAGTAGTCTTTTTAAAATACGCATCTTTAAAACAAAATGAATTAAAATTATGTGT
TTTTTTTTTTTCTTCTAATGAACCTGGTATTTATTTCCTTAAAAAGAAACTTCCTCAGGC
AGTGACTTAAGTGGTTAAGTGAAAAAAAAAAATGCTGAAACAAATCACCCCTCTTCATAA
TGAAACATGTTTTTTTTAATCAGGGATAGTGCATATTTGAGTAAAACTAGGGAACTTTTT
GTAACTTGAAAACAAAGCAATGTTAAATCTCCCTTGAAACTGAGTAATCAGTTATGGAAT
CTGTTTCAATGCTGCTCACTATGACAGGAATGTTTCAAGTTCATTTGATAATATGTGAGC
TGTTGTTCAGGGGATTGGCAGGACTCTTGGTCCTAGCCTTAAAGAAAATTTGAGAATCAC
TAGCATACAGAGCTTGTCAGTGCAGTAAAAGTGGTATATTCCTGGGAAGCTGAGGTGGGA
>FP021348 CORO7_1             :+U  EU:NC; range  -499 to   100.
TTGCTTTAGACCTGGGCCCCTGTTCCCCCTCTGCCTCTTACCACTGGTGTGACCTGGGGA
CCGACAGTTTACACTCTCCTTTAGCCGGGGGTTTCCTGTCTCTGAAATGGAGCTAATTTC
TCCCCTCTCTACAGGAAGAGGTAGATAGTGCTGGAAGGCGTGCTAGGTACACCGCAAAGA
CTCCACAGCAAATCCTGCACACAAAATCGCGAATGCTGCAGCCGAGACCCCACGCAAGCA
AGCACCGCAGGAGACGTGGGCTGACAGCTGCGCCCCACGTGACCTCCCACCCGCGCCAGT
CCGTCCCCTCGGTATCAGGGCGTGGCCTCGCGGGGCGGCCGTACCTGGATTGGCCGGGAG
GCGGGACCGGTGGTGCGCGCGCGAAAGGAGAGGGGCTTGGGGGCGTGGCCCAGGGGGCCG
GAGACGGCTGCGATTGGCAGTGGGGCGCGCCGGGGGCGTGACCGCGGCATTGGGTCCCGG
GTGGGGCCGAGGCAGCGGGAGTCGCGGTTGCTCAGCGTGCACCTGAGACCCGACGCCCGG
GGTCCTCGAAGACGCGTCCGCCGCCGTGCCCGTCGCCATGAACCGCTTCAGGGTGTCCAA
>FP010035 DOPEY1_1            :+U  EU:NC; range  -499 to   100.
TGAAATATACAACTTCCGTAGCACAACTTACTCTTTATAATTGTTTTGTTAGCTTAAAAG
ATTTTTATATATTTAGTTACGTATTTGTAAAAACTTTCATTTTTTTACGGTATGGTGTTG
GCAAAACGGTGCAATTTACCTTGGAGTAACTAGATATGATTGATAGAGCTCTAGACTCAA
AATAGTTCCAAATCTGACACCAACTACTTGTCTCCTAACTTCACAAGTCTCCTAACCTCT
CTGGGATGCAGGTTACTCATATGAAATATTGAGAAACTATTCAAATAATATTTAAAAGCT
GTTTTCAGTTCCTATTATCTCTTCAAATGAAAACATCTGCTAACCCCCTTTCTAGCCACT
CCTGAAATTGGTAGCCATGGCCGCTTCCCGCGACAGTCCACTTGAGGGCGCTGTGGCAAC
AGCTAGCGCCGGGAGGCAGGAAGCCGATCGGGGGCGGGGATCGAAGGCCTCAGACGTCGA
CGCCGGCGTGGGCGCGAGCACGGTGCACTCTGGGAGCTGTCACTAGGCCCTTCGGCTCCC
GGTCTCGGTGTAGCTGCCGTGGTTGCCAGGAGAGCTGCGCCGGCGAGAAGCGGCCGAGCC
>FP025336 UPF1_1              :+U  EU:NC; range  -499 to   100.
CTCCCGCCTCAGCCTCTGAGTGTTGGGATTACAGGTGTGACCACCGCGCCGAGCCCCACT
CCCTTTTTAAACCAATGCACAGGGAGCATCTACTATGTGCGAGGCACCCTCCATTTTACA
GATGGGGAAACTGAGTTCCAAGCAGCTTTTGCCAGGAGTGGGAGCGCACCGTCCCTGCCC
AGTCTCTCCAGTTGGGCGTTCCGAGACCACCTATGTAGGGTATTCGGCTAGCGCTCAATT
AAACCGAAACACCGTCGCAGCGACCACAGGTGCAGACCACCAAGTCCACACCGCCAGCCG
CCCGGGCGTCCCCAATTAGCAGTTGGGGCGGGACCAAGTCCTCGAGCTGCCGCCGCAGCG
GCGGTTGAAAGCCCCACCCCCTGCGCGTGCGCGGTGCGCGTCCCGTCTTCCTGCTGGGCA
CCAGGCGCCCGCGAAGAGCGCGCGCGCTTCCGCCGGCGTCGGGCTCGCGCACGCGCACGG
CGACGGCGGCGGTGGCGGCAGTTCCTGCTCTAGGCTGCGAGCGGCTGGCGGCTTCGAGGG
GAGCTGAGGCGCGGAGGGGCTCGGCGGCAGCGGCGGCGGCTCGGCACTGTTACCTCTCGG
>FP000939 CC2D1B_1            :+U  EU:NC; range  -499 to   100.
TCTGCCTGTCTGAAGTTTTCAACGGACCGGAAAAGGATACTTTCAGGTGCTGAATTATTA
AGAAACATATGGTGGGCCCCATTTCCATTTCCCCAGGCTTAAAGGACATGGACAAGCAGG
TGAGCCCCGCCCCTGTCTCTCTTCCAGGGCGGAGCTTGGGTAGGCCCCGCCCTCTTGCTC
GGTGGGGCGGGGCGAGGGCTGGAGGCGGGGTAGGTCCAGCGAGCGAGCGAGCGCCCAGCG
CCTCGGGCTGAGTGAGGGAGGAGGTTCGGTGGAGAGGCTGCAAGTGGGCGAGGGCTGGGC
GCAGCGACCTCATTGGAGCCGGCCGGTGGACGCCCCGGCGGAACCGCCCAGAGTTCCTGT
CCTGCGCTACCTACCCGAACGCGCCTGCGCGCTGCGAACCCCGCCCCGGTGTCACCTGTT
GGAGCCCCCCGCCCGCGTAGCCGTGCACATGCGCACTGCCGGCCGCCGGCCAGTGGGGTC
ACGTGTTGCGCGCGAGCCACCTCCCCTGCTGGCGCTTCCTGTCGCTACCGCTGCGGCCCA
GGGCCCGCGGGAGCCCAGGGCGGTGCCGGGTGAGACAAGGCCGGGGTTTGGCTCGGATTC
>FP020052 CYP46A1_1           :+U  EU:NC; range  -499 to   100.
AACAGTCGGCGTTATGCGGACTTTTGCAGGCTGGGATGGGGTTTCCGGGCAGGTTTGGGG
GAAAAAGGAAGGGGCCTAAGACCGCGCGCGGAAAGATGCCGTTATTTGGAGGCGCCGAAG
CGGGCGGAGCCAGCCAGCAGGACTTCGCGCCGCCGCCGGGCCAGAGCGCTGAGGATCGGC
GTTGCCAGGGACAACGCGTTCTGGGCGGAGCTGCTGCTGGGGCGGACCTGAGTCTGAAGA
GGTGGGGGCGGAGCCTGGGGGGCTGAGCCAGAAGCGGAGTTGTGATTGGTGAAGACCACA
TGCTCGGGGTGGGGCCTGGGCTGGGGCGGTGTGGAGGTTGGGGCGGAGCTCTGGGGGGCG
GGGCGGGGCGGGGGAGGGCCCGGAGCGCCGGAGCCGGAGGCGGAGACGTGGTTGGCGGGG
ACTGTGCGCCCTGGGAGGGGTCGGAGTCGGCGGGGGCGGAGCCGAGCGGGCGGGGAGGGT
GCTGGGTCGCGCCTGGCCTGGGGCCGAGGCGGCGCGCGGCGCTGACAGCTGAGTCGGCTC
GCGGCCTCCCGGCCCCCTCGGCGCCCGGCCCGACCCTGGCCTGGCCTGCCCTGCCCCGGA
>FP024973 MRPL4_3             :+U  EU:NC; range  -499 to   100.
TTCTCCATCCTCCCTGGGCCTCCACTGTCCCCCCACCCCCCTGGCTCTCGTCTCTGGCAG
GAGGAACTGCCTGGGAAGTGTCTGAGATGGATCCCAACTTTCTCATCATCGCCCCAGCGC
TGGGGGAAGGGGCCCCAGGCTACAGAGAAGCTTCCCAGATGCTGATCTTGGCAGGCATCA
GGGAACTGCGGCAGCCTCATCTCCTCCATGGGCTCAGGGCCCACTTTCAGCTTCAGTGAC
GGGGTGGGGAGGCTCCCACTGGAGGCCAGCCTCTGCCACATCTGCACCAGAAGCAGTCTT
GGCCCTTCGAGCTGGGGAAGGGGTGGGCTCTCTTCCCGCCAAAAGCAGGATGAACAATTA
GGGGAAAGGGGAACCTCAAAAAGGCTAACTTCTCAGCAAGCCCCTCCCACCCCAGCATGC
TCATGACAGCTGACATGTGTATAACGTGCCAGTTACTGCCCTAAGTGTTTTACAAATATT
GACTCACTCTCAATAGCTCACAGCAGCTCCCTCAGCTAGAGAAAGGAGAGATAAACTGCA
GTCCATCCTCACAATGGAAGACCATGCCTGTAATCTCAGCACTTTGGGAGGCTGAGGCGG
>FP026298 ZNF649_2            :+U  EU:NC; range  -499 to   100.
AATTTTCGCCAGACGCTTTCCCGTGGGTGTCTGCCTACCTGATGTGTTGCCTTTTCCCTT
TCTACCTGATCTGTTACCTTTTCCATTTCCAATTCATTCTCTGGGATACCTACACCTGGC
TGCACTGTTACTTGTCTTTTTCAAAACCTTTTTTTTTAAATTTAACAAAGTGGATGGAAA
AGCGCTAAAGGCAATTTAGCTTGCCCCATATTTGCCTGATAAAGCCTGAGTCTCTGAAAA
TCTGCCCCCTTTCGCAAGACTTTAAGTGCCAGGAAACGAGGCGATTTCAGTGACTTCTCT
TCTTCCCTGGCTCCTGGCTCAAAAACCTGCCACTGCCTTCTGTGCGTCCAATTTTCAAAC
ATGGCTGCCGTCAGGAGCCACGGCTATGGGCGCGGCCATTTTACAGAGTAGGAAATGCCG
TAAATGCGCTTGTCCTTGCTCTTTTAAACATTTTAGGTTCTCCTCGGCCGCCGTAGGTGG
ACCATAAACCCGTGCGAGGACTCCAGAAGTAGGAGCAGTTTACGGAAGTGTAACGTTGAG
GCCCTTCTTGTGTATCTGGAGAAAATAGAGGTCAGTGTGTGGTTTTGTCCCTGAAAGTTT
>FP018409 USP30_1             :+U  EU:NC; range  -499 to   100.
GAGTTGGTGTGAATATTAAATGTAAATAATGAATGTAACATACTTAGCTCTATACCTGGC
ACCCAAGTAAACAATAAGTTTGTTGGCTATTAAAGACGTTGATTTCTCTACTGATATCGT
CAGAGATGGGCCTCATGCTCATTAAAGTTCCTTCCTCTGCGACCTATTTCCACTCTGGCC
ACAATAATAACTAATTATAGCAGAGGCCTGACCCGACTTTCGGCTGTTGGCCTCCCTTCC
CCACATCGAAAAATTCAAATCATGACCCAGGGTCCATCCTAGAAGTGTGCCATCTGTATT
TATGAATGGAGCCTAAGCAAATCTGAAAACCAAGCAGCCCCAGGCAACTGAGCCCAGCGT
AGCAACCGACGCCGGGGCCTGTTGCTAAGGGAAAAGAAAGAAAGGACGTGGTCCGTCAGC
TATTGCTCTCCGGGGGCAGCTACTTCCGGTCCCCCTGGGAGCTGTCCTGCGGTCTACGTT
CCCCCGAGGTGCTGGGACTGCGGCCGCAGGTTCCGCTGTCTCGGGAACCGTCGTATCCCT
CGGTCCGGCGGCGGCGGCGGCGGTAGCGGAGGAGACGGTTTCAGGCCTCCGGTGCGGCTG
>FP003699 KANSL3_1            :+U  EU:NC; range  -499 to   100.
AGATACGGGGGTCTCATCATATTGGCCAGGCTCATCTCAAACTCCTGAGCTCAAGAGGTC
CTCCCGCCTAGGCCTCCCAAAGCGCTGGGATTACAGGCGTGAGCCACATTAGGTAAATTC
TTAATGAGTAAATTCAGGTGGCTGCCCTGGTGGAGGTGGACCGTTGGGTGCTCGACCGCC
CAGAGGGCACAAAGGACCAACACGGTGGGGGTGGCGAGAACTGGGGCCGTAGAAGCCAGC
CTAGTCCTCCGCCCTCGCTTTCCCTACTGAATATGCGCGAGGGGGAAACTCCAGCCTAGT
TGTTGACTTTCTGCTTCGGACATGCTCGCGTGTTCTTGGCTCTCCTCTTCCGGACAGAGG
CGCCGGAGCTTCATCCGTTCCGGGCTTTGCCGCTCACCGCCTCTCCCTTCCCAGGCCGTA
ACCCGCTTCCGCGTTTTACTCGGTGCCCGCAGCGCCGGGGCGTGGAGGCGTTAACGCGCA
CGCGCTTAGGGATCCGGCCGTGGCCGAGCGCGCGGCCGTAAGACCGCGGGTGAGAGCAGC
GTTGGCTTCGAGGGGAGTGGCGGGCCGTGGGGATCGCGGCCGTGGTTGGGACGGCCGGGG
>FP000090 MEGF6_1             :+U  EU:NC; range  -499 to   100.
AACCAGTTCCCCATCTTCCCCACCCTTGTCAGAGTTCAGCCCCACCAGCCGCCTCTGCAG
GCCCCCCTCCCCCGCCCCGCGGCCCCCCTCCCCCGCCCCGCGGCCCGGCCAGGACGGCTC
CCTTTGCTGCTTTGGCTTCTTTTCCGTGTTGGCTCCAAGAACACACATGTTTGTGCATGT
GTGTGCCTGTGCGTATGTCCGTGCGTGTCTGTGTACCTCCTGTGTGCATGTTTGCACACG
TGAGTCTGTGTGCCTGTGTCTGTGGGTCACATGTGGATGTCTGCGTTTGTGCCTAGGTCC
CTATCTGCGTCCGGGTCCGGGAGCGCGCACGCTGGAATGCGCGGGGCGGGCGGGCCGGCG
CGGCCCCCTGGGGGAGGTGGGGCGGGGCTCGGGGCGGGGCCGGGGGCGGCTCCCTCGGTT
GTCTGCGGACTTGGCCTTTACCTGCGGGGCGGAGGGAAAGCTGAGAACTTAAAGGCGAGG
GGCGGGGCGCGCCCGGCCCAGAGCGGCTCCCGGGCGGCGCCGAGCGGAGCGGATCCCGGG
GCTGGGATTGCGCGCCCGCCCGGAACCCAGAACCAGCCCGAGCCGCCTGCCCCGTCGCCC
>FP014193 UCN3_2              :+U  EU:NC; range  -499 to   100.
CAACAGGTGGATTTTAAACCCCTTCTCTGCTTTCAAAGCAGGTCCAGGCTCTACATTTAC
AGAAGGAGAGTTAGGGCAAGGGGAATGTGGGGGAAACTGAAATTAGTTAGAACTAAGATC
AGCAATAAAATTCTTCAAAGACACTGCTTCTCACTTTACCAGGATTTTTGTTTTGTTTTG
TTTTGAGTTTTTATTTCTTCTTTTTCTTTTTTGTTCTTTGCTTTTATCAATGAAGCAAGT
TGCTAGGATGCAAAAGGAGTTGGGGGGTAGAAGGGCGGGGTGGGAAGCAGAGGTGGGAGG
GGTCGAGGTTGGAGCACCTGTCGTCTGCATGACGTGGACGGCTGGTTCTGGTTGTATTTT
AAATGAAATCTCATCCCAGCGTAGACACCACGTCTGGAATTACGATCCACCCTGTGATCT
GTCACTTTTATATACACACAGGGGAGGGGACCGTTTCCATAGAGAGGGAATATCACAGCC
CACTTAGGAACAATACCGGAGAAGCAGGAGCCGAGACCCCGGAGCAGCCACAAGTTCATG
GGGACGTGCACGGGGCCGCCCTCCTGGCCCTGAAGCTGCGCCGGCCTCCCTGAGCGTTTC
>FP010292 C6orf58_3           :+U  EU:NC; range  -499 to   100.
CATTACCTAACTTAGCACAGGGCCTCGAATGTATTCCGAAATTAAATCAGCATGTAGAAA
GCAAGCCTCCTCATGCTTTTTAAAGTGTAATCTCGCGACCTCGCGGCGCGCTCTGGGAAG
ACCGATTCATCTCTTCCCCTCGCCCTCTTTCCCCGGCCGGCGCACAGCCGGCCCGTGGCG
CTCGGCACCGCGTCTCCACGTCCAGCGCGGGGCAGGCCTGCGCGGCGCTTGCAAGGGACA
AGCCGCGGAGCCGGGGAGGCTCGCCGTCTGGGACACGTTTGGAGAAGCGAGCGGTACAGT
CCATTCCACGGCGACATTTTAGGATTCTCCCACTGACAACACTAAACTGAAGCGCTAAGA
CCAACCCTTACGACCACTTACCGTCGCAGGCCACGGTGGTGACTTCCTTTTCCGCTCCCC
TACACACGCTTTTCCGTTTTGCGTGCCTTTGTTTCCGCTCCCCCCGGGACCATCGTGCGC
CCCTGTCCTCCGTTCTTGTAGGTCCTCTCCTCTTCTCCGCGTCTTCTCTTTTACTATCCC
ACGCTCTCCTTTCCTTTCTCCGGGAACTTTATCCCGTTCCCCTGCCGGTTCCCGTGACCC
>FP015487 FAM160A2_1          :+U  EU:NC; range  -499 to   100.
CCTCGCCCCTCCACACCCACTCTTCCACTCCAAGCGTCTCCTGGAATCCATGGCCCCACC
CCTTTCTCGCTCGTCTTTCTTCCGGCTCCATCTCTCCCAAGCCCCGCCCTTCTGATCTTT
CCCTGCCTGTAAAAATCGCCTCTCCTTAGGTCCCGCCTTCTGCCCTCTGGTTCCACCTTT
CCTTCCCGGGCTCCGCCTCCGCCCTGCCGGCCTCCACCTTCCCAGAGGCCTTCGCCTATG
ACACGCCGGAGTCCTTCTGAGGGGCGGGGTTTACGTACGAAGGGACGGAACCAAGAGGAG
AGGCGGTGCTCCTCCCTCGGATAGCCGTCGGCGACCCCGCCCTTGCGTTTAGCCGTTGCC
AGGAAACAAGCGTCCTTGCTCGGGTTTGGTCCGGCTCAGCCAATGAGCTGGCACGCCATT
GCCCAGTCGTGCGACGCCGGGCGGTTGCGTGTGGTGCGCGGGGGCGCGGGCTGCGTGTGG
CGCGGGGCGGGGCGCGGCTGGTGCGCTTGAGAAGCGATGGCGGCGGCCTGAACTCACCTA
ACACCGCAGCAGCAACCGGGCCCGGCCAGGTTCGGCGTTCCGTGAGTGAACGGTACGCAT
>FP007760 IRX4_2              :+U  EU:NC; range  -499 to   100.
AGGCCTTGGGGGGTGGGGGAGGGGGGAAATACTAAGACCTCGGAGGGAAACCGGGCCGAC
GACAAGGGTGGCTATTTCCGGGCTCTTCGCGCCCGGCCCAAGCGTCCCTGGGTGGGGCAG
CCCAAACGGGGAGAGGGGCCCCGTGGGCCGAGGGCCCGAGGCCGCAGCGAGCTTAGCGTT
TGGCCAAATCTGGCTCGCGCGCCTTCCCACTGTCCTGTTAGGGCTGTGTGACCTCCCGGA
GCCCTACGTCCCCGCCCAAACAGCTCCCAGCGCCCCTGCTGGCACCCGGGGCGCCCTCAC
CCCAGCTCCTGCACCCGGCGCGCCGCGCGCAGACCGGACGGAGGGGAAAGTTGGCAAGAG
CGCGGCGCCCGCGGGAGAAAGCGTTAATGGGCGGCCGGGTGGGAGCAGCGCGCTCGCTCG
CCCACGTCACGCCGGTGCGGGCTCGGCTGACGACCGCGGCGCCTGGGGACGCCGGCGCGC
TCCGCTCGCCAGGTGCTCCGCCTGGAAATGTCTCCATTAGTTGTCGCCGGCTCCCCGCTG
GAGCGCGCGCGCCGAGCTTCCGCGCGGAGCCCTCGCGGGCTGCCGGGAGCGGCCCAGCGC
>FP000273 PLEKHM2_2           :+U  EU:NC; range  -499 to   100.
GAAGTCTTGCTCTGTCACCCAGGCTGGAGTGCAGCCACATGAGCTCAAGAGATCCTCCCT
CTTCAGCCTCCAAAGCAGCTGAGGCTATAGACATGCACCACCATGCCCGGCTCGCCCTGT
GTTTGACACGCAGAACGGATTCCATATTTGAACTCTGGACAAGGAGCAATTAGCTGCACA
TCAATGCACATTTGGCCTCTCCCTCTTTCCTGCAAGAAGTGTTGTTAGATAACAATGTCT
GTTGTACCAGCTCACATACCTATGCAAACCTTAGGAATTTGGTAGACAGTGAGACCTTAC
ATTCCTCTGAATGTTGTAAAATGCTGAATGTGACCATCTCCCAATACATGCAGATAAAAA
CAATATGGCAGAAATGCCACCACCTTCTTATGTCACAGACCAAGTGGACGCCCCAGGCAT
ACAGCCAAGGAATAAAAATACCCACTGAGTGTACCATGTGCCCAAGCCATGATCAGCCAT
TCCTAGGGAGGAGGTGCCCAGCAGAACGCAGTGCTCAGCAGAAGATGGCCTGCTATTCAA
CAGCAGAGAAGAATCCCAAAGCTTGTTGGGTCAGTTTTGGGGGACTGCATTTTCATGAAC
>FP016397 UNC93B1_1           :+U  EU:NC; range  -499 to   100.
TGGGAGGTGGGGTCCAGGTGGTGACGCTACTGTCCCTGCAGTGCTCTTTGATGAGCTGTA
ACAGCAGGCTTGGAGGTGGGGCTGGGGACGACCCAGGCAACCCTGAGGGGAGCTTAAGGG
AGCCAGGCAACCCTGGCACTTTTCCAAGGCTTTGCATTAACTCAATAGTTCCGCCATGGC
CCCGGGGGTAGTGCCATGTATTTCTGTTTTACCGTCGAGGAAACGGAGGAAACCGAGGCA
CAAAGAAATGGAGTTAATTCCTAAAGTCACAGGGCCAGGAGGTGGCTGAGTGGGGATTCG
AACTCACACCCCAGAGGGCACACACAGGCAGGCCCCTGCACACACGCGCGCGCGCGCGCG
CACACACACATACACACACACGTGTCCTGGAGGAGGCGGCCCGCAGGGCGGGACAGGGCG
GGGCGGGGGCAGGTCCCGGCCGCCGGGAGGAAGTGGCCGGGCGGTCGCAGGGACTCCGGG
GCGACCGCCGCGAGTCCGCAGTAGTTCGGGCCATGGAGGCGGAGCCGCCGCTCTACCCGA
TGGCGGGGGCTGCGGGGCCGCAGGGCGACGAGGACCTGCTCGGGGTCCCGGACGGGCCCG
>FP021899 CPNE2_1             :+U  EU:NC; range  -499 to   100.
CAACCCAGAACCCAGCCTTGGGTGTTGCCCCGAGGGCGCAGCGCCGCTCCCATCGGCGCT
GGGGGTCCAAGCGGCCCTGGGGCCCCGCAGGCCCGGGCTGAGGCCACCCCTCTGTTCCCG
CGTCGGTGGCCCTGAGCGCACGGCGCTCGGAACTCGGAGGTGCCAGAGGCTCGGGCAAAG
CAGGCCTGGGGAGGGCGCGAAGCCGCGTTGTTCCGATCCTCAGCCACCTGAGTCCCAGCC
TGGAACCTTCGGACCCTCGCGTTCGGCCCGAACGTTCGGGCCCCCTCGGTGCCAGGCGCC
CCGAGTGCCGCGGCGCGCCGGGCGCGGGCTGGGAGCGGCGGACTGCGGGCGGGACAGCGC
CCCCGCTCCTCCCGTGGGAGAGCGCGCGCCCCTCCAGGAAGCTCCCGCCTCGCCTCCCAC
TTCCCTCCCCACTCCCCTCCTCGGCCGGAGGGAGGAGCCCGAGCCGCCGCCGCCGCCGCC
GCCCGCCCGCCCGGCCCGGGAGGAGGACCGGACCCCGAGCGGCTGGGAGCGCACGCGAGC
GGGCCGTGGCCGCGCGGGCAGCGCCCTGAGCCTGTCCCGCGCCCGCGGGCCCGGCCGAGC
>FP013863 DPM2_1              :+U  EU:NC; range  -499 to   100.
GGGCTAGGGACAGACCCTCCCCCGCCCACCCTAGGCTGGAAAGTGAACGTTCTCTGCACC
TCTCCCACCTACAGACTAAGTAGGGCACCCGGTTTCCGTGTCGGCTTCACCACTGACTCG
GAATGGGATCTACCTTTCTCTGAGCCTCACTTTTCCCATCTGAAAAATGGAACTTCCGAT
CCCGCACTCCCATCCCACTCTGGCCCCGGGACTCTGGGATACTTAGAGATTGGCTTTTGG
TGGGGCGGCGACAGGACTGTGGCCATGAAGGCCAGGGAGTCTGGGTCCCCAACTCGGTCC
CATTCCCTAGAGAGATTCGGGCAGCAACCGGCCCCACAATGCTCTTGAGAACTACACTTC
GCCGATATGCAAAGAAGAGGAGGCGGTTCCTGCTCGTCTCCGACGAGGTGGGCCCGAGCA
GGCCTGGGGACTACGACTCCCGGCGTGCTCCGCAGTCCAAAGCCGGAAGAGCGTGGACCC
GGAACCGGATGTGGCTTGCGGCTCGGGTGGCTGAGCGCGCGGGGAAATGGTGAGATTGGC
ACCGTGTGCCGGAGATAGGGGCGTCTGGGGGTGGGGTCCCGGGTCTGCTCAGGAGCTGGG
>FP019464 MBIP_1              :+U  EU:NC; range  -499 to   100.
AGAGATGAAAATGTTCTATCCAATCATGATAATTCCGTGTGAGTTTTCCAATGTTTAGAA
ACACGTGTGGGCACCACTCCATCCCTGACCAGCAAGCTTCCTCCAGACCCACTCCACACC
GCCATGTTAAAATGTCAACTTTTACTTTTTGGACTCAAACTACAAAATTTAACTATGTCT
CCTCTTACCAAGATTCACAATGAACACCTAGGAGTCAAGGTAGGCTTCATAACGCTAAAG
AGACCACGACTCTAATGACCACCCCAAACACAGCATTCCAGCCTAGCTGTGGTCTGCAAT
TACCCACTTCAGAGCCTCGGCGCAATGTCACAGCTGCAACTGATTGGTGTAACGTGCTTG
TCATTCACATAGAGAGGGTGGGGCCTCAAAGCCCGATCTAAACCAGACTCCGTGTCTTAC
GTCATCGCCAAGCGACTAAAGCTGGAAGGGAGGGGGCGGGGTTGTGAGCAAATCTTGGTG
GTGGTGGTGGTGGGGCGGCCTGAGAAGATATCATGGCTGCTGCCACGGAGCTTAATCGCC
CGAGCAGCGGTGACAGGAACCTGGAGCGAAGATGCAGACCCAACCTCTCCCGAGAGGTGC
>FP019660 SGPP1_1             :+U  EU:NC; range  -499 to   100.
TGGCACATGGTTTTCCGAACATCAGTCGCCTGGGACAGCTCTGTAATTACTTGTTAATTA
CTTGAGTCGAATGATTCCGAACTCATGGTAGTTGCTTCGCCTTCATTGATCATTCACCAT
TTGGTTCTGTGCCAGCAGGATGCCCGGCTGCTTGGTCACAGGCATTGCGCAAGCTGGCAC
CGGGATCGTGGCCTCTTTAAGTCAACTTCTGGCTGAGGGAATCCGGCGACACTAGCCCGC
GGAGAAGAAGGGCTGAAGGTGGAGCAGGGGGACACGCCGCGTCCCACCAGACGTACGCCG
CGACGCCTGCTGGTGGATATTACCCGGGACCTCAAAGCGGCCGCCCGCCGATCCTCAGCG
CCAAGCCACGGCCGGATGCGCTCAGGGCGGACCCGCGCGGCCCGGCCCCTCAGGGAGCCC
GGGTGGGGGCGGGGCTGGGCGGGGCGGGGCGCGGCGCGCGCGGGGCGGGGGCGCGCGGCC
TGTGGCGCCGTCACCCGGCAGACTCCGGAGGGTAGAGCGCTGTGCCGGTTCCGCTGCCGC
TGGCCAGGAGCGCGGGGACAGTTCGGGGCTGCGCCGGAGGCCGGCCCGCCTTCCCGGGGG
>FP023404 ACBD4_2             :+U  EU:NC; range  -499 to   100.
CCCTAGCCATAGCCTCCCAGCCCCGTGCAGCCTGGGGAATCCACGAACTGCTCCCTGGAG
CGCCCCAGACTGGGCCTCTGGGAACGGTCCGCGCCCACCCCACCGCCCCTTGCCCGTCAC
TGACCCATCTTCTTCAGCGCCCGCAGCCCGGGCCTCTTGGTGCCGCCATCGGAGGGAGTC
GGCGGGGACGGGAGAGCGACCGGCGCCGCGACTTGGGCTGCGACCTGGGCGGCCACCGGG
GGCTCCTCGGGCGGGCGGCGGCAACGCCTCCAGCGGCCGCACAGCATGGCTTGGCGGGGG
GCCGGGGCCGGGCCCGGGGTCTGCACGCGGGGACAGGGCAGCGGGGCGCCGCTCTGGCCC
GGCCCCGGCTCTGAGCGAGGCGGCGAGCGAAGAAACTTAGCGGCGCGGGAGGGAGTCGGA
GGAGGCAGCAGGAGGTGGGGCGGGGCGGGGCGGGAAGGGAAGGGGGCGGGGCCGGGGCGG
TGCGAGGGCGGGGCCAGGCGGTGGCCTGGAAGCCCGGAGCCTCAGCGCTCGCCCCTGCTC
GTGAGTCCGTCTCCCCTTAGTCCGGGCGAGCCTCTGATCTTGGCCGCAAGGGTGACTAGA
>FP004352 SDPR_2              :+U  EU:NC; range  -499 to   100.
TTCAAAAAGTTTCCATATATTACATAACAGTCATAACAGCAGTATTACTTTTTTTAAATA
TCCCTGAAGTTCAATCTCTTTTAACTTATTTTGTATCTGCAACTGCAAGAGTAATAAGAA
CTGAGCTGTTTTCCTTATCATTATCAGAGTTAGTCCCATTCCTTTGCAAATGAGAAACTA
ATAATACAAACTTGGCTGCAGTACCCTTTAAACTCTATGCCTCCCAGTAGGACACCCGGT
GTTCTGCAACCCATCAGTCAGTTCTAGGGCAAATGCAAACAATACTTTCCGTTACAATAA
CTTGTATCCAGGAAAAAGAAACAGGCACCCTGTTGCATCTGCAGCATAGCAGCCAGAGAA
AAGTTTACCAGCTTTAGCCAATTGGAAGCTGTGGAGCTGGGCCAAGTTAGCATGTTTTTC
TCCGCCTCTAGATGAAGTCATGATTGAAATATGACATTGAAAGGGAAGGGGAACAGGAAA
GAAAAGCTAAACCTGCAACAAAGTGTCCTGTGCCCAGAACGCGGTTAGGAAGTGTGTGCA
TACGTCTGAACCCTAAATGGTTCTCAGTTCTGTAAACTTCTCCTCCCACTGGGTGGAGTA
>FP023019 COPRS_1             :+U  EU:NC; range  -499 to   100.
AGGAATCCCGAATGTTCAGGATTATTATGAGTAAGCGTCGTGGCCTGTATTCTGTGTCCA
CTGCATATTGCAGTTTGTGTCTTAATCATCTATCTTGGTTTCTAATGGATTAACTTCAAA
GACGATCATTAGCTCAAGGTGGAGGTCACTGGGTTGCTCATGTGTCTTACCCACGCGGGG
TTTTGAAGCTGGAGCACACCCCGAGTGGCCGAGTAGGGTACGCTTGGCGTTTCACACGCA
GCTAGTCGTGCAGCCTTAGGATATGCACCGAGAGGAGTTTCCAAAATCCGTCTCCGAGAT
TGTTTCAGATTTCGCGCTGGGAGGGAGGGGCGGGCTCCGCGAGGCCGCGCGCCCCGCCCC
CTGCGCCGCCCCGCCCCCGCTTGCTCGTGACACCCCCGCGCCCCGCCCTCTTGGCCGGTA
CCCACCCCCTCCCCAGGCTGATTGGCGCTTCTGCGGCGGATCCTCGGGCGGGCAGCCGGG
CCGGCGCGTCACGTGGCCCACGGCGTCCAGGGCGACCAGCCGCGGGCCGCAGGGCATGGA
CCTTCAGGCCGCCGGGGCCCAGGCGCAGGGGGCCGCGGAGCCGTCTCGGGGCCCGCCGCT
>FP019144 FAM155A_1           :+U  EU:NC; range  -499 to   100.
CCCCCGCGCGCCTTCTCCCTCCTCCCGGGCCGAGCCGGCGCCACTGCGCCAGGATGGAGC
GAGCTCGGCGCGGGAGGAGATGACGCAAAAGCCAGCGCTCCCCCCAAAAAAGTGTTTCTC
CAGGACGAAGATGGCGGCAACTTAGCCCGCGGACTGAAGATGACTGTGGCTCTCGGGAGG
CCCAGCCCAGGCGATTCGGCCCGGAGCTCCGCGGGAGGCGGCGTCAGCAGTCGGAGCCCC
GGCGGCGGCGCCCGCGGGCGGCCCTGCGGCAGCGGCGGCGGCGGCGGCGGCGGCGGCAGC
ACTTAGAGCGCGGGGTGGGGGGTGGGGGGGAGGGAGCGCCCCGCCGGAGGCAGCCCAGGC
TCCGGACTCTGGGAGAGCCAGCGCGGAGCAGGAGCGGGAGGCGGAGGAGAAGAAGAAGGA
GAAGGAAAGGAAGGAGGAGGAAGAGGAGGAGAAGAAGAGGAGGAGGAGGAGGAGGAGGGG
AGGCGCTCCGGGCGCCGTCAGTGGGCAGCGGAGGCGCGGCATGCCCCTGGCAGGGGAGAG
CGGGCTGGGCTCCGCGGGGCCATGGGGACCCGCGCGCTGACAATGCCTGGGTGACCGGAG
>FP021445 MPV17L_2            :+U  EU:NC; range  -499 to   100.
AACCCGGGAGGCGGAGGTTGCAGTGAGCCCAGATCGCCCCACTGCACTCCAGCCTGGGCG
ACAGAGCGAGACTCCGTCTCAAAAATATCTAATTAATTAATAAAAATAAAATAAATAAAT
AAATAACCCCATGCCTTCTGCCTCTGTGGCTTTGCCTGTTCTCGGTATTTTGTGTCAATG
GACCCATGCATGGGGGTGGGCCGGGCACCTTTCAAACGTTCAGCCCCCAGGACGGCCCGT
GGCCTCCGGATTGGACGGCGCGAGCTGGGTGTGTGTGGGTCGCTCAATCGCTCCGGAGCT
TCTGGAGGGGGCAGATGCAGGTGCCGGCTGCTGCAGTGCAGTAGCTGCTGGAGGCTGGGG
AGGCCCGGACCCGGTGCAGGAAGACGCCGACCACGCGGGCTCCTGATCGCGGGCGCCCAC
AGCGCGGACATGGCGGGCTGGTGGCCGGCGTTGTCGCGCGCGGCCCGGCGCCACCCGTGG
CCCACCAACGTGCTGCTTTACGGCTCGCTCGTCTCGGCCGGGGACGCGCTGCAACAGCGG
CTGCAGGGCCGCGAGGCCAACTGGCGCCAGACGCGGCGCGTGGCCACGTTGGTGGTGACC
>FP003402 AFTPH_2             :+U  EU:NC; range  -499 to   100.
GGAGCGCAGCCTCAACCGGCGCCTGAGTGCGGGAAGACGTCTATCCCCCTACAGCTCTAT
GACTCGCAAGGAAGTAAAAGGAAAGGGCAGCTTGCCCGCACCCAAAATGGCGGTCGGCGC
TCTGCACGACAGCGCCTGCGCAGGGATAAGCGTTCTGTGACACCAATTCCCCTGGAGTGT
CCTCCCCCACCCCACAGCACCCACCAGCGCCCGGTCCCGACCTAGCCACCTGCGCCCGGA
AGTGACGTGTCGGCGGCAGCGGTTCCCCCGCTGCATGATGGGAGAGTGTGTGGAGTGGGC
GGGGGGTCTCCGCGGAGGAGGTGGAGGAGGCGGCGGCGGCGGCGGAAGAGGGCGGAGGGT
AGTGGGATGGGGGTCCCGCGGCAGCGGTGAAACTCCGGGTGGGCGTCCATGGTGCTGCTG
CGCTGACAGGGCTGTGAGCAGCCGGCCTTCCGCTCTCACCAGTTCCGCGTCGGAATAGAC
GGTCCTTCCCCGGGGAGTCAGTTCCTCCCCGGGCCCCTGAGCCATGCCCATCGCAGCCGC
CCCGAAGGAGCCAGGTAAGCGCCGCCGCTCCGCTCCCCTAGCTGCGCCGGGGAAAGAGGG
>FP020539 DYX1C1_1            :+U  EU:NC; range  -499 to   100.
CCAGGCTGGAGTGCAATGGCGCGATTTCGGCTCACTGCGACCCCTGCCTCCCGGGTTCAA
GCGATTCTGCTGCCTCAGCCTCAGCCTCCAGAGTAGCTGAGATTACAGGCATGCACCACC
ACGCCCGGCTAATTTTGTATTTTTAGTAGAGGCGGGGTTTCTCCATGTTGGTCAGGCTGG
TCTCGAACTCCCAACCTCAGGTGATCCGCCCGCCTCGGCCTCCCAAAGTTCTGGGATTAC
AGGCGTGAGCTAGCGCGCCCGACCCACAGAGTGCTTTTTTTTTTTTTTTTTTTTCTCAAG
CAGAGGGTATGGGTCTACTTCTTTGAACATTCGCTCAGATCGTAAGGTAACCCCAAGAAT
CGGCATCACTCTCTGGTCTGGGCGCCTGGATAGTCACGCATGGAGTCCGCGAGGTGCTGG
CGCCGGAGCACGCTGGGAACGCCGGGCTCCCGGCCGGCCTGACCCGGAAGGGCTGGCGCA
TGGTAACCCCAGCTTCCCTAGCAACCAAGCAGGCGCAAGAAGCAACCAGCCGCGCTATCC
GCTCCCGTTGCTACCGGAATGCCTCTTCAGGTTAGCGATTACAGCTGGCAGCAGACGAAG
>FP015840 HARBI1_1            :+U  EU:NC; range  -499 to   100.
AGTTGTCGCACCCACGTCGACTGGCGCTCTTCAGTGCTTCCCTCACTGGTTAAGCGGTCA
CTCCCGCCTTAAGCCCAGCAGCCGGTCGCTTCCCGGCGCCGCCATCGTTAGTGTTTGTTT
TCATCCGCTTCGGTAATGGCCGGGGGGGGGGGGTGAAAGAGGGCTACGGGGGAAATCCAG
ATGCCTAACCTTAGTCGCACTTTCGCTACAGTACGGACGCCCTATTTATTCTTTTAGTCC
TCAAAATATCCATAAAAGTTGATTTTCATTCCACGTAAGCTTTCTTCTCCAATCTTTCTA
AGCTACTCAAGATAAAACAAAGACGGAAAGGCGGTGTTTGAGAGAGAGAGAGAGAGACCG
TTTGGGCCGCGTGTGGAATGTGCGGAGATGAACCGCAGGTAGCCGCGGCAGCGGCAGTGA
GGGCGCGGCGCGGGGCGGGCGCTGACGCGGAAGGGGCGGTGCCGCTGTTGCGCGCCGTGG
CGGCCTCTGTGCAGTCGCCGGTTCCGGAGGAGGGCCCAACCCGGCTGGGTGGGTGGGAAG
TGTGGCTGGTAACCTGGCAGCCGCGGAGAGGTGGGTGACGGGCCTGGGCTAACTGAGTGG
>FP014372 ACBD5_1             :+U  EU:NC; range  -499 to   100.
CTTGCCCTAGGTCACATAATTTAAATGGCAGAACTGGAGTTTCTCACAGAACCTGTCCCG
ACTTAAAGCCCTTTGCTTAGGCCCCATTTAACTTCCTCAAACCTTAACTTAGGAGAGTGC
AGGCGCTGGGGACCGCAGAGTCATTTTTGTTGCCCAGCGGTGCCGTCGCGTGCAGCTTTG
GGCCCAGGTGCAGAACCCAACCGCGCATCCCCAGCGCGCACTTCGTCCACCCGGCTGCCA
GAGCGGACACATCGGTCCGGCCTCGGTTTCCCCCTTCTGAACAAAAGCGCGCACAGTGTG
CTCCCCGCACCAAGCCGGGACTGTGGCCCCCTTTCCCCGCTTCCCGGACCCTCCTCTGGG
GACAGACGGACCGCGCGCGTCCTTGCCGCGGCGGCGGGTCGGGTGGGTGGGGTTTGCTGC
ACTGCTGCTGCGGCGGCGGCGGCGCCAGTGGGTCCTCCGGTGACTCTGGGGCGGGGCTGT
GGGGAGGGCACGGACTGACAGACGGACTCCGGCGGAATGGGGGGTGTGGCTGCTCCGCCA
GGGTCCCCAGGGTGGGAGAGCGGCTCCGCGGCCACCGATGCCCGGACCCCCTCTGTCTTC
>FP012499 EYA1_1              :+U  EU:NC; range  -499 to   100.
GGGCGTCGGGCCCAGGAAAGGGGCTGTGGGTGGGGGTACGGGGGAGACCCGAGGGGTGCT
GGGAAGAGGGCTCCCCTCTCCAGCGCCAGCCCTGGTGTCGCTGTGCACTCGGAGCCGCGC
GAAGGGCGCCCCTCGACCCGGAGGCACAGGAGCGTTTAGAGAGGAAAGAAAGAAAAAGCC
ACCGCTGGCTCGAATTTCTGGAAGCCGGAGCCGGGTTTTTTGCCCTAAACACCGAGGCAG
AACCCCTCTTAGCGCTGCCCCGGCCTCTCTGTTACCCATTTTCGGTTTGCTTTTGGAAGA
ACCGGTTCCTCAGCCCCCCGTCGCCGCAGTTGTGACACAAGTAAGTGCAGCCGCGCTGCC
CGGGGCCCGCCAGGGTCCCCCGCGCCCGCTCCCCACCGTGGCTCGCGGCGGCCGCGCTCC
CGCCCCGCCCCGCTCGGCCGCCCCGCCGGCTTCTGCCTCCAGTTGGGTTGCCGTGACGAG
GAGACGTTGTTGTGAAACTAAATCTGACCCTGAGTTCCCAGGCGGCGGCCGAGAGCCCGC
GGCTGCTGATGCCCCTGGGCCCCACCCCGGGGCAGGAGGGCGGCGATCGGCGCCCGGGAA
>FP012239 ZNF395_1            :+U  EU:NC; range  -499 to   100.
CGCCCTGGGTCGAGCCCGGCCCCTCTCGGAGGAGCCTGTCCCAGAGGCAGGCCTGGAAAA
ACAACAGCGAGAGAAACTTTGGCTCGGTGCGAAAAGCCAAGCCTCAAGTTTGGCTCCGGG
CTGCAGCTGCCGGTTCCGATCGAGGGGCGGGGCGGGGTGTGTGTGTGTGTGTGTGGAGGG
GGGGGTCACCACTCGGTCAGGTTCAAGTGCGCATGTGCGCGAGGAGTCGCTCGGGCACTT
ATTGAGCGCCGACTGTCTACGGGCGGCCGGGGGTGTGTAGCCCAGGCGCGCTGGGGGCGT
GCTGGGCGGGTGCGGGGGCGCGGAGGCGCGGGGGGCGGGCGGGGGTGTGTCCCGAGTGTC
GCCGCTGGGCGCCGGCTGGCAGGGGCTGGCGTGCTGCTCCGCTCCCTTCCCGGGCGGGAA
TCCGGGCCGGGTTGTGGCCGCGGCCGCGTACGTGAGCGCAGTGTCCCGGGGAGGAGGGCA
GGCCGGCCAGGTGGGCGCCAACCGAGCCTCGGCGGGCGGCCGGAGCGGAGCCGGGCCGCG
GGCCGCGCCGGGAGGGCGGGCAGGGCCGCGGCCGCTGCAGCCCGGAGCTGAGCTAGCCGT
>FP009730 OARD1_1             :+U  EU:NC; range  -499 to   100.
CGCAGGCGTTCCCTGAAGCCACGCCCACCTTCCCGCTTTGACACCACCCCCAGTGAAAGG
AATACGCAGGCGCTTTCCAGACGCGCCAGACCCTTCAACTCAAAACGCTGCCTTGAGCTT
AGTACTACGCAGGCGCTAACTAGCCCCTTTGCCAGCTGCCCACCCCTTTCCAAGTGGCCA
CTAGGACACACCCCTGCGGCTAATGCGCAAGCGCCACTTTTCCCGACTCGTGGGGCAGTT
TCGTTACGCATGCGCGGGCGGCGGCGGGAAACCACGGAATTTACTGCCGGAAGTTCGGCG
GCCTTCGCCAAAGAGTGTGGGCTCGGCTAGCAAGCTAGAGGGGCTCGTTTCCGCCCCGCT
ACCGGGCGGGGGCGGCCATCTTAGATGCGTGCAATTAAGGGCTTTGGCGGGATTGGCTCC
GCGTTTGGGCTGGTCCGCTGCTCCCCACCTACCAGGGTCGGATCCGGAGCCCTTCCCCGC
GGGGCGGGGACCTCCAAACAACCGACTCCTTTCCAGGTGAAGGGTGACTTGGGTACGTTG
GGGCTTTGAGCGAGCCTCCCCGCACCCTCCCATAGGACCCCAGGACAGACTGCGTCCTCG
>FP003731 KIAA1211L_2         :+U  EU:NC; range  -499 to   100.
AATAATAAAAAAGAAAAGAAGAGTTGATTCCACTTTAATTTCTGCTTTCAATTGCTCATA
ACTGCCTTCAAATGATTGTTTTTCATCTTTTCTCCACAGTTTATACTTATCATCAGTGGA
AAGTTTTACTGTGGTGTAGGCTACTCTACCACTTGGAAGTCTAACCTACCTTTAAATTTG
AAGGATATTTTTCTGGAGTTTAGAATCTATGTTGGCACTTATTTTCTTTCATTGGAGTTT
TCTATTTAAAATACTTAGCTCTGAGAGGGCATCACTGCTGATACTGACCTGAAAGTTGGT
GGGTACAGAGACCCTGGAGAAGGTGATGCAGGGTAGATGGCAGAACCCTGCTATGGGAAG
AAAGTGAGGGAAAGCACTGTTGGAAAGGGAGGTGTAAAGATTGAATAAAGGTGGGTGTTT
TCCCTGTCTTCCCTAACGCTGACCTCAGGTAGATTAAATCACCTCTTCAAACTGATAAGG
GAAAGGTGAACCAAGAGTCACTCTTTCTGGGTCTCTCTACAGCTCTCTGAGGTTAAATGA
ATTGATATTCAAAGATCTGAAAGGATTCTAATACCCAGAAGCCCCTCTAGTTTGTCAGTT
>FP004397 TYW5_2              :+U  EU:NC; range  -499 to   100.
TGTGATGCTGAACTCTTTGTCGAAATAGGCCCAGATAAGGAAGGCCTTAATTCGAGTCCT
AACCCAGTTGATGGGGTTGGAGAATCCCAGGACGATCATCTTGGTTTTCTGGTGCTGCTG
GGGCTTCTCCTCCGTGCTGTAGCTGCGCTGAGGGCAGGCAGGGAAAGAAGCGAAGGCTGC
GGGGAGTCCCGGGCTGCTGAGCACTGGCCACCGGGAGCCCTGGGCAGGTAGCGCCGAGGC
TGCCAAGGCCCTAGCGCTTCGTGGAAATAACGCCGCTCCCAAGCCGAGGCGACAGCGGCA
GAAGTAGCAAAGTGTGGCCGACGGCAGCCTCACCTCGGCCACAGCAGGAGTCCGGAGTCG
GACGGCCCCGCAGGGCAGCGACCGAGAGTGCAGGAACTGGGGTAGCAAACGAGCGGCCAG
CGCCATTTTTATGACCCTTCACACCGGTGCCTGCCGGTGCTGTATGGAAAGGAAGTCGGT
GGGAAACCGCCTCAGCGGTGTCGGAGAAAGAGACTGGAGAGCAAAGTGGACCTGTTGCTG
CAGCCTCTGGTGAGTCGGCCCCGTCCCCGCTCTCCAGCACGCAGCCCAGGCCGAGGCCCT
>FP004562 PNKD_1              :+U  EU:NC; range  -499 to   100.
GAAGCTTAGGGTCTCCAGTGGGGGGGTGTCAGCAGCAGCCCCGCTTTCCGATTCGGACTC
CATGCGGCGCAAGCGGCGGATCCACTTCTCTGGGCCCAAACGCCTCCCAGAGTCAGCTCT
GCGCGACGACGCGGAACTCGAGCCCCTCCTCCCGGCAGGAAGTAGGCGTAGGCGACTCCC
CAGCAGGAAGAGCGACGGCCGTTCGGCCAATAGCTACGAAGGTTGGCTGGCCGCCTCACC
AATCACAGAGCGGCATTGGAAGATGGGGCCGGGGCGTGGCGGAGAGAACCCAAACTCCGC
CCCACCTGACTCCGCCCCCAACTGGAGGGAAACAAGCGAGCGCGCGCGCCTCCGGGGTCT
CCTGGGAAGAGTAGTTCTCCTGGGTCCGCTCTGCGGGCTTCTGGGAGATGTAGTTTCTGG
TCTGTAGGCAGGACGGAAGGAGCGGGGGAGGCCCCTTACGCAAACTACAATTCCCGGCGG
GGAGCGCGGTGAAGCGGGGGTGGGATCTGAACATGGCGGCGGTGGTAGCTGCTACGGCGC
TGAAGGGCCGGGGGGCGAGAAATGCCCGCGTCCTCCGGGGTAAGGAGAGGGACCCCGGGG
>FP025391 ZNF90_1             :+U  EU:NC; range  -499 to   100.
AAAAATAAAATATAAAAAGTTAAAAAAATTACATTAGATTACAAAATATATATGATGTAT
ATGTAAGTCTCGAGAGGTCAAAAATGACAAATTTGATTTACTTACAAGGTTTTATTAAAA
TTAGCTTTCGTATTGATAATACACTATTACCAAAGTAAAAGTTTTCTCTTGAACAAAAAT
TTTTTGTATTATTAATATGACAGCCAAATACTTCTGTTCACCTTTTGAATACATTCAAAA
AGAGAAAGAGTAAAAAAGAATTTTCCCATGCTCTCCGGTGGGCCTGGCTCAGCTCAAGGA
GGAAGCCCGGCCTGAAAAGGCTGCAGCTGAGGCTGTGACTCTTTCTTCACTCAGCCCAGC
ATGTGATCACATCTTCTGTCACTCAGGGACTGAGGAGGCGGGGCCTTAAGCATTATCCAA
TCAGGGACGCTGGGTTGGAAACCGTCCAATCATGCAGGCAGCTGGAGCGAAGAGGAAGGC
TTTCGGGTTTGGCGCGGCCATTTGTCTCTTGCTGCAGCTGGTGCTCCAAATCTGGTCTTA
GCTGCTTCGTGTCTTCTTCTCCAGCCTCTGTGGCCCTGTGACCTGCAGGTATTGGGAGAT
>FP015529 TUB_1               :+U  EU:NC; range  -499 to   100.
CCACGCTTCGGCCCGGAGGTTCCCCCGCCTCTTCCTGCACGACTGGATTCCTTCTCCATC
CGCGCCTCCGGCCCGGTCCCTGCCCCGCCAAATCCGCGCATCGGTTTCCCATCCCATAGC
GCAGATAGGTAGGGCAGGTACACAGGGAGGTGTTCGAATGATCCCCGTTTCACAGAAGAC
GAAACTGAGGCTGGGAGGCCTGGGGACTGGCCCGGCTGCAGCGCCGCCGTTAGCCGAAGG
TGGGAGCCGGCGCGGTCACGCGCATGGAGCGTGGATCGCGACGATTTCGGGGGAGGGGGC
AAGGGCGCTCCGCAGGCCCTGAGCCGGCCGGGGGGTGGGGTCTCTGCGGGGCGGGGCGGG
GCGGGGCGAGGGAGAAGGGGCAGGCCGCCGCTGCCACGCAGTACTCCCGCCTTGGCGCCA
GAGGGGCGCGGGACGGTGCGGTCGGCCTCCCCGCCTCCACGCGCGCGCACGACCCGCGCA
CTCCCGGAGCTTCGCCCATCTCGCCTCGCCGCGCCGCGCAGGCAGCCGCTCGCAGAGCCA
GCAGCCGGGGCCCTGGCGTGCAGCGCGGGCCTCGGCGGGGCCCAGCGCCCCGGCCCGGGA
>FP014398 ZEB1_2              :+U  EU:NC; range  -499 to   100.
ATAACTGCTACATTGTTAATTTATAACTATATTACTTGAAATACAGCTCAGCTTATTTAT
TCCATAAAGTTGGTCCCAAAGACGTTTCCTTATTCGAAGGAGGTGGGAAGCAGGAAGGAA
ACCTAAATCTAAATTCTACTTAATACTGAAGACGACTTTCTTGATATTTGTGGTTATCTG
TATGGTCTTTTCAGAAATCCCAAAACTTGTACCAAGTCAAGGATAAAATAAGATAAAATC
AGCAATCTATCAGGTTCAGAGATCACATCTGTCAGCCGATGCTTCTTGCCTTAAGGTCCT
GCACGGCGATGACCGCTCATTTAGGAAGGAATTCATGGCCTGTGGATACCTTAGCTCTGA
GTCCTGCCACCTAGGATCCCACGGTTCTACGCGAGGAAGAGGGCGGGGAGCGCGGACCGG
GTGTGGGAGGCCGAGGTGACAGCAGGTGAGGGCCGGGTGCGGATGGGGAAGTGAGACAAG
CACCGTGTGGGTATTACTCATTCCGCTCTACTAAGGAGGCTGCTGGCAAGCGGAACTTCT
AGCCTCTCTTTCAATCCAGCTGAAGTTCAATCTCATTGAAGTCACTTCCCATCCCGGTTC
>FP029340 HS6ST2_1            :+U  EU:NC; range  -499 to   100.
ACCTTGGATTAGACGGTCTCACTCTGATGGAGTTTTTAGTTATGTATCCATTCATTCAAC
AAACCTTTTATGAGTCAAGCCCTCCTGCAGGCACAGGGTTTGGTACACAGGATTCAGCAA
GAAGACAGTCTGTGCTCTAAAAAAGGTCAGATTCTCATTCTGTAATGCTTTTTGGTCCTG
CTGTCTTTTTATCATGCTGACTTACCTTTTCAGAAAATGCCCCCGCTTCCGCTGGAGAAT
GGAAATTGGCAAAGAGAGACGGAAAAGCTCCAATTTGCGCCTTTGCTATTTTAGGAGAGG
TTGAAATTACGAGCCAAAGTGGAGTGATGCGCTAAGCGGAGTGACCTCCGTACTCCAAGA
AAAGAGAAAACCCAGGTTCTCTGCTTGTGAAGTGGCTCGAGCTCTTAGGCGTGAGGCATT
ATTATATAAATTCAAGCTCGCTCGTGATCCTTAGTACCCTGAGTTGCCTGAAGGGGGGAA
TGGCACTGCCTGCGTGTGCAGTCCGGGAGTTCGAGCCGCCGCGGCAACCGGAGCGAGGAG
CGCCCGTCCGCACCACCTGTCCCCGCCGGCATTCCAGAGTAGAGGCCGAATTGGCAGCGA
>FP003995 CXCR4_2             :+U  EU:NC; range  -499 to   100.
AGAACCTTTAACCACCAACATTAGGGAGGGGTCCCAGACAAAGGGGGAAAGTCATGCTCT
GTAGAGAAAAGGTTCCCTGCCTCCGAACTACCTCTGGAACACTCCAGACTGAAATGTTTC
CTCTTTTGATATAGAAAAGAGGGATCGTGTGTAGAGTGCAGTCTGGGCAATCCCTCTCCT
CGGGACCATTTCGGGGTGGGGGCCTCTGGGGTCCGTGTCGCGACGCACGCGCCTCGGTCC
CAGCTATCTCCGCAGCGGCCACCCCGCCTGCGGACGCAGTTTCTCGGCCCCGCCCCACAC
TCGCTCCCCCGCCCCACCCAGTCTCCGCGCCGGAGGGAAGTGGCGCGAGGGGGAAAGCAC
TGTCTGCGCGCCCACTGCAAACCTCAGCCAGTCTGAGATCGCTTTAAACGTCTGACCCCC
ACCCCCACTCCGCCCCGCCCAGTTCTTCAACCTAATTTCTGATTCGTGCCAAAGCTTGTC
CTCTGCTCAAAATCGTGGAAGACGCCGAGTATGGGGACCGAAGACCTGGGTTCAAGCCCG
GCTTGGAATCCCTGCCCATCCCTGGCATTTCATCTCTCCGGGCTTATTTGCTGGTTTCTC
>FP021189 UBE2I_1             :+U  EU:NC; range  -499 to   100.
GTTTCACAGGGCGCTGAACTCGCGGGAGCGTCACCGTCCTGCGACGCTTCAGAGGATCCT
TAGGCCTCAGTGGTCTTTGACCCCCGGCCCCAGGACCTGACCCCAAGGAAACCTCCGGGA
CCTGTGGCTGGAGAGGTGACCGCCAGGCATCCGGGGAGCCTTTGGAGATCTCGGCTTCCT
TTTTCCCCCGCTGCTTGCCGGCGTGTCCTCGGGTGGACGCGGGCAGCCCGAAGGGGAGTT
TACAGACGCTCCCTCACATCGGGGACGCGGCTCCTTTAAGGGCGTAGGTGTCCAGGGCGC
CGCCTGACTGGAAAGTCGCCCCCCGGCCGGGCTCCTGGGGCGGACCCGGGGCGCGGGCGC
GCGGCGGCGGGGCGCGGGCAACGGGGAGCGCTCGGCGGCGCGGGAGGCGCTCGGGGCCGG
GCGGCAGGAGCGGCGCGCGAGGCAGGCGTGCAGAGGGCAGCCCCGCGTTAGGCCCCGCCC
CGCGCGCCCCGCCCGCGCCAGGGTCCTCGGAGCTGCTCTGGCTGCGCGCGGAGCGGGCTC
CGGAGGGAAGTCCCGAGACAAAGGGAAGCGCCGCCGCCGCCGCCCCGCTCGGTCCTCCAC
>FP029002 HDAC8_1             :+U  EU:NC; range  -499 to   100.
TGTTTATATGGTTAAATGGATGAAATGGATGTGTTTGCAGATTGAAACAATTCATAAAGA
GTTGAGGCTACTTTTTTTTTTTTTTTTTTTTGGTCTTAGCGCTGAAACTAAAAATCGCGG
TTATTTTAGTGTTTAGCCCCGGCTCTTCCGTTGCTCAAACCTCCGGAAACTACATCTCCC
AGCATGCTGTGAAACTGGTCTGACTTCATCTCAAATGGCCCCGTAGGGCAACAAGGATGG
TTAGTTTTGACCCTACTTATTTGTGCCATAAAAACAATCGATCCTAATTGACAGCTATTT
GGACTTTTACATCTGCCAAACCCTTTTCCTTGAACTGTGGTCACTAAATGAGGGGAGTCT
GGTCTGGGAAGTCCCATCCATTCCTTCAATAGGATGGGGAGCGGTGATAGTGTCTCCGGC
GATCTCAAGAATAGGAGGGAATGTTGACCAGGGAGCACCGCTGCGGCCGATCAGAGGAGC
AGGAACTGGAACCCTGGCCGAGTCCGAAAAAAGCCAGATCTGGAAGGTGGCTGCGGAACG
GTTTTAAGCGGAAGATGGAGGAGCCGGAGGAACCGGCGGACAGTGGGCAGTCGCTGGTCC
>FP005737 TRMT10C_1           :+U  EU:NC; range  -499 to   100.
AGAGTCTTGCTCTGTCGCCCAGGCTGGAGTGCAGTGGCGCGATCTCAGCTCACCGCAACC
TCCGCCTCCCAGGTTCAAGCGATTCTCCTGCCTCAGCCTCCCGAGCAACTGGGATTACAG
GCGCGCGCCACCACACCTGGCTAATTTTTGTATTTTTAGTAGAGACGGGGTTTCACTATG
TTGGCCAGGCTGGTCTCAAACTCCTGACCCCAAGTGATCCGCCCGCCTCGGCCGCCCAAA
GCACTGGGATAACAGGCGTAAGCCAACTGGCCCGGCCCAGAAGAAGTTTTTAGGATATAT
GGAGGAAAACACAACACAACACAGCTACAACTCCGTGACAACTGAGAGCGTAGTCTTCGA
GTACCCAGTTGCCTACTGACAGCCGTCTCCTCTAAGGCGCTTCTTTTAGCCAAGAAAGCG
TTCTTTGCGTGCTGTGACGTAAAAAGCAGCGCCGGAAGGGAGAGGGCGGAACTTCCGGCT
GAGCCCCAGCGACCGCTCTGGTCGGCTGTGTAGACTGTTGGGTAGGCTGCGTGCTAGCTT
CGGCGCGGATCCCTGGGCGTCCGTACGTCGGAGTCCTTCGTCCTCCAGGGTCCCTGTTCT
>FP027385 GMEB2_2             :+U  EU:NC; range  -499 to   100.
GACCATCGTCCCTCGGCCCGGCCGCCCGCGCGGGGCAGGCAACGCCCGACCGGGGGCCTC
GGGGACCAGGAGGAACCTGCGGCGTTAGGAGCTGACAGTGTCGGTCCGCGCACGCGCCCC
GGGGCCCGTCGGGCCTTATTTCACGGCCCCGCCTTCCTCCTCCGCGAGCGCCAAATAAGT
GTCCGGCCCTCCCAGCCCCGTGCGTGCGCGGCCCCGCCGCCTGCGTCACTAGGAAGCGCG
CGCCCGCGCCGCCGCCGCCGCCGAATCCCCAACAAGGAGCGAAGCCCGCGGCCGCCGCCG
CCGCCCGCCGCCGCCGCAGCTCCCGACGCCGCCGCCCCCGCCGGGTGCCTAAGCAGGCCC
GGCGCGGCCCCAGGTAAGCGGCGCCGGCGAGCCCGCGGCCCCCCCGCGGCGAGGCCTCTC
GCTCCGCTCACGCGCCGCCGTCCAGTCAGGGGTCCCTGCGGAGCGTCAGGACGTTACGGC
GGGGGGAGGGGAGGGCCGGGGGAGGGGCGGCCGCGCGGGCGGCGGCGTCAGGCGCAACGG
CGGCGTCAGGCGGGCGGCGCGGGCGGTGGCGGGCGCGGGCGGCGGCGCTTCCTGCCTCCA
>FP021781 VKORC1_1            :+U  EU:NC; range  -499 to   100.
GCAGTGGCACGATCTCGGCTCACTGCAACCTCCGGCTCCCCGGCTCAAGCAATTCTCCTG
CCTCAGCCTCCCGAGTAGCTGGGATTACAGGCATGTGCCACCACGCCCGGCTAATTTTTG
TATTTTTAGTTGAGATGGGGTTTCACCATGTTGGCGAGGCTGGTCTTGAACTCCTGACCT
CAGGTAATCCGCCAGCCTCGGCCTCCCAAAGTGCTGGGATTACAAGCGTGAGCCACCGTG
CCCGGCCAACAGTTTTTAAATCTGTGGAGACTTCATTTCCCTTGATGCCTTGCAGCCGCG
CCGACTACAACTCCCATCATGCCTGGCAGCCGCTGGGGCCGCGATTCCGCACGTCCCTTA
CCCGCTTCACTAGTCCCGGCATTCTTCGCTGTTTTCCTAACTCGCCCGCTTGACTAGCGC
CCTGGAACAGCCATTTGGGTCGTGGAGTGCGAGCACGGCCGGCCAATCGCCGAGTCAGAG
GGCCAGGAGGGGCGCGGCCATTCGCCGCCCGGCCCCTGCTCCGTGGCTGGTTTTCTCCGC
GGGCGCCTCGGGCGGAACCTGGAGATAATGGGCAGCACCTGGGGGAGCCCTGGCTGGGTG
>FP025897 ZNF226_1            :+U  EU:NC; range  -499 to   100.
AAGAGAGCATTAATCCTATTCATGAGGGCATTGCCCTCTTGATCTGATCACGTCCCATAG
GTTCCACCTCCTAATATCTTCTTGGGAGTTAGGATTTAAACATACGAATTTGGTGGGGGC
CATAAACACTCAGACCATAATAATACCTAAAGAGAAGTGAGGGATTCTGGGAAATGAAAA
CCAGGAGCTCAAGGTAGTTGGACACTTCCACATCAGAAGGCTTGGACATTCCGGAAGTGT
AGTCCAGGAGGGCGGTACTGTTCTGTTTTTCCCCCAACTCCAGCATTCTGTGATATGTAG
TCCGGAGTTCCGTGTAGTCGCGCATAGCTCAGCTGCAGTAAGGCTGTAAATGTTTCCCCT
GCGGAATCCTGGGAACTGTAGGTCCAATCGTTCTAGGTAGTTGTAGGCACTTCCGGCTCG
AGGAAGGCAGTGCTGTGGAATTCTGGGAAGCGTAGTCCAGGTCCTCCTGATACTCGCAGG
CACTTCCGCCCAGGAAGACGACGTAGCAGCCATCTTTTCCCTGGCTTTGGTGATTCAGGT
CAGCTTCTCAGGAACCTTTCAAACTTCCCCGAAATGCACTTGTGGTCAGCAGCTAGCGGT
>FP015625 NCR3LG1_1           :+U  EU:NC; range  -499 to   100.
GAGAATATTTGGGTTTGCTTCAGGAGGTCGCAAGCCACTTCTTGATTAGTAGAAATGGGA
AATTAAGGGCCACCTTCAGGCGTTTAACTGAATTGTCCTGGGGATTTAATTTGCCTTTCG
ACTTAATGCTAAATTTTTGTTGTTTTTGGTTTTTAAAGTAATGTAAGTTTATCGCGCCAA
CGGTAAGATGTCGCTCTGGACGCGTGCACCTGCTCTCGCAATCACCGACTGCGGTCAGCA
TCTTCCTTAGAGCAGCGCCCCGGGCCACTTGGATCCCGGTCTCAATTTACTAAGCGAACC
CAGAGGATGCCCCGAGTCCTGGACCGCAGAGCCGCTCGCGAGAGGCACCGGGGCTGTAAC
CGCGCAACCTCGTGCCGCGGGCGGAGGCGAGGGAGGATTCCCCGGCCGGTGCCCGCCCCC
GGGCTAAAGTGCGGCGCGGGTGGGGCTGGTCACGCGCCTGGCTTCCTGCAGTGCGAACCT
GGGAAATCCAGGCGACTTCGCAGTTGCCGAAGGGATCTGAAGAAGTGGGATGTGCAAAAG
CGCCGGCTGGAAATCCCGGCTGTGTCTCCGTCAACTCTTTACGCAACAGAGGTCTCCCCC
>FP020140 BTBD6_1             :+U  EU:NC; range  -499 to   100.
TGCCCACCCGCCGGCTGTGTGACCTTCAGCGCGCGACTAACCTCTCTGTGCCTATTTCCT
CGAGGAAAATGCCGGGAAATAGCAGCGCCTGCCCCTGTAAAGCCCTCAGAGCAGAGTGGA
CCGCGCTCTCTGCAAGCGCTGGCTGCTGGCGTCCGTAGCAAGCTAAATCGCGAAGCATCT
GAACGAACGAGGAAGCCCAACGACCATCCCACAGGCCGCGGCCAGAGGCAGACTCCGGAA
TGCAAATGGCCAAACAAGCAGGTCCACCTGCGTTCCTAACCAAAAGATCGCTAACTGAAG
AACGGGCGCAAGCACCTGCGCATGGCACTGCGGGTCTGGGGGCGGCCGCCTGCCAGCGCC
GGGAGCCGCCTTCCACGGCTACCTCTGCACAGCGCGCGGCTCGCGCCGGTTGCTGGGCAG
AAGCTCGAGCAGCTTCGAGGATGTCGGGCCTGGGGGCGGGGCCGCGAGGCAGCGACGTCG
CGCGGGGCGCGGCCCTGACGCAGCGTGACGCACCGGCGCCGCGGCGGGTACGGGCTCGGG
CGGGCGGGCGGGCGGGACGGCGCCCCCCGCGGCCGGGCCTGGCCGGGCTGCGCTAGGCTG
>FP000963 NDC1_1              :+U  EU:NC; range  -499 to   100.
TAGGGAGAAATGAGGGCAGATCATTTTGCTAGCTCTAACTGAAGAATTCCAGTCAATCAA
TACTGTGGCTGTTATCGGCTTTATAAAAGACTACTATTCCCAGCATGCCTCAAGGCACCT
CCAGGAAGACCTTGACTCCCAGCATTCTGTACTTTGGAACTCCGAGTCCCAGAATGCAAC
ATTCCTCCTACTTCCTCTCAGGGGGCCGTCGAGACTACAGTTCCCAGCATGCAGCGCCGC
CACCTGCTTCTGGCGCCCCGCTGGACCCTGCTTCGAAGGGACCGTTTGGTCGCCAGAGGG
CGGTTCCTGGAGTTACAGCCGCGTTTGCGGGACGTGTCTGCGCGGCAGTCCTGGCCTGTT
GAGCTTGTCCAGACGAAGCCTCGCAGGGATGGGTTGGAGCCTGGGCCGGGCTTCGCTCAG
GCAGCGTTTGAGGCAGACCCAGCAGGGTCCTCCTGGGGCCTTCCTGCCTTTGAACTGCGG
TGGCGGGCGGGCGCACGGTCTCCTGTACGCCCTAGACTAGGGGCCGCCATCTCCATGGCC
ACGGCCGTGAGCCGGCCCTGCGCCGGCAGGTCGCGGGACATACTGTGGCGCGTGAGTGCG
>FP009976 SMAP1_1             :+U  EU:NC; range  -499 to   100.
CTAAACTGCAGGCGAATAAACCTCGAATGAGTAAATGAACCCACCCAGTCGCTAGTTATT
TCTGCATTTCCAATGTTGTGCCAGCAAGAGCAAAGGCAAATGGGCAAGTCAAAGTAGGCT
TCTTGTAAAAGGTCTTCCATTACTGGGTTTTACTAGAGGCCCTTGCGGACCATCACATCT
CAAAAGGGGGGAAAGCTCGTATGAGGCAGTGCCAGCTACCTTTCGGGAATCACCTTGGGC
AGAAGGCCTTTTTGCAAAAAGACTCGGCAGCCCGGGCCCCGTAGGTTCGGCGCATGCGCA
GCGCGCTCGGCGCCCGGGTTCCTTCCTCCGCGCCACCCGGAAGCCTCGGCGCGACCCAGT
CCCCCTCCCCCTCCCCTCGCCGGCTAGGGTGGTGCGTGCCGGCAGGCCGGTCAAGGAGGC
GGGACACGTCGGCGCTACCACCGCCACCGCCGCCGCCGCCCCTCCTCCCGTTCCAGCTGC
CGCTGCCGCTTCCTGGGCTGAGTCCGCCCGCGGTCCCGGCGGCGCCAGGTGCGTTCACTC
TGCCCGGCTCCAGCCAGCGTCCGCCGCCGCCGTAGCTGCCCCAGGCTCCCCGCCCCGCTG
>FP000146 PER3_3              :+U  EU:NC; range  -499 to   100.
CTGGCAGCTTCCTGGCCCTATCATTTCTGCGCTGGCTTCAGCGGCTCCGCCCCGGCGCCG
TGCCAGGGGGCCGGACACTCCAGTCGCGCGGCACAGGCCTGAGGCCGCTGAGGGCCACCC
CGTCCCCTGCCCGCCCGCCGGCCTGCTGGGATTGGCCGAGCGCCGGCCTCCGCCCGAGCC
CGCGCGTTATGTAACGCGCCCCGGGGGCCCCGCCCCCTCGCCCTGGCTTATATAACCCGG
GCGCACCGGCTCGCGCCCCGCCCCAGGGCCAATGGAGGCCTGCGGAGTCGGCCCCGACGA
CCAATCGCACGGCCCGGGGGCGGGACCGGTCACGCGGCGGCAGGGGGCGCGGCGCCGGCT
GCTGACCGGCACGCGGCGAGCCTCGAGACTGCGCGAGGGCGGCCCCGGGGGCGAGCGGCT
GTGCGCGGGGCCAAGGGCGGGGGCAGCAGGTGAGTGCGCGGCCGGGCGGGAGTTCTGGGC
GGCCGGGCGGGAGTTCTGGGCACTCGCGCGCGGCAGAGGAGCCCCGCGAGCCCTGCCCTC
GGTACTGGGGGCCCCCGGAGCGTGGCGCTTCCGAGCCACCCGCCTCCCCGGGCCCCATCC
>FP004597 NHEJ1_2             :+U  EU:NC; range  -499 to   100.
GACAAATCCAAACCTGGGCTCCCCTCTCCTGCGCCTCGCCCGCTATTCTTTCCACTCGGC
CAGCGTGACTCCAAGACGCGCCACTACCCTTCTACTAGCCGGCTGCCCGGCCTCTCCTCC
ACTTACCCTGGCCACTGGGGCGCTCCTCTCATCAGTGTCCCAGGCCCAGAAGCCCCGCCC
ACGCCAGGCATAGGCCCCGCCCCTGTATCCCAAGACCCTGCCTCCTCTTGCGGTGGGGGG
AAAGCGGCCTCTTACTCTAGGCCTTTCGGTTTGCGCGAGCGGGCAGGAAAGCGTGCGTGC
GGCTAAGAGAGTGGGCGCTCTCGCGGCCGCTGACGGTAGGTGGAATCGCGTTCGAGTCCG
GGCAGGAGCAAGCCAGCGAGGGGCTGCTCAGACGCTGCGGGTTGGCCCTGGCGCTGGCCT
TTTCTCCCTGGAGGGAGCGCGCGCTGCCGGGGTCCAGGGCAGGCCTCCGGGGGAGGGGTG
GGCGGGGCCGCGCGTGCGCAGTCCGCTGGCTGCTGCCCGGCGTGGATGGTAGGGCTCGAG
TGAAGGTACTCGTTGGTCGCCTGTTTGGTGCGACGAAGCCGCTGGTGGCCGGCTTTGTTG
>FP016598 CCDC90B_2           :+U  EU:NC; range  -499 to   100.
TTAGAAATGGTGTTTGTTACTTAGTTGACTCTCACAAAGCTTTGAATACATATAGATAGA
AACCTAGCCGTAATTGTTTAGAATCTTGAGAGAGTAAGCCACTAACACCGCACAACTGTG
TGCCATTTTACAACTTACAGAGAATATTCATGAGTATTAGTGCATTTTAATACAACTACT
GTGCATTGTTGCTTTCAGCATTTTACTATGCGGAGCAGTCTTGAGTAACTGAGGTCTGAG
AAGGATAAATGGTGAAAATTCAAGGAATTTCTCCTAGAAACGGAGGAATTCGGCTTCCCT
AAAGAAAGGACATACCGACTGAAATAGTTGGTCCTCCCGTGCACCAGAGGGTGAAGCAGC
AGGATGTGACGCCTCACGAAAAGTGAGCGGCTTGCTGGACTACACTTCCCAGAAGGTTTC
GTTGGCCCTCGCACTACGCAATCACCCAGAACGCTCAGCGGCCGAAAACTTCAGGTTCCA
GGCTGCTGTGCGGCTAAATGCGACTCCATCTCCCCCGACCCAAGCGCGTAATGGCCGCTG
GCTATCTTGGGGGAGCCAGCTGTTGGACTATGCCCCACTGCCAGGAAACAGGCGCCGGAA
>FP023465 SP2_1               :+U  EU:NC; range  -499 to   100.
GAAGAGCAGGTAAAAGCTCCTGCCACACCTGGGCGAGACTGGACTTAGGGCGCAATGTAT
ATGCTATTTCTGGGGCATTTGTGGGCCTCACCCTAAGGACTTCTGATTGGCTTCAGGGCA
GATCTATCATTCATCCTCTGGGTTAGAGGTGGGTGGAAGGTCAACCTCGACCAATACAAA
AGCACTCTTCGGCTAAGCCCCTCCCCTTCCAGCTTCCTGTTGCTGTACATCAACCACCCA
GCGGGCGGGACTTTGCCTCCCTCCAATTGGCTGATGCACATGTCACTCATTATTCAATTG
GCTTTCGGTTGGTGCGCTCTACCGTCCATCAGTGACATTGCACAGACCTATTGGTCAAAT
CAACGTCGCTCTAGACGCCTCTGGTTGATTGGTTAATAGTGCTGTCGGTCCCCAATGTTC
CAAGCGCTTATTGGTGAAGGCTGCCGTCGCTCGGGCGGTGGCGGGCTCCGGGATTGGCGG
TTGCTTGGCGGGCGGTGTCAGGCTCTCGGTGGCGGCGGAGGCGGCGGAGGCCAGGGAGGA
AGATGTCGTAATGAGCGGTGGGTCCCGGCCGCTGCCGGCGGGGTCTTCCCGGCCCCCAAG
>FP023394 FAM187A_1           :+U  EU:NC; range  -499 to   100.
GCCTCAATTTACCGATCCGTAAAGCGAAAGGGGCCAATAGCATATAAGGCCCCTTCCAGA
TCTGACGCTTTTTAATTTCCTATCCCACCTGGAGCAACCCTTCCGTGCCGCTGACCCGCT
TCAACTTACCTCTCGCCTGCTCAGCTAAGAGTTCCCAGGCCGCTGCCGGAGATCGTGCTT
CCGCCCCACGCCGAGGAAACGCCTGCGCCCGCCGCCAGGAAGGACCCCGCAGACGCCGCT
GTCGCCTTTCTGCCCGGGAGGACAACCCTCTGCCTGAGGACCAGTTCCGAGGTATGCCCG
CCGCGGACTGGCAAGGCGGAGTAGCGGGTCCCCAAGACGAGTAGCCCAAGACGTGGGCTG
CTCCAAAGAGGGTGAGAGCTGAGGATGAACGAATCTGATCAGGCGCCTCGGGACCACCCT
GAAAATGGGGGGAGGGGCCTTCGGGCAGATCACGTGGTCAGGCTGTTAGCGCAGTTGCTA
GGCAACCACAGCTGCGGGCGTGGTCTGCGCGGGGTTGCCCTCCTGTTCTGGTTTATCAGG
GGATCCCCAAAGAAAGCAAGGGGACCAAGGCCGGGACTGCTGGGGTGAAGGTCCGGGAGG
>FP020824 SNX33_2             :+U  EU:NC; range  -499 to   100.
CTGAGCTGCGCCACGACCCGTCCCTGCGGAGCAGGAGTGGGGAATGGGAAGGTGGGAAGG
CGAGTCCGCGACTCTGCTCCCCAACCCCAGCTGGCGCGGCGGCTTTCCACGCACCCCCCT
CCCCCCACCCCGATCTCCCGATCCTGGCTCTGGCGCGGTGCTCCTTGCAGCCCCACGCTT
TGCAAACTTTCGGAGTTTTACTCCATTTGCGTCACGGAAAAGGCAGGAGGATGACGGAGT
CCAGGAAGCGAGGCAGCGGCAGCTGGCAAGCTCCCCCGCCGGGCGCTCCAACCACGGGGG
CGTGAGGTGTCTCCCGGCGAGGGCGGACAGGCGGAGGGAGAGGAGGGGAGGTGGCGGTCC
CAGGGACCAGCCCCGGAGGCTCTCGGGCCCCCTCGTTCCCGGGTCGTTTCCTCCCTCTCG
CCTCCCGGACTGAGCGCCAGCGAGCGAGGGCGCTGGCCAGCTGGGAAGCCGCGCGGAGGA
GTAGGCGGGGGCTCGGCTGCAGCGCCCCGGGCCCGCGGGAGGGCGGAGCTGGCCGTCCCT
GCCCCGCCGGGACGCACGGAAGTGCAGCGGAGTTTGCCCGATTCTCCAGCCTGCTTCCCC
>FP026537 ZNF134_1            :+U  EU:NC; range  -499 to   100.
CTTCCACTCCATGGCCCTGCCTGGGGACAATTCTCTGTTAACTCTGACCCAACTGAGGCT
CACAAAACTGACTCAAAGCTTCCCTCTACAGTACACATATTTTTTAAATGAAGGAAATTT
GACTGAACTATGAGTGGACTCAGAGTGACATTGGATGTTGTGTGTCCATTTGGTGGTGTG
GCTTCAGGGAACATCTGTAAGAATATATCCCAATATTTCGGGGATCCCTGCAGACCTCAC
TACACAAGACCTGGTTGAGGGTCCTTTAAAAGGAGCGAAGCCACGCCCTGACCTCAGAGT
CTCAGGGCATAATTTCTCAGCGCCCCTCGCAGTACCATTTGGCCTTTGCCCAGCGTGCAG
GGGAGTTAGCCGTCACCACGGCCAAGTGCACATGAGAACTGCATTGCCCAGAAACCTGTG
CGCCGCCCGGCGGCGGCACTCTTAGGGGCGTCTCCCTGCGGACGGAAGCTCTCTGGGCGG
GACTTCCGGTATCTTCCTCGCGGTGGACATCTTGTCGGCTCTTAGGTGGAACCATCGGAG
CAGAAGCTCGGGGTTGCTGGGCGGTTCCGAGGTGACGGAAGCGGGAGGGTGCGGGAGAAG
>FP013398 TLE1_1              :+U  EU:NC; range  -499 to   100.
CCCGCTAGCGCGCGCCCGCGCGCTCTCTAGCCAGCCCCACGTTACTTTGATTGACAGCCC
AGCCCCGCCGCTCTCCTTCCCACCGACCTTCCCATCATCAGTGCCAATCTCCGCGAATCG
CCGCTTCCCATTGGCTGGTTTTGGCGTCCCGCGGCTCCTCCAGGAACAGTTCCTCACCAA
GCCCGGGAGGACGCGGCTGGCGGAGGAGGGGCCGGGATGGGAAGGGAGACCGAGGAGACG
GCGGAGATGGAAGCGAGAGGAGGGGGGGAGGGAGAACGCCCCGTCCGGCGCTGCGCTGCC
ATACGCTCCGGGGAGGAGCGCGTCAGCGCCCCACGTTGGTTGCAGCGCACGCGATTGGCT
GATGCGGGCCTTCTGCCCCCCCCCCACCCCCCAACCTCCCGGGCTCACGTCCCCCGCCGG
CTCCGCGCTCGCGCCCCCCGCCCGAACGGGGCTGGGCGGGGCCGGCGCTGGTTAGCTCCG
GAGTGTGAAACCGCGTGTTAATGTAAGCGGCGCGAGAGGCGCGGGCGGCGGCGGCGGTGG
GAGCGGCGGCTGCAGAAGCAGCAGCAGCAGAAACAGCGGCGGGTACTCTGTGCCCCGCGT
>FP020640 RBPMS2_1            :+U  EU:NC; range  -499 to   100.
AAAACCCTAGATCAAGATACAAGGGGAGTCGACGGCCCGGAAACCTCGCTGCGGGTGCCC
TAAGCGCGAGGCCGCCCGGGCAGGGCCGCCCAGGGACCGGGGCGCTGGGTGCGGGGCACG
GGGCTCCACCTCCCGCGGGCTGGGGCGCGCAGCGCGCGGCCCCTTTAAGAAAGTTCGCCG
GGCGAGTTCATCAAAGTTTAAAAACTCGCCGTGGAGAAGGGCGCGGGGGAAGAGGAGAGA
GGGAGAGCGCTGACCCAGGCGAGAGAGAGGGGAAAGGCCCGGCCGGAGGCCGGCGCCCCG
CGGCCGGGGCCGGGGCGAGCCCACGGTGGGCGGTGGGGATTGGCTGCGCGTTCCCCCGGA
GACCGCGCGGCGGGCGGGGGAGGGGGCTGGCCGGGCCCCAGCTGAGGCCGGTTCCGGCCC
CGCCCCCCGCCGCCGGCGCCCGCCCCCTCCCCCGGCGCCCGCCCCCCGCCGCCGCTGCCG
CCGCCGCCGCCGCCGCGGCGCACTCGCCGGTCGCAGTGAAAAGGCGGAGGCGGCGGCCCC
TCCGGCTCCCACTGCCTCCCCCGCCGCACCCCCTCCCCACCTTCCGCACCCGCCAAACTT
>FP019567 BMP4_1              :+U  EU:NC; range  -499 to   100.
CGCTTTCCTTTTTAAGTGCCTCTCGGTGGTGAGGCTTTGGGCGGGTGAGACTTTCCCGAC
CTCGCTCCCGGCCCCACTTAAGCCGGGTTCGAGCTGGGAGACGCAGTCCCTTCAGTGCGC
CCCAAATCCTCTGGCTTCAGGTGGCCCGGCGCGGGGGCCCAGCACGACGCACCGCGCCGA
GAACCGGGTTCTCCGTGCGCTGCGCCAGTAGCCCTGGGAGCGCGGCGGCCGCGGGGCACC
GGCCGAGGGCTCTGCCGAGCGCCGCCGGGAGCTCCTCCCGGACCGCTGAGGCTCGGGCGG
CGGGCGCGGAGGTTGGCCTCGCCTGGAGGGGCGGGCCCGCGAGGGGCGGGGGGCTGTGGA
GGAGGGGAGGGCGCGCAAGCCCTTTCGCCGCCTGCCGCGGGAGGGGCCTCGGCGCTCACG
TGACTCCGAGGGGCTGGAAGAAAAACAGAGCCTGTCTGCGGTGGAGTCTCATTATATTCA
AATATTCCTTTTAGGAGCCATTCCGTAGTGCCATCCCGAGCAACGCACTGCTGCAGCTTC
CCTGAGCCTTTCCAGCAAGTTTGTTCAAGATTGGCTGTCAAGAATCATGGACTGTTATTA
>FP010586 DACT2_1             :+U  EU:NC; range  -499 to   100.
AAAAAAAAAAAAAAAAAAAAGCGAGGTGCGGTTTCCAAACTGCAGATACCCATTGGGAAA
CGTGGGTAACACGGTTTTGAAATCTCTACTGCGTCTGTAATGGTAACACGGTCCTTGCAA
TGTGATAATGTCCCAATAGTTTATCTTTATAAACATTTTAAAACATTAACAAGCCTTTCT
CCGCCTTTGTTCCACTTGCGCCTCTTTGCCCCTCTCCCCCGGGCTCCTCCTCCCGGCTGG
CCCTCCCCGCTGAAGTCACGGAGGCGCTCAGCTGGCCCCGGGGTCTGGGTGCGCCCGCCC
TGCCCGCAGCCGGCGAGGGGCCCTGGGGGGTCGGCGGGGCGGGTCCGGGGGAGGCCGCGG
TGACCTCGGGGCGCGTGCAGACCCCGCCCTCCGCGCCTGGCCACAGATTCCAGCCCACCT
TGGCGACCTGCGGAGCCGGGGGCGGAGAGAGGAGGCGCAGGAGGACCCGCGACACAGCTC
GGGATCCGCGCGCGCTGGGCCTCCGGCGCCGCTCGTGGGGTTCGGGAGGCCGGGACCCTG
CCCGGGAGATGTGGACGCCGGGCGGACCCCCGGGGTCCGCGGGCTGGGACCGCCGTAGGT
>FP002654 PTPN14_1            :+U  EU:NC; range  -499 to   100.
AGGGTTGGGGTGGCTGCGGTCGCCTTGCTCTCTCCACTTCCACGTCTCTTACTCCAGGGA
GTTTCATCCGGTCCTCCGTCCTCGGCCCCCACCTTTTAAAACATTTTCCAAAACTACCCC
ATTAAAAGTGTGCGACTTCTCCGGGCCTGCAGAAGGAGCTCCTGCAGCCCGGCATTCCTC
GGATTCCAGCGCTGTGACGTCCCCAAGGACGGCGCGCCTCCAGCTCGGGAGCTCGGGAGC
TGGGGCTCCACGTTTCAGCGCGCGCCCGCGGCGCCCCCGGCGCGCGCCCTCCCGGGCCGC
ATTCCTCCCCGCCCCCGGCCGCGCGCCCAGCGCTCCCTCCGCCTCCCGGCCCCCAGGGCC
GCGGAGCCCGGCTCTGGGGTGGGGGAGCCGTGGCCGCCGGCGCCTGCTCCGTCCCCTCCC
ACTCGCACGGCCCCTTCCTCCCTCCTCTCCCGGCCGCTCGCATTTCCTGCCGCTCTGGCT
CTCCCGGCCCCTCAAAGTTCTTTCCAACTTTTTCTCGGCGGAGTGAGCGCAGCGGGCGCA
GACTCGGGGGCAGGTTGCTGTGCTTCTCCGGGCTCAGCCGCCTGCTCTCCTGGCTCAGGT
>FP001844 ADAR_1              :+U  EU:NC; range  -499 to   100.
TTACTTCTGATGGAGAGGCAGTGGCACAAGATGGGGACCACTTACAAGCTGATGAAAGTT
AATTGATAATATTTTAGTTCTTGGTTAGCATGTCAAGTTAAAGAAGGTGTTCATTATATT
ATTTTAAAAATGAATTCGTTTAATTTAATTTAAACGGGCCATTCAAAGACTACTGGTTAT
AATGTATTATTGGCTAATTCTGTGGTCTTTTTAAAAGAGGATTGTACCTACGTATCTTCT
CAGGCCTTCCGGCCCAACCACGTTATAAATGACTAAGGAGTTCAATCAAGGCCATGGGCA
AAAATGCAGCATCCTAAACCCATGTACCTACTCCCCACTGTACCCAAAACAGCGGCATTA
ACACAACGTAAAAAACCAAGGAAGACGTAGCAACAAAAACCTTAATTTCCTAGAGCGCAA
ACAAAAGAGGTTGAATCACGTGGTTCTTCCTCCCACGCCCGGCGCGCCAATGATGTCACC
AATCTGCGACCAGACCATTGATTCCCGACTGAAGGTAGAGAAGGCTACGTGGTGGGGGAG
GGTGGGGGGAGGGTCGCGGCCGCACTGGCAGTCTCCGGGTGTCCGGCCGTGTCCCGAGGA
>FP026741 C20orf196_1         :+U  EU:NC; range  -499 to   100.
GGACTGCAGTGGCAAGAACATGGCCAACTGCAGCCTTGACCTCTCAGGCTCAAGCAATTC
TCCCACCTCAGCCCCCCAACTACCTGGGCCTACAGACATGTGCCACCATGCCTCGCTAAT
TAAAAAAAAATTTTTTTTGTAGAGACAGTGTCTCCCTATGTTGCCCAGGCTGGTCTCAAA
CTCCTGGCCTCAAGTGATCCGTCTCAGCCTCCCAAAGTGCTGGGACTACAGGCGTAAGCC
ACCGCTCCCGGCCAACATTTAAATTTTTGAATATTTTTTCTGTTCCCTTAGGGTTTACCA
AGCACATTTATCGACAAGCCTCCTCAGGAAATTGCCCAAAATAGCCACATGTGGCAAGCC
TCATTGACAGGCCAAAAGCCTCAGTCAACATGGCCGCGACCGGCTTCCATTGCCCTTCAC
TGCCCGCAGTAAGGATGGCTCCGGTGACTTCCTTCGAACCTCACATTTCCCATAAAAAAG
ATGGCGCCATTGCTTCCGCGTTCCGGTTGCGGATGGTGAGTGTGTCGGGGGGCTTGGCGG
CTTTTCTCCTCAGTTTTCTGGAGTGCTTTGGAGGAGAGGTAAGCGCGGGATGGGATGGGG
>FP013844 TOR2A_1             :+U  EU:NC; range  -499 to   100.
AGACAATTTGTGTGCCTTTATCTCATTGGAACACCACCATTTCTCTGGATAGCAGATACT
ATTACCATATTATAAGGTATATAGGCACTTAGCACTAATGGCACAGAGTAAGTGCTCACC
AAAAGCTGTTAGTGAGGGCACTTTTGTCATATAGAAGAAAAAAGGAGCATGGAAAAGGCG
CTTTGCAAGGTGTAAGGTTCCGCACAAGTTTTTGCTGTAATTGTTACGTCGCCCTTTGTG
GTCGTGATCCTTTATTTATTCTTTCTGAGCCACTACGATGGTCCCCTAGTTACCGTGGCC
ATGGAAACGCGGCCCGCCGTCCCGGATTGGACGGTTCGCGGGTTCCCCCTGGAGGCCACC
TTCTGGTCCTGCTGCGGAACGACGGGCGGGCCTTGGAGGCGGGGAGAGGAGCGTCGGGAG
TTGTAGGCGATGGGCGTGGCTGCTGCGGAGCGGTGCACGCCGGGAGTTGCAGTTCCCGGG
CGAGGCAGTTGACTGCCCCACAACGAGCTCGGGCCTCACCCGGATGGCGGCTGCGACGCG
CGGCTGCCGGCCCTGGGGCTCGCTCCTCGGGCTGCTCGGGCTGGTCTCGGCCGCGGCCGC
>FP005364 USP4_1              :+U  EU:NC; range  -499 to   100.
AGGAGCCCCGATCCCACGTTTGGGCAGCTGACTCGCCTAAGGCCTCCAGCTGAAAGCGGA
ATTGCAGGGGTGAGAATGAGCAGACCTAACTACCGGGCTTCTCGCACCTGGCCTGCATTT
ATTTAGGACCACGATAACCTCGAAGGCCAGGCTGGGGTGCCCGATGGGTCGTGGGCTTGC
TGCCTAACTCCCTGAGATCGGCGGGCTGAACAGAGCTTCGAAGTGTAGCGCCATCCTGAG
CAGAGGAAGGGGCGCCCGAAGGCCGCGTAGCGGGCGGCAGGGCGGGAGGAAGTAGCAGCT
GCTGCTCCCCGCCCACCCCTCTCGCGTGTGCCTTTCCGCTCCACTGTTCGCCGGTGAGCT
AGGTGGCGCGAGAGCGGAGGGGAGAAAAGACAGCGGCTGCAGGAGCCGAAGGCCGCGGCT
CGAGGTGGGGCAGGGGCGGGCACGCGAGCGTGCGTGCGTGGGCGCGGTCTATAGCACGCC
GCGCGCGGGGCGGATGTCCGGGCCGGCTGGGCCGGGGCCGCGGAGGAGATGGCGGAAGGT
GGAGGCTGCCGTGAGCGACCGGATGCGGAGACTCAGAAGTCCGAGCTTGGACCCTTAATG
>FP005123 SUSD5_1             :+U  EU:NC; range  -499 to   100.
CAGTTGAAAAGTAGAGGCCGAGGACAGAGTTAGACACTCGTTGTCTAACGGCCCTGCCGG
AGGGGCTCCGCCTGTCAGACTGCGTCACCCTCTCGCCAAGGGTCCCCCAGACGGGCGGGG
GCTCCTTGCGGCCGGCTAGCTACTCTCCCCGCCTCCCTGCGCCCTCGCCCTCCGCCCCGC
TGTACCCGCAGAGCGCGCGGCCCAGCGCAGCCCCTTTTGGCACCGAGGTTTCCAGGTGCC
CAGCGCGAAGGCGGAGCCGGGTTACAGCCGCCTCCTCGGCGCCACAGAGAAGACCCCCGG
GAGTTCGGCGGCCCAGGCGCTCCGGCTCTGCGTCCCGAGCCTCCCCCGGCTCTCCGCGCT
CCTCCCTCTCGGCGCGCCCGGCGCGAAGCCTGCGATTCGTGAGCCGAGCGCAGAGCGCAG
AGCCGAGTGGCGCACGCTGGGCAGTGGCCTGGGCAACCCCAAACGCAGCCAGAGCCCTCA
CCCGAGTCCGCTGGCCCGCGCACTCCCGGACCATGACTGCCGAGGGACCCAGCCCGCCTG
CCCGTTGGCACAGACGCCTCCCCGGGCTCTGGGCGGCGGCGCTGCTCCTGCTCGGTCTGC
>FP000143 CAMTA1_1            :+U  EU:NC; range  -499 to   100.
TTCAGCCCCGGGAGCACGCGGGAAAAGCCCCAGCGTGCCAATGAGGGAGCGCCTTCCTCA
TGACGGTCACGCTCGGGGGCGGGGCTTCCCTTCGCCGCTCCCGAGTTCCGGGAACCCCCT
TTGATTGGTCTGGACGGCCTGGGAAACACTGTAGTGACGCCCAATCAAAACGCCACGTCT
CGGCCTCGAGGAAATATTCCGTGTCGGGCCCGTCCTGATTGGACAGTTCTTTCGGGTTCT
GGCCACTAGGAAGCTTTGTTTAGGTCCGGAAGGCGGGCTTTCCTGGGAGTGGGTGGGGAG
GGGGCGTTGATTCTTGACCAATCCTTTCAGTCCGTTGGGTGGTGACCAGCCAATGGGCCG
GATGGATAGGACGCTCCTCCCGGAGAGTAGTGAGACCCCTGGTGCGGGGCGATTGGCGGC
GGGAGCGATGAGTGGCAGCCGCACGGCCCAACGGGAGCTGTGCGTGGGCCGCGGGGCGGG
GCCAGGGCGGGTGCGCGGCGGCGGCGGGGTGGCTGGGCCGGCGGCGGCGGCGGTACGAGG
CGCGCGCTCGGGGTCCCGGTCGCGAGGAGGAGGAGGATGTGGCGCGCGGAGGGGAAATGG
>FP011017 ADCY1_1             :+U  EU:NC; range  -499 to   100.
CCCCGGGGATTCTTGGACGTCGATTCTCCGTCTCGTAGGGGCGAGGGCCCTGGGTTCGCA
GTCAGACGCGGGCCCCTCTCAAATCTAGTGGCCTGGTTTTATTGAGTGGGGGAAGGCACA
TATTTTCCAAGATTAACTGCCCCGCAACAGGGAATTTCGCAGGATTTCAGTATTTTCGAC
TCCCCAGGTGACGCCAAGAGGGTGGGTTCCACTGTGCACGGTGGGGAAACTGAGGCTCGG
AGGGGACAAGGAAGGTACTCGAGGTCACGCGGCTCCTCCGGCGGGCGGGAACGCAGGACG
CGGAGTTGGGGCGCGGGCTGTGCGCGCCCAGGTTCGCGGCTCCCGGGGCTCGGCTGTCGC
AGCGCGGTCGCCGCCGAGGACCACGGTCGGGGCGCGGGCGGGCTCCAGTGCGCAGGCGCG
GCGGGCGGGAGGGGACGCGCTCCGGGCGCGCGCGCGGGGCAGCCGGCGCCCCAACTCCGC
CCGCCCCGCGCCCCGCGCCCCGGCGCCTCGCCGCCCGCCGCCCGCCCGCCCCGGCGCCGC
CGCCCGCGCCCCGGCGCCCCGGGCCGGCGAGGGGCGCGCCCGCGGCCGCGGCCGCTGCAT
>FP000154 RERE_2              :+U  EU:NC; range  -499 to   100.
CCCACAATCGCGGGCCGGAAGGGACCGCGGGGGGCGTCGGGGCCAGCCCCCCGTTTCGCA
GCTGAGGCGGGGTTGGGGCGGAGGGCGTGCGGCCGGGGCGCAGCCGACTTCGTCCATCCG
GAACGTGGGCTGGAGACCCAGCAGCCTGGGAAGGGCCCCAGCCCTGTGGGCGCCCTCTCC
CCACGCTTGCTGCGGTAGGGAGGAAGTTTCTGTGCTTTACCGCCTTGATGTTCTCCTGTC
CGGAAGGAGGACACAGATTCCAGCGCCGGGTGCCCTGGAGGCTCCGGCCTCGGGGTGGGG
GTCGGGCCGGGGGCGGGGCCGGGGCCGGGGCGCGGGGCCCCGGCTGGCGGACAGGAGGGC
GGCGGCAATCCAGGCCGCCTTTTGCAGCCGCCCGCGGCCGCGCCGGGCTCTGCGCGCCGC
GCTCCTGCCTCCTCCCCCGTCAGCGGCGGCCCCAGCCCCGCGCCCCCCGGGCCCCGCGCC
GCGCGGCCCCGCCGCGGTCACACGCCGAGCCACCCGCGGCCGCCTCCGCCCTGCGCTTTG
TGGAGCCGGAGCCCAGTGACAGGCGACGGCCTCTTGCCGCCCCGGACCCCGGGCGCTTAC
>FP019164 ING1_2              :+U  EU:NC; range  -499 to   100.
GCGCATGCGCCGCCACTTCCGCCCGTGCCCGGCCCTCCCCTTCCTTCCGCCTCCCGGAGG
ACTTGGGTTTCTAGTAGTAAGAGTCCGGGGGGCATTACTCACGGTCTCCCCGCCTCCTCT
TCATCGTGATTGGGCTGTCAAAGTGATGTTGGCAAGTAGATTGGCTACTGCGGTTGCCAG
TTCTGTTTCGGGCCCTACTTATACTGCTCTGTGGGGCGGGGACGAAGAGTCAGGGGCTGA
GGAGCGAGTTGCGGTAGTTGCTGTGTACCATGGTCTCGGAGGTTTCTGTCCCGCGGCCCG
TTAGGTCCTGGTCGGGTTTTCAGCGAAGCAGGCCGCTCCCCTGCGTTTCCCAGCGGGCGT
GCTGTGCCGCCCAACAGGCTCTGCCTCCAAGTGCCAAAAACTCCTAGTAAAGTTTGCGCC
TCGCCCGCCGTCCACACCCCAGCGGCCCTGACGCTGTCCCCTCCGCGACCCTCGCCTCTG
GAAAAAGTGACAGGCAAGGCCACGCCCCCGCGAGGGCCGGCCTGGAGCCCGCAGCCCCCA
GGGCCTGGGACGGTGAGGGGCGTGAATGCGGCGGGGGGCGGGGCCGTTGCCGGGGGAGGG
>FP010147 ATG5_2              :+U  EU:NC; range  -499 to   100.
GGTGGGAGGGTTCAGTGCTCATATAGTCTTCTGTTAAATTAGGTTATTAATGCCTGCGGT
GGTTCCAACAAAGTAGAGAAGAAGATCAAATAAGAAAATGGATGGGAAAGTACTTTGAAA
ACTAATGTTTTATTAATACTGTTGTGTGATGCCAGGAAGAAAGGGATGTTGCGATCAAGC
TCTAGGGAGGCAGTGTTTCAGTATTTTAAAAACTGTTTTTGTGGAACTGTTAAGTTAACC
TCCCCAAGCCCCAATAACTACGCTTTGACGCAAGATTCTCAGAAGAGGGTAGAAGCTATG
AACTTGGAGAGGTTTGGTCGCGAGTTCAAGCGTACTGCCCCGTTGGCGCATGCTCAAGAG
CGACTCGGGCCTCCTTGCTGGGTTAGGCAGAACACGGAGGGCGGAGTTCGGACCACGTGG
GGTCTCGTGACGTCATCTCCGGGCGCCGAGGGTGACTGGACTTGTGGTGCGCTGCCAGGG
CTCCGCAGCGTTGCCGGTTGTATTCGCTGGATACCAGAGGGCGGAAGTGCAGCAGGGTTC
AGCTCCGACCTCCGCGCCGGTGCTTTTTGCGGCTGCGCGGGCTTCCTGGAGTCCTGCTAC
>FP021592 SBK1_3              :+U  EU:NC; range  -499 to   100.
CAGGCAACAAGAGGGAAACTCTGTCTCAAAATAAAATAAATAAAATACGAAAAAAAATTA
TCTGGGCGTGGTGGCACGTGCCTGTGGCCCCACCTTCTCAGGAGGCTGAGGTGGGAGGAT
TGCTTGAACCCAGGAGCTGGAGGCTTCAGTGAGCCATGGGGGCACCACTGCACTCCAGCC
TGGGCAACAGAGCGAGACCCTGTTTAAAAAAAATTTAATTTAATTTAAAAAACGACAGGA
GGCTGGGTGCGGTGGTTCACACCTGTAATCCCAGCACTTTGGAGGATTGCTTGAGGTCAG
GAATTCAAGACCAGCCTGGGCAACATGGTGAAACCCCATCTCTACAAAAAATACAAAAAT
TAGCCAGGTGTGGTGGCGTACACCTTGTGGTCCCAGCTACTCAGGAGGCTGAGATGGGAA
GATTGCCAGAGTCCGGGATACAGAAGTTGCAGTGAACTGAGATCACGCCACTGCACTCCA
GCCTGGGTGACAGAGCGATACCCTGTCTTAAAAAAAAAAAAAAAACATACTGACAGGGGA
GATGAGCTGGTTCATGAATGGAGGGAGGCAGGAGGCTGGGAAGACAGGGATGGGAGCAGG
>FP000446 TMEM57_2            :+U  EU:NC; range  -499 to   100.
TAAAAAAAAACACCATGCGGACTTTTCTAAGTGTTACTTTGCCATACGTACGTGGCAGGG
GAGTTATAAGGAGTAAATGAGCAAATACACGCAAATTACCCAGCACGGTGCCTGGCATAA
AATCGGCGCTCAATGAGTACGAAGCGTGAAGGGTCGCCGGCCCCGCGTCCCCGCCTTGCA
GGAGCCCGGACCCGCCGAGCAGGCTCCCGGTCCGGCCCGGCCCGGCCCGGAGGCCGATGC
TTCGCGGTAGTGCCCTCGCGGGTCCTGCGGACTCGGCGCCCGCGGGGCCCACAGCGCTGC
CCAGCCTGTGGACGTGGAGCCCGGGCCGCACCGCCGCACACGCCCCGGGCATCTCTGCGC
TACGTCGCGCGCCCCCACGGCTCCGCCCCGTGGCGTAACCCGGGGCGGGGCCGCCACCTC
CGATTGGCCGGCGCGCTGTCACCACGTCGCGGGAAGCTGGCAGGGTGTGTGTCTGTGTGC
GTGTGGGGTTTGCTTTGTCATTCGTACCCCCGGTGCGCGCTGACGCGGTCGGCCTGGCCG
AGCTCTCCAGCATCCGCAGAAGGGTCCCCGGCGCTGTTCCTGGGATGCTCCCTTACATAA
>FP005052 RAB5A_1             :+U  EU:NC; range  -499 to   100.
AAATAACAATGGCGCTGGAGAGGGCGTGGCCGCGCGTACCTGGGGTGGGGGAAGGGGAGA
AAGGCGGCCAGTTCGGATCTGAGCCACTCGCAGGGTCACGTGACATCCTGCCTCGCCCCG
CCCCGCGAACAAACCTAGGCGGGGAGGGATTCGGGAAGGGGCGAGGAAGCGGAAGGAGCA
GGCGGACTGGCGATGATGGGAAGTGACGAAGTGGCGCAGTTCGCTGCGTGCAGCGACGTG
GCGGCGGGGCCGGCACCGGGCAGCGGAAGTGGCTCCGGCGGTGGGACTTGAGTGTTTGTG
TTTTGGTTCGTGAAGGAGCCGGCGGCTGGCCTTAGGGGAGGAGGCAGAGGGAGGAGGAGG
AGGAAGAATTAGTCGGAACTCCAGCGCCGGCGGCGGCGGCGGCGGCGGAGGAGGAGAAAG
GAAAGAGGAAGGGGGAGCGGCGAGAGGCGGAGACGGAGCCCGACAGGGGCGGCACCACGG
CACGAGCCCCGCACAGTCCAGTGTGAGGGGAGCGGCGCTAAGAGCAGGCGACGCCGCCGC
CGCCACCACCACCGCCATAGATACACTCTCATCCTACGGGCCACGCCTGGGCCTTGCTGC
>FP023699 MED13_2             :+U  EU:NC; range  -499 to   100.
TGGTCTGAGCCCGCAGACGCCGCCACCACCTCCGCCGCTGAGGAGACTCTGGGCTTAAGG
ACATCGCCGCTGCCGCGCCGGGGGCCTGGGCTTCTCTCCCGGTTCTCGCCCTTCCCGCTC
CTGTGCGGGCGCCTCTCCGCCCGGGAGAACCGTCCTGGGCTTGGGCTCTGCCGTCTCGGA
CTTGATTTTGATTATTTATTGTGTAATTTATTATTTTTCTTGTGGTAGGGGCACACATCC
CCTCCGTCCCCCAGAGAGGGACGAGCGTCTGCGGGATCCGCAGTCCGGCCCGCCAGGCGA
GCGCGGCGCGGCCCTCCCGCCTCCGGCCCTCGGCCCCGGGCGGCTGGGTGCCGGCCGGGC
GGCGGGGGCTGCTCGCGGCGGCGGCGGCGGCGGCGGCGGCGGGGGGGTGGGTGGGGAGGG
CGGGCGCCCGGCGGCCTCCTCTTCCACCGCCCCCCCAACCACTACCCCCCCCCCGGCCCT
CCCCGGTGTCTGTGTTTCTCTCTCTGGTCGGAGGCGGCGGTAATGGCGGATGGTGGGTTG
TGGCGCCGGCGGCGGCTGCTGTGAGGGACGATGAGTGCCTCCTTCGTGCCGAACGGGGCC
>FP019078 ABCC4_2             :+U  EU:NC; range  -499 to   100.
TGCTTCCCTTTGCAACACAAAGGTTTGTTTTTTAGGTCCTGTGTTTAATTCACTTGAAAA
ATGTGTGAGATTTTGTGTTTTTTACAAAGTAGCTAGATTTTAAAAGTTAGGGAATTACTG
TACTATATAGAAAGACAAAACTCCTAAGCAAAGATACAGACCCACATTACTAAGGCATTA
GAAACAGCAACAAGAATTTACGAAAAATAAAATGTACTTCAAAATTAAATCCAGGCTAAG
CACTTCAAAAGGTCCAAATGGCTTCCAGGCTAGGAACCAAGAGTGAACAAGCATTACCTC
CACAAATTAAATTTGAAGTGGCTGTAGGACATTTTCATCTAATTTAGATAAAGTTTTAAA
ATGGTCCTATCCACAATCCATCAAAGTACTGTCTAAACAAAGGCCAGCATTTTCTGTTTG
GGGAAACCAGGGGAGGAAAAACCTTCGGGCCACATCCTGCTGATATCATTGAGAGGCTCA
ATGGCAGGATAAGGCCCTGAGTGTTCGGTCGGCCACACTGAGCCCTGAGCCGCAGCTTTT
CTCCCACGCCCTGAGGAGTTGCCAGGGCCAGGTGAGGACTCTGCCATTTGTTGGATATGA
>FP028837 PPP1R3F_1           :+U  EU:NC; range  -499 to   100.
CTCGCTGCAGCCATTGTCGTCATCCCACGCGTGGCTCTCCATTGGCTGTTCTCTCTCTCT
AGCTACCGTTCCACCGCCTACGCAACCCGCGGGATCTCCCACTTTTTGGGCCTCTGCGTT
CGTTCCCGGCTGCCCTCATCGCCTGTAGCCATTCCACTTTTCCCACCGCCCACATGCCTC
TCTCGCTCAGACTTCCGCATTAGCTGTCTGCTTCTGTTTTCTTCATCATGGATTTCGCAC
CACCCCCATTCCGGCCTCTCCATTGATTCCTCGATCATCCCGCCCCCTACACCGCCCACT
CCCGGGCATCCCCATTGGCTGCGTGCTTCTCCGGCTCTCAATTCGCTGTACGTCATCCGT
GCATGGCTGCCCATTGGCCCTCTGCAATACTTGTCTTCATCTCACCGCCTATGCCCCCGT
GAGCCGTACCCCTCCGCGCTGGCCTTCCCATTGGCTGCCCGCCCCTTCAGGCCCTGCCCC
CGCCGGTCCCGCCGCCGGTGCCGTCGGTGCCGCCGCCGCCGCCGATATGGCGCGTACGGC
CCCTGTGGAGCCCCCGCTGCGGCATTCCGCGCCCCCCTCGCCGGCCGCGGGTGAGCCCCG
>FP026083 MAMSTR_1            :+U  EU:NC; range  -499 to   100.
ACCCCAGAGGCCCCTGCCTCTTTTTCTTTAAACCCAGGACTCCAGGTCCCCATCCCTCTC
CTTTCTTGGATCCAGGAATCTGGGCCCCCCGTTTGAACTTTTCACTCCCCTGAACTTGAC
TCCAGTTGCTGCGTCAGGGAAAAAGTAGGCGACAGGTGGCACCTGCCGGTAGGGCCAGGA
CACGACCACCTGCCGCTGCTGCTCACCCGGCGCCCCTCTCCGGGCACCTGCTTCTGTCAG
TCCGCCTGCCACCGTTCCCCCCGACCCCACAACCCCAGGACGTGCAGGAGGAGCGAGCCG
GGGAACCCTGACGTCCCCGCTCTCACCCCCCAGCATCCCCCAAGGCCCGCACAGGCCCTC
CCAGCGGGTGCTCCCACCCCTTCTCAGGGTCCCCGGCGGGGCTCCCGTCACACCCCAGGA
AGGTGGGTTGGAGGCGGTCCCAGGCTGGTGGGGCGGAGCCTGTGGTGTCCAGCCTCGGCC
TCTAGACTCAACCCGCCCCAGAGCACAGCTTCGCCGAGCCCACCTGGTGAGAAGCCCCTG
GGGTGGACGGGGGGGGCGCACTCCTCAACGGTTCTATCCCCTCTCTGGTCCCAGTCCCTT
>FP026700 ATRN_1              :+U  EU:NC; range  -499 to   100.
ATTACAGGCGTAAGCCTCCGCGCCCGGCCTATGCCAGGTTCTACATGTGTTCTTTCTTGA
CTCTTGTGTTACAGAGGCTCGAATGAAGCCTGGCTTCTACAGTACCGCACCCAGCACCTC
GCTGCGATGCAGCCTCCTGTACCCTTTCCGTCCGGCAGCTGGAGTTAGGGCAGAGTGCCG
GGTCTCTAGGAGGGCAACACTCAACGCAGTCGGCTCCTAGGCATCCAGTGGGGCTGCAAC
CCCGCCGCCGGGGACGAAAGGCGAAGGGGGAAAACTAGAGCTTTCGCCGGCCGGGACAGC
GCAGCCGGGTTTCAGCTCGTTCTACGGTCCACGTCAGAAGATCGCCTCCGGCGCCGCGGA
CGCCGGAGACCACTGTCTGCGCCCCCGCACGCACGCACCCACGTACTCGCGCACGCGCGC
GCCGGCCCCGCCCACCGCCCCGCTGTGGCCCCTTTGGACCGCACGAGCCACCGTCCGCAC
AGCCCCGCCCCGCACGGCCAGGCGAAGCGGAGCCGGCCGTGCGGTGTGTGTGTATGTGTT
CGCGGGGCGCCGTCTCAGCCCCGGGAAGATGGTGGCTGCAGCGGCGGCAACTGAGGCAAG
>FP013083 TYRP1_1             :+U  EU:NC; range  -499 to   100.
AATAGTTTTTTAGAGGAGTCTTTAGGTTTTATTCAAATATAAGATCTTATCATCAGCAAA
CAAGGATAATTTGACTTCTTCATTTCCAATTTGGATGCTCTTTATACCTTCTCTTGCCTG
GTTGCTCTAGCAAGGTAATATGTTGAATAACAGTTGAATAACAGAATAAAAAAAAATCTC
TGCAAAGTAAACAAATCTCACTAGTTTATCTGACTTGTATTCCAAATTAGTGCTTCTGGC
CTTTTCTTAAAACTTTAAGCATCACAAGGAAATCAGTTGGAAGGGAATCATGTGCTGATC
AAGTCCTTAAAGGGCAGAAATATTCACTGAAGTGAAAAGGATTAGTAAAGGGTGGAAAAA
AAGACCAGCCCCCCGCCTAGTTTGGGTGAGCAGATTTGGGATTAATTATCAGGCAGCAAT
CCACATGCACTTAACAGTTCTGACGTGAGAGGACAAGAAACACAAGCAAATATAAAACAT
TCAATTCTAAGAGAAGTTCATCAGAGACATCCTTCAGGATTGTGAGGTACTGGAAAGAAG
TCCTATGGGGAGTGGGTGGACACGTGCCAAAACTCCATTAGTGTAAGGGACTTTAAATCA
>FP007784 FAM173B_1           :+U  EU:NC; range  -499 to   100.
AAAGGGCGCCCATATTCATCGAAGGCGAGGGTCCCCATGGACGCCATGGTGCAACAACCG
GAATTACTTCCCCCCAACCGGCGGAGACCGCTACGGAAGCGAGAATGCACTTCCCTTTCT
CGGGAGGGCCCAAAAGCTTGCGCACGCGCAGCACAAGACGCGCGGGACTTATGTTTCTAC
TGAGACTAATTTCACGCCAGACAGTATCTTCTGGAATCGGCGGCCTTCGGGAACTTCTAT
TATCCAGGAAGCCGGGGAGGGGGAGGTTTGAAGACACTTAGTGGAAATCTTAGGACACAC
AAGTCAAGAGCAGATTGAATTTGTCATTTTTTAAAACGTTACCACTGATAGTTTCTCGAT
AGTGGGTCCCAAGGAGGAATTCATTGACTTAAAGCACTATTTCTTTATTTCTTCGCACTC
CGGCTCCGAGAAGATGGTAGGACCCATTTCCGGTTTTTTTTTTTTTTTTTTTTTTTTTTT
TTTTTTTTTTAAAAACGCTGTTGGAAATCTCGCGATGGAGGGAGGAGGAGGTGAGGCTGG
AGCGGCTTGGCGGGTTCCTGGGGGCATGAGAAGGGGTGCGGGCGGGCCGGGGGCTCGCGG
>FP002831 GGPS1_1             :+U  EU:NC; range  -499 to   100.
CCGGGCAAAGGTCCAGGCGGTGGCCGTGGCGGCGGCAAGATGAAGCTCAAGAGTCTCCCT
CCGCTTCGGCGACCGAGCTCCTCACTCCGGACTCGACTGACGGGCAAACATCGCTTCCCC
CCCACCGACTCTAGGTTCCCCCCCTTTCTCCCCTCCCCTAGATTTTTTTTCCCCCCCTCC
CCTACCTCTTTCCCGGATGGCCTCTTAGACGACCTTGGATTGGTTAAAGTTCTTTAGAAC
CCGCCTATACACTGTTCCTATTGGTCCCTGGATACAAACAACGACGCCATTTTCCCACCA
GTTCTATGGAAACAGAAAGTTACGCCTCAAGGCTTTCTGGGAAATAAAGTCCATACTCTG
GGGCCAACGCGCAAATCCTCGTCCGCGAGAACTGCAAGGCCCGCAATGCCCTGCGCCTGC
GTGGACCGGTGCGGGGGCGGGGGGGAGGTGAAAGGGGCGGGGCAACAAAGCAGTAGGGAG
GCGGCAACGACGCCTGCGCAGTGTGACCGGGATGGCGCATTTTCTTGCACCAACTAATGC
GGTGTCGCTGGCGGCTGAGGAGGGCGGAGAGTTCTGTGGTGAAATAGTGGGAAGGATTCA
>FP018009 R3HDM2_7            :+U  EU:NC; range  -499 to   100.
GTCGCCCAGGCTGGAGTGTCATGGCGCGATCTCAGCTCACTGCAACCTCTGCCTCCTGGG
TTCAAGCGATTCTCCTGTCTCAGCCTCCCAGGTAGCTGGGATTACAGGCGCCCACCCTCA
AGCTCGGATAATTTTTATATTTTCAGTAGAGACGGAGTTTCACTATGTTGGTTGGCCAGG
CTGGTCTCAAACTCCTGACCTCAGGTGATCCACCCGCCTCAGCCTCGCAAAGTGCTGGGA
TTACAGGCATGAGCCACTGCGCCCGGCCCTCAGCAACTTTTATAAGAGATGTTGCAAATT
GAGAAGAAAGCAAAGAGAAGACAGATCTCTCTCTCTCTAGCAAAAGGACGGATCTCTTAA
GAGACCAAAAATCTGTGCCTTCCCAGGAAGTAAGCATTTATATTTTCAGCTATCTAAGTT
TGATGGACAGATTCCAGACACTTCAGGGGAGGTGCTTCAGCAGCCTCACATTTTGTTCAA
TTTCATAACCAAACTTGACAGTCAAGGTGGTTCCTGTCCCTAGGGAGCAGAAGCCTGCAA
AGAGGAGGACTGGCATCAGCAAGGCAGCTGAAATGCATCTGTGCTCATCTGTGAATCTTC
>FP021048 FAM174B_3           :+U  EU:NC; range  -499 to   100.
CAGAGGCAGCAAGCCAATTATTCCCCGGAGAAACTTCAGCCAGGCAGGGGGGCATTAACC
ACACCAACTGGTGTTCCACAACAAAGGTATGAGAGGCAGAGATTCACATCCCAGTCCGGT
TCGTAAGCAGAGGCGCATGAAATAAGAAACCCCTTTTGAGAAAGAGGGAAATTAGGGGAG
ATACTGAAATTATGCGTTGCATAGGACATCAGGCAACCACTTCACTGTCGGCTTCAGTTT
TTGATCTGCAAGATGGGAGTCTACTTCTAGGTCCCATAGTTTTTGATTCTTAGTCTGACA
CAATGTGGGTTGCTGTGAGCTGGCTCTTTGGGTGCCAAGTCAGCTATCAAATGTGGGTAA
CAGAATACCTGTCTTCAAAGGGGGTTGTAGAATTAAATGAAATAAATAAAACACGTGAAA
CGTGTAACACAGGGCCAGCCCAAGTGTCATCGTGGCAGTTGCTGCTTCACCACGGGGTCT
CAAGTCCCGAGGAATTGGGGTCGCGGGCGAGCGGAGCGCAGCCGGGACCCAGGCCGGGTG
GCCTGCCCCGCCCACGTGGGGCCGCGGCCCGTCGAATGACTCCTTGCAACGTGTTGGTGG
>FP015195 BUB3_1              :+U  EU:NC; range  -499 to   100.
TTTTGGTTAGCTTCACGGGCGTGTGCACGCCCAGGGATAGGGAGACAACTTTAGGACTAT
ATAAGTATTGCCCAAAATGGGATTCTTGTGTTTCAGAGACTAACTTCAAGGGGAGGGCGC
CATGGACAGAGCTGTAAAGATCTTTCCCGCTTTCTATGAAGAGGGCGGGCAGAGCGTCAG
CCCCTAGAAAACTACATTTCCCAGAATGCCATACGCAGGCGGGAGAGGGCATGAACAGAG
CCTTGGCGCGATGCTCCTTGGGAGGTGTAGTTTCCACGCGTCCAGCTCGAACGCTGATGC
CCCAGCGCGGTGGTAAAATGAGCCCACGTGATCGGAAAAGCAGCGGTTTCCCTTTGAGCC
GGAACAGGATGACTGGGTTGACCGATGCTGGGCAGCTGAGCGGACCAATCGGCCCCCTAG
ACTGAGACGTTGGCGTTTGAAATCAGCCAATGGCAGGTCTACACTGGAGCTTCCTCTCCG
CCTCCTTCGCCTAGCCTGCGAGTGTTCTGAGGGAAGCAAGGAGGCGGCGGCGGCCGCAGC
GAGTGGCGAGTAGTGGAAACGTTGCTTCTGAGGGGAGCCCAAGGTAGGGAGGCGAGGCGA
>FP018635 SBNO1_1             :+U  EU:NC; range  -499 to   100.
GCCCTCCGGCCGACCTCCCGATAGCCCTGGCACGCGGACCTTCTTCCCGACAGGCCGCGG
GGAAAAAAGGGCGGGGAAACGGAATTACCGCGAGCTCTCCGTGAGCGCCGGCGGAAACAG
TAGTCACGTGACTCTCCTAGGTGGCCTTCGCCTTCCCCCTCCCCCTTCGCGGAAACCCGG
CCCCCTCACCCCTCGCCCACCCCAGAGCCGCGGTAATGGACCGTTTGGGTTCCGGAATTC
TCTTGGATCCAACAACTGGTACCGGGCCGAGGATAGCCGGCGGAGTCCGTTTTTGGCGGC
GAAGACTGGGGGGTGGTCAAGATGGGGGGGAAATCATCTTCCTTCACCTAGGAGGGAGGC
GGGGCGGAGAGGGGCGCAGAGAGGCGGGTGGGGGAGGAGGGAGGAAGTCACGTGAGGGCG
CTGCGTGCGCGCGGCGCCTCATCCGTTGCCCCTCCCCCGCCCCTCCCGGCGGGGCGGGGG
GGCTGGGGGAGGGGCGTCAAGATGGCGGCGGGGAGGTAGGCAGAGCAGGACGCCGCTGCT
GCCGCCGCCACCGCCGCCTCCGCTCCAGTCGCCTCTGGTCCTTCAAACTCACACCTCCCG
>FP002972 CYS1_1              :+U  EU:NC; range  -499 to   100.
GCCGGAGGGGGCTGTTGGTGCCCGGAGGATCGCCCCTTCCCTCCCGGGGCGTCTCAGGCC
TGGCGGACACTGAAAGGTCGGGGCGCACTGACGGCCGGACCTCGCGAACGCAGCGCGCGC
AGCCCTCAGGGTCTTTCCCCCGCCCACCCCGCGCATCGCTAGGGGGCTCAGGCTTTGGGA
AGTCCCCCCAAGCTCCCGCGGCCTCCCACGGGCCCGGCGAGCGTCGTCTGGGGAGCGTTT
CCATAAATGAACAAACTCAGCCGGGCCCCCCGCAGGGTTCAGCAATTCCAGAAGGCCGGG
ACAGGGCTGACCCGACGGCGGGGAGCGAGGGGACCCGTGGGCGGGAGTGGGGGGACTGTA
GGGGGAGACCCGGGAGGGGAGGCCGCGCCCGCACCCGGTGCTCCTCGCCGGGGTCTCGGG
CCCGCCCCTCCCTAGGGCCGGTGTGCGCCCCCTCGGGACGCCTATGCAGCCCTGCCTCGC
CCGCCCCTCCCCAGGCTCCGGCTCGCACCCCCGTCCTCCGGCCGCGACCCCCGCCCGGGA
ACCCTAGCCCCTGGCCGCGGTCGCTTCCCGGACCTCGCCCCGCGCCTCCCCCTGCAGCCC
>FP004539 MARCH4_2            :+U  EU:NC; range  -499 to   100.
CTCCTTCCCTTCCTAAATCCCTCCCTCTCCTGGTTACCTCCCTTTCCCTTGGTCCCTCCC
CATCCCCTTCCCTCGCACAGTTCTCTCCTCCTCTTGCTCCCTCTCCCTCCAGCTTCTTTT
CCTCTCATCCCCTTTCCCTCCTCCATCCCTCCGCGGCGTCTGCGTCAGGCCCCCACGAGC
GTGACGCGCGGGGTCTGGGTGGGAGCTGTCCACTCGCCCGGGGTGCTGAATGCAGCAGCG
GCGGCCGCGGCGCCGGCGGCGGAGATAGCCGAGAGCCTCCCTCGCTGCAAGAACCTTGTT
TCCAGTTCTCGGACGGTCAGCTCGCCGCCCCGCCACCTCCCTTCCAGCACCACCCCTTTG
GGAATCGAGCCAGTGGGGGCAGCGGCGGGTGCTGAGCAACGGCGGAAGACGAGACAACAC
CTGGCAGCAGCCTGGAATCTGATTTGCTTCCTCTCGGCTTTTATAAGAGATATATTTATA
TACGGTTTTGGGGAGTCGCGAGGACCAAGCTGGAGCCAAGTGCCGGCTGCCTCCCACCTC
GGCCACACTGCTTCGCTCCCCCCTCCCCACCTTCAGCTGGCACCGCAAACAAGCCTTACC
>FP027676 PDXK_3              :+U  EU:NC; range  -499 to   100.
ATGGGGGAGCAACGCAGCCGTGAGCTGGTGTGTCTCTCCCCACGCTCCTCCTGTACCTGG
GACGCAGCTCCCGCAGGAACTGGCAGTGGGAGTGTGGGGGCCACGGAGGTCGTAGTAACC
ATCCCTGACAGTGCAGGGGCGGGGGGCTCGCGGGGGGGCTCGCGGGGGGCTCGCGGGGGG
GCTCGCGGGGGGGCTCGCGGGGGGCTCGCGGGGGGCTCGCGGGGGGGCTCGCGGGGGGCT
CGCGGGGGGCTCGCGGGGGGGCTCGCGGGGGGGCTCGCGGGGGGGCTCGCGGGGGGCTCG
CGGGGGGGCTCGCGGGGGGCTCGCGGGGGGGCTCGCGGGGGGGCTCGCGGGGGGCTGGCG
GGGGGCTGGCGGGGGGCTCGCGGGGGGGCTCGCGGGGGGGCTCGCGGGGGGGCTCGCGGG
GGGCTCGCGGGGGGGCTCGCGGGGGGCTCGCGGGGGGCTCGAGGCGTCCCATGTGGGCAG
CCGTTGGGACCTGCCAAGCACTGCGCCTAGTGATCTCCTTCGGGTTTGAGCCAGTCCATG
GGGAGGAGCCGTCCACCAGGCAGCCTCAGGGAGAGTGGGCGGGTGTCAAGGGAAGCCCAC
>FP017482 SSPN_2              :+U  EU:NC; range  -499 to   100.
ATTAGAAAATACTGAAGAGTAAATTCAATTCTAAAAGAGCCTCAATCTGTTTGTGGAACG
CCTCCTAAAACAGGCAGGGCAGCTTTGAGAACTAGCTCTACATAACAACTACCTGCTGTT
CCATGTCAACTCCAAAGACGTCAAAGGTGTTAACATCTTTCCCCTACCCCGGGGTTCACC
TAGCTCAGCCACAGAACAGACCCTTCTTACTTCCTCTCGAATTAGGTTCCAATTTTAAGA
GATAATGGAACATGGCCTAAAAGGGGGCAAAATTTATTTGGGGGATTAAAAAAAAGAGCC
AGTGTCTTTCGCATAGGATCTTTTACAGCTGGTGGGGGGAAGAAAGGGATGTTAGTGTGT
GGAGGGTGGGGTGGTGCGGGATGAGCAAAACAGGAACTCCGAATGTACACATAACACCTG
TTTTGTTGTTCTTGTTTATGCCTGTCGTGCATCTATTACACTTCCTCCCTTAAAGACCTT
AAGGGTATTTTAACTTCTCACTCTGCTTGAACCTCCTTAAGGGTATTTTAACTTCTCACT
CTGCTTGAACCTCCGTCCTTCGGGACGCAAGGATTCAGGGAGCTTCCTTTCCTGGCTGCG
>FP013975 TTF1_1              :+U  EU:NC; range  -499 to   100.
TCCTCCAGCAACCAAGTTCAGGACTTTTGCACTCACTTCCAGCCTGGAACACTCTTCTGC
CTAGATTTTTTGCCTGCCCTTTCCATTTAGAACTCAGTTCAAATGTCACCTCCTCAGTGA
GCCCTCTCTTACATCTAAAGTAGCACCCACCGTCCCCTAGTCACTCTCCATCACGTCACC
CTGTTTTATTTTCCTTACAAGATAATCTGAAATTATCTTAGTTGATTTGTCATCTGTCTT
CCCAAGTTGTTCCTGGAGTTCACCAAAAACTGGAATAAATGGAATGCACGCATGCATTAG
TACGTCAATGGAGGGGGATTCTGTCCTACTTTCTTCGTTTCAGGAGCACTCTCTACCCCA
CCTGACGTCTAAAGGACCCAGAAGGAAAATGGGTAGGCAAATGTGCGCGCCTCCAAGGCC
TAGCGGCAGCCGTGTTACCATGGCAGCGTGACGCCGAGGGGGCCGGAAGGCGACGCACTA
CTACTTCCGCTTCCTCAACAGCAGCACTTCCGGGTTGGGAGAAAGGTGGCGGCGCTTTCG
GAGGGTAAGTTGAAAGCGCCTTTGTTGTTTCTGTTTTTCAAAATGCGCGCGTAAAAACTC
>FP023682 HEATR6_1            :+U  EU:NC; range  -499 to   100.
TTCTTTCTTTTTTTTTTTTTCTGAGACGGAGTCTCGCTCTGTCGCCCAGGCTGGAGTGCA
GTGGCGCGATCTTGGCTCATTGCAAGCCCTGCCTCCCGGGTTCACGCCATTCTCCTGCCT
CAGCCTCCCGAGTAGCTGGGACAACAGGCGCCCGCCACCACTCCCGGCTAATTTTTTTTT
TTTTTTTTTTTTTGTATTTTTAGTAGAGACGGGGTTTCACCGTGTTAGCTAGGATGGTCT
CGATCTTCTGACCTCGTGATCCGCCCGCCTCGGCCTCCCAAAGTGCTGGGATTACAGGCG
TCAGCCACCGAGCCCGGCCTCCAAGCCAATTTCTGACAAGCATCTGCAGGGTACCGGTCG
GAGGAGTCCCGTAGTCATGGAAACCCCTCTGAGCCCCAGTCCGGTCTAAAAAAGGTACTT
TCGGAACTAGAGCGCGCGGAACGGGAGGATGTCCCGGAAGTATTTCCCTGGGATCACCCC
ACCCACCCCCCCCGCCCGTAGAAAAGATGGCTGCTGTGCAAGTTGTCGGTTCGTGGCCTT
CCGTGCAGCCGCGGGAGGCACCGCGGGAAGCAATCCCTGAGCGAGGCAATGGGTTTCGCC
>FP002754 C1orf35_1           :+U  EU:NC; range  -499 to   100.
TGGCCCATTTTAACTTCTTATTTTTGAGACAGTCTCGCTCTGTCGCCCAGGCGGGAGTGC
AGTGGCGCGATCTCGGCTCACTGCAACCTCTGCCTCCCGGCTCAAGTGATTCTCCTGCTT
CAGCCTCCTGAGTAGCTGGAATTACAGGTGTGCACCACCACACCCGGCTAATTTTTGTAT
TTGAGTAGAGACCGGGTTTCACCATGTTGGACAGGCTAGTCTCGAACTCCCGACCTCAAG
CGATCCGCCCGCCTCGGCCTCCCAACTTGCTGGGATTACAGGCGAGAGCCACTCCGCCCG
GCCCCGTTTTAACCATTTTTAAACTTCCAGTTCAGAGGCGTTCCCGCGCCCGGCAGGGTA
GGCGCAGTGCGCAGGCGCCCAAAGCCGACGTGGAGGTGATGCGCGGGAGCACAGATCCGG
GGCAGTGCGCTGCGCAGAGGCGCGCGGCGAAGCCGAGTGGGCGCGGGAGTGACGTCACGG
CGCGCGACGCGGAGGCGGGGTCGGGCCTGGGTCCGACGGTAGTGGGTAGCGGGTCTCGGG
TTGCGGGTTGCAGGTTGCAAGCCGCAGGCCCCAGGCAACTGCCTTCCCGGCGCCATGTTC
>FP011695 AHCYL2_1            :+U  EU:NC; range  -499 to   100.
ATTCCTCTACCACTTCCCCTCCCCTAAGGCTTCTTGGCGTTCCCTCCCCGGAAGTCACAA
CTCCTCTGGAGACTTTCTCTTCCTCATCCCCTCCGTCGAGTCACCTATCCTCACTCCTTT
CTGTTAGCTGCCGGCCCTAGCGCTCCCTCTCCTCGGCTGAATCTCACTTAGTGGAGGAAA
GGCTGAAAGGACTACAACTCCCAGGGGACGCTGCGGGCCCCGCCCATGGGGCGCGCAGTG
TAGGTCGGGGCCTGAGGTCCCACGGTCTTCTCGCCGCGTGCGGCCGGGAGCAAACGCACT
ACAGGTTCCGTGGCGCCTCGCGCGAGGCCAGACCGGGACGGGGCGGGGCGGGGCTGGAGG
GGCCGGGACTGGCGGGCGGAGAAAGGGGGTGGGAGAGGAGGCGATGGAGGGGAGGAGTGG
GGACATGGGGGAGGGAAGAGGAAGGGAGGTGGGAGGCGGGGCCGACCAAGAGCAGGAGCT
GGAGTCTGAGCCGGTGGTTGCAGCGGAGGCGGTGATGTCGGTGCAGGTTGTGTCAGCCGC
GGCTGCCGCCAAGGTGCCTGAGGTGGAGCTGAAGGACCTGAGCCCCTCCGAGGCGGAGTC
>FP017103 KDM5A_1             :+U  EU:NC; range  -499 to   100.
AAAGTGAGATGTCCTGCAGGTAGCTAGACGATACTGGCTGGTAATTCAGGAGAGCTGCTG
CGTCCTGTGTAAAAGGAAAAGCAATTCATGGATGGTGGCTAAAGCCAGCTGGCAGGATTT
AGGGGATGGGTTAGACCTGCACTTGTTTTGATGGAGAAGAGGCGGGTATAAAGTGGCAGA
GTGAGATTACTGTAAAATATCTGCATTCAAAGGGCTAAAAAAAGAGAAATGCTGGAAAGG
CTACTTGCTATAAACGCAGCAGGGTAGGTTAAAACAAATTACGAAGCACGGGCGGTGAGG
CGCGGTGCTTAAGATTAAGCCCGGCGTGTTTTCGAGTGCACTGATACACAAAAGGGAAAG
GGACCCTCCTCACCGGAAGCACAACCTCTGCCCTCTGGGGCATTACACATTCCTCCGCGC
CGGAAGAAAGCGTCACGTCGCGTCGCGCCTCGCCCCGCCTCGTTGCGCCTCGCCCCGCCT
CGCCCCGTCGGCTTCCCTCAATCCGTACCTCTAGTAAAGAAGAGCTTGTGCCCCTCCCCG
ACCCCTTACCAAGGGCGAGCTGCGTGGAGTCGTTGGACTGGGCAGAACTTTGGCGGGCAA
>FP025410 ZNF100_2            :+U  EU:NC; range  -499 to   100.
TCAGGGCACAATTACCCTGATAATAGCCACTTCACAGAGATTGGTTTAGATGTTTTTCTA
AAATGAGCAAATTTAGGCAACATAATTCATGTTTATCTATCCCTAGCCCCAGCTGCTTCC
CCGTTCCTAATGGTCATCCCAAGATGTGTACAGCAGTGTGGTACAGCACGGTGAGAGAGA
CCCTCAGGGATGGGACGAGGGTCTTTGCTGCATTGTCAACATAATTAAAAAGTTGTTAAA
AGGGTATCCAAATGTTCTGTTTCTTCCCCTTCAGTAGCTACTAAGATGCACTATACAAGC
TGACCCAGGGAAGGAAAAAAGCAAGTGCATTTCAAGGCTCAGCTCACTTGATTAGCTGTA
ATTCCCTGGGCATGTGCCCCGCCTACTTGAGCCTGTTTCCCTGTCCATAAAATGCGCAAA
CGCTAGGGAGGGTGGGTCCTGGAGCTTTATCCAATCAGTGGCGCTGGCGTGGGAACCACC
CAATCAGACGCGCAGTTGGAGAGGGGGCCGTGGCTTCCGGCTTTTGGCGGGGCCTTTGTC
TCCAGCTCCCGCTAGACCTTGGGACCCGCCTCTGCTTTTCCGCGTTCTCCAACTCGGGAA
>FP007084 PRDM8_1             :+U  EU:NC; range  -499 to   100.
GCCCGTTTATCACCCCCAGGCAACTAGCTGCGCAAATCAGCGGTGGCTCCAGGGCTAGAG
AATCCCTGGAGCTAACCGCACCCCTCTCCCTTTCACGGAACGCGGACTCCGGGGAAATAC
GCACGGGGTCCGCACGCGCTGGGTGTCCAGCTCTCTGTCACAGCTTCTCCAAGTGCCTAG
TGAAACGGGGAAAGGCCCTCTCCAATCATTTTGGTACCTTCCTTTCCAATCCTGAAACGA
TTTTCCCCTCCTAGCAGTCCCAGAGGGCCCGAGCTTTAGGAGGAGGCGGGCCGGGACGCT
CTCTGAGAGGCGTTGCCACCCGGGGTAGGCGCTCAGGATCTGCGGGGCGCGGGCAGGCCG
GGGGAAAAAGCTGCGAGGCAGGCGGCGCCGGAGGGAGCGCCTGGCCCAGCAAAGAGTTAA
AGGGAGGGGACGTGGGCTGTCACGCGTCATTGGGCAGATTATGTGCAGCAAACAAAAAGT
GTGTGTCTGCGTGCCAGTCAGTCACTGCATCGGGTCCATCTGTACAACTCTCTCCGTTTC
TCCGTCTCTCTCCCTCCCTCCCTCCCTCCACCCCCCCAATCTTTTTCTCCCCATCTCTCC
>FP012295 BRF2_1              :+U  EU:NC; range  -499 to   100.
TTTCAACTTCCTCATTTTACAGTTGAGAAAAACAGGAGGTAAAGAGAGGAAGGAATCTGC
TTTAGGAAGCAGCTCTGGAAAGCAGAACACAGTTTCCTGCTCCCGCTCTCTCTCCACTAC
TCTCCCTTTAAAAAATATACTTTCTTCTATGGCCAATTAAACATTCATTACCAACCTGCG
ATTCCCTTAGGACTTTAAAAGGAGGGTTGTTCAGGGGTGACAACAATCTTCTGTCTGTTA
TACGTGTCCATGTAGGCAAAAACTTTCCCAAATTCAACCCCAGTCTAGGTCCCAAAAACT
AACTACAGAGTGCAGGGAAACCAGACAGCTACAGTTCAGCCCAGGAACCTCCTCTCCTAG
CTCACGTTTCTACCCGAGCCCGCGGAGGCACAGACCGGAAGTGGCGCGCAGCCTCCCAGC
GGAGGGAACCGCCTATGCCTCCGTCGCGCTGGCCGGAAGACGGGGGTGCAACCCTTTGAA
GTGTCCCCTCCTACTTCTTGCTGCCTCACGGTTGCTGTTGCAGACCCAGGAGTCTCTGAA
GGCTTCCGCGGCTTTGGGGCCGGTTGTGAGATGCCAGGCAGAGGCCGCTGCCCGGACTGC
>FP014926 LOXL4_1             :+U  EU:NC; range  -499 to   100.
TCTACATTGTCCTAAGTGACCGAGCTCGTGAGATTCGGCCCCTGTGACAGCCGGGCGCTC
CCGTGCGAAGGGTGCTGTGCCGGGGGCCCTGGCACCCACCAGGACTCACAGACTGGGACT
CTAGGTGGGCGTCATTACCTTGTTCTGCAAAAGAGGAAACTGCCTGGGAGAGGGACTCCC
GAGGCCGCCGCGGCCCTCCCTGCAAAACAGCCGCGGGCCCAGCGCCGCCCTTTCCCGAGA
GCTCCGCTCCCCGCGACCCCCCGCCGCCCCCCCGCTCCCCCCGCCCCCCGGGACTTCCCG
GCCCCGCCGGCTGCGGCTGGGCGCCCCCGCCACCTGGCCTGTGTCCCGACGGGGGGCGCC
GCGCGGAAGGCCGGGCGGGGCGCCCGCGGACTCCAGGCCCGCCCGGGGCGGGGCCTGCGG
GGCCTCCTCCGCGGCCAGCTCGGGGCTGGGGGGCCGCGGGCGGGAGGCGGATAAAAAGGC
CCCAGGGCGCCCGGGGAGGGAGCCCGTTAGCGCTGCTCCGCCGCGGCGCCCGCCCAGCCC
CGGACTGTCCGCGCTCCATCTGGTGAGCCCCCGCCTGGCCGCGCGTCTGCCTCTTGGTCT
>FP018474 RPL6_1              :+U  EU:NC; range  -499 to   100.
CTCTATTTCCCAGGCTGGAGTGCGGTGGCACGCAGTGGCACGATCTTTGGAGTGCTGGGA
TTACAGGCGTGAGCCACCGTGTCCGGCCCTTTTTTTTTTTTTTTTCTTTTTTGAGAATCT
TGCTCTGTTGCCTAGAGCGCAGTGTCGCGATCTTGGCTCACTGCAATCTCCACCTCCAGA
TTCAAGTGATTCTCCTGCCTCCGCGCCTCGACTGGCTGTCATTACAGACACGCACCACCC
ACGCCCGGCTACCTTTTGTATTTTTAGTAGAGACGGGATTTCACCATGTTGGCCAGGCTG
GTCTCGAACTGCCAACCTCAGAGGATCCTCCTGCCTCGGCCTCCCAAAGGGCTGGGATTA
CAGGCGTGAGCCACCGCACCCGGCCTAGGATTTACTACTTTTTTCTTAACGGGGAAATAC
TACATTCCCCATGATGCCCCAGATCCGGAAGGAAGTGAGACTCGCACTTCCCATGATTGC
TTATAGACCGGAAGCCGGGACCTTAATTCTCTTTCCCATCTTGCAAGGTAAGAATCGCGG
GCCTGTCTGCAAGACTTGAGTTCAGGACTCCCAATCCTTCGCCATCCGAACCTGGAGGGC
>FP001301 ARHGAP29_1          :+U  EU:NC; range  -499 to   100.
CTCCAAAAAAAAAAAAAAAAAAAAAAAAAATACAGATAGGCCTAAGTGGAAACTATTACC
CTCCATAGAGGGCAGAGGGGCAGAGTAGATGGCTGGTTTTGAGGTAGTTCATTCTTCATT
CAGACGTGTGGCGCCCTTCCCCAGGCCCTAACCCCTGGAAGAGGGAGGAAAAAGGCGATC
CACAGAAGTGTCTCATAAGAAATGTAGCTGCTCATCTGGCCATTAGCCGCATCTAGTCCT
CAGGTGACTTTTCTCTGAGTCGCTCTGCCTGTCCCCTGCAAGCCAAAAGGGCAGCCGACG
CAGCCCGTGATGCTGGGACAGCGTCCGGCCGCGCGCAACTGACGGTCGCGTTCTGCGCGC
GAGCTAGTTGCCTCCCGTACCTGCCGCGGTCGCCGGCCCCGCCCCCGGGAGCGCGGGCCA
ATGGGCTGGGCTCCAGGGGGCGGGGCTGGCGGGCGGGCGGTGCGGCCGTGGCGGTAGCTG
CAGGGGCGGTGGCGGCTGCAGTGGTGGTGGTGCCTGTGGCTGTGGCTGCGGCTGCGGCTG
CGGCTGAGATTTGGCCGGGCGTCCGCAGGCCGTGGGGGATGGGGGCAGCGAGCTCCAGCC
>FP019229 RNASE11_1           :+U  EU:NC; range  -499 to   100.
AGAGACTGTGTTAACGTGGGAGCACCAGTACACTAATCGGAATACACGGATGGTTTCCCC
AAGAAAAGGGAAGCACCTGGCAGCGGTGGGATTCGAACCCACGCCCCCGAAGAGACTGGA
GCCTTAATCCAGCGCCTTAGACCGCTCGGCCACGCTACCTACTGGCTAACAGTTGGGAAC
CTATTCTCTACCCTTTCCTCTTTTACCCTCCCCGCCTGCCAACTTCATGATCCTGTATTT
GTAGTTTTACCGGATTTTTTCTTTCTTTTCTTTCTGGTTTGTTTAGCTCTCCTTCATCTT
TTAAGCCGCACTATTTGAAATTGGTGGAAAGAGTTATAATACATGTTGTGAAAGGCGTCG
CGAGAGAGGGAGGGCAACCTTGTCAGGTCTAACGGTTTGGAGCGCCAGCCCCGTGCCAGG
CAAGGCGGGTCACCGGGCAGCGTCGGGGCCCTCTTCTGCCTCGGGGTCTCTTCACGGAGG
GCGCCCTGCGGCGACAGCTTTCGCCGGCCGCGCGCACGGCGGTCGGTACCTGTTAAGGAC
GAGATGCCTTCCGACCACCGGATAACTCGGGACGGTCCCTGATTTGCCTGCTCCCTGTCC
>FP026777 TASP1_1             :+U  EU:NC; range  -499 to   100.
GTCATCAAAACCCATGACTGGGTTTCGGTCTTACATCCTAGCCGATAAAAGACCGCCTAC
ACTCCTTCCCCCTGGGCAAGGCTCGTGCCCCAACTCCTACAAGCAATGCAGGCTGAACCT
TAGTTTTCCCTACCGTCTAACAGTGCTCTAAGGATTGAAAGAAAGTAACTCTTAAGCGAC
ACCTAGATAAAATGATGGTCAGTTTAATTTCATTTCTCATCACAGTATTAGTCAATCAAC
CACTCAGATATAATCACATCCTGCGGGCTTATTCAGGGGCGGGGTGGGTAGAGATAAGCA
ATAGCGCATGCGCAGCTCAGAACGAAGCCCCAGGTGGAGTTAGCGCTGCACCTCTGAGGC
CAGGTGAGCCGCTCCGAAGCGGAGGGCGGAGTCAGAGCCGCTTGTGGGAGGCTGCTTCCG
ACCACGTGGTACCCCGAATGACCAATGGGGAGACTTGATGTCAGCCCCGCTTCCTCACCC
TGGCAACGGGCGGGTGACTACTTCCGGTGCAGTGAAGGCTCGGGGCTGAAGCGGGTGAGT
GTCCCTCTTTCCCACGCTGTCCGCGCCGCTGCCGCCTCCGCGCTGCTGCCTCTGTGTGTG
>FP023005 ATAD5_1             :+U  EU:NC; range  -499 to   100.
CTGAACGCAGGCCAACCAGATGAAGCAATGACTCGGCTGTTCGAGAGGATGGAATCCACA
GAAAGAAATGCCTTCTTAGTCGAATAGGTACTTCGACTTTTATAGGTATAAAAGTCGAAT
TTCGGATCCTGAGAGGACGTATATTGAGGTGGAAAGCTCGCCCAAATATTAGCATTTTAT
TGTGCATGGTAACAATGTAAATCAATTATTTCCTTTTTCTGCATTTTTCAAATTTCGCCT
TTAAAGAGGGGCTAGCCTAGGGCGTTAAAAGTCTAAATTTTAATTCTGTCAACAACTGAC
TAGGTGACTTAGTGAAATCACGTCCTCAACGGTGAAACTGATAGGACAGAAATTCAAATT
TCCAAACTCCCGGGTTGGCTTTCAATTCCACGGTGCAATGGTTCCGCCTCCCGCGGGTTC
GCCGAGGGAGTCATTTTGGCCCTCTCGGCTCACCGTCCGCGCAGCCTCCTGAAGCAGCCG
TAAACTCCGCCCCTTGCGCGCAGGACGGCGCGAAAACCCAATTGACAAGAATTCCCTCCG
AAGCTCTGTGGTCCGATCTGCGGTCCGCTTGCTTTCCCTGCCCGGTCCCGAGCGCTCAGC
>FP001966 HAPLN2_1            :+U  EU:NC; range  -499 to   100.
AGAGGTTTCCAAAGTCCTTCTGTCCTCAGAAATTCTCATGTTCCTCCCCAGGGACAGAAA
AATCCTCCTTGCTGTCTAATCTCCATCTCTCCTATTGCAATGCTAGCCACTCCCTCTGCC
CTCATGGAGCCCAGCCTTTCCCCTGGCCTCAGACAAAATCTCTTTAGAGCCCTGTAATTT
GGAGTGTTGAGAGAGATTCCATTTCAACCTTTTCACCATCCGTTCTCTGCCCCTCACCCT
ATTCTCTTCTTCTTGGGGATGTCAATTCCTGTTCTGAGCCCGCCCCCCACCCAGGCCCTT
TTCCGGTGGTATGTGCCAGCCGGTCCTGCATCCCACATCCCCAGCTGTTGACATTTCATT
GCCATTACCCACAGAATAAAGAAAGGGGCCCTGTTATTCAACAATAGGGGAAAAGACAGA
GACAATGGGAAATTGTGCTTCCGATGGGGTGGGGACTGAGAAGGAAAGGACAGACAGACA
GACAGACAGGGGGTTGTACAGAAGAGGTCCGGTTTCTTGAAGCAGCTGGAAGTCCTGGAT
AGTTCCCACCTGAAAGTCTGTTTGCAAAGGCAATGCGCACTCAGGCACCAGAGGGCAGAG
>FP008851 GEMIN5_1            :+U  EU:NC; range  -499 to   100.
TGCTGACCAGGCCGGTCTTTTAACTCCTGACCTCGTGATCCTCCCGCCTCGGCCTCCCAA
AGTGCTGGGATTACAGGCGTGAGCCACCGCACCCGGCCTCTTGTGCATATCTTTAAAACA
CCTCCACAACTAGCAAAGTGCCCTGGCACATAGCGCTCAAAAAACGTTGGACGGGATAGT
GGTTGAACAGCTCCAAATAATAAACTGGTAGCCTGGGGCGGTGGTTCCACTAGTCTAATC
CTCTAATTTTGTGCCTTTCTGTGGGAAGTGAGAATGCTTAACCTCGGGGCTGTGCTCAGG
CAGCACCTGACCCTAGCCAGGGTTGGGGCGGACCTCCTACCGCGGGCTAGGTACTGAGGG
CCAGTGCAGCACGCGTGGTCCCGCCCTTCCCAGCCCGGCGGTAGCGGGAACGCAACGCGC
GGTGCTGGCTGGGCCTCGACGCGCACCGTAGCGACTGCCCGAGAAGGCGGGGCTCGGAGT
TCACCCCGCCCCGCTCCCTACCTAAGGCGTGAGGCTACGAGCGGTCGGCTGTGGCAGCTT
CTCTTGTCTCTGACGGCTTGTAGTTATGGGGCAGGAGCCGCGGACGCTGCCGCCCTCCCC
>FP021872 AMFR_1              :+U  EU:NC; range  -499 to   100.
ACTAGCAAACAGCAGAAACTTGAAAGACTGTTAATATTCTTTCTTCTGGGGTTTCGGGCA
CCAGGGAAGCTGCGCGGCCCCTAGGAGTGCTGGGGGTAACCTCTTCAGAGGGTTAATGGG
GTGGGGGGGGGGCAAGTGGCCGACGGCCTGGTGGCCAGGGTGCCCCGCGCCCTGAGGCCC
TGCCCGCCTGCCAGCGCCTGCGAGCCCGAGTGACCCCTGCGCCGCGGCCGGAGCAGGTGC
CCTCTGTGTCTGCGGGCCCAGCCAAGCCGTGGTGCGGACGGCGGATGATGCTGGGTGCCC
GCCCCCCGGCCTGAGGCCCGGGGCTACGCCCGCTAGGCGGCGGCGCGACCGCTGGGGGCG
GGGGACGAAGGCCGCGCCCCTGCGCCCGTCCCGCCAGCGTCCCGCTGGGGGCGGCGGCCT
GTCCCGAGCCCGCCCAGGCTCTTCCGCGCCGGCAGGGGCAGCAGCGGGAGCAGCGCGGGG
CGGAGCGGCGCCAGCAGCCAGGAGCGGCCCGGCCCGGCCCGGCGCGGCGGCGGCGGCGGC
AGCGGCAGCGGCAGCGACGCCAGAGCCCGTGGGCGCCGTTCGCGAGGCCGCCGCAGAGGC
>FP027765 DGCR14_1            :+U  EU:NC; range  -499 to   100.
TCCGGTGAGCCGAGATCATGCCATTGCACTCCAGCCTGGGCAACAAGACCGAAACTCCGT
CTCAAAAAAAAAATTGTTTTAAGGCCCTTTTCTTGCATAAAGCTTGAAACTCCTATATAA
GTAAATTTCCTGGTTTGTATTTTTGTAGAATAATCTCGAAGCATACATAGTTCTTATTTG
TGGGAAATTAGAATTCTAAGGCCTTTGGACGCTGCAAAGCCAGAATTTCTCGCGTGAAGA
ACACGCCCTATAGCATCCTCCCCGCCACCTCCACAGCACCCCCTCGTGTTCACAGCATTG
ACAAGCATGAATAGCGCGGGGCAGGACAAGGACTACATTTCCAATAAAGTCTAGCATTTA
TAGTGACGTCAGAACGGAGCGCGGGCTGGCTTTCTAGAGCCACAGCTTTTCCATTGGCCA
ACTATTGGAGGCGCCTGCGCAAATGGTGCAGTCCCGCCCCCTCCACCCTGTGACGCGCCT
GCTGGGCCCGAGCTTTTTCCTGGGATAGCGATGGAGACGCCGGGCGCATCAGCGTCGTCC
TTGTTGCTTCCCGCCGCGTCCAGGCCCCCGAGGAAGCGCGAGGCGGGAGAGGCTGGGGCT
>FP000136 KLHL21_1            :+U  EU:NC; range  -499 to   100.
CAACCCTTGAAACTAGTGGAACTCAAAAGCAAAACAAAAAGCCATTGTACCCAGCCGCCC
CGGGACCTGGGCCGGCGCCCTTGGGAAGTCTGGCGTGAAAGGAGGGGTGGCTTTGGTTTC
AGGGCCGAGCTCGCCTCTCCCGGGTTGGGTTCAGCAGCCGGGCCGGGTGGGTCGTGGGCA
ACCCCGGGAGGCCCCCGGTCCCGGCGCGCGGCGAGGCCGCCCTCGGACCTGGCACTTGTC
ACTCGCTGTCCCCGGCCCGGGCGTCAGCGGGGAGACGCAGAAGGGCGGAGGGAGGGAGCC
GGCCGCGGACAGCGGTGACTCAGCCTGCGGAGCCGGGGGCGGGCGCCGCGCGGGGGACAG
GCGAGCCCGCGCTCGCGGGGGGCGGTGGCGCCCGGCACAGAGGGGTTAAGGGGGCGGTGC
AGACGTCTCCCCGCCCATCCCGCCCCTCGAGAGCCGCGGCGCCCCGCCCTATTTATAGCA
GCGGTGCCTAGCGCGCCGCGTCTCTCCGCAGGCCCCGGCCGCGGCGTCCTCGACAACCTA
TCGAAGGCGCCATGGAGCGACCGGCGCCCCTGGCCGTGCTTCCCTTCTCGGACCCCGCGC
>FP011208 CD36_1              :+U  EU:NC; range  -499 to   100.
TCTCCAATTGTTTTCAGAATTATTAGTCTCACAGTATTTCAGAATTACGCTGTATAAAAA
AGTACATTAAATTTAAACTTAATAAAATAAGTTTCGCAAGCTCAGTCAAGACAGGGAAGT
GAGAATATGATTATTCTTCCAAATTTACTATTTCCACCAGCGGTCTCAGTTCAGCATCTG
AGAATATGTTAGGGGAAACTCAGCAAGTCAGTTCCTTTTGTTTTTCTGGCCTCTGACTTA
CTTGGATGGGAAATAGCCAAAAAAAAAAAAAATGCTGAATATCTCAGATATAGGTAATGG
GTCTTCACCAGAACATAAAAATAGACCCTTATTAGCCATATCAGTAATGTGCTGTGTGGG
GGATTTTTTTTTTCTTTCAATTCCTCTGGCAACAAACCACACACTGGGATCTGACACTGT
AGAGTGCTTTCTCTTCTCTTTTTTTGGGGGGGGGAGGGGGTGTGGTTGCATATTTAAACT
CTCACGCATTTATGTACTGAGGACTGCAGTGTAGGACTTTCCTGCAGAATACCATTTGAT
CCTATTAAGAATTGTCCAAATGTTGGAGCATTTGATTGAAAAATCCTTCTTAGCCATTTT
>FP007430 MAML3_1             :+U  EU:NC; range  -499 to   100.
TCTTTCCACATGGATAGGGATGACAGACAACTGCTGTAAAGCTTCAATGTTTCTGCCTGG
TCATGCACAGTTCTGCAATATAATGCATAAATGTATAACAACAACTTGGGATCGCTTGAT
ACTTTCCTTGGAATAAGGAAACCCTACCAGGCGCGTCCCCGCGCACGCGCGCGCGCATAC
ACAGACACACACACTCACACACGCTCTCACGCACACACACAGGTCAAAAGTTGATTTATT
TCTGAGATCCCCCCAGAATCTTTCTTCTCTCCGTCGCCGACGGCTCTGGGCTTCTCGGCG
GGGCGGTAGTGTGGTTGGGGGCGTAGGAGGGGCGCCGGGCGCCGAGGCGACGGAGACGGG
AGCCGGGTGCTGGTGCGTGCCGCGCCCGCTCCTGCCGGGTGAGAGTCCGGGCCGGGTTTT
GCGCCGTGTCCGCGGGCCTGTCTCACGGCCTCCAGCCGCCGCCGCTGCCGTGTTTACTGA
GCTCGCGCGTCCTGATATCACTCCGCTGGCATGGAGGAGGAGGAGGAGGTGGAGGAGCGA
GAGGAGGAGGAGGAGGCGGCGGCGGCGGCGGCGGCGAGCAGTTGATCATTGTGATGGTGG
>FP018147 KCNMB4_2            :+U  EU:NC; range  -499 to   100.
TCCCTGCAGGTGACCAGTACTCGTTTGGAGTTCAAGATTCCCGCCGCTCCACTTGAACTC
CACCCTCCCCTCTTATTATTATTATTATTTTAACTTCCCTCCGGTTAAGCTAAATTGATC
TTAATCTTTCATCTCGGACGTCCCTCTAAGGGGAGTGAGCGAAGATTCCGATTGCAAGTC
GCCGCTGTCGCTTGTGCCCGTCAGCCCCTCGCCCAAAGGAGACGCCCCCGGGCGGGGCGG
GGCGGAGCGGGGCGGGGCGGAAGGGCCCGGGTCTGCTGCGGACGGGGCGGGGCGGAGCCT
CCTCCTGCACGGGGGAGCCCCCGGGCTCGCCCCAGCTCAGACACTCCTAGCCTTGGGGCA
GCTGCCGGGCGAGTCAGCGGAGTAGCGGCCAGCGGGCGATGGAGACAGAGAGACACCCGA
CGAGAGGAGGCGGGGTGGGGGAGGCGGGGAGAGTGCGGGGGCGGAGGCTGGCAGGGGGCG
CTGGAAGCTGGAGCGGTCCGTGCGCTCCCCGCGCCCGAGGGTGCAGGAGGCTCTGAAGCG
GCTGCTGCACCGCGGGGCCCAGGCGGCGGCTGGGGGGCTGGGGGGCGCTGCCGCCGCCGC
>FP008556 NRG2_1              :+U  EU:NC; range  -499 to   100.
TTCTTCGCCTTCTCCTCACGCACCACCCCCACTGTCATGCCGATAAATCCCGGGAGCAAA
GGGTGGCACGATTCCTCCCGCGCCCCTGCGGGCTGAAGGCGGGCACTAAAGCAGTGCAGT
CCCAAGCTTCCCCTGCAGAAGCCGCGCTCCCTACTCGGTCCGGGGGCAGAGGGGGCGCGA
GAGAGCAAGTGGGCGGGCGTCCCATCCTCCGCATCCTCCTCCAGGTCCTGGCGCACAGGG
TGGGAGCGCTGCGCTGCGCCGCGCTGCGCATCGCGGCCCGCTTGCCGCCTGCCCCCTGCC
CTAGCTGGGCCACCTCCCCGGGCTGCCGGTGGAGGGCTAAGAGGCGCTAACGTTACGCTG
TTTCCGGTTTTCCAGCGGGCTCTGTTTCCCCTCCCAAGGCGGCGGCGGCTGAGCGGCGGA
GCCCCCCAAATGGCCTGGCCAGATGCGGCAGGTTTGCTGCTCAGCGCTGCCGCCGCCGCC
ACTGGAGAAGGGTCGGTGCAGCAGCTACAGCGACAGCAGCAGCAGCAGCAGCGAGAGGAG
CAGCAGCAGCAGCAGCAGCAGCAGCGAGAGCGGCAGCAGCAGCAGGAGCAGCAGCAACAA
>FP006372 PARL_1              :+U  EU:NC; range  -499 to   100.
TGGACTTTGTTAAAGGCATACAGAATAACACGAAGTGGTGAGATGCAGAAAAAAGTAGTA
ATTTAAGAAAACTTGGCTTGCCACGTTGGTTCCTCTAGGGACCAGCCCTGCAACTCCGGG
CAAGTCCTATCCCCTCTGACCAGAGGCAAAGTGAAACAGTGATGACATCTACCTCTAGCA
GTGCTGTGACGATTAAATGCGATCTTAGGCAAAGCGCCTGGTATGTGCCGTTACTCGAAA
AAATGACAGTTGTCCCTCTTCGCTCTGGCCCCATCCTCCTCATCTGCAAATGCCGGGAGG
CCGGGCCACTCTCGCAGGTCGCTCCCGGAGCCAGCTGAGCAGTGGGAGGGGAAGCGGTGG
GACAGAAGGGCGCCAGCCAGTCGTCCGGGCACCGTGGCTGGTTCGGCTGCCGCTCAGCCG
CGCGGGGGCGCTCTAGACTGCTCCTCGTGCTCTATGGTGTTGCCTTCGCCCCGGAAGTAG
TTGCGCAGCTGGGGTTGGTAAGGTCGGGCCATGGTGGGGCAGAGGTTGGGAAGATGGCGT
GGCGAGGCTGGGCGCAGAGAGGCTGGGGCTGCGGCCAGGCGTGGGGTGCGTCGGTGGGCG
>FP003403 SERTAD2_1           :+U  EU:NC; range  -499 to   100.
ACCCTGCCCGCCCCGCTGACCGGCCCCACGTTGCCAAATAGCTCAAATGCTTGTCATATT
TGCGGTCGCGCGGCTCCGCGGGCTGTGCACGCGCTGCACTCGCCGCCGCCTTTGTCACCA
GCCGCTTCGTCATTCGCCTGAGCACTTCTAGAGTGTGTAGGGGGCGTTACTAGTGGCAGT
GGTGGTCCTCGGGCCGGAGTGTCTCCTTCTGTCTCCCCTCCTCTTTCAGCCCGTCCTTAC
GAGAAAATCAGGGGCGCGCCGGCCCGGCAGGGAGCTGGGGGCGGCGCTGCCACCAGGCGC
CCACTGCGCCCCGCCGCCCCTTCCTGCTCCTCCTGCGGCCGCGGCCGGCCGCGGCCGGCC
CCGGCCTTTATCGCGCCTCCCGGGACCGCCGGGGAGAGGCGGGCCGGGGCGGGGCCGGCG
GGGGCGGGGTCGGGCGGCCAGGGGCGGGGCCTGCGGCGCCGGGGCCCGGAGCTCGCGGGA
GGCTCGCGGGCCGCACGTCACTCCTGCACGGCGAGTGCTGGAGCACGACGTACCGCTCGC
TCGGTCAGGGCGCCCCCTCCGCCCGCCTCCTGCTTCCTCCTCCGCTGCCTGCCGCCGCCG
>FP000412 FUCA1_1             :+U  EU:NC; range  -499 to   100.
AAGCGATCCCGAACCTCCCACCTCAGCCTCTCGAGTAGCTGGGACTCCAGACGTGCACCA
CTACGCCAGGCTCATTTTGTTTATTTTTTATAGAGACAGGCTAGTCTCCAACTTGTGGGC
TCAGAGCGATCCTCCCGCCTCGACTTCCGAAAGTGTTAGGATTACAGGCGTGAGCCACTG
CGTCCGGCTCAATGGACTCCTTCTTAAATGTGAGTTCTCCGCACACACTGGGCCTTGCTC
ACCTCCACGATTTAACCTCGCAGTTAAGTCCCTTTTCAAGGTTTTTATTCGTCCTTCAGC
GAAGCGCTGTCAACGCCTCCCTGCGTCTTTCCCTTCTTGAGCACCAGAGGGCGCTCCTCC
GACCCGAGGAGGAAGCGACTCGGGCCAACCTGTCCAGGTTGTCCCACCCCTTTTTCCTTC
CGGGCCAATCGTTAGTCAGAGTGGGCGGAGCCGCCCGCGGGCACCTGCGCGTTAAGAGTG
GGCCGCGTCGCTGAGGGGTAGCGATGCGGGCTCCGGGGATGAGGTCGCGGCCGGCGGGTC
CCGCGCTGTTGCTGCTGCTGCTCTTCCTCGGAGCGGCCGAGTCGGTGCGTCGGGCCCAGC
>FP003568 SEMA4F_1            :+U  EU:NC; range  -499 to   100.
TTGCAGTTATTTGCTTACATTTGGAAGCCCCATTACAGTGTGAACTCCCTAGGGCAAGGG
CCGTGATTTTTAGTATTTTCTGTATAATCGTGTGTGTGTGTGTGTGTGTGTGTGTGCGTG
TGTGTGTGCGCGCGCGCGTTACACTGTGCCTGCCCAGCACATAGGCAGCCGTCCTTAAAT
GCTTGCAAAGTATTAATTTTGAGAAACTTGGTGCGTGTATCCACGTCCTCTTATTAGTAA
GTTTTCCTTATTAGTACAGCTATGGGCGTTTGAGTTTTTGGAGTGGCCGGAGCAAACTCG
CCACTCGAGGTCCCTGAGTGGCAGCCCCAGCGCACTTCCGAGGCAGAACTCCCACCTTCA
CCTGGGTCTAGCTCCGCCTCTGCCTGGGTTAGGCCTCTCCTCCCCTCAGCCCCGCCTTCA
CTCAATCCCGATTGGCTGGAGGAAGAAGGAGGCCCGACCATTGGCCCCTTTCTGAGGGGG
CGGAGCCGGGCGGTGTTTCATCCCTCAGCCTCAGGCTGAGCCGGACCGAGCCGAGAGGAC
CCGAGTGGGGCCGAGGCCAGTAGCCCCGGGGCCCTGAGCAGAGGCCGTAGCTTGCGCCGC
>FP028424 BRD1_1              :+U  EU:NC; range  -499 to   100.
CTCCCGACCCCCCACTCCCAGCCCGGTCCCCGCCGCCTCAGGGCCCCCTTTGGCCCCCGC
TCCTCGCGGCGCCCCCTCCCCCGCGCGCGGCCGAGGCAGCGGAGTCCGCGCGTCATGGCG
GCGGCGGGCGGGGCGCGTCTCGCACGCAGCGCGCCGGGCGGAGCGCTCGCCGCATTGTTT
GCTTCGCTGGGGAGCGAGCGAGCGACCCGGCCCTGGAGTCCGAGCCAGCCCCGCGTCCCG
CGCCCGCCGCCCGCCGCCCGCTCCCGCGCCCGCGCCCGCGCCCGCCGGCCGGGCCCCCCG
AGCCGGGCCTCCAGCTGGGCCCCGAGCCCGAGCCCGCGCCGCGCGAGCCGCTGCCCGAGA
GTCCGCGGCCGCCGCTGCCGGGCCCGGAGCCGCCGCGGCCGAGAGGGGCCCGCGCCCAGG
AGCGGCGGCGGGGCCCGGCCTGCGCGGCCGTTGGCGGAGGAGCCGCGGGCGCCATTAGCA
CCGCCTCGGCCGCGCCGGCCCCCGCGCCCGCCCGCTTGCCGGGCTCCCGCGGCCGCGGCG
CCCCGAAGGTGAGTGGGCGGGGGCCTGGCCGGGGAGGCCTCCCCGCCGCCTCGCGGGCCG
>FP000568 KPNA6_1             :+U  EU:NC; range  -499 to   100.
ACCGTCTCTAGTAAAAATACAAAAATTAGCCAGGCGTGGTGGCAGGCGCCTGTAATCCCA
GCTACTCGGGGGGCCGAGGCAGGAGAATCGCTTGAACTCGGGAGGCAGAGTGTGCAGTGA
GCCGAGATCGCGCCATCGCACTCCAGCCTGGGGGGACAAGAGCGAGACTGCGTCTCAAAA
AAAAAAAAAAAAAAAAAAAAAAAAAAAGGAGGGATAAGCTTCTGGGAGAAAAAGTTCCGG
GTAAAGAAATCTCACTATAAAAAAGAAATAGTAGCAGAAACAGCTGGGAACTCCTAGACA
CACTTAACTTTCTTAGGTATCCCTTCCAGTCTCCTCCCAACCACTCCTTTCCTATTTCAT
TTCCACTCCCCACCTTTAGTAGCTGCGGTCTCTTTAAGTGCGCACTTTCGGTGTAATGAT
AGGCGATTGGGCCAATAAAGCGTTTCGTCCTGGAGTTAACTGGTTTGTCCCTTTCGGGCT
GCCGTCCTACAGATCCGCCATATTGTCTACTGAAAGCTGCCGCTGAAGCTGCCGCCGTTG
CCTCCGCCGCCAAGAGTGAGCGAGCGGACCCGCGATGGGTGAGTGAGGAAACCACGCAGT
>FP028578 PIGA_1              :+U  EU:NC; range  -499 to   100.
AAACGAATGTGTAGTGAAGTCCCCAATATTTGGTACATGCTTGTATTAAACATCATTTGT
GCTTTATCTGAAATTAAAACTTCATAGTTTCATCTGTTTTGACTTTTTGTGTATTTTTAT
TTATTTATCTGGCAAACGTCCCAGAGCGGTAAGAACCGGCACGGTTTTGCCGTGGCACAG
CTGATTACAAACAAAAAGTCTCTCCAATCAGAAGCAAGCGCGCAGAGAACTGGCGTCCGG
AATAGAGACGCTGTAACCAGGAAACCAGGGTGAGCACCCACCCTACCGTCGGCCGCTTCT
AGGAGACGGGCGCAGGCGCGCGCTGACGTTACATCTCGCGCTTAAGGGTGGGGACGACAG
AGCGTCTCTCTCGGACGTGACCTCAGCGCCTCTTTGTGATTGGCTGCCTCGGGGGCGCGG
CCCTTGGGCGCGGACGCCCTAGATTGGTGCTGCGGAACAGCAGGGAGGGACTCCGGCTGC
AGCCGCGGGAGGTCCGGACACTGGCGGCCATGGAACTCACCGGTGAGTGCGCGTCGCGCC
GCCCCTCTCCAGCGCTCTGGGCCGCTTTCGGATGGGGCTGTTCTGCGCGCGTGGGATCGT
>FP006396 EIF4G1_1            :+U  EU:NC; range  -499 to   100.
GCGCCACCACGCCCGGCTAATTTTTGTATTTTTAGTAAAGACGGGGTTTCACCATGTTGG
CCAGGATGGTCTCGATCTCTTGACCTCGTGATCCGCCCACCTCGGCCTCCCAAAGTACTG
GGATTAAGGTGTGAGCCACCGCGCCCCGCTTATTTTTTTTTTTTTTTTGCCGAGACTTTG
ATTTCAGTTTCTCAGCCCTCAACCAGCACTTCGCCTTGTACTTAGCATGCACTCAATAAA
TGGTTGCTTAAAATATGAATGAACTAAAGAATCGCGGAACAGAGAGAAACACAGAGGGGA
ATCGGTCTGGGAGTTTCAAAGTTCGGGAGGGGACACGGGGGCGGGCTGTGGCTGTCACGT
GACGGGGCGGGGGCAAATCCCATGTGCTCGGCGGCGCAGATCGCCCGGCGCGGCTCCGCC
CCCTGCGCCGGTCACGTGGGGGCGCCGGCTGCGCCTGCGGAGAAGCGGTGGCCGCCGAGC
GGGATCTGTGCGGGGAGCCGGAAATGGTTGTGGACTACGTCTGTGCGGCTGCGTGGGGCT
CGGCCGCGCGGACTGAAGGAGACTGAAGGTAAAGCCGCCATGTCCGGGCCCGACCCGGCC
>FP028032 SEC14L2_2           :+U  EU:NC; range  -499 to   100.
AAATGTTCACAGAGAGCCTACTGTGCGCAGAGACCCTGCGGAGCTGGGGATGCAGGAAGC
ATTAGACGTGGATGCACCCCTGAGGGTTCAGGGTGCACAGAACGTCTGTCCTCGGGCATA
AGTGGCTCTACGGGTACCGTGCACAGAGCACACAGTGACTCAGGAAGGGGGAGGCCATCA
GGCCAAACTGCAGAACCAAAGCCATCTCAGATGTCATCTAGATCCACCCAGTCATGTACT
GGAAAAGAACACAGAGACCTAGGCAGGAAGAGTGACTCGCCTAGACCACAATTCTGGCCT
GGGGTGATTATCTCAGTTTGGAAAACTCTAGGTCCGGCCCTAACTAGCTCTGATTGCTCT
CTGGATGCACAGTGCAATCATTTGGCCTGGACTGGAACGGGCTTCTGAAGTAGGACAGCC
TGACAAGACTTCCTGCTCTCTGTTCCCTGCAGTTGGGGAGGAAGGTGGAGACCATCACCA
TAATTTATGACTGCGAGGGGCTTGGCCTCAAGCATCTCTGGAAGCCTGCTGTGGAGGCCT
ATGGAGAGGTGAGGGGCAGGGGTGGGGAGGAAGGGGACAGAGGGAAGGGGAGGAGGAGTA
>FP015057 ITPRIP_1            :+U  EU:NC; range  -499 to   100.
CATTGCACTCCAGCCTGGGCAACAAGAGCGAAACTCCTTCTCAAAAAAAAAAAAAAACGG
TAGTAAGCTATTTTAATCCTTTCAAGCTGCAAAAGAGAAAAAGGCTGGCGTTTTGTCTAG
AGTTATATTTTCCTCCAAGAGACTAAATAGGTGGCCCCAGGAATTCCGCCACTTGTAAAA
CGCGCCGCAGAAAACTCTCCCCGACTGGTAAGGACTTAACCCCTTCCGCTCCGCGGCTTA
GGACGACTTTTAAGGGCGTCCTCCCCGCGCCCCTGTCCACTCGCTCCAGTTTACTCCACT
GGCCTGATTCCGTCTCTCCCAGTCACTCTCCAGTTCTGCCGTGCCGGGGAAGTTTCTGGG
GGCTCACTGGGAAGGTCTTCCCGGCGGATCCTGGGCCCAACCACCGAAACCCACACGGTC
CTCCTTAAGGAGCTTCCGGGGCCGCGGGTAGAGGCGGGTGTTTTGTTCTTATAAGGAGGA
AAAAGTTTTTGTGACATCCAGGAAATGAGTAACTCTGAAGTTCAGTAGAGCCGGCCGCTG
CAGGCCAGAAGGTGGGAGCCAGCGGGGGCATCGCCGCCCGCGCCCCTCTAAGTGCCGGGC
>FP006177 IGSF10_3            :+U  EU:NC; range  -499 to   100.
TTTCAAAAGTAAATTATCTCTCTCAAAAATATTAGTTTATAAAAAGAAACATCAATAGTT
CTGTCTGTTATATGTCACAATCTCCAGTTGCATCAGATCTTGGGTGCAGGGGATATCACT
CTAAGCCAGTTTTTCTCCAAGGGAAGACCCCCTACCAGTAGCATTAGCATTGTCTGGGAA
TTTGTTGAATCAGGAGCTCTGATTTTGTTTTAATAAGCAATCTGTTCTTAAAAGCCCTCC
AGGTGATTTTGTTGCTAAAATTTGACACTTGTGTTCAAACTTAATTATTTATGTTAGCTG
GGAAGTTTTTTAAAGAGTGGGTTTCTACATCCTTGGCGAGACCTATTGAAGCAGAATTTC
AGGAAACCAAAGCCGGGGAATATGCATCTTAAACTCGACCCATGTAATTCTAATGCAGCT
GATGAGGGATCTTCATTGAGAACCCAGTTAGAACAGTGGTTCTTTGCTGCACATGGAAAC
CTTTAATCCGGAAAATTCTAAGAATCCTGATGCCCAAGCCATGCTGCACACATATTAAGT
CAAATTCTGGAGGTGAGACTCAGACATCATTATTATTTTAAACTCCACAAGTGTTTTAAT
>FP010378 HEBP2_1             :+U  EU:NC; range  -499 to   100.
GAGTCTCGTTAAGCCTGCGGGGATGACTCAGAGGGTCTGGGGTCCTGTCGGGGAAAAGTT
CAGAAACCAGAACAGTTCCAGATTCTCTCCATGTGTCTGTGGTCCCACCACCTCCTCCGC
AAGGGACCCTGAAAGCTGTCTGGGACCTAGGACAACTTCTTGGGATGAGTACGGCCATTC
GCCCTGGCTGAGCCCCAGGAGTGCGGGCAGGGGCCGCGGGGGTCGGGTCGCCAGCCGCCA
CCTCCTGCCTTTCTCTGCCTGCGGTGCGCTGGGACACCCTCGAGGCGGCTCAGCGCCCGC
GGTTCCCAGCGCGGGCGGGGCCGCGGCAGAGGTTCCCAAACCGGTTGCACAGAAACAGCG
CCACCCCCTACTGCCCGCGGGGCCACCTGTGTGTGCCTTTCCTTCAAAAACAAAGGCGGG
GCGGGGGCGGAAGTGCCTCAAAAGAAGGCGGGCCGAAGCGAGGTGCGGCTCCCTGTCGCC
GCGGAGGGGCGGGGGCAGGACGCGCAACTCCGGCCGGAGCTGTCCGGGGTCGTGAGCCGG
CCCCGCCTTGGTGGCGGCGCCCCCTCGCGGTCCAGAGGCAGACGCATCGGGTGGGCTCGG
>FP015038 NEURL1_1            :+U  EU:NC; range  -499 to   100.
CTCGCTCATTTACATGTTTCCCTGGGCTCTCCACTCTGCGCCAGGCCCGGTACCTGGAGC
TAGGGAAACCGAACATTAGTGCTGGCTCGCCCGCCCCCGCATCCGGGGAGCTCGGCGTTC
TCGCGGCCCTGCTCCCCTTGTTTTCAAGTGCAAGTTCCATGTTTCCGTGCTGGGAATAAG
GCCAGCCCCGGGTGCCACCATACTCGCCTGATGTCTTACCCCGACCCGCGCCGCCGAGAG
CTTGCGGCTACGGGAACGCGGCGCGCCCCGGGGCCACATCTGGCCTAGCGGGCGCGCGCG
TGTCACTAAGACGCTCATTCACCGGCGCAGCTGTCACCATAACAACCGGAGCGAGGGAAT
CCTGGAGACTGCCGGGGCGGGGGGCGGGGGCGGCGGTCGCAGGAGGGACCCGGCGCGGGC
GGGACCGCGGCGGTCGGGGGACACCAGCTGCGTCGGAGCGCCCAGAACGCCCCGCGCTCC
GCCGAGCCCCGCTCCACGCAGACCCGCGGGCGGGAGGGAGCCACGCACATCGCCGCCGCG
GCCGTCTCCGCGGGGCGGTAACCGAGCCTGCCTCGGAGCCGCCGAACGCCCACGCCAGCG
>FP016028 DAGLA_1             :+U  EU:NC; range  -499 to   100.
GCCAAGGCCCTTTCTCACAGTCACGCCAGGAACTCTAGCCATGCTCTGACTTCTCAAGCA
GAGTTCAGTCACCCCGAGGAGGTGGGACCCGTCTCTCTCCTCCCCACAAATGAACCAGTT
CTCCAGTGATCCTACTTCCTTTTTTCCCTCTCCCACGCTAAAACTGGTCACGAGGGACCT
AAAGGAGGGGCAGGCACCCAGGCGGCTCCCTTCCCCGCACGCATCGCGGCCAGTCCAGCC
CCTCCCGGCCGCCCACGGGACCCCAGCCGAGCCTGAGCCAGGCGCCCACCGCCCCCACGC
GCAGGGCCGGCGCCCGCGGAAGACTCGGCTCTCCCTGGCCTCGACGCCGCTCCCCTCCCT
GGCGCCAGGGGGCGCTGCCTCCCCACGACCGTCGCCATGGTCACCGCTGGCGGCGGAGAG
GGGTTTACGTAAAGGACGCAGCGTCCCCCGGGGGGCGGAGGCGGCCTTCGCGCCGGCGCC
GGCGCCCTGCGGAAGCGGCGTTAGTGAATCGGGGCCTTGGGGAGCCCAGGATGGAGGTGG
CGGTCGCGGCGGCGGGCCGAGCCCTGCGGCGGGCGGGAGGTAAGGGGGGCCTCCGGCGCG
>FP012513 STAU2_1             :+U  EU:NC; range  -499 to   100.
CGGTCAGTCGGGCGGGGAAGGAAGTTGCCGAGTTGCAGGTGTGGAAGGGGCTGCCCCAGG
CCCACCCTTGGCAGACGAGGGGGCGGGGAGTCGCGCCGGGGACGAGGAGACTGCGGACCG
GGCGCGCTCCTTGCGCAGTCGCTCGCCCGCGTGCCCAAGCCCCCCGGGAATGGCCCTCGC
CCAGGGGCCCAGCTCGCCGCCGCTAGCCCCGCAGAGCCTGCAGCTGCTGGGGCCCGGCAG
CCGCCAGGGGGCGGGAGCTGCGTCGCGAACAATGGCCGCGCTTGGTCGCGGGCCGGCGGG
AGGCGGAGTGGAGGTAGAGCCGGTGCCGGGCGCGCGCGCCGGCCGGGCGTGCTGGGGCGC
GGGAGCGGCTGCGCAGGCGGGGGCGCGCGGCGCGAGCGCGGGAGGGCGCGGCGGGAGCGC
CGGGGAGGCGGGCGGAGGCGGGCGGAGGCGGGGGGCGGGGAGCCCGAGGGGTGGAAGCCG
GCGGCGGCCGAGCGGGGTCAGTTCTCTGTAGTGTTTGCCAATGTTGGAGCCGTCTGCAAA
GTGTCCCCGGCAAGAAGGTAAATACCCTCATCGGGGGCGTCCGGGAGACCCCGACTTCCG
>FP020929 TM6SF1_1            :+U  EU:NC; range  -499 to   100.
TCAGGGGCATTTTGTCCTTTCCCACTTCTGGGCCGTGGGCTCCCCCATAGACGATCCCGC
GGGCCCTTCCTCCTCTGACACCCTCGGATCTGGTTCCACCTTTCCCGGACCGCAGCTCAG
CCCCGCGCCTCTCCAGCTCTTCGATGACCGGTTCCCGGCCGTGCCCCGGGCCCTCCCTCG
GAGCGCGCGCCGCCAGGGGCACCTGTCCCTGCGCGGGGGTGTCGCCGCCCCTCGGCGCCG
CCGGGCGCTTGCCGCTGAGCCGTGGCGCCCCTGGCAGGAGCACTGCAAGGACGCCTCCCG
GGACTGCACCGCGGCCCTGCGCACTTGGGGCGACGGGGCCAGGCGCGGGGGACGGCTGCG
GGCTGGGAGGGCGCGCGGAGGAGACACCGCTGAGGGGACGCCGCTGAGGGCGCCACGCGG
GGGGCGCGGCTGAGGCGCCTCGAAGGGCAAGCGCCAAGGGGGCGCGGGCGCCGCCGGAAG
CTGGGGCGGGGCGCCCAGCGGGATGCGGTGAAGGGCGAGCGGCGCGGCGGCTGCGATGAG
TGCCTCTGCGGCCACCGGGGTCTTCGTGCTGTCCCTCTCGGCCATCCCGGTCACCTATGT
>FP015963 DTX4_1              :+U  EU:NC; range  -499 to   100.
GGGTGGTTCATTCTGGAAGGAACTGAGCAGAGCCACAGGCAGGGGGAGCTCTCCCAGCGG
CGGGGACTGCAATTCGTGCGGCGAAGGGGTGGGGAGGGAGGGAGAGAGGGGAGGGGACCA
GAGCGTGCCATTCCGAGCGCGGCCGTGCGGCGAGATCCCACCCCGGCGTCTGCAGAGGCC
GAGGCGCAACTGGTGCGAGGGCTGGGTCCTTGCCTCGCCGTCAGCCCCAGCTCGCGGCCG
CCGGGGCTCGGGCCGCGCGCCCGCCGAGTGGCTTTTGCAAGGCGGGGGCCTGTTTGCAGA
GAGCCGGGCATTTGCATGAAGCGACTCGACCCCACAGAGCAGCGGCAGCAGCAGCGGACC
CCGGCGGCGGCGGCGGCGCGCGGTCCCAGCCAGGCGGCCCCGGTGTCCCGGCCCCGGTGG
ATGCACGGCTGGGGAGGAGCCCATGGGCCGGAGCTGAGGCTGCCCGGGGCGGCGGGGCGC
GGGGCAGGGGGCGCGGTCGAGGCCCGGAGGCGGCGGCGCAGGAGGAAGCGGAGGAGGTCG
GGCGCTCGGGGCCCGGGAGGCGGGCCGCGCAGCGCCGCAGCCCCGGGCTCGCCATGCTCC
>FP002601 C1orf74_1           :+U  EU:NC; range  -499 to   100.
GTTGTAGGCCTCTCAAATGTAGGATTTAGGGAAGTCAAGTTAAAAAAAATTAAAACGTTT
CAGCACCACCCACAGGTGAGGCTATTCTGCAAAATATGTTGTCTTGAGGTATGTTTCGTC
TGGACAAAACGTATTTCCACAGACACAAATCAAAGGTGTTTATTAACTGCTGTGTGCCCT
GTTTCTGGATTCCCAGTCAAGTGGGACACCAGACGTCATAACACAGGGAGGACGTTCGGC
GAAGCAAAATGAGGGCAGCAGCGGGAAACCAGTTTCACCAGGTTCCGCCTTTTCTCGTTT
ACTTCCGCCCTTCCCAGTTCCTAAGCCGACAGATGGGGCCGCGTTCAGTCTGGCCGGAAA
GGGCGGGCCGCACGGTGGCCCAAACTTCCGGCGCGCAGTAAGGCTGCCTAGCTAGTGATT
CTAACGCGAGGCGCGCGAGCGGCTGGATGACGTCACGGAATGGGGGGAAAGAGGGCGGCA
CTCGAGTGGGTGCGCATGCGCAAGAAGGTGCCTGCGGGACTGGAGCAGAGCGGGCTGCGA
GGGTCTTCCCAGCGCAGGCGGGTTTTCCAGTGTTACTTGCGGCTGGGCGTGGGGGACTAG
>FP005534 DCP1A_1             :+U  EU:NC; range  -499 to   100.
ATATCTGAGACCTAGGGTAATTTTCTGGGCTTCTCGCCTCTCCCTTTCCCCCATGTTTTT
CTGTGCTCTCTAAACGGGCCCGGTAGAGTCCCGCATTTCCACATTCCACAGACATGTTTT
CCTTCTGTGGCCCCGGGCCCTGCCAGACAGCGCACCGCGAGGCCGGCACTTCGGCGGTCT
CCAACCTTTGCCTGGAAAGAGCTCGGCAGGCGAGCTAGAGGCCAGATCCCAGGACCCAGT
CGTTTTAGCTCAGGGAAAGGAAGCGCCGGAGCTCCAGCCTGCAAGCTCCACTACGCAGCC
TTGGACACCGCCCACATCGTAGGGCCGCGGACCCTGACAACGCCGGAACCCGGCGCCCGG
AGCGTGCGCGCGGCGGACCAGAATGGCTGACGTACCGCCCTGCCGCGAGGCCCGCGTAGA
GGCGGAAGTTGAGGGGACTGACGCAGATGGGGGAATTTTGCCTCGATGGCACTTTCCTGT
CCGCGACTCCGCCCCCACCAGAGGGGCTAGGCTCTGGGATTCAAGATGGAGGCGCTGAGT
CGAGCTGGGCAGGAGATGAGCCTAGCGGCCCTGAAGCAACACGACCCCTATATCACCAGC
>FP000193 TARDBP_1            :+U  EU:NC; range  -499 to   100.
ATTGTTTCCAGGTTTGGAGGTGGGCTGGCGGAGGGAGGAGAAGACGCACTAGGTTGCCTT
TCAGAAAAGGGGTCCAGGCCTTATCCTGCCTCCCAGGTGGACTCGGCCCGGGATCCCGAG
CCCCGCCCCCTCCAGGCCCCGCCCCGCCCCGCCCTCGCTGGCCGAGACTCTGTGCTACTC
TCGCGCGCTTTGAAAGTGCGCGAGCTCCGACCGAGACCTGGGCCGGCGGTTGGTCGGCCG
AAACCATCTGCTACGTTACGTGGGGGGAGGTCAGCTCCTATACAGCCACACTTTTTTCAA
TCTTCAGCTTTTCAGGCCTAGGTCCTGGTTTTATTTTAGCTTTCAGAGCTTCTCTGTAGG
CTTGAATTTCCAGGAGGCAGCCCGAGTCCCTGGGGAGAGGGTCATCGTGGCTCTCGTCGG
TGCCTTCCACCTCTGGACAGGCAACCGGTGGGAGAGGACGCCGGTGGGCGGGGGGAGGAG
GCGGCCCTAGCGCCATTTTGTGGGAGCGAAGCGGTGGCTGGGCTGCGCTTGGGTCCGTCG
CTGCTTCGGTGTCCCTGTCGGGCTTCCCAGCAGCGGCCTAGCGGGTGAGTCGCGGAGCCT
>FP002840 GNG4_1              :+U  EU:NC; range  -499 to   100.
GAGGCGTCCCTTGGTGCAGGGTGGGAAGCGGCCCGCGCCCCAACGGCCCAGGCGCTGGAG
CTCACCCCGAGCGAGGGCGGTACCTGAGGCTTCGGGGAGCCCGCGCTGACCGCGGCCCCG
TCCCCAGACCCCTCCAGCAACCCCGGCCCCGCCCCAGACCCCTCCGGTGATTTCCCCCCC
GGCCCCGCCCCGCAGATCCCTCCAGTGATCTCCCCCCCGCCGCGCCCCCCAGACCCCCCC
CCAGTGATTTACCCCCCGGCCCCGCCCCACAGACCCCTCCAGTGGTCCCCCGGCCACGCG
GGCTCCGGGGGGGCGGGGCGGGGGCGCGGCCCTTTGCTGGGACAGGGGGCGTGGGCCCGA
GTAGCGGGCGGGGGGCGCGGGCCCGGGCTGGGGCGGGGGCGGGGGCGGGGAGCGCGGGAG
CCCCGGTGACGCAGCAGTGACGTCGGTGGCAGCGGGCGGGATTTCCCGGGCGAGACCCCG
CGGCGGAGTGGGCGCGGCCAGCGTGGAACGGGGGCGAGGGTCGCAGAGTCGCCGGCTCTC
CCTTCCCCAGTCTGGGCCCCCACGGCACAGGGGGCCGAGCAGAAGCCCCCAGCGTCCAGG
>FP011431 C7orf61_2           :+U  EU:NC; range  -499 to   100.
CGCAAGCAATCCTCCTGCCTCAGCCTCCTGAGTAGCTGGGACTGCAGGCACACACCACCA
CTCCCAACTGATTTAAACTCTTTTTTTGAAAAATTTAAACATAGTGAGTTGGGGGGAGTC
TCACTATGTTGCCCAGGCTGGTCTTCAACTCCTGGCCTCAAGTGATCCTCCTGCCTCAGC
CACCCAAAACACTGGGATTACAGGCATGAGCCACCATGCCCGGCCCCCTTCAGCTTTCCT
GAATTTCAGATTCCTCTTTGATGAAGTGGCACTAACAATAATACCTATCTTGAAGGGCTG
CTGTGAAGGACTGCAGGACGTGATGCAGGAACAGTGCTTATTAGTTTGTTACGTGTTAGT
TTATTTTCCCTGGATCTGAGCGAAGAAGAGCCAGGGTGGAAGAGATGGACTCTGTGGGTC
TGGGCAGGGCCTCGGGGGTTGGGGTCGGGGCCAGGCAGCCTCACAATGGTCTAGAACTCT
CCCTCACTGTAGGTTCTCACCTACTTCGACTCCTCTCCCTGTCCCAGGGAGGGGAGAAAA
GGTCTGGGATTCATTGCCAGGAGGGGCTTCCCCCAGGATTTCCTACTTCTTTCTTTACTG
>FP007002 SLC4A4_2            :+U  EU:NC; range  -499 to   100.
TCTTCTTCTTTTTTTTTTTTTTGAAAGGGAGTAACCCATGACCTGGGGGAAATTCTAGTT
AATTTTTCATTGCATGATTTTCAGGAGATAGGGTCAAAAGGAGCTAGTAGGGCATTCAAT
TATGTGCTTGAGTGTGTTGGAAAATGTTTTTTTTTTTTTTCTCTCTCCCTCAAGTGTACA
ATATTTTACTTGGGCTTGTTTTTCAAGTGCATTGAAGTGTGACTAAACATTTTTGGGTAC
TACCATTCTGTAAAGAAGAGGGCCCATCTTGTTAAATATTCCTTCATCAACTTTGCAGTT
AGCCAGTTATTGGCAGGGAGAAGCCTGCGAGGGCATGAGCTTTAGGCATTGGACAGAGGG
AGGGTGGGTGGGAGGCGGGGACTTGGGGGATCTCAGGATTGGGGTACTTTGTTGTCCCTC
CCACTGCTGTATGAAAAAGTGACTGGTTCAAGCTGGCTTTTGTCTTATAATTTTGGATGA
GTCATAAGTGGAGAAGGAGGGGAAGTGAGTGGTTAGACCTCAGCTCATCTGAGGGCTAAA
GGTTCTTTGTGACACATCACACAGAATTGGAGTGCTGTCCTTCTGGAGAGTGGTGGAGAA
>FP017545 DNM1L_1             :+U  EU:NC; range  -499 to   100.
GGGCCGAGATCGCGCCACTGCACTCCAGCCTGGGCGACAGAGTGAGACTCCGTCTCAAAA
AAAAAAAAAAAATAAATAAATAAAAAATAAATAAAAGGAAGTGACACTGGATAATTAAGA
GACACACCATTGCGCCTTTAACACATATTCACACCCAGCACTGTCACATCCATCGTGCCT
TGAGGACAGGCATAAATTTACGGCCTTCCTCCTGCGCTCCCGGCCTGCTCCTAGCCTTTG
ACTAGAGCCTGCGCAGCATCCCAGTCCCAGGCTAGGGCCCACCGGTGCCGCGCAGCCTCC
TGGAAGCTGTGGGGAGTAGCGTTCCTCCGCTCCAGAACTACAACTCCCAGCAGGCCTTGC
TCCTCTCCACCTCCCTCGCAGCGCATGGCCTGCCGGGAGGGGGCAGGTAGCCGGCGGGCC
CGGTCCAATGGGTGCCGGCTTCCGAGGAGAGGGCGGAGGAGAGGAGGAAGGAGGCGAACT
GTGGGCCCCGGCCCCATTCATTGCCGTGGCCGGCGGGCACTGGGGCCCCGTGTTTTCAGA
GTCATGGAGGCGCTAATTCCTGTCATAAACAAGCTCCAGGACGTCTTCAACACGGTGGGC
>FP003596 TMSB10_1            :+U  EU:NC; range  -499 to   100.
GAGGAAAAGTGGGGGAGGGAAGGGGACTCTGGAGGAGCAAAAGCAAGAGGCCTGGGGGCG
ACTGGGGTGGGGCGTCTCCTAGAGCGAGGATTGCTGCAGAGTGCGCGTGCACGCCCGCAC
ATCCACACCCACGGCTACACATCATATCTGCACACGCACAAAACCACACACCCTCCCACG
CCGGTCCCATATCCTTTCTGCGGGGTGAGCAGCAGATTCCCGGAAAGGGGGAAATGTAGC
CGCAAAAGCAAAGCCGGGGGCCTGGCGCCCACTCTGGCGGCGACTACAGCCCCCACGCTG
GGCACACTGCGAGCTGGGGGTGCCCGGCGCGGGAGAAGCCGCGCCCAGCCGGGCTGGTAG
CCCAGCGGGGGGCGCGGCAGGGCGAGGAGCAGCCCGCGCTGCTCCCGCCCCTCGGGTGCC
AGCACCGCCCCTGCTGCGGCGGGTGAGGGGCGGGGCGGGGCGCGGCGTATATAAGGCTAG
GGGCGGGCGCCGCTCTTTTGTTTCTTGCTGCAGCAACGCGAGTGGGAGCACCAGGATCTC
GGGCTCGGAACGAGACTGCACGGTGAGTGCGGCGCCGGGGCGGGGGGCCCACCCAGGGTG
>FP013551 NCBP1_2             :+U  EU:NC; range  -499 to   100.
CAGGGGAGGGGACGCTCACACACAGGCATATAGGTACCCAATAACCCTTGAAAACAGATT
ACTAAAACAATCATTTGTTCCTTCCTAAGCAAACAACTTAAGGAAAATGACGGCCAGCCG
GCAAGCCCGGAGCCGCACGCTCGCGTCAGGGCCGGCCTTTCCATACCAAGGGGCGGCACG
TGCGGCACCGCCTCCCGCCCAGGCCCCACCCCGCATGCCGAGCTTGGCCCAACCTCTCCT
CCCACTTTTCCCAAGGCGGCAAAAGCCGGAAAGTGGGAGTAGATGAGCACATACCCGCCA
GTCCTGATCCTTTCTAAGGTCTCTCTTCCCTGCACTGTCTCCGCCTAGCAATTGTCACTG
CTCACCGCCCTCGAGCCTATTCCCCCGCCGCGTATTTGGGTAGAAAAGCTCGCTCGTGAC
GTCACCAAGCTCCGGAAGTCTCCTGGCGTCGGCGCAAGGGCCGCCGGGAAAACCATTGAG
AGGCCACCGGGAAACCATTGAGAAGCCCCGGAGGACCGGCCTGAGCGGAGGCGGAGACTA
GAGCGGCCGCCGGCACGACCCGCCTTCAGGCGTACGACGACCGCGGCCCGGGGGCTCTGA
>FP021281 ELOB_1              :+U  EU:NC; range  -499 to   100.
TCCCGTGCCTCCTCTTCTAGCCCAAGGAGTTCGCCCGGGCCATCCCTAAGCCCAACAGCA
GCCCCCAGGGCTCTTCACAGGTCATAAGCCCCTCTGAGCGGCGACAGTCCTCGCATCCAG
CCCGGGTCAGGGAGCGGGGGTGACTGTCCCCAGCACGGCGGCCAGAAGACCCCAAATGCG
GAGCCTGCCCAAGATGGCGGCCACGACTACGCCGCGACAAGACGGCCCCGAGCTCGGTGT
GCCCGAGCTTGGAGCCCGCCGGACCGCACCAACACGGGGACCTCCCCTCTGCCAGTCCCA
AGACGGCGCCACCGCCTCCAAAGGCCATGCCCGCCGTCGGGATGGCGGCCGCACGCCCCT
CGATACCGCCCGCTTCCAGATCACTTAAAATGGCGGCGGCTGCGGGGCGGCACGGGGCGG
GGCTGCGCCGGGGGAAGGGACGCGGCGCGGGGCATGCTGGGCCACGCGCGGGCTGCCGGG
AACGGGGCGGAGCGCGGCTGCGCCGGCGCGTCGAGGGGAGAGGCAGCAGCCGCGATGGTG
AGCGGGCGTGGGGGAGGGGCGGCCGGGCCGGGCCGGGGGCGGCGGGGGGCGGCTGGGCCG
>FP019905 KCNK10_1            :+U  EU:NC; range  -499 to   100.
GCCGCAGCGGCCCTTCCTCCGCCTCCTGCAGCGCCTTCCAGGCAACCAAGCGTGTCTCCG
GCTGCAACTCCAGCAAGCGCGCCGCTGCCGCCTCCACGCCCGCCCGCCGGCCGGCCGAGC
CAGTAAGTAGCGGCGCGCCCACCGCTCGTTCCCCGCCCCTCCGCGGCTTCCCCGCCACCG
CCCACCGCCTCCCGCCGCCCCGCGGGCAAGTCCGCGACCGCCTCCCGCTGCCCCGAGCCG
GGTGCCGGGGGCTCAGCGCGCCTTCCCAGCTGGGAGCCTCGGTCCGCTGCTCGCCCTGCT
CCCTCTTGCCGGGGCGCGGCGTCTGGGGCGCGCCGCGGGGAGGGTCGCCCTCGCCGCGCG
CTGCCCGGGCGCCGCGCCACCCCTACATCCAATGGCTTTCGGGGAGCGGGAAGTGGGGGG
CGTCGCCGGGGGCGAGGAGCCGCGGCCGGGGTGGGGCGTGTGCGCTCAGCGCGGCCGAGC
GAGGCTGACGTGCCCGCCCAAGCGCGCGCCCGGGAGTGTGTGTGCGGGTGTGTGTGTGCG
GGAGTGTGTGCGCACACGCCTTCGGGGGCTGGAGTGACACTGCAGTGGGCTTCTCCGTAG
>FP023882 HN1_1               :+U  EU:NC; range  -499 to   100.
AGGTTTCTAAATGGGACACACAGTAGGTATTCAACAGATAAATGTCAACTTGTTGCAGTA
CTTTTCATCCTTTAAGGAGGATGCCCTTACTATCCCACCATCAGTAAAGCAAATGAGAGA
ACAGTAACAGTGACAAATCTCCCTTCTGCTTGCCGAGGTTGTAACTCCCCAAGAAAGAGC
TTCCCCCTCTGTCAGGTAACGTTTTACAGTGACAGCCAGCACGACTTCCACCCAGCGCGA
GGTAGATTCGCCTTCCGTCCAATCATCGCCGAGATTTTGGGGTGGGGGAGGGGAGAGAGT
CCCAAGGCCTTCCCAGTCCAGGAAGGGGGCGGGCTTAGGCTGAGCCGTGGCCGCCACAGC
CCATCGTAATGCCGCATGGTGCTTGGCACTCCAGAGAGCCAATAGGAATGAAAGAATTCA
TTTGAATCGGCCAATGCCGGCGGGTTAGGGGGCGGGGGTTGAAAACCCTATAAAGGCGTC
GATCGGCCGGACAGGCGGCAGCGGCGGCTCCTGCAGCGGTGGTCGGCTGTTGGGTGTGGA
GTTTCCCAGCGCCCCTCGGGTCCGACCCTTTGAGCGTTCTGCTCCGGCGCCAGCCTACCT
>FP009777 UBR2_2              :+U  EU:NC; range  -499 to   100.
TCCCACAGTATCTTTCTCTTTGGCTTTTTTCCAGGGGGCGCTGCTTTCCGCGACTGTCTT
CCCATGATTCTCGTTGGGCAGAAAAGCCCCGCCCGCTTATCTGCCATTTAAGCCAGCGCC
CCTTGAGAATGGACTACAACTCCCACAATGCATTCGAGGGGCACCGTGTTAGGGCGCCAC
CTTTTTCCCGGCTGTGCTGTACCTACAGCACCCAGAACTACAGTACCCAGAAAGCTCCGC
TTCCCCTCCTGGGTGTTATTGCCCCTTTCCTGGTGCAGGACGCGGTAGTGGCCAGCGAGA
GTGTCAGGCCTGGGGTTTTCTGTGTCCTTCCCTGGGTCAGGGACGAGCCAGTGACTTGAC
TCTTGGGCGCTAAGCTTGGGAGGGAGCGCAGGAGGCCGCTGTCCTTCCTTTCCGGTTCAC
GTCACCCTTCTCTCCCTCTGTTGCTCCACCTGCAGCCACTTGGACGGCTCCGGGACTGAT
TGCCTGGGGCAGGGGTGGCAGTCGAGGCCGCCGGGGCCGAGGTGAGGCTGCAGCTCTCCG
GGCGGCGGTAGCGCTGGGGAGGAGGAGGAGAGAAGATGGCGTCGGAGCTAGAGCCAGAGG
>FP017475 KRAS_2              :+U  EU:NC; range  -499 to   100.
ACAGCCTTGCGGCTAGGCAGGGGGCGGGCCGCCGCGTGGGTCCGGCAGTCCCTCCTCCCG
CCAAGGCGCCGCCCAGACCCGCTCTCCAGCCGGCCCGGCTCGCCACCCTAGACCGCCCCA
GCCACCCCTTCCTCCGCCGGCCCGGCCCCCGCTCCTCCCCCGCCGGCCCGGCCCGGCCCC
CTCCTTCTCCCCGCCGGCGCTCGCTGCCTCCCCCTCTTCCCTCTTCCCACACCGCCCTCA
GCCGCTCCCTCTCGTACGCCCGTCTGAAGAAGAATCGAGCGCGGAACGCATCGATAGCTC
TGCCCTCTGCGGCCGCCCGGCCCCGAACTCATCGGTGTGCTCGGAGCTCGATTTTCCTAG
GCGGCGGCCGCGGCGGCGGAGGCAGCAGCGGCGGCGGCAGTGGCGGCGGCGAAGGTGGCG
GCGGCTCGGCCAGTACTCCCGGCCCCCGCCATTTCGGACTGGGAGCGAGCGCGGCGCAGG
CACTGAAGGCGGCGGCGGGGCCAGAGGCTCAGCGGCTCCCAGGTGCGGGAGAGAGGTACG
GAGCGGACCACCCCTCCTGGGCCCCTGCCCGGGTCCCGACCCTCTTTGCCGGCGCCGGGC
>FP022390 RPA1_1              :+U  EU:NC; range  -499 to   100.
AAAGTGCCCCCACACACTGTCCTCTTCTCTAAGGACGGGGGCCGGGTCTGATTCCCTTTC
GGAGACCCCCCACCCCCACCCCCCACCGCCACGGTGCCAAGCTCAGGGCTTGGAGGCGGG
AAGTCAGCCCCGCGTTGCTGGACGAATCGGGTCACTACTGCGACTCTATTTAGCAGCGGA
GGTCTCAAGGAACAGCTTTAACCTCCTCTGGGATACCAACCCGTGCACTCGCCAGAGACC
GAGGCGAGAACGCCTCGAGAACCGCTCAGACGCGCCCGGAACTGCGCCCTGGTCTCCCTC
CCAGCGCCCGCGCAGCTCCTGGCGCGCCCCTTGGCGCCCCGCTCCGCCCCGCACCGCGTC
CGGCGTCCCGCGCCAGGCCTCGCTTGGGACCATGGGTGGGTCACGTGGGCCGCGCCTCGG
CCAATGCGGCGGCTGCGTAGCGCCCGGGCCCGCCCCTGAGCCGCGCGCACGTCGGGGGCG
GGAGCGGTGCGCGCAACTTCTCGGGCCAATAACTGCGCAGCGCGCGGGACCCGGGTGGGG
AAGCTGGAGCTGTTGCGGGGTCCGCGGGGAAGTCTTGGCGGTGGAGCCATGGTCGGCCAA
>FP011629 ASZ1_1              :+U  EU:NC; range  -499 to   100.
ACTTCATAGCGGGGAAGTGTTTTGATGGTCTGAAGCTTCTAAATCTAAGGTGAGATCTAA
GATCACATGAAATGTAAAGGAAGAATTCTTTGGGGCAGTATTTTCTCCTGGCTCCTTCGT
CGGCTCCTACTTGCGTAAGGGCTTCTTGAATGTCTGAGTGGTGCTCCTGAGAGAGGTGTT
ACTACGAAGAGTCCGTCTCCCAGGGGATACAGATTTAACAGACGTTTGGCAGGGGGCAGA
TGAAAAGGATGGCGGGGAAAGTCTAGTCTTACTTGCCGTTAAATCCTAGTGTGCTCCTGC
CACAAGTAAGGCATTCCTTGCAGAGCAAGAATTTCATCATTTCATCAAGCAAATACTTTA
AAGAGGTCGAAAGGTAAGTCCCTGAGAGGAACTGGAAGTGCCAGCAGAAGCCTGGCGCAC
GAACTTCGTCACCAGTGTCAGACACGCCAGGTTTTCACCTCAAGAAGCCTCAAGGTTAGG
GAGGGACGGGGCAGGGAGGAGAGCAGCGCGCCGCTGTGCGCCTGCGCTGGAGGGCTCCAG
ACTGGAGCGCTTCCACGGCGCTCCTTCCCGCGCATCTCTACGTACGCCCCACCCCGGTGC
>FP024065 HGS_1               :+U  EU:NC; range  -499 to   100.
CCACCCGCGGGGGCGGACACCTACCGTGGGCCGTGTCGGGGGCGGCTCCCCCAGGTCGCC
TTTCCCATCCCGGGAGCTCACCTGTGCGAAGCGGTCAAGGACCCGAGCAGCTAAAGGGTG
AGTCCCCGCCCCACTCCGGGTGCCCCCCGCGCCCCGGTCCCGTCCCCGCGCGGAAGGATA
TCCTGCAGCCGTTTCACCAGCAGCGTCTTCCCGACGCCCGTGGCCCCCAGCAGGAGACAC
ATTCCGTGCTTCGCTCCACCCGGCACCCGTAGCTCGGCGCCGCGGCTCAAGGCCCGCCCA
CCGGCCACTCTCATTGGATAGTTCTCACCTTCGGACTTCTCATTGGTTCTTAGGGCTCAT
TGTTCCAAGGGCGCGTCCAATTAGCGCGCAGCGTTAGCGGGAGAGCGGAAGACCCCGCCT
CCTCGCGGCTCTAGGGCCGGCGCGGTGACGTGCGCGTGCGCGCACTGGAGGGAAAAGGCG
GAAGCGGAAGTCGGGGGGCGCGCCAGCTCGTAGCAGGGGAGCGCCCGCGGCGTCGGGTTT
GGGCTGGAGGTCGCCATGGGGCGAGGCAGCGGCACCTTCGAGCGTCTCCTAGGTAACGCG
>FP022347 DEF8_1              :+U  EU:NC; range  -499 to   100.
CTCTGTCGCCCAGGCTGGAGTGCAGTGGTGCGATCTCGGCTCACTCCGAGCTCCGCCTCC
CGGGTTCACGCCGTTCTCCCGCCTCAGCCTCCCGCGTAGCTGGGACTACAGGCGCCCGCC
ACCGCGCCCGGCTAATTTTTCGTATTTTTAGTGGAGACGGGGTTTCACCGTGTTAGCCAG
GATGGTCTCGATCTCCTGACCTCGCGATCCGCCCGCCTCGGCCTCCCGAAGCGCTGGGAT
GACAGGCGTGAGCCGCCGCGCCCGCCCATTTTTTTTAAACGTGTTGGGGTTTGGGTTTCA
GCCACAGGCCTTCTGCGATGAGAGGAAACCCAGGACGCGCAGCCCCAGGTCAGGCCCGCG
GAACAGCCGGGCGGACTCCGGGGCTCGCAGACTCGCGACCCGCGTGCCATGAACCTCCGC
GCCGGAGGCGGCAGCAGCGAGCGCGGGGCTGGATCCAGCGTAGCGGGGCGGCCGGGCGGA
TCCAGCGCAGCCGGGAGACAGATGCGAGGCGGCGGTCAGGTGAGCGGCGCGGGGCCGGCG
GGGTCGGGGCCGGCGGGGACGGGGCCGGCGGGGACGGGGCCGGCGGGGACGGGGTCGGCG
>FP027361 DIDO1_1             :+U  EU:NC; range  -499 to   100.
CATTCCCAGCCGAGGCCGTCAGGGGCCTGCGTTTTGAGAAACACAATCTGGAAGAGAAAA
CCTGGGCCTTTTCTTCTTTTATCCCCTGTCCCCGCCCCCCTACACCTCTTACAAATTTAG
CCCAGGAGCTTTCTATCCCCACCGACTTGAAGGGTTTATCGGTCTTAAGAGCGAAATCCT
GGCGGAGTGCAGTCCCTCGGGGCTAGCATCCACGTTCCGCCTGCGCCCTGCCCGGGCTGT
TCCGAGGGATCCCCGCAAGGGCACTGCCCCAGCTTTCACTCTTGGAGTCGGGGAAATAAG
GTGTCCACAAAGGATGCAAGCAAGTCATTGTCAGTGCAGACCCGAAGGGCGCGTCCGGAG
TGCAGGTATGAAAGACGGGCGCATGCGCGCAGTCCGGGGCCGGGCTTCGCAGCCCGGGCT
CCGCTCTAGCCCCGCAGCGTCTCGGTGGCCGGTCTCGTCCTCCGCCCGCCGCGCGGGGGC
GCCGCTCTAGCCCCGCGCCATCTCGGTGGCCGTCCGCCCACTCCGCGGCGTTCGGGGAAA
TGGCTGCGAGACCCTAGAGGCCTGCGGCCTGCGGTAAGTGGCGTCCCGGGCGCCGGGTAG
>FP000145 PER3_1              :+U  EU:NC; range  -499 to   100.
TCAAGCCCCCCGACTCCGCCTCTCGCCCCTCTCTGCCCCCGCCTCTCACTCCCCTCTCCT
TCCCCGCCCGCCTCTCACGTGGAGGTTGGGCCGGACCCGCCCCGCCCCACAGAGCCCGGG
TCCCGCCCCCACGTGGCTGGCAGCTTCCTGGCCCTATCATTTCTGCGCTGGCTTCAGCGG
CTCCGCCCCGGCGCCGTGCCAGGGGGCCGGACACTCCAGTCGCGCGGCACAGGCCTGAGG
CCGCTGAGGGCCACCCCGTCCCCTGCCCGCCCGCCGGCCTGCTGGGATTGGCCGAGCGCC
GGCCTCCGCCCGAGCCCGCGCGTTATGTAACGCGCCCCGGGGGCCCCGCCCCCTCGCCCT
GGCTTATATAACCCGGGCGCACCGGCTCGCGCCCCGCCCCAGGGCCAATGGAGGCCTGCG
GAGTCGGCCCCGACGACCAATCGCACGGCCCGGGGGCGGGACCGGTCACGCGGCGGCAGG
GGGCGCGGCGCCGGCTGCTGACCGGCACGCGGCGAGCCTCGAGACTGCGCGAGGGCGGCC
CCGGGGGCGAGCGGCTGTGCGCGGGGCCAAGGGCGGGGGCAGCAGGTGAGTGCGCGGCCG
>FP016408 LRP5_2              :+U  EU:NC; range  -499 to   100.
CTGCCTCGCTGTGTGCCCTTGGGCAACCCCGCCCTGCTCCGTGCCTCAGTTTCCCCACTC
ATAGAGGCTCCACAGGTGACACACCTGGCTCCGGGCCCCGATCGGCCGCCGGGCCCCGCG
GGGCGGAAACCCCGCGCCAAGCCTCCCGGAGGCACCTCCAGGGCAGGGCGGGGAGCGCGG
GGAGGGGCCGCGGGGACCTGCGCCGCTGGGGCCGCCTGGCCGCCGGCCGGCTCCGGGGGG
CGCCCGCGGGAGGGCGCGGCCGGTGCGGGGGGCGCGGGTGGCGGCGGCGGGGGGCGGAGA
CGCGGCGCGGCTTCCGCTCCCGCGCGCCCAGCTCCCTCCTCCCCGTCGTCCTGGTCCGCG
GCGCCCGAGGGGGGAGGCGGAGGCGCCGGGAGCCGCGCGAGGAGCCGCCGCCGCCGCGCC
ATGGAGCCCGAGTGAGCGCGGCGCGGGCCCGTCCGGCCGCCGGACAACATGGAGGCAGCG
CCGCCCGGGCCGCCGTGGCCGCTGCTGCTGCTGCTGCTGCTGCTGCTGGCGCTGTGCGGC
TGCCCGGCCCCCGCCGCGGGTAGGTGGGCGCAGGCCGGCCGGGGGCCGCGGGTTGCTCGG
>FP007072 BMP2K_3             :+U  EU:NC; range  -499 to   100.
TACACAGGCTCTACAGTTTGCCATTCCCTACCACTCCTGAATGTTTTACACCCATATTTA
TTTTGTTGCTTCACCCTGCAGTCGGGAGACTCCTGCAGTTTATGAAATTGATACAACAGG
GCTTTTTTTTTTTTTTTTTTTTTTGGTAGGGGGTGCAAATCTCTTTGATTTGAGGGGAAC
GCAGTGGTCGCTTTTGCTTCCAAACAGCCTTAAATCTGCCCGTTTTTCAACGATCTGACC
TTACTTTTTCAGGGTGGCCAAAAGCACAAAATTATGAATCAAAGAATGGTCCCCAATTAC
CACGAGCCAGCTGTGTGACCTTGGGCGACTCCGTTAAGTTCTTTTAGCCAAGAGTGATGA
ATGGTCTGCAAAACGACCTTAATACCTGTTCTGAATACCCCCACATGGCTGTGGTACAGC
AGGCGTGAGATGTTTAAAGTACTCCTAAGTAATTTATAAACTGCAAAACGCTTCCCAGCA
CAAGCGTCCGCTACAGAGCGCGACGACACCGAGCCGGTTTAGAAGTCCAGTTACTGGAAT
CCACTCCAGTTCCGTCCTGCTCCCACCTCCTACGCTCAGGGTGGGCGAGCGGAAGGAGAC
>FP009992 KHDC1_1             :+U  EU:NC; range  -499 to   100.
GTCAAATTGTCCGTTTGCAGATGACATGATTGTATATTTAGAAAACCTCATCTTCTCAGC
CCGAAATCTCCTTAGGCTGATAAGCAACTTCAGCAAAGTCTCGGGATACAAAATCAGTGT
GCAAAAATCACAAGCATTCTTACACACCCAGCCCCATTTTCGACGCCCTCTACTTGGCAG
CCGGTGAGCCCCCGGCCCCTGCGTTTCTGGCTCCAGCCCCAGGTGGCGGCGCTGTAGGCT
GGAGCCCCTGGAAAGCGCTGGCCTGGCAGCCCTGGGGAGTGTTCCAGGCCCTTGGACCGC
AGGGAGGGCAACCAAATGGCAGAGGCGGTAACGGAGAGCATCCCTGAACGGTAAAAAGTC
GTCTAAAGGATCGAAGAAACGGAGTGTGAGCGAGTCCGTGGGCGGGACAGCACCTTCGGG
TGCCGGTCAGAGGAGCGAGCGGCGGAAGAGGCGGGTCCAGGGCGGTGTAATTAAGGCGCG
GAGCCCAGACCCTCCTGCTACAGTGCCTCGGGCTTTCCTGGAGGCGGGCGGCGGGATGCT
GCTCCGTTCTCCGGGTCCTCTCCTCCGGTTCTTGTCGTTTGGTCACGCCCTCAGTTCAGT
>FP006683 WDR1_1              :+U  EU:NC; range  -499 to   100.
CACGCAACGCGGTCACAGGTACAGAGAGGTTTTTCCAGACCCCCACCAAAGCCCGCCAGT
ACTTTCAGCGTCTTTAAGACCCCCCCGCAAATAAACTTCCTACAGCCCAGCTTCTCCTAC
AAGCTAGCAACAGAAAGGCACCCACCCCCCGACTCCCAGAAGCATTCTGACGCGGCTGCT
TGTCTGCGCCGCCTTTTCAAGGGCCCGCGGGGCGTGCTATACGTCACTTCCGGGGCGGGG
CGAGCAAGGCGGAGGCGGGGCCGGGGCCGGCGGGGGAGGGGAGCGCCAGGTCCGCGCAGG
CTCGCCGGGACCGCAGCCGCCGAGCCGAGCGCTTGACTATATATGGTCAAAGCTGGGGGC
GAGCCGCGCGCGGGACCGCGCTTCCGGGTTCGGGGCGTCCGCAACCACAGCGCGCAGGGC
AGGCGCGAGCTGGCCTCTGAGCCCCGGCCTCGGACCGCCCACTCCACTCCCGGCACGCCC
GGTGCCGCCTTCCGGCTCCAGTCCCCGGGCTCGGCCTCGGCGAGGTGTAATTCGCAGCGC
GGGCCGGCCCCGGAGGCTCTCGGCGAGCGCGGCGCGGTAACAAGTGGGCGAGGATGCCGT
>FP015368 TSPAN4_3            :+U  EU:NC; range  -499 to   100.
TTCCCCAAGGGCGCCCGGGGCGGAGCCGCTTCAAGTTGCCACCAGACAGCAACGGGGTCA
CCCTCCATTTGCGTAGTGCTTTGAGTATCGTTCTCGTGGTTGGAGGTCTCCAAGCCCGGC
CCGGGGCCAGAGTCCGGGCGAGGTACCGTGGGGGGAAGGGCTGGGGGTGTCGGTCGCGGG
CTAAGAGCTGCCCAGGTTTCATCCCCAGGCCCCGGCCCCGGCCTCCAGTCCCCTCAGGCG
CCCTTCGCGAGCATCTTCCTCCCGCGCGCGAAGGTGGGGGGGCTGGGGCGCCGGCGCGGG
CGAAGGGGCCGGGGTCGCGGCTGGTGCGTTGCCGGGGGCTGCGATTGGTCCGCCCAGGCG
GAGCGCTGGGGTTTGCCGGGCGGTGCGGCGAGGAGGGGAGGGGTCCGCGCGGGGGCGGAG
CCGCCGGGGATTGGCCGGGAGGGCGCGGGGCGGGGCGCGCGGGGTCGGGGGCGCGGGGGC
CGCAGCGCGCGGGCCGGGCAGATGTTTGGGTTCCGCCGCCGGGGTCCGAGCGGATCCGCG
CGACCCGCTGCCACCGCGGGGGCCAGAGCGGGAGCAGGAGCGGGGCCGGAGCAGGCGCCG
>FP016880 FXYD6_3             :+U  EU:NC; range  -499 to   100.
GCAGCAGATCTATGGTTCAGGTAAGGACCATCCCCCCAGCTCCCCACCTGGCTCTAGCTG
AAAATGACAACTACAACTGGAGCTGGCTCCTGCGCCCACGACACAGCCATTCATGCTTTT
GGTGCACATTCCCCTTAATTACCAAGGCTCCCAATTAACGTGGGCTGCTGTGTCTGGTGC
TGGGTTATTTTCTCCTATTTTTCCGTTCCTCGGGGTTTACTATTGCAGAGAGACACCAGG
TCTGTCATTGTGCCTGTCTTGCTCCCTTCCCACCCTAACCAGAGGGAAACCGAAAAGCAA
CAGCTGATGGCAAATCCGCTCCGGCGCTTGCACGCCTCCTCGGCGGCAGTCTCCTGTTGC
TTCTCGGAGCTTGACTGCCCTTTGGAAAAATCTCTCCGCCCCTCGAGAGGAGAGAGGAGC
AGAGGACGCGCGCGAGCACAGAGCGGGAGGACGGACAGGGAGAGGAGGAGAGGGGGTCTG
CGCGCGGCCGCTACCCAGAAGCCAGCGGACGGCAGCACGGAGTGGGCTGTCCCCGAGCCC
AGCCCCGAGCGAGCCCCCCCCCCGCCCCCGCAGGACGCGCCTCCCAGCCAGCCCGACTCC
>FP025024 SMARCA4_2           :+U  EU:NC; range  -499 to   100.
CGCGGGAAACCACTGCCCGGTCTTGGTCCAGGCGGCCCGTCCTACGGTCCAGGGTTCCTA
TTTCCGAGCCTCAGGGACCTCCTTTCCCCACGGACCCCACGGCCACCGGGATCCCATTCT
CCAGTTGCCCCATCGTCACCGCGGCCGCCGCCACCGCCGCCGCAGTGGCGTCCGCTCTGC
GCATGCTCCGGGGCGTCAAGACGCGAGGCGTGCAGAAGGCGAAGCGTGCGCAGGCGCGGG
GCCATCGCGGCCCGAGTGGGGCGGTGCATCGGACGCGCGTGCTTCCTCCGGGCCACGCCC
ACCCCCGTCCGCCCAGGGACGGGCGCGCACGCGCGCCGGGAGCGGAAGGGCGGGCTGGCG
CGCGCACGAGGCCGGGCAGGCGGCGGAAGCTGGAGAGGCCGCCGCGGTGCTGAGGGGGAG
GGGAGCCGGCGAGCGCGCGCGCAGCGGGGGCGCGGGTGGCGCGCGTGTGTGTGAAGGGGG
GGCGGTGGCCGAGGCGGGCGGGCGCGCGCGCGAGGCTTCCCCTCGTTTGGCGGCGGCGGC
GGCTTCTTTGTTTCGTGAAGAGAAGCGAGACGCCCATTCTGCCCCCGGCCCCGCGCGGAG
>FP014924 CRTAC1_1            :+U  EU:NC; range  -499 to   100.
CCGCTCCCGCCTCCACCCTCGGTCCTGCGCGCAGGGGTGGCCGCGGGGTCCTGGGGCTCG
CCGCCCTCCCCTCCCCCTTCGCGTTCCTTCCCTGCGCTGCCTCCCGAGGGACCCTCGCTT
CCCTCCGGCCTGGGGCCCCCAGCGCCCAGCCAGGCGCCCTCTCCCCTCCTCGCCAGGCCT
CGCTGCCGCCTGAAGGTTACGCGACGCAGTGGCGGGGCGCGGGGGGCGCCCGCCCTCGCC
GCCGCCTTCGCCGCCGCCCACCCCAGTGGCCGCCGCGCCGCGCCGGGCCAGCCTGGCTGC
CGGCTGCTGCCACCGCAATCCCGGCTCCTAAATCAGCGCGGGGAGGCGCTCCCTCCCCAC
GCCCGGCTCTCCGGGCTCTCGGGGCCGCGATTGGCCGCGCCGGCGCCCCCCACCCCGGGC
CCCCGGCTCCAGCTGCCGCGCCATTGGCTGCGGGCCTCCGCCAGCCTTTACATAAGACCG
GGCGCGCTCGAGTGGAGTTGTATAAAGCGAGCGCGCGGCGTCGGGGCGGGAGGCTCGAGG
CCAGCCCGGGACCGGGGCTGGGAGCAAGCAGGCGGCGGCGCCGGCGGCAGAGGCGGCAGC
>FP003504 SMYD5_1             :+U  EU:NC; range  -499 to   100.
AGGCGGGCGGATCACTTGAGGTCAGGAGTTCGAGACCAGCCTGGCCAACATGGTGAAACC
CCTAAAAATACAAAAATTAGCTGGGCTTAGTGGCGCACGCCTGTACGCCCAGCTACTCGG
GAGGCTGAGGCAGGAGAATGAATCACTTGAACCTGGGAGGCAGAGGTTGCACTGAGCCGA
GATCGCGCCACTGCACACCAGCCTGGGCGACAGAGTGAGACTATCTCAAAAAAAAAAAAC
CACAACAAAACATGCAACGGACTCAAAGATACACACATCAAAACTGTACGCGCACACAGA
CTCTGATACAGAGGTACAGACACAAAAAGGCACCGATGTAAAAGCACAAAGGCAGGCCCA
GTTACACTCCCGTCAACAAACCACGGAACCTAAATTCAGACTTGGTGGAGCCCAAAACCT
CGCAGCCTCAGGGGCACTCTCGCCGGGGGCGGGACCAGAAGGGGGTGTGGCCTCTCAGGT
CGAGGCGGGGTTAAGGGTCATAAGGCGGAGGCGCGCCCAAGATGGCGGCCTCCATGTGCG
ACGTGTTCTCCTTCTGCGTGGGCGTGGCGGGCCGCGCGCGGGTCTCCGTGGAAGTCCGTT
>FP001980 SH2D2A_2            :+U  EU:NC; range  -499 to   100.
TGAGCCTCCCAAAGTACTGGGATTACAAGCATGAGCCACCATGCCCAGACTCATAGATTT
CACATGTCCTCAAAAAGTCCTTCCAGAAGTCTGACCCACATCCTTCCTGTTGCAGCCCTG
CCCCCTCCCTTCCTCATGTCTCCTCAAAGCATGATCCATAAGCACCTTGTGTGGCTTATC
CTTGAGGTTGACATCCCCATTCCCACTGCTCAGAACAGGCCAAGAGGCAGAGTGGGAGAT
TTTCCAGAGAGAAAGAAATAGAAGCCAAGAGAGATGAGAGAGAGAGAGAGAGAGAGAGAG
AGAAAGGGAAGTTCTAGTTTGGGGTGAGGGGGCAGAGAAAGAATCTGGAGGGATGAAGGT
CAGGCAGCAGTAAGGGCTTCCTAACACCTAAACACAGAGTGACACAGATACCCCCCACCG
CTATACCACCGCTATCTACAGCTGCGTGGCTTCCGGGGGTGGGACAATCGTCTTAAGGCT
TTCCATGACGTGAGTCCTCGCCAGAACTAAGGCTGTGGGTAAGGCGACATTTCCTGCCCC
CGGGGCCAGGGTGAGAGGAGAGATGATGAGTTGCTGAGTGTGCACACCTTTCCGGAACAC
>FP010984 URGCP_2             :+U  EU:NC; range  -499 to   100.
ACCCAGCTTCTTCCTGGATACCCTTCTGGATACCCACCCAGCCCTTCTGGATACCCTACA
GGGGGAACCCGCTGTCCAGAAGCCTGCAGGTGGCCCCACGGCGCCCCGCCCGCATGACGC
AGCCCTCGTGGCCACGGCCCGGCCCCGCCCCGCGCTCGCGCAATCCCTTTCTCAGGCTGC
GTTCGCTTTTCAGGCTGCGCGGGAGGCTGTTCTGCCTCCTTCCCAGGCAGGTGTATCCGC
GACTCGCGGAGCCTCCGTCACCTTTCACTTCACGGCAGCGGCGCCCCGCCCACACCTCGA
CGCTTCGGACACCCAAAGAGTTGGAGGGTGGGAAAGTGCGTACCTTCTGGATCCGCTTTA
GCGCCATCCTACCCCGCTGCCGGGGACCCGGGCGGCCCGGCCGGGGCTGCCTGAGGCGGC
CCGCTGCCGGCTCAGCCGCCACCAAGCTGCACGCCGGGAGCCGCAGCCTGCGCTTGCGCG
CGCGGGGCACTGTGGGGCCGTCGTCGCCGCGTGCCGAGCGTCCTGGCGCGGCCGAGGGGA
AGCAGCGGGGCTGCCCGGGTTACGCTGGCCACCCGCACCTGGTCCTGTGGCTTCGACCAC
>FP008316 PGGT1B_1            :+U  EU:NC; range  -499 to   100.
GAAAGTCTCTGAGCTTTTGTAGTGTCAATAAACATTTATCTCCACTGGTTTGTTTTTCTG
TTTCCCTAACCGTTCGGCTTAAAACTGGCCCTCCAAAAATGAATCTGTTAGCAAGTTTAT
ACTGATCCATCCTCGTTTTCAGATATACCATCCTCAGGTTCTACAGAGCCAGAATTGTCT
CAAAGCGTACTTGATGCTTTTGACCTTGCGCTTCCCAAGATAAAAATTCTGACGGAGGGA
TTTGTGGACTTGATTTTCACAAGGCCTGCGAGGTGTTTACAAGCCTCGAGGGCTTTGAGT
AGAAAAGGTAGGGTCATGCGCTAGCTAGGGAGATATCGGAGAGAGGAAGTGCTGCACAGG
ACCCAGATGATAGCGGTTTCAAATACTGGCTTAGTCTGCGGCGGGCGCAGGTCCCCTCAC
CCGGCACCCTGTGGTTCAGCACAGGAGGGTTCTTTCTCTCCGCGGGCACTGATTCCGGGT
CGCGGCGGACGTCGCTTCCGGAGCAGCATGGCGGCCACTGAGGATGAGAGGCTAGCAGGG
AGCGGTGAGGGAGAGCGGCTGGATTTCTTACGGGATCGGCACGTGCGATTTTTCCAGCGC
>FP007718 FRG1_1              :+U  EU:NC; range  -499 to   100.
GCCGCCTCCACGATTAGGCTTCTTTCAGACCCCTGAGCCTGTAACACGGGCTACCATAAC
TCTCCACCTCAGCCCACATTCCCACAGCACTCGCGACGTCCGCGACCCTCAACATGGCGC
TTCATTCTCTTTTAGGGTATTTCCTGCTTGTTTCCTGCACACACAGTCGCGCGAGGCGCA
GTCCTGAGTGACCCACGCACGAGTGGCCCGCGCTTCCAGCCGCGCCGCCGCAGGCCAGCG
AGGGCAGCCTGAGCCGCTTCCCGCCCCGGCGAGGACCGTCGCCAGCCCGCTGCTCTAGCA
GGAGGCGGTTCCACAGCGCACCCGGCAGCCCAGCCACCGTCAGCACCGCGCCTCGGGCGG
GCTTTTCTCCCTTCCGGGAGGCGCGAATCCTCAGGGGCTCCTTGAGAGGGCGCCAGGGAG
CAGCTGCGCGCGGATGCCTTTTGGCCCTCTGCGGCCGCCGTAGCTCCCCGGCAGAAACCC
GGAAGTGGAACTCTGAGCCATTCAGCGTTTGGGTGAAGACGGAGGCGGGTTCTACAGAGA
CGTAGGCTGTCAGGGAGTGTTTATTTCGCGTCCGCTTCTGTTTCTCCGCGCCCCTGTGCT
>FP021962 CMTM2_1             :+U  EU:NC; range  -499 to   100.
CCGAAACCGGCCCCGACGCCCCGCAGAGGCCCGCCTGAAGCCAGCCCGGCGCCCTAGCAG
ATGCACGTGTCTGTCGAATCGCTGCCTCCGAGCCCACCCCCGAGCTCGCATGCTGTCACC
CATTCCAGCCTAAATGTGACCATAAAATTAGGGCTGCTGCTTTTATCGAGAACACCTGCT
TCCTCTCGTTGCCTTGTGTGAAAGTCGCGTTGTATTTTCCTGCGCTTGGCGCTGCGCCCG
CGGAGCTCAGGGCCGTGACCCGGTGCTCGCAGCCCCCCGACCCCGCAGCGGAGCGGCGGC
TTACAGACCTGGGGCCACCTGGAGACGCCGGGATGGGACCGCGAGGGCAGCTCCGCGCGG
AGGTGGGACCGGCGGGTTGGGAACGGAGTTGGGGCCCGTCGGGGGCCGGCGCGTGGAGGG
TGGGAGGATCCGGCCGCTGCCGGGCGGATGGGAGCTGCGCGAGGAGACGGGCGCGCGTGG
AGAGGGCGCGGGAGTTGGCATTCGGTGGTCCTGGCAGTTAGCTGAGCACGCCCTCTGAGC
CGCTCGGTGGACACCAGGCACTCTAGTAGGCCTGGCCTACCCAGAAACAGCAGGAGAGAG
>FP022843 DRG2_1              :+U  EU:NC; range  -499 to   100.
GCCTTCCAAAGTGCTGGGATTACAGGCGTGAGCCACCGCGCCCGGCCAAAACATTGAGGG
TTTTTTTGGCGATTTTTTTTTAAGCTCATCAGCTATCGTTAGTGTTGGTGTATTTTACGT
GTGGCCCAAGACAATTCTTCCAATGTGGCCCAGAGAAGCCAAAAGATTGGACACCTCCAT
TTATAGTATAAAATGAAAGCCACTAGGCTTTCGGCTCAGCCCCTTTTCCTTACACTGCCA
GTCAGCTGCGCTCAGGGACCCGCAGTTCAGAGTTCAACACGGGCAGATTCCCTCTCTTCC
TTGCTTGCTCCTGCCAGCCGCAGCCGTGGGCCAGTACAGCATGGCCCGGCCCCGCCCCGG
CTCTTTCCAGAGGTCCGCAGCCTGGCCGGCCCAGCGGGCGGAACCGATAGTGTCTGGCAC
TTGGCTCGCCCGGACTCTGAATCCTGGAGCACCAGGCGCCCACGAGAACGCTGTTCTCTT
TGGCTTCCGGGCGCACGCTACTCTGTCGCCGCCGTCAGACCGGAATTGCCGGTGCCGCCG
CCACCGCTGTCTGTGCGCCCACCTCTGCTGCTACCATGGGGATCTTAGAGAAGATCTCGG
>FP013218 CCL27_1             :+U  EU:NC; range  -499 to   100.
GGCCCCGGAGATGACCGGCCTCCTCACCCCTTAACTTCCAGTGCCTCCCAAATCTCCAAG
CCCACCCTGTCCCGTGGTGGCAACTGAGGCTTCTCGGGGGCATCAGCCTCAGATTACCTG
AGAACTGGGCAGCCTCGTCCTGAGAATGACGGAGAAGGGGACCTGGGGCTAGGGAATCCC
TGATTCAATCATGCCGCTCCCCAGGAGACGTTCGGAGCCCAGGACATGTCGGGAATGAGG
AGATACGAGGTGGCGCTGGAGGCGGAGGAGGAGTGAGTGGAGGCGGGTTCTGCGGAGGAG
GAACCAGGCGGCTCCGGGGTGGGGGAGGGTGGAGTTCTGCGGGGGCGAGGGGTGGGCAGG
GCGAGCCTCCCAGGGGCGTGGGCGCGAAGGGAGCCGCTTTTAGAGGCGGGGCGGAGCCTT
CCTCGACGGCGAGGCACCGCGGGGCGGAGTCTGTAGGGTCAGCTCCTCCCCGCCCCGCCC
CGCCCCGCCCGGCTCTGCCCTCTCTCTGCAGGATCTACTGGGGCTGTTTCTACTTTTTCC
CCTGGCTTCGCATGTGGCGGAGGGAGCGGAGGTGAGGAGGCTGCGATACCGCGGACCCGC
>FP012226 SCARA3_1            :+U  EU:NC; range  -499 to   100.
ACGTCTGCCCTGGACACGGGACTTTCAGTACTAAAATGTGCGGACGTCCTTCTCCCGGAC
GTCCTTCTCCCAGGCCCTCGACATCATAAGATGGGCGAGAAAAACGTGCAGGGCTAAAAT
CTGGGGTCCCCACCCCTGCCCCAGCCACTTGGCGGTCCCGATAGTGAAATGGACTAAGAT
CAAGGAGCTCTCCCGGTGAGCCCCCCCATTGCGGCCGCAGCGCGGGCAGGGAGGACGCCG
CGGGAGCCCGGGTTCGAGGCTGGGCTGTGGGGCTGCGGGGGCGCACGGGCGAGGTAGGCG
GGGCGCGGGGCCCCCGCGGCGGCACAAAGAGGCCGGCCGCGGCAGTTTTGAAAATACCAA
GGAAGTTGATCTGGGCCGGGGCCCAAGAAGTGACGAGGAGGGAGGGAGGCTTGCGAGCGA
GGGAGGAAAGGAGGGAGAGGGAGAGGAGAAGGCGGGAAGGAGGGAGGGAGGAAGGGTGCG
CGGGGCGAGGGGCGGCGGCAGACCTCGCGGGGCCCCAGCGGGAAGCGCGGGCGGCGGCGG
GATGCGCGCTCTGGGCGGCGGGGCGCGGCGCTAGGCGCCCGGCGGGGCTTCCCCAGGCTG
>FP012263 GTF2E2_1            :+U  EU:NC; range  -499 to   100.
AATACAAACAACAACAACAATAATAACCAAAAATAGTCCGTCGTGGTGGCACTCGCCTGT
GATCCCAGCTACTCCGGAGGCTGAGGTGGGAGAATGGCTTGAGCCCAGGAGCGGAGGTTG
CAGTGAGCCGAGATCGCGCCACTGCCCTCCAGCCTGGGTGACCGAGTGAGATCACGTCTC
TAATAAGAAAAAGACAAAAAACACAAAGTAACCATTGAAAGATAGCGTCGTCGGCTGGGT
TCACCACATCCCAGCGCACGCCGGAGCAGGCTGTAGCAGTTTTAATAAAGTGTCTATAAA
GAAAGCTGCCTTCCATCTTCAGTGGCGCCGCCTCCCACTTCAGTCCCCTTCTCGGCCCCA
CCCCAGCCCTTCCCTCGTTGTCATGGAGGCCCCAGGACGCCAGAGCGGGATAGTTCCGCT
CCCGCGGCACCAGAGGCGGGGCACGCAATGACGCATGCGCTCGCTTGGCTGCCCTGGCGC
CGCGGTGGCTGCCGGGACTGAGCTCCTAGCACCCGATCGGGAAGTGGCGGGCGGAGTCCC
GGGTCCAGTCGCCGCCTCAGCTACCGCCGCTGCCGCCGCCGCCGCCGCCACCGCCAGTGG
>FP028323 ST13_2              :+U  EU:NC; range  -499 to   100.
TCAGCTGGAGTGCTAGAGTGCAGTGGCATGATCTCAACTTACTGTAGCCTCCACCTCCGG
GGTTCAAGCGATTCTCCTGCTTCAGCCTCCTAAGTAGCTGGGGTTACAGGCGCCCGCCAC
CACGCCTGGCTAATTTTTGTATTTTTTAGTAGGGACGAGGTTTCGCCATGTTGGCCAGGC
TGGTCTCGAACTCCTGTCCTCAGGTGATGCGCCCGCCTCGGCCTCCCAAAGTGCCGGGAT
TACAGCCATAAGCCGCTGCGGCCGGCCGGTGGGTTACTTTTTGAATGTTTAATTCATTGT
TTCTGCCAATAATTTGTACTAGGCAGCTCATAAGAACGCCAAAGTACGTTCCTTCTTCGA
CACAGGGCCAGTTTCCGCGCCAGTGCCCCCGTAGAGGGCGGGGCCCACTCGCTCGCGTAG
CGTCACCTTCGCTTCCTGCCGCGCGGGGCCATTTCCGCTGCTGCTTCTGTGAGTTTTTCC
GGTGCACGCGAGTGCTTCTGAAACGTCAGCTGCGCTCCCCTAGGAGTGCTGAGCCCGCGG
AACCGCAGCCATGGTGAGTGCGTGCGCCGGCCGAGGGACCGGGAAGCGGGAGACTCAGGG
>FP020915 AP3B2_1             :+U  EU:NC; range  -499 to   100.
TCCAGGAAGCTCCTCGGCTTCCTGCTGCCAAGCCAGATTTTGTAGGAAAGGTGGGGCGGG
AAAGGGAGCGTCCTTAGGTATCTGAGGCCGGTCCTCGGGTGCGGTGACCCCTTCCCGCTC
TAGAACCCCCAGCCTGCGGGCACAGCCTTCTTTCCAGTTCCCGCTTTCCCTCCACGGCGT
GGGTGAGCATCCGCGCGTGCGTCTGGGGAGAGCGGAGCCCCAGAGGCCCGTCCCGCCGAG
GCCAGGTGGTCGGGGGTGGGGGCAGCTATTCCACATCCCCTGCAAGACGGTCCCAGCGTC
CGTCCAGCAGACTCGCCCACCTTTAGATCTGGAGACGAGCCAAGTCGCTTTAAAGGGCAG
AAGACGCCCTGAAGAGGGCATTTCCTAGGGATGGGCGGGGCCAGGCCCTGACGCACCGCC
CCTGTCGCCTCCTCGCGGACACGCCCTCCGCTCGGCTGGCGCCGGTGCCTTTAAGACCTC
AGCGCGCGGCCCTGATTGAGAAATCCGCGCGCAGCCTCCGCCGCTGCACACTGCAGCCTC
TGCTGAACCCCTGCCGCGCCGCCGCCTTCGCCAGCCCGGACCGGACCGGCCCGCCTTCCC
>FP022171 BCAR1_1             :+U  EU:NC; range  -499 to   100.
TGGTGATGATTCGTCTCCTACAGGCTGGGGCACGCCCCCTCCCCTTTCCCTCTAGATTCA
GATTTGAGTCCCACGGCCCATGGACACGCGATGAATGCCCTGGGGTTGGTTAGCGGGAAA
GACAAGTCGACTTGAGGCCATGTCTCGGCTCTGGAGGAAGAAGGCAAACCGGGCAGCCTT
CCCAGAAGTGGAGGAGTTTGCGTAGGCCTTCGGTGCGTTCTCGCCTGGGTGGAAGGCGGG
GACGTGCATTTGTTGGAGAGCGGTGTCCTGCGCCCTAGGCTGGAAGCCTGGCCTCGGGCA
GGGGCCTGGAGCCTCGGGGTTGGAGGTGGGGGGCGGGGCGGGGGGCGGCCCCTACTGGGC
GGGCTTCTGTCTGCGCGCCCGCGCCCCCGACAGGCGGCTTATTTGCATGGAGAGCGGCGG
CGGCCAATGGGCGCGCGCGGCCGGGCATGCTGGGATCGGGCTGGGCCGGCTGGGCCGTGG
CGGCAGGCGGAGAGCGGCTGGACCGGCTCTGGGTGGCCGAGGCGGCAGCTGCGCGGCGGC
ACCGGGGCGGCTGCGGCGCGCTCGGAGCCCCGAGGGCACGCGGCCCGGGCAGCTCGGTGT
>FP004730 DGKD_2              :+U  EU:NC; range  -499 to   100.
GCTCACATTTTCCATCTCTCCTTAAGAACCGTTTTCTCCAGGAAGCCTTCCCAGATGGAG
CGGTGCATCCCAGCTCTGGCGTCCCGAGGCCCGTCCCAGTACCGGGGTCTCTTTCCAGCA
CGCGCGCGCGCATTCGAGCTCGCCCCAAACTCGGCCACACAAGGCTGGGCAGGACAGACA
CAGCCCCAGCCTGCCTGAGGTTACCTACATTCTGATGCGGAAGAGTAGAGATGTTTTAAG
AAGTGAATATAGAAACAAGAACACAAACGGCGTTCCAGAAATAACACACAGAAGCCACGG
CCCGGAGAGGTGGGCGGGGGGCCCGGGACGCTTCAGGTGGGGGCGGGGAGGGGCCGCGCG
GCGCCGTCTGCAGCTGCGCGCATGGCCGGCAGGGGGCGCGGCGGGGAGAGGCGGGAGGCC
GCCCCCACCGCCCCCGGCCCGGCCCGCCCTCGGCCCCGCCCCTCCCGCCGGCCCCGCCCC
GCCCCCGCCCGCGGTGCGCGCGCTGGCCCGGCAGCATGGCGGCGGCGGCGGGCGCCCCTC
CGCCGGGTCCCCCGCAACCGCCTCCGCCGCCGCCGCCCGAGGAGTCGTCCGACAGCGAGC
>FP014720 SFTPA1_2            :+U  EU:NC; range  -499 to   100.
GGACCCGGTGCCCGCCTCCTGCCGGCGCGCCTCCAGCCCTCGCTCCCTACACCCGGGGGC
CGGGCAGGACCGGGAATCGGAGGAGGGAGGGAAGGACCGCCTCGGTCTCCTTCGCCTCCT
CTGGGGAGATGCGAAGTTGTGCGCCTGTGTGTGTACAGGAACCGCTGGGGAAAGCGCTGG
ATTTCAGGATGGCAAGGGGTGGTGGTGTTAACTTGTGCGTCTGAATTTCCAGGGAAAACA
TACACTTTTGTAAATGGGAGGTGGGGGCGCGGTTAAGTTGTTTGTGTGGGAATTGCCCGG
GGAAAGCTGGCGCGCGGTACAAACGAGAAACGCGGAGGTGTGTGTGCAGGGTTTTCTCCC
AGGGCTTCGCAAGCCAGAGGGGCGCTCAGGCCAGTGCCTGGACGGGGCTGCCCCGGCCAG
GAGGGGAGCCCAGGGGGAAGATGTGCGTGTGTGTGCGCGCGCGCGTTGCAAATACGAAAG
TAATTTCCCCGTGTTCTTTCTTCCTCTCCGTCTCCGGCGGCGGTGGCCCCGGGGGAGTGG
GAGGCCAGCCGGGGCGGAGGTTGGGGGGCCGGGGCTGGAGCCGGGGTCGGGGGGGGGAGG
>FP014238 DHTKD1_1            :+U  EU:NC; range  -499 to   100.
CCAAAGTGTTAGGATTACAGGCGTGAGCCACCGCGCCCGGCCTCTGTTAATGTTTCTTAA
GAAAACAAAAAAATTAGGGGTATTGATTTTGTAGCTGCGCTAAGTAACCTTTGCTTTTTG
CGTCCCTTGGTCTCAGTCCTAGCCATTTCCTATCCACCCTGTGGCTAATTTGTCCTTTCT
GTAACAGACACCCTAGACTGTGTCTATGCGGTTGGGCAGAGGCGTGATGGGTAAACACTC
CTGGCGGGAGACTACAGGCGCTGCAGCTACATCCTGTTTCGTACTGGGAGCAGGTGCCGC
CCCGCGGAACACTTACTTGCCCCGCCCTGCGGTGGAGCAGGGCGGTCTCAGCCGCCGGAA
CCGCCCTGGAAGCCCGCCCCAATCCTGGGCGTCGCTTCGCTGTGAGTGCCGCTGCCACGG
ATTGGCTTCCAGGGTCCGGCCCGTCGGCCAATCAGGCGCGGGGGCGTTGTCTGGGGGCGG
GGCTCCGGCCGCCTCTGACGAGTCCCGGATTTACCAGGGCCGGTGGGATCCCCTCGGGCT
CCCGCCTTAGCATGCTGGCCGGGACATCTGGTGAACATGGCCTCTGCTACTGCGGCAGCA
>FP007175 HERC3_1             :+U  EU:NC; range  -499 to   100.
GCGGGCCGGCGCCGCGCTTCCTACAGTCCTACGAAGGGGAGTAAAGCAGAAGACTAGCGC
ACTCTCCCTCAATTGTCACCCTCCAGCTTTTTCCCCCGTGCCCAAGGCTTTCGGTCACCT
CTTCATAAATAATAAAAACCAGAGTCCAGAACCTGAATAGGCAACCGCTGATCGGTCCAG
CTCGCTTCCCCGCCAGTGAAAAGCAATCTTATTTCAGCGTCAACGCTCTATGTCTTGCAG
TCCGATTTCGGCTGACACACCCGTGCCGCTGTCCCCGCGCCGGGCCCTCGAGTCCTGTCA
CCTCGGGCAGCCTGCGCCTGGCTCTGGGGCCTGGGCCTCTCCCCTCCTCCTGCCCGCGGA
CCTTGCCGCCCCGCCTCCAGCCCGTGCCACGGCGGCCGCCATTGGCGCGGGCCCATCCCA
GAACGGCGCCCATTGGCCCGGTGCGAAGCCATTCACCCAGCGCATTCCGCCGCCCGCAGG
CTTGCGGGGAAACTTCCTTATTATTGTGACGCCGAAAACGGAGAAACCCCGGGTCCGGCG
AGAGGGGCTGTGACAGTCGGAGTCCCAAGCTGCGGTTCGGCTGCTGCCGAGGTGCGCAGG
>FP014278 ITGA8_3             :+U  EU:NC; range  -499 to   100.
CAGTGTCAACAAAAAAAAATTAGAAAATTAACCAGGTGTGATGTGTCATCTGCAGTACCA
GCTAATCAGGAGGCTGAGGCAGGAGGATCGCTCGAGCCCAGGAGTTTGAGATTTCATTGA
TCTATGATAGCACCATTGCACTCCAGCTTGGGCGAGAGAGAGACCCTATCTCTAAAAAGA
AAAAAAAAATAAATAAAACAAAGCAAACCAACCAAACAAACAAAAACAAAAAATTCACAC
ATGCACACACACAGGCGCGCGCGCACACACACACACACACACAGACACCCAACAACAAAA
ACAAAAAAAAACCCTCGAGGCTTTCTTGTATATGAGTTAGCTCTGCCAGGAGGTGGGGTG
GACTTAGGGGAGGAGAGGGTTGTTGCATTTCAACTTTAACTCTCATCACAGACGTGCAAA
GCCGTGAACGCTGAGGTCAGGCTGCAGAGGTGATGAAGAGATAATTGCTTTGCCCCTCCT
GGTGGTGGGGTTGGTTTTCACATTCTCCATCCAAGCTGCGCCTTTGACACAACTGGAGCA
AGCTCTCGCTCCACCTGGGGCATTGCTTCTAAAGCAATAAATAGCTTGAGGTGACAGAGA
>FP018646 EIF2B1_1            :+U  EU:NC; range  -499 to   100.
TACAGGCCTAATCCACCGGGGTGCGACCCGGCCGAAATTATTTTTATTTATTGTCATCTG
TTTCACCCAGTAGACTGTAACCTCCACTAAGGCCCCTGTCTGTCACGATCTCTGCTAAAA
TCCAGAAAATAATGCCTGTACACAGGAGGCGATCCAAAACTATTTACTGAATGAATGACT
GAATGCCTTGGCTACTCCTCTAAAGACCAAACGGATTCTATCCAGCCCAAAAGACACATT
CCATCTGGCCAGTCGTAGCCGGACCGAGACAGCCGAGCCCCGGAGTCGAAGTCCCGCCCT
GCAGGGTCCTCACCGTCTGAAACCATGGCTGTCCCAGCACCTCAGCGCAGAGCAAGTGGT
GGTCAGGGGAGCGTCTCAAATCCTGCGCAGCCCAACGTCCGGCGCCGCCAAGTGACGCAC
GAGGTGCTGTGACTCGTGCCAGCCCCCTAATCTGCGGAAGTGGAGTGCGGGGAGTGCGCC
GGAAGAGGGGTACGGAAGTGCGCCGGAAGTGGGGTGCGGAGGTGTGCAGCGCGCTGTCAG
ACTGGCTCGCAGGCGGCGCGGCCGGCGGACCCGTTCGAGACAGCGCGGGCGGCTCGGGTC
>FP012123 LZTS1_1             :+U  EU:NC; range  -499 to   100.
TGAACAAAACACACGCCCTTTAGTGCGAGTCGGGAGCGGGAGAGACGGTATTAAGAAAAA
TAAACTGGCGATTAAGAGGAAGGGGTAATGAAGAAAGGGGAACATACACAGAACGGGAGA
AGGAATGGATTTTAAACAAAACTGGAGTAAGAATTTCAGGTAATGAAAGGGAAAAAAGGA
TGCGACAAGAGCAAGACAGGAACAATCGGAGAAAGGGGGCCAGGCAAGAAAGGAAGACTG
AGGGGGCAGGGTCGCCCAATGGGGCTGATGGAAGTGAGAGCAGAGAGACGGGACCCGGGA
CCCCGCGCAGGCCGCGGGCGCGAAGGAGCCGCGAGGTCGCGAGCAGCCCCAGCTGTCAGC
CCGGAACAAAGGCCGCCGAGCGGCACAGACCAGGCTGCCGGCAGCTCGCTGCCAATCAGC
GGCGCCGGCTCTGGCCCCGCCCCGGGCCGGCCCCGCCCCGCCCCGCCCCGCCCCGCCCCG
CCCCGGCTCCGGGACCCGCGCAGAGGCCGGCGCGCCTGGAGCTGGCGGGTTGGCAGCGGC
CGGGCGGGGAGGCCGAAAGTTTCTCTGCCCGCCTCGGCCAGTGAGTGGGAGCCGGGAGCT
>FP028081 DEPDC5_3            :+U  EU:NC; range  -499 to   100.
CCCAGAAACTCTCGTTGGCGCCTCTTAGCTGCCCAATGAGGCCACATGAGTCATTAACCT
CGTTCATATAACAGAAAACGGAGCTCTGACGGATCTCGTTTCCCCTGTGGGGAGATCACT
GAGTCGGAAACGAAGCTCTGTGGCCATGGATCTACTTCGGATAGACTAGGAGGAAATGGA
TTTCCTCCGTGGGGCGGGAGGCTCTAGTGCTCGAGGGCAGGAAACGCCAGGAGGTGGCCC
AAGGAAGAGGCCGCACACGACGCCCCGCCCCCGGCTCGAGCCCCGGATGAGGAAGTGGTG
CGGCCACCGAGACGAGACGGAGGCCCGGCGAGAGCGGCGCGGGGGCGCGAGGGCGGGAAG
GAGGCGGGGCCCCGGGGCGGAGCCACCGGAGCGGCGCGGGTTCTCAGGTGAGCGCTACAC
GGTCGGGGCGGGCCTAGTAGGCGCTTCAGGCTTAGGGGCGGAACAGCGCGGGCCGCGCGG
GCGTAGGCGGGGTATCTGGAGGAGGCGCAGGGAACCTGGAGAGGGTCCAGCCCTCAGTGC
CCCGGCCAGAGGCGGGAAGGGGCTCTAGAGCTTCGGTGAGTGGAGCTGCCCGCCCCGGAC
>FP015344 EPS8L2_1            :+U  EU:NC; range  -499 to   100.
AGGGGTGCACCTGGCCCGGCGGAGGCTCTGACCTCCCCAGGGCTGGAGCCCTCCCCAGCA
ATGCGCCAGCGCTGCCCCCGAAGTCCCATTGGCAGCGTTCCCCCGTCCCCCGGCCTGCTG
GGGCGCAGCTAGGCCCTGCCCAAGGAAGAGCTCGAGGCCTCGCCCTGCTCATCCCGCGGA
GGCGGCCCTGCGCCCCGCCTGTCCCCAGCGCCCCAGCTCTAGGGGCTAGGCCCGCGGAGG
GGCACACCAGGCGGGTGTTGGGGAGGACGCAGAGGGCTGGGGCTGGAGCCCAGGCGGGGC
AGGGGGCGGGGCGGAGCTGGGTCCGAGGCCGGCGGGGGCGCCTCCATCCCACGCCCTCCT
CCCCCGCGCGCCCGCCCGCTCTCGGGTGACTCCGCAACCTGTCGCTCAGGTTCCTCCTCT
CCCGGCCCCGCCCCGGCCCGGCCCCGCCGAGCGTCCCACCCGCCCGCGGGAGACCTGGCG
CCCCGGCCGAGGCGCGAACAGACGGACGCACCGGCGAGCGCCGAGGGGACAGGCCGAGCG
CGGGGCGCCGGAGGCAGGTGAGCGCTGCGGACACGGGGGAGCGCGCCCGCCCGGGCCTCA
>FP025431 URI1_1              :+U  EU:NC; range  -499 to   100.
GAACATGCAAAATATAATTGTATATTTCAACTCACTAAAAAGGCACAGAAAGAGTTGAAT
TTGCTAAAATTAAATGTGCTTATGAAACAGCTCTAGTACATGAATTAAGCTCCTAGATAC
AGATGCAGCGCCAAACGACGGGGAGGGAGATGGGGCACTCAAGGCGACACGCGGCTCTTG
TTGCCGAGCGTTTCCTGGGCGTGGAGCTTCTATAGAATGTAAGCTTTTTTTTTTTAAGGT
TCCAAAGCCTATATTTAGTGCTTTCATATACGTAATCTCAAAAAAAAAAAAAGAAAGAAA
TATCGGCATAAAATGTAAGCTTCCAGAGGGATACAAACGCAGCCCAGCGCGGACACCGCC
AGCCCCAGCCACGCGGTTCGCATCAAGCGCACTCCCCTGGGGGCGGGGCCTGCGCGAGCT
GGGCGTGTCGGGGGCGGGGCCTGCGCGCTTGCTTCCGGCGTGCCGCGAGAGGCGGGGCGT
GTGGGGAGGCGCGGCCGCCACGCGACGCCTGGCTGGGCCCGCACCGGAGAGGCGTCTCGG
TACCTGGCAGGCGGCCTGCTACTCGGAGCCCGCTGCGGGGCGGCGGCGGCGGGGACATGC
>FP010649 NUDT1_3             :+U  EU:NC; range  -499 to   100.
TTAAATAAATAAATAAAAGTTACCACCCTCATGGCTCCAAGGCCAAAGCTTCTAGCTTCT
GCAACACCAAAGCGTGCTGACAAGCCAGGAGGCACTGACTGCTGACCGTGAGTCGCTGTC
TTCCCCTCGCTTAAGGGGTCTCCCGGGAAAATGGCACAAGCCGGTCCCGGGGGCCAGGGC
CCACTCGACAGCCCAGGAAGCGCGGGCAATGGAGCTACCCGGCCCAGAAGCGAAATCCCG
CCCCGGGCTCGCCCCCGGCGCCTTGGATCTGGGCCCCGGCGCTGCGCCCCCCACCTGGAC
TCCGCCGCCGGCCCCGGCCTCCCCACGGCCCCGCCGGCCCTGCCCCTGGAGACCTGAGGG
CGCCCTCCTCCCGGGGAACTGCGACCCGGAATCCTGGCCTCGCCCCTGTCGCGCTCGCTG
AGTGCGGGGACGGTGCCCAGCGCTCGGCACCCAGCCCCGAGGCCAGGACCGAGGAAGGCG
ACCGGGCGGACCCCCAACCACTCCCGCTGTCTGCACGCGCAGCAGCAGCGCCCAGCTCAC
CCCGCCATTGGTGTTCCCCGCGCCTGCAGCGCGCCGCCGGAAGTGCCTGGCCTCACTTCC
>FP007353 PDE5A_4             :+U  EU:NC; range  -499 to   100.
AAGCTTTGTTTAAATGGCTAAATATTTTATTTTAAATGTCTCAACTACACTTAGAAGCAA
ATATGAGACATTATTTCCTGTAGTATTTTTCCCAAAGCTAGAGTTTGTTTTAATAAGACA
AAGGTTAAACACTGCAGTGAATTATGTCTGCACCAATGTGCAAACACCTTTTTCTTTTTG
CTTGTCCTTGCAAATTTTTGAAGTCTGATATTTATTATGTCATGTCTGAAAAAGAGATAG
ATTAAAGTGAAGCTTGAAAAAGAGAAGATCGTGACTGGAAGAGATCTAATTACAGTGACC
TAACACAATTGGGTCAGCAAGAGGGTAAGAATTAATGCATTTATAATGGAAATGGGAACT
TTTCTGGAACATAGCTGATACTGTGCCATGGCCTTGGAAACCCACTCAGATGTAATCAGT
CATTTTTTTAGACTACGTTTGAGACAGGAATCCCAAGTTGAAAAGTTCAGGGTAGGATGT
TAGCATCTAGGGGAGAGCTAGTGGTTGTGCCGGAAACCTAGAAATCAAGAGACAACTGAA
GGGGCTGATCGCTGAAAGGAAGAAAGCACCAGAAATTCCAATCCTGTAAGTGTGTAAACT
>FP000735 KCNQ4_1             :+U  EU:NC; range  -499 to   100.
TCCACTTTCGCAGCCACCCACACCCGACCCATAACTCACACCTCACTGACTCCATCCCCG
CACCTGGTAGACCCACAGCCACCCACCCTGCACACACAAGTAGACGCCGTTCCACCGGTC
TACACCTAAACTCCACGGGACACTGCGTCCCTTCCCCTGCCGCCCGCGGCCACAACTCCA
CATTCCACTTTCCACAAGCACACACGAGGCGTCCCACCCCGGGCTGGCCTTCGGGGCCAC
ACTGCCCCACGCAGCGGTGGACACCACTTGCACGCGTCCGGCTTCCCGGCCCCGCGCGCT
GCCCCCGCCACGCGGTTCGGCCCAGGCACCAACTCGGCCGCCCGTGCGCCCTGCCCCGCC
GCCTGCTCCGCGCGTTCCCTCCCTCCGCCTCGCCTCGCTTGCTCGCTCGCTCCCTCCCGA
TTTGGGAAGGCGGCCGCGGGGCGGGCGGGGGAGGGGCGGGGCGGGGGAGGGTGACATGTG
AGCGGCGCGCGCCGGTGGCAGGTGGAAAGGCGAGCGGCATGGAGCGCGTAATAAGAGAGT
TGGAGTCGGAAAGAGCAGCCCCAGTCGCCGGGGAAGCGGGAGGTCAGTGCGGGCTCCGGC
>FP011774 LUC7L2_9            :+U  EU:NC; range  -499 to   100.
GATCGAACTCATATTTACGAGTCCACAGTATTGTTTAGCTGAAATGACTGGATTTTCACT
GCTGTATTGGGTTAGAAGTAAAAAATATACTACTTTCAAGGAAAAATAATTGAGTGGAGT
TTTTTTTAGATATCAAAATTAATTCTATATATGCAAAATAATCAGAACATTCTTTTTTTT
CTTACCATTTAATGAGTTTATATATATCATTTTATGATTCAGGACTTTTAATAATTAGGA
TTGTTCTTTTTTAGCATACAGTCAACTTCAAGTTACCCAGGGATAGGGGAACATGGAAAC
GTCCCCTGAATAACACCATGTAATTTGAAACCATTTAATGGGAACCCTTGTATTGGACAC
ACAAACAGCCTATGGGAACGCTGTTGGGTGTCTTTGGCACTAAGAGGTGGAAATGGGTAT
CCAGGAGGTGGGAGAGAGATGGAAAAGGTAGGTAGGAGGGTATTTAAGGCAACTCTGTCC
TTTTTTTTTTTTTTTTTTAATTCCAGAGACTATAAAGCAGCGACTCTCTTTTTTGGAAGT
GGGGTTCAAGGTGGCAGTGACCCCCTCCACTCTTAGTGTCCTGTCTGTGAAGGAATCTGA
>FP005056 SGO1_1              :+U  EU:NC; range  -499 to   100.
AGAAACATGGAGCTAGAATTTTCAGGTATCTGCAGTTTCCCTAATACCTTTTTAATCCAG
AATTTGCTCCTTGTTTTGGTTTTAATTCCTCTAAAAGCTGCTTCCGTGTTGCAAGCTGGC
TGACCGCTTTAACAGGCAACCAAAGAGATTCTTCTCACAAGAGGGAGGCTTTGAGCACAA
CCCGGGACATTTGAAGCTGTCAGACTGAAGAAACAGGAAGCTTTGAACTACCTATCACAC
TCGGCCTTAAAGGTTTCGGAGTAACTCCACCCGTAAAATCCCCACGACTCTGATTAGAAA
GTCCCGGCGGGTCGCCGAGACCCGACCGCAGGCTCCGCCCCAGGGCCAGGTGGATGCCCG
GATGTGGACTTGAGCGAATGTGCGTCACGTGACGTCGCCTGGCGGGGCGGGACTCTGCCT
GCGACGGTGGTGTTGGGTGCATCCTGCGCCACGTGACCGCCTCCCAGCCAACCAATGGAG
GAGCGAGGCGGAAAATTTCGAATGTGGCGGCGGTAGTTCCAGGCGACGGCGGACGGTGGT
ACGGTCCTGGAGGGCCCAGTGCGCGGGGCTAGCCGTGGCTGGAGAGCTTCGAAGAGCCTT
>FP020332 RTF1_2              :+U  EU:NC; range  -499 to   100.
TGCGCCTGTAGTCCCAGCTACTTGAGGGGCTGAGGCAGGAGAATCGTTTAAACCCGGGAG
GCGGAGGTTGCAGTGAGTCAAGATCGCGCCACTGCACTCCAGCTTGGGCGACAGTGAGAG
ACTCTGTCTCAAAAAACAAAACAAAACAAAAACCCTCGGGCCTGAGAATGAAATTATTAG
TACTACAGTTTAACCTAACAGTGGCTTAAAATAGTCACGCGGCCTAGCCACACTATCTTA
CCACGTGGTACAGCTTCTACGGCGGAAATTTTACATTCTTAATAATTGAATTACAAAAGC
ATTTCTCCCTGTTACCTCAATTCTGGGACCCAATCCGGATCGAAAGAGTGGGGCGAGTGC
TATTGATTGACGTGCATTCCAACCAACCTACGACGCAAGGAGAGCGCGCGCGAGCAAGAC
GATGCCCAATAAACACTCAGCCCCAGCGGCGGGGGCGGGGCTTGTGGGAACGGCCCACCG
CAGGGTTGGCCACCTTGAGAAGCTGCGAAGATGGCGGAGTAAGGCGTGCCGCTGCAAACT
GGCCTCTGGGCCGGGGGCGAGCAGCCCCCGGGAGGCCGAGTGCATCTGTTGGACCGTGCG
>FP006170 GPR171_1            :+U  EU:NC; range  -499 to   100.
ATTTCCAGATTTTTCTATAATGAACATAAAATAAGATAAATAAAATGTATACATTAGCTG
ACTCTGTAAAACACATCTTTTTGTTTACTTCTTTTTTTAATAATAGGTGTCTCAGCAGGA
ATAAAAACTGCAACTATTTTTTAAATTTTAACTTTGAAATGCTGTGTTACTATATATACT
GAAAAAATATTTGCTTAAACACCTTATATCTTTAATTATTAATCCCCATCAAGGCATGAA
GAGTGATATTCTTTGAAATCATTATGACACAAAACATACCTTGGATACTTTAAAAAAAAA
AAAAGGCTAGGTACTAAATGAAGATCTTTTCTCTAAAAAATATGACAAATAAATTGCTTA
AGAAAGCATACATGAAATTGTATACATTAAAAAAACTTCTTTAGGAGACTTTCATAAAGT
TAAACTACTTGCAAACCACAGTTTCATCTACGTCAATATGCAACATTTTAAAACCACACA
AAAAGGAAAGGAAATTTTTAGTAAAGCCAGCAGCCTGCAATGGGGTTGCTACTGCTGCGG
CTAACCAAACAGCTCATGCTTCTCTGAAGACTTGCAGCAAGGCTTGCTGAGGCTCACAGA
>FP020044 VRK1_2              :+U  EU:NC; range  -499 to   100.
GGACTATTTATTTAGGTTTTGAGCAGCTCAGAAGCCTTTTTATTCCTTTTGAGCTCCCCT
TGGGATGCTGAAGAGAATAAAGATTTCTCCCTTCCAATACCGTGCACACATTTCACTGTG
GGAACTGTCACCAAACTAAACAAAAAACTGAGTCCAAGCACCTTCCACCTCGTTGGCCAA
AAAAGACCCAAACGGCCCTCATATTTTTATTTTTGCTTGTGCGCCTGCGATATTAAGCAG
CTAACAACAATCTGAGAATTAAGTTACCACAATTAGGAATTAGAAGCAGGTGGCATAATA
ATGGCGCTTTTTTCATTTCATTTATTAGCAAAAAGAGAGAGAGGAGCTTCATTTATTTTC
ATCAGCGCCTCAGTAAAAGCATAGCAATTTGCAACACAAAAATCATTTCAAGTACCTCAG
CCTTGTGCAAACCTTTTTTTTTTTTGTTGTTGTTCCTTTAAAAGCCTTTTAAAGTTCACC
ACCTCCCCCGCCCAACCCCATTCTGAAAGGACGTGCGTGTGTGTGGAGAGGTGAGTACTG
GTGGGATCAGACTATTTCTCCCCCAAAGCAGTTTTGGGGGTTCCATAACCCAGGGAGCGA
>FP000127 TNFRSF25_1          :+U  EU:NC; range  -499 to   100.
TAGTTTTTGTATTTTAAGTAGAGACGGCATTTCACCATATTGGTCAGGCTGGTCTCGAAC
TCCTGACCCCAAGTGTTCCGCCCGCCTCTGCCTCCCATAGTGCTAGAATTACAGGCCTGA
GCTACTGCGCTTGGCCCCTTGCGGTACTTTTGGCCCAACCTCCTCCATGGCTGGGGACGC
GGAGGCCGAGAGAGAAGTCACTTGCCCTGGCTCTACCTTGAAGTGGTTCTCAGGGTTGGG
GCGAGAGTCGGGGTGGGGACCGAGATGCAGCTCTATCCTGTGCCCCTGGTCGCAGCAGGC
AGCCCAGCGCTTCGCGTGTTCTACTTGGCCTGTCCGCTGCCGCCTAATGAGCTCAGGTCT
AGGCCGAGCAGAGGGGGCACCTGGTCGGACTCGGTTGGGCTCGGGCGGCCCCGCCTCCCC
CCGCCCGCCAGGCGGGCCCTTCTCGACGGCGCGGGGCGGGCCCTGCGGGCGCGGGGCTGA
AGGCGGAACCACGACGGGCAGAGAGCACGGAGCCGGGAAGCCCCTGGGCGCCCGTCGGAG
GGCTATGGAGCAGCGGCCGCGGGGCTGCGCGGCGGTGGCGGCGGTGAGTTGAGACGCAGG
>FP018380 TCP11L2_2           :+U  EU:NC; range  -499 to   100.
AACTAACTTGCCTAAATAGCCTTCTAAACGGTTGAGATTCTTTTTAGTCCATTTCTATGT
ATTTCATATACACACAATGCATATGTACTGTCTCTAGTGTAAGCTCTCTCTAGCATAAAT
CGTGTCACCCCATAATCAGTGTTCTGTAACTCATGTTTTCATGTTGAATCGTGTACCTAA
AAAGTCACATTTCTTAATCCTTCCTTTATGTTTTCTGGAGATTGCATCTTATTTTAGTAG
CTCTTCCTCATGCCCATTTGACAATTTCATTTGATTTTAAAACTGAGGGCCTGTGTTCAT
CCATGAACACTTTAGAAAAGCAATCATTTAGAAAATGGTTGATTGCCTGCTGGCCTGGAG
ATGAGCTAAAGAGAGTGACTGGCTTGGTCAGAGGTCTGAGCCATCACCTGTTTGGCCTCC
CATAGGTGTTCCTTTGAGCTTCAACTCTCTTTGGCCCCTCCCACTTCCTGCCCCAAAGTT
GTCTTCACTGCTGGTTCTCACTCTTTCTGCTTCCCAGGGGACAACAGTGGTGCCCAGGTA
AGAGGAAGGGGCCCAGGGTGGGGTGTAGGGAGCACTAAGAATATTTGTCTTTTTAGTATG
>FP004538 MARCH4_4            :+U  EU:NC; range  -499 to   100.
ACTCTTGCCTGAGAACCGAATTATTCCACTAGTATTATTTCATTTTTTATTACTCCCCCT
CCTCACTCCCCAGCCGCCCCCACCCCCACGCCGGCCTCGCCTCTGGTTGCATGGCAGCGC
TGCCCGGGCGCGGGGGCTCAGGGCTGGCCCCCAGGGAAGGGGGAGGAGGAGGAGGATCAT
GAAGGCCGGAGTCGCGACCGCGCCGGACGGCGGGCAGCAGCCAGAGGACGAGCCGGAGCA
GCCCCCGCCCCGGAGACACCCGGACGCCGAGCAGCAGTCGCCTCCGCCGCCGCAGCAGCA
GCTGCGGGCGCGGGCCGACCCGGAGCCGGAGGAGGAGGGCGACCGCGACCCAGAGGAGGA
AGAGGAGGAGAAGGCGAGGCCACTCGCCCGCCCGGACCTGCCCTTCTCTCGGCTCTTGCC
CCTCGACCGAAGGGACCTTTGATGGAACCGAGGGGAGGGCGCCACGGATTTGCCGACTGC
AGCAGGGGTGGGCTGGGGGCTGAGATAATGTAACCACTCCTTTCTCCTGTTCTCTCCCAC
ACGCCCCTCTCCTCTACCCCTATTCTCTGCTCCACTGCCCTCTCACCCCGGTACACACAC
>FP010804 MPP6_2              :+U  EU:NC; range  -499 to   100.
TATGCCCCGAGGAGTATCTTGCCCACCCGTAAATGCTGACAGACAGCTGCGACTTCGGCC
CAGGAGACCCGGCGGGGACTGGGTCCGACCAGCCCTCTCTCGCGGGCGCAGGTCCGGGAC
CCCTGAAGCGAGCCGGCCGGGCGCAGAGCGCAGTCAGTCTGGGCGCTCAGAAGCTGGGAG
GGGGCTCCACCTGGGCGCCCAGCCGCGGCGGGAGGGGCGGGGCCCGGCTTTCCGGAGGCG
GTGGCACCTCCTCGCGCCCGAGCGCGCGCTCCCCGACGTCCGGCGCACGCGCGAGGCCGG
CTGGGAGCGCGCCCAAGCGGCGGCGGCGGCGGCGGCTGGAGGAGGAGGAGGAGGAGGAGG
AGGAGGAGGAGGGCGGCTGAGGCGCGGCTGGCTGCGCGCGCGGAGGCAGCGGCGGGGGCG
ACCGGAGCTGGGGCAGAGTGGGGAGCGAGGGAGGGGGAGGAGAGAGAGGGAGGCGGAGGG
CAGTGAGAGACGCATTTCCAGTTCTCAACTACGAGCCACGAGTTTGCAGATGGGGCTGCT
CGGCGGCGCCTGTGGCTGAGGGAGAGCAGCGGCGGCGGGGAGCGACCGGGAGCGGCGGCA
>FP023669 GDPD1_1             :+U  EU:NC; range  -499 to   100.
ATATTTGACTGATAAACCAGTACCTTTTCTAGTATATGCGACCATAGGGGAAATTCTCTC
TAGGCTAGATAAACGGAGGAGTTTATTTAGTGTTTTAGCAAGCTTTATCGCCTCCATAGG
TACAAATTATTTGCATTTTCTAGAGCAAGGGATAAGACGCGCCCTGGAATCTTTCCTTTT
TGATGTGGATTTTCCAATTAGGAAAGGCTGCCCGTGAATAGTCTTTTCTGCTTGAGTGAT
GGCCAACACACTGGCAGGTTTGCAAGCTTTCTCTTCATGAGGGTCCGTCCACAGAGCTAG
GTGACAAACGCTCAGTCCAGGATCTCTGCAGGTTCCTACACGGGAGCCGGAGAGCGCCTG
CGCGTCGGAGCCTCTTTGTTGCTGGGGCGCTGGGGTCCAGCTGCGCGTGCGCAGTAGGCC
GGCACCGACAAGTGCGCTGCACCAGTGGCACCGGCTGGGGGCGAGCCGACCTCGAGCAGC
CGCCGCCGCCGCCGTCGTTGCTACTGCCGCAGCGGAGTTCAGAGGGCCCGGAGGTGGGAG
ACTTCCCACACGGTGACTGAGATGTCGTCCACTGCGGCTTTTTACCTTCTCTCTACGCTA
>FP028608 REPS2_1             :+U  EU:NC; range  -499 to   100.
TCCCCGCTCCCCGAAAAGAGCTTCTCTCCAGTTGGGTCTAGATGCCCCCTTCCCAACCAG
GGCGGATGGCCAAAGGCTCCGCTCCCTTGCAGGGTAGGCTTGGAAAGGCACGGGGCCCGC
CTTCCTGGGCACCGGAGCCTGTGACGGGCGGAGGGCGTGCGGCGCGCTGGGTTAGTTACC
TGGCGCTGGGCGGGGCAAGCGGGAGGCGGGGGCGGGGCCGGGGTGACATCTCAGGCTGTG
ATTGGGCCGCGCCGCGCCTGTCTCCATGTGCCGCGCAGCTGAGGCACAACATTCAAGCCC
GGGGGTGGGGCCGGCGCGCGCCGGGAGGAAGCGGCCGCGCGGCAGCTGCGGGGCGTGGGG
GTGGTGGTGGCGGCGGCGGTGGTGGCGGCGGCGGCGGCGGCGGCAGCTGAGGCCGAGGAG
GCGGTGGCTGTGGCGGACGCAGCAGCACCCCAGCTAGGGACAGGGCTCCGCCGCGCCCCC
TTGCTGGCCCCATGGAGGCGGCAGCGGCGGCGGCGGCGGCGGCAGCGGCAGCGGCAGCGG
CGGGCGGGGGCTGTGGCTCCGGGCCGCCGCCGCTGCTGCTGAGCGAGGGCGAGCAGCAGT
>FP005936 CFAP100_1           :+U  EU:NC; range  -499 to   100.
ACTTTGAAAACCGCCCCTCTAGAAAGTGCGATCCCTCCCCAGGAAAGAAGCAGGGCTATT
TTTGCTCCAAAAGTATCCATCCTGCACGCCCTCTTCAGTGCTTGGCACGTGGCGAATAAA
CCAATCAGGATGAAAGGAGCCAACCCAAGTGCGGAGTGTTGAACCTCAGAGGAAGAAACC
CGCGTTCACCAGGCCCAGGCCTGGGCCAGGCGCTGTCCTGGCGGCGTCAGGGAGGACATC
GTGCCCAGAGCTCGGACCCAGCAGCCCGGCCCCGCGCCCTCCCTGTCCCGCGGCCCGCAG
GCCCAGCCCTCAAGCGCCCAGCCTCCGCGGCCTTTGTGGCGTCACAGCCAGCCTGAAGAA
TGGTTGCCTTGGAGACGTAAACCCAAGAGCCCTGCTCCTGGAGCTGAGAACTGCAGCGCG
GAGGCTTCGGAGCGAGCCGGGGCAGTCGGGGTCGGTGGGTGCGCTCGCGGTCCGGGGAGA
GGGGGCGCGCGGGGTCCGTGAGGGCGCGTGGGGGCGGCGGCAGGGGTGCGAAACCAGGGC
CCGAGGGGCGCGCGTGGCCGGGAGCGGACTTGCAAGGCGCCTTCCAAGGCTGCCCGCTCG
>FP006978 FDCSP_1             :+U  EU:NC; range  -499 to   100.
AAGATGCTGTGGTGCTCCAAAAATACAATTCACTCATCTACGAAGCTCTAATCCTGATAA
TAAAATGAAGAAGTTGAAAGAAGAATCATGCAAAAGATTTTAATCCCATCTTAAACAATT
TTTAGATTTTTTATTTTCTTAAGATTCCAGCACTATCAAATATGCTTTGCAATAGGTTAT
AATCAATACCAGTAAAATGCTTAGAGGTATTTTAAATTGTGGGAAGTAAAGGAAAAAATT
GTGAGAGTAGACAATGGAGCAACAACATGTAAAGTGATAAACTTCAAATATACAAGACAC
AAAATTTGGAGAAAAAAACCACAAAAGATTTTGGTATTTGGTAGTTTCTAGGAAACTAAA
CATTGGTTATTCCCCAATTTCAACATATTGAGATAGTTGATGAGTAATAACTGATCCTAG
GGGAGAGGCCTTTAAGCCACAGATTTCTCCATTCCATTATACCTTTGAGTATATAAAACA
GCTACAATATTCCAGGGCCAGTCACTTGCCATTTCTCATAACAGCGTCAGAGAGAAAGAA
CTGACTGAAACGTTTGAGGTAAGAAAGGTCTTAAATATCATTGTAAACTAAGATTGTATA
>FP017383 ATF7IP_3            :+U  EU:NC; range  -499 to   100.
CTCACCTGGGGATGTTAATGTTTGTGACCATCTGTACTACTGAAGAGAAGAAATTATTTT
TATATCTATGGTAAATTACTCAATAAGCTTTTTGCCATCTTCTAGAGATTCTGTTATCAA
GGTTCAAAAATTTAATTGTAGGCTTTAACTGTTCTGCTAGATTTGAGCACTTTGGGGCTT
TTAGATTCTGTGGAGAAAATCTTTAGCCTTCTATAAATTGAAATTAACTTAATCAATCAA
GTCATTTTCAGGATTTAAACAATTTTCTAGAAATTATAAAATTGAAATTCTTTTCATGAT
AAAACTATAAAAGGTAAAAAAAAAAAAAAGGCCTTGAGCAAGGTTTAACTTTTTTTTTTT
TTTTCTGGACTGAAATGGAGGCTTTCTTTCAAGCGAATTCCCTGATGTTTGCTCTGTGTG
ATTTGGCTCCATCTCTGTAACTGCTAATATGTGGCATGGATTTCAAGTTGTTTGGGATCT
GGATGTGCCCAAAGTCTGTATTGCAAGACGGGATTCACAGGCATTATGTTACAAAACTGG
CTTGCTGCCTTCTGTTTTCTTTTTCTGTGTCCTGTGTAGCTGCATTGTTTGTTGCAGTAT
>FP005552 FAM208A_1           :+U  EU:NC; range  -499 to   100.
GAATAGCAGGTCGCAAAGGCTGTCGAGGCTTTTAGGCTATTACCGCCTAGCCCATTCTTT
TATCTCCTCTCCAGGTTTTTGTACACATGCAAATAGTTCATAAAACCGAGATCGTCCCGC
ATCCACTGCTCTGAAGCCCGTTTGGGCCGAGATAACTCGTGCGCAGAGGAAGGGTTTTGC
CCACAAATGGGCGACGCCTGCGCTCCGGAGAAGAGGCCAAGCTAGTCTCCCTCGCCTGCA
GCGCGGCGGGGGAATCCCCGGGAACCCGAAGATCGCCAGGGGCCCACGCATTCCGCAGGC
CACGGCTGCGGCGTCGAGGTCCTCGCGGGGCGTTGCGGTCGCCCCTTTTGGCGGGCTCGG
GCGCCCCGAAACTCCGCCCCCCGGCGCGGTATTTCCGCACTCGCGCAGGCGGGTGCCGCG
CTCCCATTGGTGGAGTGGCCCGCGGTGGCCCCGCCCCCTCCCGGCCCCGACGCGCGCACG
TTGAGTGGCGGGGGAAGGCAGAAGAACTGCCCGAGGGAGGAGCGGCTCCGAGGACCGGGC
AGCGCATTTGGGGTGCCCGCTACAGGGCCCCCCAAGAGGCTGCCAGGTCGGGAGCGCAGC
>FP005637 FAM19A4_1           :+U  EU:NC; range  -499 to   100.
GGATTACAGGCGTGAGCAACCGAGCCCGGCCCCAGCTGTATTTTATACATTAAAAAAGAA
AAGTATTTAGGTATTCATACGTGGGCCGAGTTTTCTCCTCTCTCATACAAGCACATTACA
CGCGAAGCCAGATTAGTTCATGAATGTGCTACTGCACGGGGTGGCTAAGAAATCCTGCTT
GCAAACCGCTTTGGGTCCTGCGTGGAGAATGGTTTCGAGTGAGAGCCGAACCCTAAATCC
GTCTTCCTTATGTGGAGCTCAACGCGACTCTCAGGTATTCAGGAAGAATACCTTTTGCTC
AGCACCTGCGGAGTGGTGGCCACAGCGAGGCGCTCGGGAGAGGCGCCTGGAGGCCGGCAG
TGGGGGCGCGCCGCCTGAGCAGGGGTGCGGGGCGGGGAGAAGGCCGGCCCACGTGGACCG
CGGGGCCAGGCAGGGACAGGAGCAGCCGGGCGGCCCGGCCAATCAGCGCGTTCCGCGGCG
GGCCCGGCCCCTCCTGGTCAGCGCGCTAGCTGGGCTCGGCTCCGCACTGCTAGCTGCGCG
CCGCCCTGGACGGGGCGCACCGACTGCGCGCGCGGCTGCGGGCAAACATCGGGAGTCCTG
>FP021103 NPRL3_1             :+U  EU:NC; range  -499 to   100.
GCGTGATCTTGGCTCAATGCAACCTCCGCCTCCCGGGTTCAAGCGATTCTCCTCTAGGAT
TACGGGCGCCTGCCACCACGCCCGGATAATTTCTTCTAATTTTTAGTAGAGATGGGGTTT
CACTATGTTAGCTAGGATGGTCTCGATCTCCTGACCTCGTGATCCGCCCGCCTCGGCCTC
CCAAAATGCTGGGATTACAGGCGTGAGCCACCGCGCCCCGCCCAAGTGTTATTTGTAAAA
CGAAGAAACCAACATCGAGAGGGACGCTGACTCGACCCCGCGCCTTTCCCATCCGCACCA
GCAAGAGGGGCCCCTGTGCCCCAAACGCGAACCGTACGGCTCCAGACAGCACCGCGGAAC
TCGGTGGCTTCCAGAAGGCCCCGCGCCTGCGCATTCCGCTGCCTGCGCCTGCGCCTGCGC
CTGCGCCGTTCTCCCGGCCGCCGCCTTAGCACCTCCTCCGGACGGTGTCGCCGAAGTCTC
GCGAGCCCGGAGCGTGGCACGTGGGTTGGTAACTGTGGCGCTGCTCCGCGTCCACCACCA
CCCCTGTCCTCCTCAGGCCCCCTCCGCCTCCACCCCTGCCCTCCTCAGGCCCCCTCCGCC
>FP003739 MRPL30_2            :+U  EU:NC; range  -499 to   100.
CCTGCCATTTGGACTCACTTATTTGGAGGAGATATGTAAAGACCCAGCGTAATACCTGTA
TGCTCAATAAAAAGTATTTGCTGGTACTCCTTCCTGCCCGTCGTGTGACCTGACTGCTCT
GGGCTTCTGGGGGCTCCCCCTAAACTCGCTCCACGAAATGACCCCTCCAACCTGGCACGC
CCGCTCTCCTACCTTCGCCCAGGGCTGGCCGTTATCTCTGTGCTGTCACGCGGGGAAGTC
CCATCTGAACTGGGGCCTTATGACCTTCGGTACTTTTATTCGAACGTAGCCTGCGTCCCT
GCCTGGAACCTGGTTCCCGCCCTGAAGGACCCTTACTTAGCACTCCTGCGGGCTGCCGGG
ACCCCACGGCTCCGCAGGCGGAGAGACTAGGCGCGATCCCTGCGCGCCCCTCCTTCTCTT
GCGCTTCAGGGGGCCGGCCCTCAGGGGGCGGGGCAGCATCGCGCGCAAGGCCTGCCGGTT
GCTCGGGGTCGTATGACGCACTTTTCCAGCTCGAGCCCTCACGAGGCCGTGGGTACGACC
GGAAGCCGCAGGTGGGTGAAGCGGAAACGCTTCAAACCGGGATGTTGCGGGCCGTAGCGC
>FP015220 FAM175B_1           :+U  EU:NC; range  -499 to   100.
CCTCCGCCTCCCGGGTTCAAGCCATTCCCCTCCCTCAGCCTCCCGAGTAGCTGAGATTAC
AGGCATGTGCCACCACGCCCGGCTAGTTTTTGTATTTTCAATATAGACAGGGTTTCTCCA
TGTTGGTCAGGCTGGTCTCGAACTCCTGACCTCAGGTGATCCGCCCGCCTCGGCCTCCCA
AAGTGCTGGGATTACAGGCGTGAGCCACTGCGCCCGGCTAGAATGTTGTCTTTTAATACT
AAGGTTTCACTTGCAAAGGGAAAGAACTGTTTGCGGAACTATCAACCGCTGTCTGAGGCG
TGTCGGGAGCGACACCCCTGCGGAGGATACGGTGCCGGGGTCCTTCCGATCGCAAAAACC
GGCGTTCCTCAGCCTTCAAGACTGTGAGCGCTCAGGGCCCTCGGCCGCTGCCCGCCGCAG
ACTCCACTTCCCATGATGCCAAGGGGTCGGGCCGTCCGGAAGGCCGTGTGCCCTCCGCGG
GGCATGATGGGGTAGCTGGAGATTTCCATCATGGCGGCGTCCATTTCGGGCTACACCTTC
AGTGCTGTGTGTTTCCACAGCGCCAACAGCAACGCGGACCACGTAGGTGCCGGGCCCCCT
>FP009221 GMPR_1              :+U  EU:NC; range  -499 to   100.
CCCCGCCTCTAGGAAATAATTTTTAAAATAAGCTGGGTGTGGCGGCGTGCGCCTGTACTC
GAGGAGGCTGAGGCATGAGAATCGTTTGAGCCCAGGAAGTCGAGGCTGCGATGAGCGGCG
ATAGCGCCACTCACTCCAGCCTGAGCGACAGTGAGACTGTCTCAAAAAAAAAAAAAAAAA
AGTAAAAGCTCTCAGGGAGCGACTTTTCCCTTGGATAAGGCAGCCACACGCTAAGTCCCC
TCTCCATCGGGGACCCTGGGGACAAACAGAACGGTGCGCATTTCCCTCCCCCGTCCCCAT
TCGGTCACTGCCACGGGCTGTACACCTGAGGGGGAAGGACGGGGGCGGCGGCGCGAGGAG
GAAGGGCTTCGCCGCCAATCTGTCCCTAACCAGTCTGCCTCTCAACCCCTGCCTGAGGCG
GAGGCGGTGCCCGGGGCGGGCCAAGCGTGACCGCGGGTCGGCGGGGCGTGTTTAAGACCG
CGGCGTGCGCACCCGGCCCACGCCAGCTCCCGGCCGCGGCACAGCAGCCCCGGCGCTCCC
CGCGCCGCCCCGCGCAGGCGCCCCCGCCCCGCCGTCGCCGCCGCCGCAGCCAGGAGCCGC
>FP016745 SLC35F2_1           :+U  EU:NC; range  -499 to   100.
ATGAAGCGATTTTGTACAAATCAGCCAGAGGGAGGGAGAGTGGGAGGGAAGAGGAGGGGT
CAGCCAGTCCTTCCAGTTAGGAGAGTCCCGGCTCACTCACTGCTTCTAACTCACTGCTCA
CTCACCGCTTCTTAGCTTAGGAATCACCTACAATAACCTCGTGTCACTGTATCTTGTGAT
TTCAAACAAGGAACCCTAAAAACCTGAAGGCACACTGGGTGCCGCTCAACAATAAGGCTC
GGCTGCCAAGACGAAAAAAAAATTGCCCTTTCTCCTCCTGCCACCCTGGAGGTGCCAGGT
TGTAATCTGCAAATGTATTGTCTGGCCCTTAGGGCTTGACAGTTAATGATTGGTCGCTGA
AGGAGCCGAGCGGAGGAGCGAGAGGGACGCGAGCAAGCGAGCGAGGGAGGGAGCGCAGGG
CCAGAGCGGAGCCCCAGCCGGCCGCACAGGCACCGCCTCCCGTCTTCCGGGACCCGGCAC
TTCGGGGGTTTTGGGCGCCGGAGACGCGCAAGGGCGCCGATGGAGGCAGACTCGCCAGCG
GGCCCCGGCGCCCCAGAGCCCCTCGCGGAGGGAGCGGCGGCCGAGTTCTCCAGCCTGCTG
>FP028080 DEPDC5_1            :+U  EU:NC; range  -499 to   100.
AACGTCGTTTAGAGTTTGCAAGGGTTTGAAAAGCCCCCCGTAAGTGGACACTTCCCAGCA
GAGGCCATCACCCTAACTCTCGCGTGCTCAGCCCCTTGCATTTTACAGAAGTCCTCCCAG
AAACTCTCGTTGGCGCCTCTTAGCTGCCCAATGAGGCCACATGAGTCATTAACCTCGTTC
ATATAACAGAAAACGGAGCTCTGACGGATCTCGTTTCCCCTGTGGGGAGATCACTGAGTC
GGAAACGAAGCTCTGTGGCCATGGATCTACTTCGGATAGACTAGGAGGAAATGGATTTCC
TCCGTGGGGCGGGAGGCTCTAGTGCTCGAGGGCAGGAAACGCCAGGAGGTGGCCCAAGGA
AGAGGCCGCACACGACGCCCCGCCCCCGGCTCGAGCCCCGGATGAGGAAGTGGTGCGGCC
ACCGAGACGAGACGGAGGCCCGGCGAGAGCGGCGCGGGGGCGCGAGGGCGGGAAGGAGGC
GGGGCCCCGGGGCGGAGCCACCGGAGCGGCGCGGGTTCTCAGGTGAGCGCTACACGGTCG
GGGCGGGCCTAGTAGGCGCTTCAGGCTTAGGGGCGGAACAGCGCGGGCCGCGCGGGCGTA
>FP022704 AURKB_1             :+U  EU:NC; range  -499 to   100.
GTAATCCCAGCATTTTGGGAAGCCGAGGCGGGTGGATCACCTGAGGACAGGAGTTCGAGA
CCAGATTGGCCAACACAGCGAAAACCCGTCTCTAATAAAAATACAAAAATTAGCCAGGCG
TGGTGGCGGGCGCTTGTAATCCCAGCTACTCGGGTGGCTGAGGCACGAGAATCGCTTGAA
CCCGGGAGGCAGAGGTTGCAGCAAGCCCAGATAGCACCATTATACTCCAGCCTGAGCGAC
AGAGAGAGACCTGTCTCAAAAAAGGAAAAAAAAAAAGAAAAGAAAAAGCAAGATAATTCA
CTGGGGGAATTTGGGGAAACTTTCCTAAACTGGAAGCCAAGCGTGAGCCCTTCTCATTCC
GCCTCTTCCATTGGGTTCCCATGACTTACGTCACAGGACATCGAGCCAATGGGAACTAGG
CATGGGCGACGAGCTTGCCCAATGGGGCCGGGGCGGGAGATTTGAAAAGTCCTTGGCCAG
GGCGCGGCGTGGCAGATTCAGTTGTTTGCGGGCGGCCGGGAGAGTAGCAGTGCCTTGGAC
CCCAGGTGAGCTGGCCTCCTGTCGCAGGCCTTGCGCCGGGAGTGGGCAGATGATCAGGTA
>FP015620 PLEKHA7_1           :+U  EU:NC; range  -499 to   100.
AGAAGGAGGCTGGGAATATGGCAGGAACCTGAGTGTTAACTTGGTTCACACACAAGCGGA
GTTCCCGGGTCGGGAAGTTCTGTGGTGCGGGTCGGCTGGGGTTTACTGAGCGTTCGGGCG
CTCGCCGTTTTCGGAGTTGGTCGGGTCCAACCGCGCGCCCCGAAGCTGCCCAGGCGCGCC
CGCCAGCGGCCCCCGCCAGCGGCCCCCCGCGCCGCCCGGGTCTCCCGGCCTCGGGGGCAA
AGGGGAGCGCCGGTGCCAGCAGGCTGGGGGCGGGGAAGGCTCGGGGACAAAGGCCGCGGG
CACTGCGCTGGGTTGGCCGGAGCGGCTGCGAACTCCGGGCGCCAGGACCCGGCCGGGCGG
TCGCTCCCTCAGGAGCCCGCGCCTGGATGGAGCGCCTCGCGGCGCCGCCGGGCCACGCGC
AGGCCGAGCCCCCGCCACCGCCCCCGCCTCCGCCCCTGCCCGCGCCCCCGCCCCCTCCCC
CCCACCCCGCGGCGGCTCCGCGCTCGGCGAACATGGCGGCGGCGACGGTCGGGCGGGACA
CTTTACCTGAGCATTGGTCCTACGGGGTGTGCCGGGATGGCCGCGTCTTCTTCATCAAGT
>FP000545 TAF12_2             :+U  EU:NC; range  -499 to   100.
ATATAATTCTCAAGACAACTCTGGAAGGTAGGAACTACTCTCCCCCTTTTACAGAAAAGA
TAAAGGAGGGTCCGAGACATCGCGCGTAACAAGCCCAAGGTCACGGGTACACAATCGTTT
GGAAGCTAGGTTTGATTCCAAAGCTCCAGCTCCGAAATCCAAACCACACCCGGTTCAAAG
GACAAAAGCACAAACGCTCGCTCGCTGGGCTCTAGGAGGTGCGGACACTTCCGGGGGAGG
GGCGAAGCCAGCTGGCTGCGGAAGGCGGTGCAGGAACCCCTTTGGCGAGCTCGCGCGAGG
ACGTGCCGCAGCGCCGCCTGTCGATCACCTTGCCCCGCCGCACGTCGGCGCGCCCCCGGG
CAAGCTCCTCCCCCAGTCCTGGCCGAGCGGGAAGCGAACGCGCGCTCTCTCCGGTTACCT
TCCGCCTCGGGGAAGGGCGGGGGAAGTGGAAGCGCGCGCTCGCGAGCTGCGTGCTCGCGT
ACGTCGCCGGGGTTCGGCTGCGTCCGTCCCGCCGCCCGCCCGTTGCCGCCGCCGCCGCTG
CCGCCGTGCTCTCGCTTTGCCCGCCGCCGCCTAAGGGGGGCTGGGGCCGGGGCCAGCCAT
>FP025981 FOXA3_1             :+U  EU:NC; range  -499 to   100.
GGCCTCCTGCAGTGCTGGAATTACAGGCGTGAGCCACCGCGCCCGGCCAAGTTAAGCATT
TCTAGCCGTCGGAAGCCTCAGTCTTCCTGTCTGTCCAATGGGGATGTGATTTCGGGGACC
TTTTACGGGTCCTTGTAGTCGCATAGTGGCCCTAGCGTTCTGATTCCCCTTTCTTCCGCC
ACGGTCATGCAGGGCTCTGGCTCTTCGTCCTCTCCTGCCGAGATGATGAAGCCCCCTGAG
GTAGAAAGGCTCCAGAGTTCTGACCTCGGGGCCCTTGGTATCTGCAGCGTCGCTGCGGGC
AGCTCCCTCACTCCTGAATCACCCCCAGCTGTCGCGTCCTGGGGCTGCGGCCCCCGGCGC
CTGAGGTCTGTCTCCTGGCGATCCCGCAGGGGGCGCCCCAGTCCGAGCGCGCCGCCCTCG
GGGAGGCGGGAGGGGAGCCCGGGGCGGGCGAGGGCGGGGGTGTCCCGGCTATAAAGCGTG
GCCGCCTCCCGCGGCGCTCGGGACAGCCGTACCCCGGGCGGTCGGACGGGCGGGCGCCGG
TGGGAGCTCGGGCCGTGCCCGCTGAGAGATCCAGAGCGCTCCGTTCCCCCGGGGCCGGAG
>FP003488 DYSF_3              :+U  EU:NC; range  -499 to   100.
TCAATGAAATTCTCAACTCCAGGCTTCTCTTAGGGAAAGAGGCCTCCCCAGGATCCCCCG
TCCTACCCCGGGCGGTCGGGTTGAGTTCTGGAGAGACTGCTCCAATCCCCGAGGCGGAAG
GAGGCAACCGATTTGGCGCAGCACTCAGCCAGGGGGTAGAAGCTCAGGGGAGGAGCCGAG
CCTTTCTCCTGTCCAAGAGCGAGATCTGGGCTACGCCGGGCGCCCGGAGCCCTAGTCCAG
CCCCCGGCCATCGCGGCCGCCGCCCAGCCAGGTGCAAAATGCCGTGTCATTGGGAGACTC
CGCAGCCGGAGCATTAGATTACAGCTCGACGGAGCTCGGGAAGGGCGGCGGGGGTGGAAG
ATGAGCAGAAGCCCCTGTTCTCGGAACGCCGGCTGACAAGCGGGGTGAGCGCAGCCGGGG
CGGGGACCCAGCCTAGCCCACTGGAGCAGCCGGGGGTGGCCCGTTCCCCTTTAAGAGCAA
CTGCTCTAAGCCAGGAGCCAGAGATTCGAGCCGGCCTCGCCCAGCCAGCCCTCTCCAGCG
AGGGGACCCACAAGCGGCGCCTCGGCCCTCCCGACCTTTCCGAGCCCTCTTTGCGCCCTG
>FP011395 AP4M1_1             :+U  EU:NC; range  -499 to   100.
CTCGCGCACCCCAGAACCCGCCGACCCCGGTCCCCCAAGACCCCAGCTCACACCAACAGG
TGTTCCCCGGGAGGCTCCCCGCGCAGGACGCCCTCCCGGGCTCGTAGACCCGTACCCTTC
TCTAGCGCGTAGTCCTTCAGTGCCATCGCTGCCGAGGGCCGTGCGGCCGCGCTTGGCGGG
CTCAGAGGTCTTGCTCCTGGGGAAGCTGAGAATCTCCGCGCGGTGGACTGTGGCCGGCCA
ACCGAAATTGGCGCGAAACGTCGCCCCCCACGTGACCGGCGCCACTGCGTGCGGGCCAAT
CGGACAAGGCGGCCTTCTTCACCTCCCGCTAGCCGCAAGCCAATCACCGTGCGGGCCTAG
AATGAGTGACGGGGAGGCGGTGCGGGCGTCGGAAGGGAATCTCCGGGCGGGGTAGTGCAG
GCGCCGGGTTTCCCGCGGTCCGAGCTGGCGCGGGCGGAGGAGAATCGCTCTTAAAGGGCC
AGCGCACACGCGTTCTTTTGTTCCGGGGCCGCAGGGCGGGGCAGGCCCGACTTTCGCCGT
CTTCTTGTCTACTCTCCAGAACGGCCATGATTTCCCAATTCTTCATTCTGTCCTCCAAGG
>FP028679 TAB3_1              :+U  EU:NC; range  -499 to   100.
CCAAGCCTTAAGGGACGCCTCTCACTTGGTGCCTGGTCCTGCCAAGCCCTTTACTGGGTT
TCTTGACTGGGTTTCATTACCCCGCCCCGCGCCACTAGTGGAAACAGGTAAAACCTGGAG
AACTAGGTCCTACTTTAGGGGCCGTTCCGGGCATGCGTCATTACCCGCGCACGCAGGCGC
AGTAACTTCTTCGGTAACTGGTACTGCCCATTTCCGATATGGGAAGCGTTTGCTCAGGCT
TCCCTAACTTATCACCTTTCCTTTGGGCCCCCGCCCTCCTGTTCCTGTGGGGGAAGCCTC
GCGAGATCGCCCTGGGCAGTACCCGGCGGCGCCATCTTTGTGCCTGGCGAGCGACGGCGC
CCGACGGAAGCCCTGAAGCCAGAGCTTGCTTGCCAAGCTCTCGCTCAGACCGGATCTAGG
AAATACGAGGCGGGCCTCGGTGGGAGGGACGCACTGAGGGAGGAGGGAGGAAAGGGGGCG
GCGGCGGCGGCGGCGGCTCACACCGGATCCCGGCCCTGCACGGCGCGTACCCTGGGGGTT
CGGGCGGGGAAGCGGCGCCGGCCCGGACCCCCCGCGGGAGTAGGCGACGGGCGTGAGGGC
>FP005782 SLC9C1_1            :+U  EU:NC; range  -499 to   100.
AAAAGTTGGCTCTATAGTAATAACTAAGTAATTTCAATTAAAATATTTTTTACATATTAT
GTTTAGAAAAAACAAATGAGTATATCATTATTCCTGAAAATTTCCTCACATATAACCCAG
AGTGAAAGTTCACCTTGTCATCTTGATTTCATTCTCTTACATGCCCACAATATCCATTCA
CTTTTTCCCTAACCCAGCAACCTGCGTCCTCATATCTCTACCACACTATCTTATCCAGGA
AACTTCCTTTTACTAGAATTCTGGGAAAGCAGTGTCCAACAGCTCTTTGTCAGAAATCCA
CTGTCCCAAAGTCTTAAATTAACACAATGGCGCAATTTCTGTAGGTTCATTTTCACCCCT
TATTTGTTTATTTTTAAAAAATAAAACAAAGCCTTAAGCCGTCAAATGCCTGAGATATAC
AGGAGCAATGACGTTGCATTTCATCAGCCAATCAAGTAAGAGATGATGGGCCTGAAGCTA
ACCGGTGCAGACTAGGGGCGAGTTTGGAGCAAGTAACTGTCAGTGAGGTTGCAGTTGGTC
TGGGCTGTTTGGCTGTGAGCGAAATAGCTGCCCCCCACTTCTCACTTGCACACCACGGGA
>FP029102 ZMAT1_1             :+U  EU:NC; range  -499 to   100.
AGCCTCACTGTGCGAGGCCCACGTGCTTTCACATCCCGCGCTTTTTGCCCTTTGCCCTTG
GCCGTCGTTGCTTCCCCTCCAAAGGGAGGTGGGGTGACGCAAGGCAGTGGGGGAGGGGGA
AACGGCCGGCGGGCTTAAAGCTCTCCGATTGGTGGACTGAGGAGCGAGAACGAGGCTCGA
GCTGAAGCGTTAAAAAGAGGAACAAAGGGGGTGGGGCTAACGGAAGGCGGGGCTAAAGGA
GCTTAACGGAATCGAGACGCAAGTGCAATTGTCCGCGCGCCTCGCTGCGATGGCGGCGGC
GCCGAGCACAGTCACCCCGCTGGCGGCGGAGTCTTCCCCTCAGGAAGCTACCGTCTCTGC
CGCCTCCTCCTCCTCCTACACCGCCTGCGCGGCAGCGGCGGCGGCGGCGGCGGCGGCGGC
AGTAATTGTTCCTGCCTCCTCCGCCACCTCCGCCCCTGCCTGCCCGCCTGCCGGTGGCTG
TGGCGACGGCGGCGGCGGCGGCTTTGGCGGCTCCACTATGGCGGCGGCGGGGAGGGGGGG
CAGTAGTTTTAAAGTAGACACCCGCCCTTGCCTCAGAGAAGGTGAGTTCCCGTCCCGGGG
>FP000334 NBL1_2              :+U  EU:NC; range  -499 to   100.
AGAGCGACACTAGGATAACACTAGGCAAGGCTGAGCAACCCAGGCTACCAACAGCACGGA
CTTGAACCGGGTCGCATGCCGGAGCGGACGGGATGAGGTGCACCGCAGAACTGGGGACTC
CTGGTGCCGGGACGCGGCGGGCTGGGGCGCCCCACTCTCGGGGCAAGTCTGCAATGCCCG
GTGCCCACAAAAAGGACACATCCATCTTTGTCACCCCGAGGCCTGGCACGGCCTGACGGC
CCAGGCTCGGTAAAAGTCGGGCGGAGAGAGTGGAAGCGCAGAGAAACCCGGGGAGGGCGC
TTAAGAACGGGCCAGGGCGCCCGGCTGGGCTGCCCTGCCTCTCGGGCGCCGGCCAGGCGT
CCCGGCCGCCCCACCACGCCGTCGGAGCGCGCCGAAGCTCAGCCCGGGGCGGGCGGGCCA
GGAGAGGGCCCGGGGCCCCTGCCGCCGCGGCGCCCCCTCCTGCGCACCCGGAGGGAGAGG
CCGCGCGCGCCCGCCCGCTCTTTCTGCGCGCGGCCCTCCCCGCTGCCCCCGCCCTCGCGC
CCTGTTTGGAGGGAGCCACCCTGACGTCGGAGCCGCTCCCCCGCGCCGCGCGCCCGCCCG
>FP003710 SEMA4C_1            :+U  EU:NC; range  -499 to   100.
AGACCCCTCTGGTCCGCCCCAAAAGACGCCTCGGTTCCCCCAGCGTGCCTCCCCTGGATA
CTCGCCTCGACGTGGCTCGCCCGCGGTCGTTCCTGCAACTGCACGGTCGGGAGTCCCTCT
CCCCAGCCCAGCCCGCCCGGAGTCTTCGGGGGACACTTCAGAAAGATCGGGTGAGTGTGA
TTCCCCCGTGGCCATACCCGGAGTCCCTCCCCCGCCCCACCTCCCTCCAGGCGCTGTGGC
GCAGCCCGCGACTCCGAGCCCCGGGGCTGCTGGACACCCGGAGGGGTTGAGGTCCGGGCA
CCCAGAGAGGCGGAGGTCCGAGCCCCCGGGCGGAGAGCGGGCGGGTCCACAGGTCGCTGC
GGGTCGCAGCCCCCTCCTGAGCGAGCCTTCGCGGCCCGCCCCCGGCCTCCGCTCGACCCC
CCCAGCCTGACGTCAAGGGGAAGGGGGCGGAGAGCCGCGGCCGCGCTGGAGAAAGAGCCG
GCGCCCGCCGTGGTGGCGCGGGGAGCCCGAGCCTAGGGGCGCGGAGCCGGGCGGGGACGG
AGGGGCGGTGGCAGAGAGGCCGCGGAGGGCTGGCGGGCGAGCGCGGGCAGGCGGCGACGC
>FP007613 HMGB2_3             :+U  EU:NC; range  -499 to   100.
GCGGGCAGTCGGAGGAGGCGGAAACTGCCCCTGACCGGGCCCGGTTCTGGGAGTTTTCAA
TGTCGGTCACGAGGTGCTTAGCGGTTAAGTGAGGCTCGCGACGTGGGAGCTGGGGGACAT
TTCTGTCAGGAAAGGCGTTTTGAGGGCGCTTGCGGAGTCACCGGACTCGGTGAAGGGCGG
GCGGCGGCGTCTCGGGCCCCGGGAGCCACTTGCTGGGCTGAGCCGCGGCCGCTCGGGCCG
GGAGGAGGAGGAGGAGGAGGGTGTGCGCCGGGGCGCGGGCGGGGGCGCGGGCGGCCGCCC
TTGGGAGGACGCCCTCGGGAGGAGGGGGGCGCGGGCAGGGCGGGAGCGGATTTGGGCGGG
AAGCGGAGCCCCGCCAGCGCCCGCCCTGGCAGCTGCGGGCTCCGCGCCGACCCTCCGGCT
TCCCCTCTCCCCCCTCGGCCCCGTCAGGTGGACGCGGATCTGTCAACATGGGTAAAGGAG
ACCCCAACAAGCCGCGGGGCAAAATGTCCTCGTACGCCTTCTTCGTGCAGACCTGCCGGG
AAGAGCACAAGAAGAAACACCCGGACTCTTCCGTCAATTTCGCGGAATTCTCCAAGAAGT
>FP008299 APC_2               :+U  EU:NC; range  -499 to   100.
GAACTTATCAAACTGTGTGAGACAAACAAGGATTTCCCGGAAGAGGTGTTTTTAAATTAA
AACTACAGGGTGGTAGTGAGAGGTGGTAGGGAAGCAGAGGTCGCAGCTACAAAATAATAA
CTTGCTCATCTCCGTTTCTCCGCTATCTTATGAGCCCTTGTGGGGCTGGGACAGAATTTT
ATTCATCTTTCTATCATCAGCGTCTAGTACGGGGAGTAGCAAATAGTGAGCACTCGATAG
ATGTTTGCGGAATAATGGACTAGTGTGTGCAGAAGGATCTATTAACTGGGCTGCAGCACA
ATTCAGAGAAGGCCAGTAAGTGCTGCAACTGAGACTCGGCTGCCTAGGCAGCAATGGCTC
ACGGGACAGAACAGCGAAGCAGTGCCCGGCAAGCGGAGCGCAGCACCCATTGCGCCTGCG
CATAACAGGCTCTAGTCTCCGGGCTGTGGGAAGCCAGCAACACCTCTCACGCATGCGCAT
TGTAGTCTTCCCACCTCCCACAAGATGGCGGAGGGCAAGTAGCAAGGGGGCGGGGTGTGG
CCGCCGGAAGCCTAGCCGCTGCTCGGGGGGGACCTGCGGGCTCAGGCCCGGGAGCTGCGG
>FP026022 BBC3_2              :+U  EU:NC; range  -499 to   100.
AAAAATTAGCCGGGCATGGTGGCAGGCGCTTGTAGTTCCAGCTACTCAGGAGGCTGAGGC
AAGGAGAATCGCTTGAACCCGGGAGGCAGAGGTTGCAGTGAGCCGAGATCGCGCCACTGC
ACTCCAGCCTGGGCGACAGAGCGAGACTCCGCCTCAAAATATATATATGTATAGTCCATC
TCCCCTGGTGGTTGTGAGGATGAATTGGGTTTGTATTTGCAGGCTTCCTGAGCTGGCGAC
ATCGTCTGGTGCAAAGGTGGGCTTTTTGCGCGGCGCCTGTGCTTCCGCCTTCTGCCGCTC
GGGGGCAGCAGGCGTCCGGCGGATTCGCCCGCGCGGCCGGGCCGGGAAAGGAGCGGGGGC
AAGTCCGCAGGAGGAAGCTGATGAAATCCTGGCCAACTCGCAGTGAGCTCATCCCGCCCG
GGCGCCTCCGGAAGCCACGGGGCCGCCCGGCCTCCGCCTGGCCCGAGCGATAAAGCTCTC
GTGCCGAACCAGGGCGGGAAGTCCTTCCTGAAGTCTGCCCTGCGTGGGGCCTGCTGCCAG
AAGCCTGGGCCGGAGGGGAGGGGCGAGGACGAAGTAGCGAACCGTCCGCTGGCTGTCTTA
>FP023759 POLG2_1             :+U  EU:NC; range  -499 to   100.
CTATCGCCCCCCTCCCCGGAAGCTTAAGCGTCAAGACAACGGCTCTGGGGTTAGGCCTAG
GCCACCTGGCGGCAGCATTTGCCTAGTTAAGAAGGCCTGGGCTTACAAATCACCGTAAAG
GACTAAAACTGTTTAAAGGGAAACCAAATGCCAAATTTAGTCCAAGTGCTTGATTGAGGT
GTATATAGAAGGTGATTTGGATAATACTGAAGTATTTTAATTTTCTGGACTGCAAAACAG
TGGCAGAAGGAAGTGACTCAAGTGGCTACACCACGGTTATAAATAGGTGGGAATAACCTT
TACTGGTGCTTACGAGGAAAGAAAAAAGTCAATCTGAAGGGAGGGGCGCGACGCGAACGG
CAAGCTAGCAGAGAACCATCCGAGCCGGCGTCCGCCATGGTGGGCGGGGGACGGCTGCGG
CCGGAACGCAGACATGCGCTTCCGGGGTGGGGCCTGCCGCCCGCAAGCACGCTCACCTCC
GTTGCGCCTGCGCCGTGGCCTCTCCGGATTCTGTTAACGGTAGTGGTGGCTTGTTGGGAT
CCGTTGAGTGATGGGAGAGTGTGCTCTTTAACTTCGGAGAGAGATGCGCTCTCGTGTAGC
>FP019988 OTUB2_1             :+U  EU:NC; range  -499 to   100.
ACGGATATCCCTACAATTCCAGAGCCACAGAGTCAACGATCCTGGACATTCATTCATTCA
ACAAACATTAACTGGGTGCGTGGCAACCTACTGATTCATGAGTTGGAAGAGGATAAAATA
TTATATAGAAGCCATACTTAATGTTATTGGACACGTGTTCCCTAAGCGCCTATCCTCTGA
TCTTGTGCAAACTATACTTATGTGACCTTGTTTATGAATTAATGACGGCCAGCTAATCCT
TCAGAAGACTCCAATTTTAGGTTTGCGCAAAAGCCCTTCAGCCTTTACAAACGAGGACCT
GTCTTTCTGGGTTGAGCTAACTCCTCTGCTAGTTAAAAGCTTTCCTGTGTCTTTAAAAGG
GGGAGGCATCCTATCAAATGGACCCTAACGCATAGGCTGAAGGCACGTGAAGTCCCACCC
ACTTTCTATGACGTCCCGCGTCCCGGCTTCTGATTGCCCGCCTGAGACGTCAATCGCAGG
GCGTGTGTCTTGCTGGGACACAGTGGAGGTCTAACCTTTGGTTTGCGGAGCGGTCGGGTG
TATTCTCCGCCGCCCCCACGCCCTCGAGGTCCCCGCCACCGAACCAGCGGCGGAGCCCGC
>FP013299 SLC25A51_2          :+U  EU:NC; range  -499 to   100.
AAAGGAAAAAGTTTAAAAGTGATCCATACGTCCCAAAGCACGCACAAAGCGTTCTTCTGT
AAACTGCGGCATGGGTCGCTGATAAAAGGTCCCTCTGAAGGTTTGAAGATACTCAACAAG
GCTCCACAGAGGGTACTTTGGAGTTTTCCGCGAAGGCGCTCGCCCCGCAGAACCGACAAG
GCCCCTAAAACCGACAATGCCCAGACGCCCCCTGCAGGCAGCGCGCTAGAGAACGCGTTG
GCTGTTTCTGGCACGCTGAGGCCACCGTACGGCATCAAGGGTGAAGCATGGTGGCTAGCG
GAGCCCGCATCCTGACAGGTGTGCTGGCGTGGCCCTCTACCTGCCCCGCCGCGGCGGCCT
GCGGCCAGGAGAAGTAGGCTGGCGACATCTGGCGGGCCGCGGGCCGAGGGAGGGGAGGCG
GGGCGGGGCGGTGTCTCCCTCACGTGACCCCAACAGCGCCCAGCGCGTCGCGCTGCGCCC
CAACCTCGGGGTCGGTCACAGTCTGCGCCTGCGCGGGCCCCGGCTCGCTAGCCGTCCTGC
GGGACGCCGGCGCTGATGGGTGAGTGTGGGACGAGCGTGGGGAAGCACCGGGCTTTCTTC
>FP018640 RILPL2_2            :+U  EU:NC; range  -499 to   100.
TGTTTGGCCGCAGGCTCCAGAAAACACCCTCAAAGAGACACCCGGATCTTCCATCACCTA
CGATGCAAATTCTACGGCTGGAAAGCACGAGGGTGGAAAGGAAAAAGTTGCGTTCTTTTT
ACCCCGCTCTGGATTGCACGGTGGAAACTCCGTCTCCACGGAAACGCACCTCCTGGCAGC
GGTCGCCAGGGGCGGGGCTCAGGGCGGCTCCTCCCCGGGGCTGCAACTGTTCCCAGGCTG
GGGCGATTGCCGTCACCCCTGAACTTCCCCGTTCCTCTTCTCGGCTGCCTCCTTTTCCGT
TGTCCCTTCGCGCCCCAAACCACATCCTGGAGCGCACTCTCCAGCGTGGCTGGCAGCGGG
GACGGTGCGCCGGGGCGCAGGCCCAAGAGTCGCGTGCGCGGCCCCTTGCACCATCCCCCC
GGGCCCACCCCCGGGCCGCGCTGATTGGGCAGGTAGGGACTCTGCCCAGCGGAAAGTTTT
GGGTGCCGGGAGGAAGTCTAACCTTTGGGAGACTCCAAGACAGCAGCTCCGAGGTCGGCG
GGGGTCTGGGTGGCCATGGAGGAGCCCCCTGTGCGAGAAGAGGAAGAGGAGGAGGGAGAG
>FP014309 MALRD1_1            :+U  EU:NC; range  -499 to   100.
TAAAAATCTATGGTTCTTAATTTATCTCAAGAAGCACTTACTAGCACCCATGGGCTATAG
ACAGACAAACAAACAAAAGAAGACAAAAACAAGCAAGGTGAGTTTTCTATTTCATAATAA
TGGAAAAGCATTTTATTTTCATAGAGCAATTCTAATAATTGGGCCTGAAATTTTGAATAT
GTTTTAGTGTCCACAATAATGTTCTAAATTACACAAATGTGATTGAGTATAGGAATTAAG
ACAGACCATTTTTATGTAATTTATAGCTTTATTGTGGTTGCCTCTCCCCTGCTGTTTATT
TAGCTGGCCTTTATTTTTTACAAATGTCTTTCAGGAGATAGCAAGACCATAAAGGCTTAA
ATTGTGTAAATATGGCATACAGGGGGCAATAATCATCTATAGTTAGCTAGATAAAGAACC
AGCGTAATTACTCAAGTTAAATATTTTCTAAAGTCACTCCTTTGAAAGAGCAAATTAACT
GCCTGGGGAGTAATTTGTTAGAGTTGCAGATAGTTACCAATAGTATCCAGTTATAAGAAG
CAAATCTGGGAAAGGAAGAATAGAGAAATAAAAGAATGTTTCCAATGATGGACTTACTTA
>FP028393 FBLN1_1             :+U  EU:NC; range  -499 to   100.
GCCCGACTGTCCCTGTCTCTGAGGGCAGAGTCGGGTCCCATCCCGGGACACGCCTGGGGT
TAGCCACCGACCTGCAGCCTCCCGGCCGAGGGTGCGGGGTTGGCGGTAAGGCCTGCCCCA
GTGCCCCCCAGCAGCCGGGCCTCCGACTGCAGGCCCGGGTCCCCGCTCCTCCGCGCGGAG
TCGGGCGGGGATAACCTTTGATCCCGAGCCCTCCCCTCGAGAGGGGGTGGGGGGAGGAGG
GGATCGGGTTTCACGGAGTGTTGGGGGATAGGACTGGGGGCATCCGGCCCGAAGGCGCCC
CCTCTGTGCCCCCTCCGGGGAAGTCTGGGATCCAGGCCCTCGCCCCCAGCCGTGGGCGCG
CGCCCCTCGCAGCCGGGGTCCGGGGAGGGAGGGTCCCGGCAGGGGGCGCCGGGGAGGGAG
GACCAGGAGACCCGCGGCCCCGCCTCCGCCGCGCCCTCCTCCCGGGCGGGATAATTGAAC
GGCGCGGCCCTGGCCCAGCGTTGGCTGCCGAGGCTCGGCCGGAGCGTGGAGCCCGCGCCG
CTGCCCCAGGACCGCGCCCGCGCCTTTGTCCGCCGCCGCCCACCGCCCGTCGCCCGCCGC
>FP014443 HNRNPF_4            :+U  EU:NC; range  -499 to   100.
TGCGTTAGTTAAAAGTTTAGGAATTGCGTTAAAAAAATTTTTTTTCAAAGATTTTTTTTC
AAAATCTTTACGTGTGTCCATGGTCAAATGTACAAACCAAGGTACGTCCGCTAGTTCCAT
TTTAGAGGCGGCCTCCCAGAGAGGGGCTGTGTCTAACTTGCTGGCTTCTCTTCCACTCTG
CACTGCCCGCCCTTCCCCGTGGCTGGCACTCTGGACTTTCCCCAGGTCGCGCTCGCGCCT
GGCTCCCTTCGGGAGAACTCGGAGAAATGTCTTCCCGCCGCCCTGACTCTCTCCTTCCCC
CACTTCCTGCCTGGGCCCAGCGCGCGGGCCACGGGGCCGCACCTGCAGGCACGCGTTTCC
CATTGGTGACATCTTGGCGGGCCCGGCAATGGCACTTCCTCCTCTGCACCCCGTGACCCA
CGTCCGGCTGCCGGTCTTGGATCACGAGGCCTCCGCTTCCCGGACTCCGGACCCCGCGCC
TCCTCGGGGCCGACGGGCCAGTCCCTGGCGTGGTGAGCCGCCGCGCGGGCGCCCCGGCCC
CGCCACTCCAGTCCCGGCCGCCCCCCCCAGGTCCCTTTCCGCCGCCCCGGTCGCTCGGAG
>FP010228 RWDD1_1             :+U  EU:NC; range  -499 to   100.
AAGCAATACGGAGTTCGAGAAGCTCAGAAATCTCCTGAGCCCCACCAGTCCACACTAGGT
TGCAAGCCCGCAGCACCTACGCCACGGCGTCAAACCGGAAACCAGAAAAGGTGAAGGCAT
CGGACGCCCCTCGCCCCAGCCCGGCCACCAGCGACACTATCCTTCACTGACGCGCGATGC
CGGCCTTTCAGCCCAGACTCATCGAGCGAGGATGCAGCGCTGAGAGGCTTCTAAGGCTCA
GGCCCTGCAAAGCCCAGGAGCCGGCTGTAGGTGTCCTTGGCGAATGCCAGACCGCGCGCA
CCGTCCCAGCAAGTCCCGAGCGAGTGTGGGACAGGCAGCAAATCAGTGCCCCCTGGCCAG
GCAGAACGAGTCGAACGTGGAAGTAGGGAGCAGGCGGAGGCCGGCGCGGAGCTGCAGTTA
AGCAAGCCGGGTCTGGCTTTGGGCCCTGGGCCTTCCAGCCGGGGACTCTGCGCCTGCGCC
CGCCTGGCCGCCGCCCGCTCTCCCGGCGCGGCAGCTGTCTGGGCTGCTGCGCGCCGCCTA
GGTGTCTGGGCGATCTATGGGCAAGAGCAAGGGCCACGATGACAGATTACGGCGAGGAGC
>FP008006 DEPDC1B_2           :+U  EU:NC; range  -499 to   100.
ATCCCGTTTTTAAATGTCCCTACACTGGTAAAAGCTGTCGCCTCGCTTCATTTCACTACC
GCTTCTCCCAGCGTTAGCAGCACCTCCAGGCTCACAGTGCACTTGGTAGGGAGGACAGGT
ATTTATCCACGCGGCCCAAAGCTGGGTTTCGGTCGCTGGATAACACCTATTATTGACCCT
TTTGTAGAGATAGCGTTGCGTGTGTTTGTGTTGCGCGGACGCAGAAATCTGGGAAGGGCG
CTGCACAGCGTTTTCCAGCGCTGGGGAGACGCCCCCGGCCCCTTAGTCGCACCTGCCTAG
GTGTGCTCGCACGGTGGGACCAGGGTGGGCAACAGATTTCGCCCCGGGCAAGTTCGCACG
CGGAGCTCCCAGCGCCGCGGGTCTCGGAGAAGACGCCTGCCTCCCCGCGCATTTCCGGTG
ACGTGCTGCCGCGCCGCCCAATCAGCGCCCGCAGCCCGCGGGCTTGGGATTCAAACTGCT
GCTCCTCCGGCTGGCGGGGATCAGCGCTGGCGCGGCTGCGGCCGCTGCTGCCTACGCGCC
ATGGAGCATCGCATCGTGGGGCCCGGGCCGTACCGAGCTACCAGGCTGGTGAGTGAGTGT
>FP021446 C16orf45_1          :+U  EU:NC; range  -499 to   100.
TCAAATTAAACAGACGCACACGACAGATATTCTCACAGAAAAGCAGTCAGCCAAGCCCAG
AACCCATAGATCTAGGTCCACACTCACGCCTCTGCATGCTCCCCAGAAAGACGGATGCAT
CGCCCGCAGGTAGAGACGGGCTCACCAATCCCACTCAAAACCCGCTGCCGGCTTACAGCT
CGCAAGCCGCCCACAGTGCCAGCCCCATGCCAAGCATCACTAGGGGCTCTAGAATAGGCA
GGGGCCTTGTTCTCACTTCCTTTGTGTTGCTTTTATTTTAGTTGTTTTGTTTGTTGTTTT
TCTTAGAGTTATCACCTGCCCCTCTGTCTCCCTACCCAGCCCCCAAGCCTCCCCTCCAAG
CCTCCACTGCGCATGTGCCGTGCATCCCTGCCCCTTCTGGGTACCCGTAGGCGCTCCCGG
GCGCTGGCGGCGGCGGAGGAGAGGGAGCAGCGTCACGGGCGCCCGGCCCGTTAAAACGCT
GCTGGCTGGAGCCACCTCCCTCCCTGCAGCCCGCAACGGGAATGGAGTAAAGGGAGACCC
GTCGACCTGGCCACGGGGATCAGCGATGGAATTAAAGCAATCTTTGTCCACCCATCTGGA
>FP001536 IGSF3_1             :+U  EU:NC; range  -499 to   100.
GGAAGGGCCTGTACATCTCGCCGGCGGCCCCGGAGTCTGGGTGTGAAGCCCTGATTAACT
TGCCGGGCTGCTCGGCCCACACGCCAGCCCTGCCCAGGTCCTCCGGTGCCCCGGGCCACC
CTCATGCCCCCGCCAGGCCCGGGGCCGGGACTCGCGTCTCCAGGGGCGGGGCCGGGGGCG
GGGCCGGGCCTCTCTTCGAGGCCGCCGCCCTGGCCCCGCGCTCGCCTCGCCGAGTGCGGC
GGGCCGGGCTGGAGCTGGAGGGGCGGGGACTCGGGAGGGGCCGCAGCGCGGCTGCTGGTG
CCGTTGCGGGAGAAGAGGAAGCGGCGCGTCCCCTGAGGCGTGCGCCTGGATGGACTGAAG
GACGGTCCGACGCGCGCGGAGGGAGAGGGCCAGGGGCGAGGTCAGGCTCGGCGGGGGCGC
GGGCGGCGCCCGGAGGGGGCCCCGGGGAGGGAGGCGGGGAGGCGTGGAGCGGGGAGCGGG
GAGCGGGGAGTGGGGAGCGGGCCCGCGCCGGCTGAGCTCCGGGTCGGGCCCGAGACCCCT
CCCCTGGCTGGGCGGGCGCGCTGCGAGCGCGCTCCGGCAGCTGAAAGCGGAGCTCCGGAC
>FP001668 ANXA9_2             :+U  EU:NC; range  -499 to   100.
TATGAGTTCAATAGTTTTTGGGGACAAGGTGGTGTTTGGTTACATGGATAAGTTCTTTAG
TGGACACATTACTTCATTTAATCATCCCAGGAAACCTGTCCTCGGAGGCCCCAGCATGTC
CCACAGCCTCCGTCTCTCTCAATCCTCCCATTTAGAGAGCTGAAAGGACTAGCGAAGCTT
ACAGAACATAGGTGGCAGAGCTGGATATTGAACCCTCATTCTCCAGTTCTGACACAGGTG
CATGTTTTCCTTTTAACAGGAGAGAAAAGTGAGGAGCAGTGATTACCGCCACAGAAATAT
CCTTTCATGGCGTGTCCTCCGGCATGGTCTACTCAGTGTGGTGGAGCCACTGCAGGTCCC
TCCTCCAGGGATGTAGGAATGCCAGTGAAGGCCTTCCTGAGTTGGGAGAGAGGCAGAGGA
GTGAGTGGAGGCAGGGCTGTAGCTTCTGTGCCCCGCCCCTACCCAGGCTCTCCAGGGAGG
CAGGAAAGAGGCTGTGTTTAGACCTGAGGGAGCCAGCTGTGAGGCTGGAGCAGTTGCTGC
ATGGCGGGGCGGGGGCTCCACAGGGCTGTTCACCTGCTGCTCTGTGCAGAGACAGCCTCA
>FP008128 S100Z_1             :+U  EU:NC; range  -499 to   100.
GGGGGAGTGTTGGATCACAAGCAGTTTCTTTTTCTTTTTTTTTTGTTTTTTTGAGACGGA
ATCTGGCTCTGTCACCTAGTCTGGAGGGCAGCGGCGAGCTCAGCTCACTACAACCTCTGC
CTCTCAGGTTCAAGCGTTCTCCTGCTTCAGCCTCACGAGTAGCTGGAATTACAGGCGCCC
GCCACCATGCCTGGCTAATTTTTATATTTTTAGTAGAGATGGGGTTTCGCCACGTTGACC
AGGCTGGTCTCAAACTCCTGACCGCAAGTGATCCACCCACCTCAGCCTCTCAAAGTGCTG
GGATTAGAGGCATGAGCCACTGCACCCAGCGCAATTTCGTTAGAGACTTGGTGCCTTCCC
ATTTCTTTTACTCAGCAATATACCAGCTTTAGGTCCTAAATTAAACCTCTTCCTGCTTTC
CCACCTGATGAAGAAACGTGCCTGCAGTGTGGTGAGTCTGGACCACGCAGACTCAGAACA
GCACTACTCACAGCAGGGCCTCTTGCTCGCTCTAGCTGCTGGGAGGAAAACGGCTTGCTA
ATCTCCACGCCCAGAAATTCAGACAAGAGCATTCTCCTTATCTCATCTGCACAGGAAGCA
>FP006660 TBC1D14_1           :+U  EU:NC; range  -499 to   100.
CGCAAAGCTTCCCTTCCGCGGCGGGGCCCGGGCCGTCTCCCGCACACCGGCCGGGGCAGG
GGAGCCCCATCGATGCGCTCCGCCGCTCGGCTCCCTACGCCTGAGCCCTGCCCGCTCGAG
CCCCTTCCCCCTCCCGGCCGCTTCCCACTTCCAAGATGGCTGCGGGTGGAGCCGACCAGG
TAAGGGGCCCCCTGTCGGATGTCCGTGGGGGCCCTGCGGGCACAAAGGCCCGCTCAAGGC
AGCTCCTCGCCACTCCGGTTGGTTCTCCGGCAAAAAAAAAGGGCCGGCGACGCCGCTCCG
GAGGCCCGCGGCGGGCGGCCCCCGGAAGAGGGACAGCCGGGCGAGCGCCGAGCTCCAGAC
GCGGCGGCACGGGCGGAAGAACGGGCGCGGGCCGGCAGGGGGCGGGGCGCAAGTGCGTGG
GGGCGTGCCCAGGGGGCGGGCGAGGGGGCGGGGCGAAGCGAGGGTGCGCGCCGCTGTTCG
CCGCGGGCTGCTCGCGCGCACCTGCGGGTCGGACCCGCTGCCTACCGCGTGCCCGGCGTC
CTCGTCGCGCGAGTTGCCGGTCCCGCGGGGCCTGGGCTGCGGGCCCACGGGTCCCGGGGA
>FP020251 AQR_1               :+U  EU:NC; range  -499 to   100.
AGGTTGCTGTGAGCCGAGATTGCACCATTGCATTGCAGCCTGGGCAACAAGAGCGAAACT
CCGTCTCAAAAAAAACAAAACTAAACTAAAACACTGTTAAGGGCAGTTAAAACCCAGCCC
ATATTCCCAGGCTGTTTTTTTTGTTTTGTTTTGTTTTTTCTTTAGGGTTGAAAAAAAACT
AAATCCCCATTCACCGCACACGGCACTCTTCACTAACCACGAGAAACCCCACCCAACACC
ATCCACCGGGTCCCTCCCTTGCCCTCCTAATCCCGCCAGCGAGGTGTCTTCTCTCTGCCG
CCCGCTAGAGGGCGTGTACAGAGGAGGTCAAAGCTCTTGGCTCGCTAGCTCAGCCCCAAC
GCCTGCATGAACTTCCGGCTACACGCCATTCCGCTTCCCGAGGAACGCTTGGGCTGTTGT
ACGGGTTCCCTACGGGACTCTGAAGGCTGAGGATATCCGGCCCGGAGCGTTTGTGCGGCG
CGGAGTTAAGCGCCCCGGCAGTAACTTAAGGGAAGTGGACCAGGGTTGCCGCTGCCCAGA
GCGGTCCTTTAGTTTCCACTGGAGTGGAGGGAAGAGTGCTGCCATGGCAGCCCCTGCGCA
>FP015972 TCN1_1              :+U  EU:NC; range  -499 to   100.
ATATCTCATTGTAGCTTTGATTTCCATTTATCTGATGATCAATGATGTTAAGCACCTTTT
CAAGCACTTTTTCATATGCCTGCTTCCCATTTGGATGTCTTCTTTTACTTCCATTTTTAT
ATGTTGTATGTGTTTGCATGATCAAATCTACTTTATCAGGAAACATAAAACATAAAGTGA
AACGGAAAAAAAAGGAAAGATTATAGGAAACAGTCATTTGCCTAATATATCTTCACTGCA
CGGAAGGCAAATAATAGATATGAAACCCGAAGGTTTAGGACAGGAGACAAAGGAAAGTTA
TTGCCTTATTCTCCCTAACCACATCCTTCAAGTCTTCTTCCTTATTTATTACATCACATG
GACAAATACACTTGACCACACCTCCTGACATTGCTCAATATTTGCTTGAGTGAAAAGAGG
CTGAGGCAACCTGAAGGAGGAGCTCTCATTACCTTCTGCCCATCACTTAATAAATAGCCA
GCCAATTCATCAACATTCTGGTACACTGTTGGAGAGATGAGACAGTCACACCAGCTGCCC
CTAGTGGGGCTCTTACTGTTTTCTTTTATTCCAAGCCAACTATGCGAGATTTGTGGTGAG
>FP021903 ARL2BP_1            :+U  EU:NC; range  -499 to   100.
GGACTGGCTCTCCAGCGACTTGGCAACTTACAAGCGCTCTTTAAACACGCCTTAAACTAC
TTATTTAATCCTCCACACTCAGGGAGGCGCAATTTATTCTCGAGTTGCGAGTGAGGAAAT
TCTGGCTCGTGGCTTCGATTCCTTCATCCGTACAATGGGGGCGACTTGAGACGGAGTTCC
CACACAACGGGTGCTCGCCGAAGCGCCGCATCCCTCCGCACTCCCTTCCGGGACTTCCTC
TCCCTGTCTTGCCCCGCCCCGGCATCGGTAACGCTCGCCTGTGATTGGATGCCGGCCGGC
CGTGAGGCGGTGGAAGGGGTTGCGGTGGCCATGGTGACAGGAGGCGGGGCGCCGCGCCCC
TCCGGCAGTCACCGAGGCCCGGACCTGCGGCGTCGGCGGCGCGCGCAGAGGGCCAGGCGG
GCGTAGAGGCCGGACCGACGCGTGGCGGCAGAGGGTATCCAAGGCCGGACCTGGCGCGCA
GGCGCTGACCCGACCTGGCAGTGAGCTGGCCGCGGCCTTGGCTGAGAGGCCTTAACCCCG
CCGGGCGGCCGCGCCCTGCATGCGAGTTGGGCCGCGGGCGGGGTTGGAGCCTACTCGGGG
>FP012128 XPO7_1              :+U  EU:NC; range  -499 to   100.
TGGGGGTGGGGGTGGGAGACGTCCAGGGGCGAGTCAAGGGGGAAGACGGTTGGGAAGAGA
GGAAGCCACTGGGTGCAGGGGTCCCGGGGCGGCGACAGACCTCGGCCCCCATCCAGGAGC
CCTCACCACGCAAACGAGCAGAAGGCAGCGCCAACTCCCACTCCAGCGCCCGCCTGCCGG
AGCGAGCGCGGCCCCTTTAAAAACCATGTAAACAAAGCTTTGTTCCCCCAGCTGCCCCTC
CTTCGCGCTCCCCCGGCCCGCTCCTTCCTCCCACCCGGCGTCTCCGGGCCGCTGACGTTG
CCCGCGCCTTTACGCCGTCCCAGCGGTGCTGCGCATTCTCCAACCACGGCCCGGGCCGCC
GGGGCCTGCGCAGCTGAGCGGCGCTACGCCACGAGCGCAGCGCGACGAGTCCCCAGCGCG
CAGGCGCAGCGGCGACGGCGTCGGCGGCGGCGGCGGCAGCGGCTCCGGCCGAGGTGCGCG
CTGGGGGGGAGGGGGGGCCGGAGAGGAGCATGAATGGAGCAAAATGGCGGATCATGTGCA
GGTGAGAGGAGCCGCGGGGGGGAGGGGGCGACCACGAAGAGCGGCGAGTGGAGTCGGGGG
>FP018708 ZNF605_2            :+U  EU:NC; range  -499 to   100.
AGACGCTTCCTCCTGGAGGCGCCTTTAGGTTCTCTCACAGACATGTTGGGCCAGCAGTGC
TGGCTCCATCCTAGATTTCTTCCAGTCCTCCCCAGTTAGCCGCCAAGGGGCTTTTCCAAC
CGGAAACCTCCAATCCGCGACCCCGGCGGGTGCACCGCCGAGCCCCCCGGGAAGTGTAGT
TCCAGCGCGAGCGGGACGCTGGGAAATGTAGTTCTGCGCGTTCACGTCCCCGATCGGGCC
GTGTCCGCCGCGGCCCTGCGAGGTCCGAGGGGTAAGGGAGCGTGCAGCGGGGGCGGGACC
ACGAGGCGGCGGGGCTGGGGGCGGCCTCTGTGTCTGCGCCGGGGATCGCGGTGACCCCGC
TGCGGACCGGCTCGCGGTGACCCCAGCGCGAACGAGCTGGCTGCCGGCTGGGGCGAGAAA
GGCCTGCGGACCGGCCTGGGCGCATGCGCGGAAGGCGGGCCTCAGGCGGGGGCTCTGGGG
GCGCGCGGGGGTGGGAGGCAGAGGGTGGGGTGGGGGCTGTAGGGCGGGCGGCGGCGGGGC
GCTGAATGTGGGTGTCGGGGGAGATTTGGGGTCAGCTGGGCGATTCACTGGGGGCCTATG
>FP010421 EPM2A_2             :+U  EU:NC; range  -499 to   100.
GGACATTCGTTTGTCTTATGGCAGAGACAAATTGAAGTTCCCCACCAAGATATACGTATT
TTGGATTTGGGCCAGACAGCTAAAAAACCTGTTTCAACTTAAAACCCAAAAAGGTTTTAA
GTTGAAAAAATAATGCTGACTTTTGCTGAAAGTAAATTTTAAACAAAGGTTTTTTTTTTT
AATTTACTCCATTAAAAATGCATACATTTGGACAGAGCGAGACTCTGTCTCAAAAAAAAA
AAAAAAAGCATACATTTGTAGTCACAGAATTAGTTTTTGTTTTGACCTTGAAAAGGACTT
GAAAGTATTTACTCCAAACTTACTTTACACATACTAAAAATATAGTTTTTGAAAAAAGAA
AGTTGATGTGGCTTTTCAGACAAGGGAATGGTAGGTAATGTTTTGCATCAGCTCCGGGTC
TTGGGTGATCTCCACCAATCAGAGATCCTTCAGAGCTCGTAGGGTCTAGAAAGATCATTA
TTTTACACCCTCATTTTACAGACAAAGAACCTGAGACCTGCTAGAGTAAGTGACTTGGTT
AAGATAGGGAGCGCTCCAGAGACCAGGTCCAAGATCTTCCCCCGTTTCACAATTAGAAGG
>FP008788 CDX1_3              :+U  EU:NC; range  -499 to   100.
ATGGGGCTGCAGGGCCGTCCACGCGGCCACCGGAAGGACAAGGTGTTCAGGCCGCTAGGC
CGCTCCCTGGCAAGCGATTCCCACTCGCAGCGCGGCCTCGACCCTCGCCCAAGACGCGCC
CTCCGCGCCCCCACCCCCTCCAGGCCCTGGCCAGTCCACCTCCCGCTTGGGGCGGCAATT
TGTCTCCTTTTGAACCCCCCGCCCCCGACGGGTTTCCCCCTTTGATTCGCGGCCCGGAGG
CTTCCCCCCGCTTTGAAATGCAAACCCGCCTCGGCTGGGGCCGCGGGCGGCCCGGAGCTA
TAAAAGGCCTGGGTGGGGCGGGCGCGGCGGCAGGACAGCCGAGTTCAGGTGAGCGGTTGC
TCGTCGTCGGGGCGGCCGGCAGCGGCGGCTCCAGGGCCCAGCATGCGCGGGGGACCCCGC
GGCCACCATGTATGTGGGCTATGTGCTGGACAAGGATTCGCCCGTGTACCCCGGCCCAGC
CAGGCCAGCCAGCCTCGGCCTGGGCCCGCAAGCCTACGGCCCCCCGGCCCCGCCCCCGGC
GCCCCCGCAGTACCCCGACTTCTCCAGCTACTCTCACGTGGAGCCGGCCCCCGCGCCCCC
>FP026031 KPTN_1              :+U  EU:NC; range  -499 to   100.
AAAAAAAAAAAATAGTGAACTGTGGAGTTACCTTGTTTGGTTTCCAGTACTGACCGCTCG
TTACTAGCTGTGTGATCTTAGGCAAGTTACTTTACCCCTCTGTGCCTCAATTCCTTCATC
TCTAAAATGGATTTAAGTACCTACCTCCACCCCCTTGCGAATTTTTAATAAAGTATTAGA
TGGAATGCACTTACAGTAGTTCCTGGCACATAAGGGCAATATTAAGTTTTATGATGATGA
TGATTCGACCTTCCACACAGCATACAGCGAGAGGCCGTGGCCACCACCTCCCATCTCTAG
TCACAGACTCCTTATGGCAGCCCCTTGGTCCAGAAATGGAAAGGAGAAGAGAGCGCGGGC
GCAGTGGGGCAAAGTCGCCTGGGAGGCCCGAGCAGGCGACCTGGCCGCCATCTTGGGAGA
GGGCAACGCCGGCAGCTTCCGTACGTCATCAGCCCGCGCAACGGCCGGGCACCCGGCGGT
TCAGGTCGCTTAGAGAGTCGTAGGTTGGGTAGTGCGGGTTGGGGCGGGGGCTGCGGAGAG
GGTGCTTAACTGAGGGGCATGATGGGGGAGGCGGCCGTGGCCGCGGGGCCTTGTCCGTTG
>FP026357 VSTM1_2             :+U  EU:NC; range  -499 to   100.
CCTCCGGAGTAGCTGGGATTACAGGCATGCGCCACCATGCCTGGCTAATTTTGTATTTTT
AGTAGAGACGGGGGTTTCTCCATTTTGGTCAGGCTGGTCTTGAACTCCCGACCTCAGGTG
ATCCGCCCGCCTCAGCCTCTCAAGGTGCTGGGATTACAGGCGTGAGCCACCGCGTCCGGC
CGGTATTAGTGTTTTAAAATAAAAAATTACATTTACAGAAAACTCTTGGCAGAACTTCAG
ATAAGGTAGGACAGAGCTCGGGCGGGTGGGGCCACACACACCGGATTCATGGGGAAGAAG
TTATCATCGACGGCTTCTTGTTTCCTGAGTCGGTTGTGAGAAGGAAACTGCAAGAGTGGG
GCAGAGAACCAGAGTGTCAGAGCAAAACCTCCTCTATCTGCACATCCTGGGGACGAACCG
GGCAGCCGGAGAGCTGCGGCCGGCCCAGTCCCGCTCCGCCTTTGAAGGGTAAAACCCAAG
GCGGGGCCTTGGTTCTGGCAGAAGGGACGCTATGACCGCAGAATTCCTCTCCCTGCTTTG
CCTCGGTGAGTCTCCAGGACTGGGACGAATGGGCTTGGGCTGGTGAGAAAAACTCATGTG
>FP011890 GIMAP7_1            :+U  EU:NC; range  -499 to   100.
TTCCCTTGGTTCCTAATGATTTAGACTCTGCCTTTGAGCCTCAGTGCTGTTAACTTTTGA
ATGAGTAACTTGAGGCCTTCCTGAAAGACTATAATAAAAAACCCATATTATACAATCACT
AAGAACCCCCAGCTCTACGCTTGGAAATGGCAAGGTATATGCCTGTCTCTCTTCTTCCCC
AAATCACCCCTCAGCCTCCCACTCCACCCTGGGAAGACAATCAGGTCCTGTGCCTTGTTT
TCTAGGCAATATTTGGGTCATTTAATAAGGCTCTTTTGCATCCATCACTATAACCTGAAG
CGAAAAATGTAGCTTTGGAAATGGTGTTTATAGCAGGCCCATGGGCAAAACGTTTCAACC
GGGCAAAACTGAAGCAATCACCAGATTATGGAGCCGTATTTCTGTTTCTTTAAAGACAAA
CATTTTTGTGTGTGTGGCTCCACCCAGCCTGAGCTTCCTGACTGAGAGGTTTTGGTGGCG
GTACAGACACTTTTAACTCACAGTAAAAGCAAAAGCAACAGCTCAAGCAGCCTCCTTGGA
GAAAACCTGAAAATTCAACTTGTTCAAGAGAAGGTGAGCCTGGCTGAGAAGAGGGTCTGG
>FP029204 ACSL4_1             :+U  EU:NC; range  -499 to   100.
AATGAGTGTCTTTTGAGGGCAGCTGGAAGATGACCCGAGGGGAACTTTTATCCTGGGGTG
GAGTCCTGCGAAGCAAGCCGCAGGTGAGGGCGTGGGCCAATTCTGCGCCTCACTGCTGTT
AGGCGCAAGGACATCCCGAAACACACTCAACGACACCAGCAGCGAGACTGACAGAAGCGG
ATCGCCAGCGGGAGCAACAACTTGAGGCGAGCCGTTAGCCGCCTCGCCTTCCTCGCAGCG
CCCCTCCCGCGCCCCGGGAAGCCCGTTCGGCTCCGCCTTTTCGACTGACGTCCCGGGCGA
GCGGGGGCGGGCGCGTGGGTGGGCCGAGCCGTCTGCAGCCAGCGATTCGGCTGGCTCTGC
CACACCACCGCGCGCCCCCGCTCCGCCCGCCCCTCCGGGCGCGTCTTTTCCGGGCTCGCG
CTGAGTCCCGCCTCCGCCGGCTGTCCGGGTGCGCGCGCGCCGCTGCGGCTTTTTCTCTGG
CCTCCGCCGCGCGCTCCTCCTCGTCCCAGCGCTAGCGGGCACGCGGTTCCTTTTTGCGAG
CTTTCCGAGTGCCAGGCGCCGGCCGGCTGCGAAGACGCGGTGGGCCGCCCCTCCGGTGAG
>FP026306 ZNF616_2            :+U  EU:NC; range  -499 to   100.
GGATGGAGGAGGAGAGAAATAGGCAAGAAATGACTGACTGTCACTACAAGATGTATCTTT
GGTTTTTTGTTTGTTTTTTCTCTTTTTGAGACAGGGTCTCTGTCGCCCAGGCTGGAGTGC
GGTAAAATTATATCGGCTCACTGCAGCCTCTCAGCTGCACTCCATCCTCCTCAGCCCCTG
AAGGTGCTGGGATTACATGTGTGAACCACCTCTACAGGCCTACAATGTATGTCTTTGAAG
GAGAGTTGAGAGTGTTGGTTTTTTGTTTTGTTAATGGATTTACTTTTTTCCTTGTAGTTG
CTTTACAGTTAATTCATTGTTATTTTGGAAGCTTGATTTAAATTTTAGTTTATTCAGTTT
CTTCTATAATTACTAACTTCTGAAATAAGATTTGATGTCATCCTGTAATCAGCTGATGTC
ATTAATTTCTCAATATTGCCTTTTTTTAACTTTTACCCCATAATTTATTAGATTTTTCAA
AAACTTTCCAAACTGTTAAAGCGTCCAGTGCGGTAAACTCACCACGAAGTACATTAGATT
CCTCAGAACTTCTTCATTTTATAACTGAGAATTTGTACCCTTTGACCAACATTTCTCCAC
>FP029270 LAMP2_1             :+U  EU:NC; range  -499 to   100.
CAGGAACAGAAAACAAAACACTGCATGTTCTCACTCATAAGTGGGAGTTGAACAATGAGA
ACACATGGACACAGGGAGGGGAACAACACACACGGGGGCCTGTCAAGGGGTGGGGGCCAA
GGGGAGGGAGAGCATTAGGAGAAATACCTAATGCATGTGGGGCTTAAAACCTAGATGACG
GGTTGATAGGTGCAGTAAACCACCATGGCACATGTATACCTATGTAACAAAGCTGCACAT
TCTGCACATGTATCCCAGAACTTAAAGTAAAATTAAAAAAAAAAAAAAAAAAGAAAGAAA
AAGAAAAAGAAAATGCCGTCCGCGCATATCTCTCAGGAGCATAGGAAGGGCTGTGAACCA
AAAAGCCAGGGCGTGGTCGCCCCGCCCACCGGCCGCTACATCACCACCCCTCTCGCCGCT
TTCAAGCGCGGAGATTGGCTGTAAGCAAGAAAGAGCCCCGCCCCTAGTCTTATGACTCGC
ACTGAAGCGCCGATTCCTGGCTTTTGCAAGGCTGTGGTCGGTGGTCATCAGTGCTCTTGA
CCCAGGTCCAGCGAGCCTTTTCCCTGGTGTTGCAGCTGTTGTTGTACCGCCGCCGTCGCC
>FP011741 WDR91_1             :+U  EU:NC; range  -499 to   100.
TTTGGGGGAGTTAGCGCTCTCTGAGGACACGCGTGTTGTGGCTTCACGCAGGTCACTCTG
CTCTTAGGGCTCCAGCTTCCTCCGTGTAGGAGGAGGGCAGGGGACCGGGAGCTCTGCGAT
GTAACGCCAACCAACAGGGCGCCGCACCCCCTGCCCGCCTCGGGACTACCTGGGATGTTC
TTAAGATCCAGTCTTGTTTGACGTGGGTGGCAGCCGCCACTTTCAGTAATTCAGACAAAG
CCGCCGCCGGCGCCGCCAGGACCTCCCCTCGCCACTCCTCGGGAGGGGTAAGGGTGACTC
GAGCGGCCAGGCGGGCTGGGGCTGGCTCAGGGGCGGGGCCTCGGGCGGGGAGCCGGCCGA
GGGGCGGGGCCTCAGGCTGGTCGCCCAGTGCGTGCGGGCTGGTAGGCCTGTCGCGGCGTG
ACGTGCTCGGCGCCCGCGTCCGGCCCCGCCCCATTTCTCCCAGGCCCCGCCCCTCCGTCC
CTCACCGCACCACCCCTAAAGACGCTAGCGCTGCGATGGCGGAGGCCGTGGAGCGCACTG
ACGAGCTGGTCCGGGAGTACCTGCTCTTCCGCGGGTTCACGCACACACTGCGGCAGCTGG
>FP012228 CCDC25_1            :+U  EU:NC; range  -499 to   100.
TCCTCAGATAAAAGTGCTTTCTCAAGAGAAATAATCAGGGCAAAGCCAAGTGCTGTAGGA
GCTTTACATGAATATGATTATTCCTACTTTATAGCAGGAGGACCTCTGAGGTTCAGAGGT
TTGGGATGGCAGGCCTTCGATTTAAGCCAGAACAAAGTCCAATCCCCAAGAGGCATATTG
TCCTGGTGAGTATCAGAAACAACTCGTTTGTGTGCTATGTTCTAAACCCTTGGCGCCCAT
TAACTTATTTAACCCTAAAAAATATCCTGTGAGTTAGCTGCTCTAGTATCATCTTCATTT
CGCTGCTGAGGAAAGTGAAGCACAGACAGGTTAACTAACGTGCCCAAGATGCCCAGCCTC
TTTCCCTTAACCCACAAATCACTGAACCAAACTCCTTGCCACTACACTTCGCCTCGCCAG
GATTAAAAATGGCGCCCACGGCCGGCGTTATGACGCGCCCCGACGTCCGCCGGAAGTGCA
CGGAGGAGTTCCGGGGGCCAGGCGGCCGCCGCGAGTCTGGTATCCTGAGCTTCGTGAGTT
GAGCGCTGCTGCTCCGCGGTGGAGTCACCGCACCGCTCCCGGGATCATGGTGTTCTACTT
>FP010269 SMPDL3A_1           :+U  EU:NC; range  -499 to   100.
GTCAAGAACAAAGAGGTTAACTTCAGGGTCACAAAAATGTTTGCAGAAGGGATGAATACC
TCCAAGGGCTTTGCAACCAGCTGCGGATGCCTGGACGTCTAATTGCTCAAAGGTGTTATC
TGAGACTGAAGAAACAGACTTTTCCCCTGGATTCTTTGAAAATCCCCCTCTCTTATTCTC
TAGCAGAATAAAAACTCCCTGCTTTTTCCTTTTTACACACGGATTTGAGAGATCTTGTTC
TCCCTCCTTCTGGCTTTTACTAAATTGAATGTCTTTCTCTATCCCCAAGCACCAGTATGT
CAGTGTTTGACATCAACTGCACCACTGATACACGAGTCGGAATTTGAGCTTCTACAAGTA
CATTCCTTCCTAGGCCAAACACTGACGCTAAGAAATACGAGAACAGATCATCGCTAAACA
GCAGCTGAAGGTCAGGCGAACTGACTCGCTGCGGAATCTGCCTTTGCACGTGATCAGTCG
GACGTCTACACCCGCAGCCGTCTTCTGTCTCCGCCTCACCCTCAGGCCTGACGGTCCGAG
TGGAGCTGCGGGACAGCCCGAACCTCCAGGTCAGCCCCGCGGCCCTCCATGGCGCTGGTG
>FP001179 GNG5_2              :+U  EU:NC; range  -499 to   100.
TCTCCTAAAAACTCCTTTGGTACTCAATTTCAAGCAGGAGGTAATAAATTACAACGGAAA
TACTAAAGAGCAAACTTTCCGGAAACACAAAAATAAGTTTTATTTTAAAAAGTACAATAA
GCATTAATTCTCCAGAGTAAATGGGTAACCGAGCAGACAGGTGTAATCTTCAGCCAGCAC
CTTGGCTTCTTCACAATCTCCTTCAGAAAAACCGATTCAAGAGCTAAGAAGCCAGTAAAG
TCAAACCTCGAGAAGATCCCTTCTCCAGCGAATCAGCGCCCCTGCTCCCCGCCCGCCCGG
CTCCGCTGGGTACGCGACAGCGACCTCCGCGCCTGCTCTCCGCCTCGGGTCAGCGGGGCT
GGGGGTTGGGGGTGGAACTGAAAATGCCTGTTGGCCAAACTCGGGTCACAGAGAGACACG
CCTGTACGGGGCGGGGGTGTGCGGGTGACTCACGCCGGGTGCACAGTAGCTCCTACGCCT
CACCCAGTATCTCCCCTCACTTCCCTCAACCCTTCCCACAAACTGGGAGGAAAACTGAGA
CCTCCTGGTCACCCGCCGCCGGGCCTTTTAGAAACTCCCACAAGCTCTGCCTTCCCTCCC
>FP013390 GNA14_2             :+U  EU:NC; range  -499 to   100.
CGTGTCACTTAAGTACTAAGAGGTGCTTTTAAAGTTTTTATTAATGCTGCTCAAACTTGA
CCCCGACGGTCCAGGATACAGGCCAAGGTGTCAGTGCGGACACAATCGCAAGGCGGCTGT
TAGGCTTCAGGGCTGGGCAGGAAACTTGCCAGGTGCTACTAGGAACGTATCAGCCCTTTC
TACAAAGCAGGTGTCTTTCCCATCATAAAATGCAAAGCAATCAGCCGTTCCCTTTCTCCC
CAGCCCCCTCGTCCGGAGACCGAGAGGATATTTACCCTGGGCTCTTGCAGTTCTCTTATA
ACTGAACCCAGCGGCGGCTCCTTCTCCGAGCTCAGAGCCAGCAGGCTCAGGCCCAGCCAC
ACTTTACAGGCAAATTGCCGAGCTGACCAAGGGCTTTGGCCAAGCCCGAGCTGGGCCGGG
GCGTCCGGGAAGCGGAAGGAGCCAGTCTAGGAAATCCGGGTGTGCGTGGTGGTGAAGCTG
GTGGGCAAGCTTCCACTTCAGGTCCGGGGCTTTGTGTCCCGCAACAGACGCTTGGCGCCG
CTCCTCTTCCAGCCTGCTGCCGCCTTCTCCGAGCGAGTGAGTTGGCGAAACTCACTCACC
>FP011721 CHCHD3_1            :+U  EU:NC; range  -499 to   100.
TTCTCAGAAGTAGTCTTCATTAAGCTACCCTACGACTGTAATGAAACGCTAAGTTTTGAG
CCAGGAATTTGTGTATAGAACACTAGGAATGGCTTCATTAGTATCATGCATCTTTTTCAT
TAAACTGTGAGTCCCTTTGAGAGAAAGATTGTGTCTCTGAACTTAGTGGCCTAAATTTCT
AGAATTATGTCTTCAAAAAGTTGCCCAGTTAGGCGTCTCTGGGGAGTCAAAACCACAACT
CCCAGAATGCCGTGCTCCCTTAGCGCGCTCAGGCGCGGGGAGAGAATGTCCCATCACCCA
CCGCGCCAGATCGAGACCACAGTTCCCACTACACCCAGGGACTCCGCGGAAAGCTATCAA
ACACCACCTGTTGCCATAGCATCCGGGTCGGGTGAACCAATCCGGGCGCCCTCGCCGAAC
AGAGGCGGGCAGTTCGCATCGCCGACCAACCTGAGGCGTTTTTGTTGTGGCGCGTGACCG
GAGGAGGCGGGAGCTCAGGACCGGCGCCTTCTCCTTGCTTCTGGGGGTCGTGGCCTTGCT
CCCGCTGTGCGGGAAAAGAATCCAGGCCCTTCCACGCGCGTGTGGGTGCGGGGGCCCCGA
>FP013591 TMEFF1_4            :+U  EU:NC; range  -499 to   100.
TTCTTTTGTTTAGTTTTTAATGTTATGTGGCCTTTTAAAATGAGTTAGGGAGTGTTTTTT
TCTAGTCTCTGGATGACTTTGTGTAAGAGTGAAATTATCTACTTTTGGCCGGGCATGGTG
CACATGCCTGTCAATGCTTTGGGAGACCGAGGTGGGCAGATCACCTGAGATCAGGAGTTC
AAGACCAGCCTGGGCAACATGGTGAAACCCTGTCTCTGCTAAAAATACAAAAAAAAAAAA
AAAAAAAAAAAAAAGGGAAAAAAAAATTAGCCGGGCGTGGTGGCACATAACTGTAATTCC
AGCTACTCTGGAGGCTGAGACACAAGAATCTCTCAAACCCGAGAGGCGGAGGTTGCAGTG
AGCCAAAATCGCGCCACTGCACTCCAGCCTGGGCGACAGAGTGAAACTCTGTCTTAAAAA
AAAAAAACAAAACTACCTACTTTGAAAGATTGGAATGGATGTGTTCATGAATTGTCTTTT
TAAAAAATGCCTGGATCCGGAGGGGAGGAGCCAAGATGGCCGAATAGGAACAGCTCCGGT
CTACAGCTCCCAGCGTGAGCCACGCAGAACACGGTGATTTCTGCATTTCCATCTGAGGTA
>FP012207 BNIP3L_1            :+U  EU:NC; range  -499 to   100.
AATTTGGGGGCGGCCTTCCCTTGTTTCCCGTATGGAGTGTTGATGTTTCAGCAGCTTTAT
TTGGAGTTTACACGTGGAGGCACCTGGGTTTGGGGATTCCTTTGTGTCCCCAAGACACCT
ATTGCAGAAGTGAGTCCTAAGAGGTAGAAAACAGATGCGTGCGCAGGGCTGGGTGAAGCA
CTGTGGAGCCTGTGTGAGAGGAGGCACGGGCGCGAACACAGGAGCGCACTTCCTCATTCC
GTTTCTCCTCATCCTCTCTCCCACTGCCACTGGCATCACTCATCCCATCCGGTCATCCCA
AGTCACACGCAAGAGTTCGTTCCCGGCGCGCGCGTCAGCCTGACTCGAGCGTCTCCACGT
CCGGGGCCCGCAGGGGAGCGCCCCTGCCCCGTCCGGTCGCTTGTTGTGTTGTCATCACGT
GGCCTGGGCGGGCCCTGACGTCAGGGGCAGGGGAGGGACGGCGCAGGCGCAGAAAAGGGG
GCGGCGGACTCGGCTTGTTGTGTTGCTGCCTGAGTGCCGGAGACGGTCCTGCTGCTGCCG
CAGTCCTGCCAGCTGTCCGACAATGTCGTCCCACCTAGTCGAGCCGCCGCCGCCCCTGCA
>FP002056 PEX19_5             :+U  EU:NC; range  -499 to   100.
TGTGCTGGTACCAGTACCAACAGGAAGCTGGGTGGGATGTCCTGTGCTTTCTCACCAAGT
TATTCCTTTTAGAGCTCCAGAGTGAGTTCAGAGGGATGAGGACATCTGTGTTCTCTACTA
CTGTTGGGTATTTGTATGGGATTTCTAGGGAATCGTTAGGGTGTGGCAAGGGAGACACTA
TAGATGGAGATGTCTCTGCAGAACTTTTTAATCCTCTCCTCCCAGCTCTGAGATGGACAT
TTGTTCCACCTTAAGGGATTTCTTTGCCTTTGCTCACAATAAATTAGGTAATCCAGAAGG
AAGTAGGAGGCTCATTGAGGGTGGTCTGGGGAGGTGGGGGACTCAAGGAGGAAAATTGAG
GAAAGTTGGCAATTTGAAAAATCATATTCCTAATGCTTTGCCCAGAAACCACCCAGCCTT
GCTTGCATTCTCATCTGTCGCCAACACACACACCATGTCTCTTGTCTCTGAAGGTGCTCT
TGATGATTTCGATAAAGCCAAACCCTCCCCAGCACCCCCTTCTACCACCACGGCCCCTGA
TGCTTCGGGGCCCCAGAAGAGATCGCCAGGAGACACTGCCAAAGTATAAATTCCACCCCC
>FP024283 ZNF521_1            :+U  EU:NC; range  -499 to   100.
TCCCCCCTCCTTTCTTTTTCTTTTTCTTTTTCTTTTTTTTTTTTTTTTTTTTTGCCCCCT
CAAGAACAAATTGTTGCCTCCTTTTACATCCATCCTACCAGAAGGGGGACCTTTCCACTT
TCAGATGCTCCTCTGCTTTAATTTCTGAAGAGGAAAAAAAGCGAGCAGAAGAGCCCCGAG
ATCCGCCGTGGAGCTCTAATAACGCAGCTGCGGCGGCGGCGACGGCGGCGGCGCGGGGTG
TGCGAGCGGCCGGGCGGGCGGCGCGAGGGGCGGCGGCGCAGGAGCGGGCGGGGCGCGCGG
CGCGTGGGAGGCGGCGGCGGCGGCGGCGGCGGCGGGCGGGGCTCGGGGCGCTCGGCCGCC
GCCTGGCTCCGGATCCGCGCGCCGCGGCCGGCGCCTCCAGTCCGGGTCTTGGCGGGCCCC
CTCCTCCCTCCCGCTCCCCGCGCTCTCGCCTTTTAATCATGCCCCTCTGTCTGTGTGTGA
GTGCAGGCAGGCTGACAATGATTTCCTCAGTGATTACGTACAGAGCGAGTCCCTGCGGGT
TAGGGGCCCCCTCTGGAGCCATCCTGATGGCTTTGGGGGCCTTGCTTCCATTTTCCATTA
>FP002327 NPL_1               :+U  EU:NC; range  -499 to   100.
AAGAGACCTGAACGCCGATGGGCAGTTGGGATTCTCCGTACGCCTCGGAAACAGCAGCCC
AAACCTCACAACGCAGAACCACGAGATAGTGGGGATTGCAGAGCCCTGCGCAAGAGAAGG
AAAATTAAGACGCAGCGGAGCCCAGGAGGTGCCCGCACGCGGGAAGGACTGGCGTGCAGA
CGAGGCAGGGGGAGGTTTGCACTCGGCGTGGCGCGGGTGAGCCGCGTGCTCTCGGGCACC
CGGCCGCCAGTTCGGATGCTTCCGATCCTCGGGGAGCCGGGGCGCTGCGCCGGAGTCACT
TCAGCCCATGTTGTTCAGGTGACACCCGGGGAAGAGCAGACTCCAGTGTGCAAAACGTTT
CGGGGTTTCCGGGCCAGCGGTTCCGGGCGCGCCTCGCGGGCGGCGGCGCAGAACTACAAC
CCCCAGGCTCCCTGGCGTGGCGGCACGTGGGCCCGAGCCGGGCGGCCGCGGATATAAAGC
GCGGCGGCGGCTGCCGGGCGGAGCGGCTGCACGGACAAGAGCGGAGGCCTGGGTGAGCGC
GGCCCGCGACGGCACGGGCTAGGACAGACGGACGCAGACGGCCCGACGACCTGGGCGTTC
>FP020553 ZNF280D_1           :+U  EU:NC; range  -499 to   100.
ACGATTCCTTTTTCTCTCCTGGTTTAGTCTTCGACCCACAGGCCCCTTGCTTCTTTCGAA
CGGCGGCTGTATCCCATGACCTTTTCACTTTCCAAGCCAACGGACTGGGGGTCGTTACAC
ACGCGGAGGGCCCGGAACGCACGGCTCCTCGCCTGCAAATTCCGAGCAGTCCGGATTTTG
GGGCTGCCTCCCGGCCACACCAGCCAGCAGCTCGCACCCACATGGAGGCAGGGCCCTGGC
CCTCGCCCCGGACCGGCGCGTGGCGGGGCGCGTGGGTCTTCGAGGGCCCGCGACGCGGCG
CACATGCCGGTGCCCGCCTCCCGCGTCGGCGAGAAGACAGGGAGCTCGGACACGGGGAGG
CTGACCCGGAGCCTACCCATGAGGCAGCGCGCCGGCTGCACGAGAGCCCCCCCCTTTCCA
CGGCTCGGCTGCCAGCTCCGCAATGGGAGCCGCCGCCGTCGCCGCAGTGTAGTTTTTCGT
GCTCCTCCTTTTCCTCCTCCTCTTTCTCCTCCTCCTCAGGGCTCCAGTCAGGCCGATCCG
CTCCGCTCACGGTAAGCGCCCCCCCGCCCCCGCCCGCCCTGCGCTGCAGCAGGCAGAGGC
>FP006761 STIM2_2             :+U  EU:NC; range  -499 to   100.
TATATTGAAATTACGGGGACGCTGCTGTTTTCCGATTGCAAGATTTTCCTGATCCATGCA
ATTACTTTCGCTGCCCTCTACGAGGCTGAAACTCGCCCTCAGGATGTGGGACGTCTGGAC
TCTTCTCTCCGTCCCCTTGTAGCCCCCCACTCCCCCTCGCGGTGGTACCGTGAATGAGGG
AGAGGTACACGTCCCCCTTCTTCCCCGCCTCCTATCTTCGCGGCTCGCTAAAGCGTTATC
AGCCGCCCCACGGTACTACCGTCCGTCTAGGAACGCCTCCGGGGCGGGGCTGGGATGCCG
CGCACGCGCAGTACAGCAGCGCCGCGCCTGCGCCGTGGAGAGCCTGAGGGAGGCGGGGGA
TTGGTATGCGAGCGAATGTGCGAGGGGAGGGAGGCGTCCCGGCGGAGCGTGGTACTACGA
CCAGCGCGGGCCGGAGGGGGCGGGGGGATGCGCCGCGGCGGCGGCGGCGCGGGAGCTGGG
GTTGGTGTTTGGCGGCGCCAGAGCAGCGGATCCCGGTCTCGCCGCAGCAGCAGCGCGGGT
GTCGTGCACCGCCTGAAGACGCCGTACCTTTCTACCCCCCACCTTTTTTTTTTTTTTTTT
>FP019352 DCAF11_1            :+U  EU:NC; range  -499 to   100.
GCTTCCAAAAGCTAAGCCCGGAAGGACGGTATGGAGGTCTACTGGGACGCTGGGCACCCC
TTAGGGCAGAACCGACTGGAGCTGCGGCCAGCGACAGAAGAACGGCTCCAGCTGGACAGG
GGAAGCAGTGGGGAGAAAGGAGGCCCTTGGGCACTGTCTGAAAAGTGCGATGCCAAATGA
TCTTTAGGGACAGACAGTAAATTATATCCCTTGCTAAAATACCTCTCGGTAGCGAACCAC
CAAACGTTTCTTTTTTAAGCCCCGCCTCTCAGCCGTTACGCCTAGTTCGGCTGTCTCTGA
TTCAGGAAGCTGGCAGTTCCCACTTACTCCTCCCCAGCAAGAGCTAACAGCCCTCCTTGG
GTGTGCACTTTCTCCTCCCCTCAGGCACCTCGCGCATTCTCCCGCCTACCTATCAATCAT
CGTGCTCCGCTGTCCAGTTGGCTGGCCAAGGGGGCGGGGCCGTCGTGTGACGTTTGCAGC
CCGCCGGCCAGGAAGCCGCGAGATGCGTGACGAGCGAAGCGCGTGACGGAGGAGCGGTTG
GCCAACGCAGTGGCGGCAGTCGGTGTAAACAAGGCCTCGCGCCGCTGCGGGTCCTGCGAC
>FP013654 AKAP2_1             :+U  EU:NC; range  -499 to   100.
TGGTGCTAGGTAAGGGACGAGGGGCTGTTTCCCCGCCTGAGTGGGAACTCAGCGGCTCCT
GGCATTTGAGCGCACACAGGCACTCACACACTTCCACATACGCTCATGCGCACATATGTG
TACACCAACACACACGTCCACATGCACACACAGCGACACGCCACCCCGCTCCAAAGCCCC
GTGCGCTAACAAGTATCCATATACCCAGACACAGCGCTCCCCTGAGTTAGGAAACACTCA
GCTTTGCCCGCCCCATCCATCCCTCCGTCTTTCCCTCTCTCCAGTCTCTGCATTCATTCA
TTTCTTCGTTTGTGCATCGATTCCGCCGAAGCCACTGAGAGGAGAAGGTGTGGGTAGATG
GGGAGGGGAGGGGAGGGAGGGGCGGTCCGTGGGCGCTGGGCTACTGGAGGGGAAGCGAGG
AGGCGGGGAAGGGGCGGGCCCCAGGAGCAGGCGGGCGGGGCTCCCCGCCCTCCAGCGCGC
CCGGAGGCTACCACTCCCTGCAGATGCGCTGGCCCCAGCCCGGGGCTGCCGCTCGCCTTC
CCCCGGAGTCTCCTGGACCCCCGGAGTCTCCTGGACCCCCGGAGCGGGAGGCAGCGGCCG
>FP003738 LIPT1_1             :+U  EU:NC; range  -499 to   100.
TACCTGCCATTTGGACTCACTTATTTGGAGGAGATATGTAAAGACCCAGCGTAATACCTG
TATGCTCAATAAAAAGTATTTGCTGGTACTCCTTCCTGCCCGTCGTGTGACCTGACTGCT
CTGGGCTTCTGGGGGCTCCCCCTAAACTCGCTCCACGAAATGACCCCTCCAACCTGGCAC
GCCCGCTCTCCTACCTTCGCCCAGGGCTGGCCGTTATCTCTGTGCTGTCACGCGGGGAAG
TCCCATCTGAACTGGGGCCTTATGACCTTCGGTACTTTTATTCGAACGTAGCCTGCGTCC
CTGCCTGGAACCTGGTTCCCGCCCTGAAGGACCCTTACTTAGCACTCCTGCGGGCTGCCG
GGACCCCACGGCTCCGCAGGCGGAGAGACTAGGCGCGATCCCTGCGCGCCCCTCCTTCTC
TTGCGCTTCAGGGGGCCGGCCCTCAGGGGGCGGGGCAGCATCGCGCGCAAGGCCTGCCGG
TTGCTCGGGGTCGTATGACGCACTTTTCCAGCTCGAGCCCTCACGAGGCCGTGGGTACGA
CCGGAAGCCGCAGGTGGGTGAAGCGGAAACGCTTCAAACCGGGATGTTGCGGGCCGTAGC
>FP020185 HERC2_1             :+U  EU:NC; range  -499 to   100.
GGTCGCTGGAGGTGTTTCCTTCTTCGATTCCCTGCACAGTGCTTCCACAGCTGCTCCATG
GAATCTGCCCAAGACTTTTGCTGCGTTCAGTTGAACACACAGGAGGAAGCTCTTCAGGCC
CCAGCCAGCCGACCGCACAAAGATGCGTTCTCATACCCAGGGGAGCTGGTCTCGCCACTC
GACCCGCGCCCTGGATAGCTATAGTTAGTGTGAGCGCCACCACCCGCCGCGGCGTGATCA
AGAGCGCTCCGAGCCAAGCAGTCTCCCGTGGGAGTGCGGGAGTGCGTGCGTGTGGCGGAA
ATCCCGCCTTCCGGCGCCCGCTGTTGGCCTTGGCCGCAGCCAGGGCGCTCCAAGTAGGAA
GATAAGCGGGATTGCTGGAAGCGGGAGAGTCGGGAGGAGCGGCGAAGGGCTCCTCTTCCC
CATTGGCTGCGCCCACGGAGCAGCCTCGTTGCGATTGGCCGTACGCGGGGGGCGGCAGTC
CCGCGTCGGCCCGCCCCTCGGGCCGCGAGAGGCGCCGGGATCGCGGGCGCCGGCTGAGCC
AGCGGCTCTTGGGAGGCTGCGTCCGCGCGCCGGCGAGGCGAGGCGGCCGGGCCCTGCGCG
>FP029358 SMIM10L2B_1         :+U  EU:NC; range  -499 to   100.
TGATATGAACAGGCAGAGTCTTCTGCATGTGCTTTCTGTACAGAATCAGCTTAGCGGTCC
AGACTGTCCTCCTCCACTCCTGCTCCACCCTAGGAGACAGTGTCACAGCAATCGATCCCT
GGCAGCTCCGCCCTTCAATCCGCTCCTGCCTTGGGAGGCGCCCGAAAAGAGGCAGGGCTT
TGTGGGCGGAACCGGGCGGTGGGCGGAGCTGAGAATGCAGGGCGGGTCTAGTGGGCGGGG
CCGCTACGCCGACGGCCTCTCTGCCGGGGGCGAGGCTGTTAGGGGCGGAGCTATGCTGGG
GGGCGGGGCCCGCAGTGACGTGATGTGGAGCGGATGGAGCTGTGCGGGCTCGTGGAGGAG
GGACCGAGGCAGTGGCCCCTGAAGCAAGGCTCAGTCTGGAGAACCCGAGGGCGGGGCGAG
GGTGGGGAGAGGGCGGGGCGAGGGTGGGGCGAGGGCGGGGCGGACGTCGCTCTCCCGGCG
GCCGGCGGGGCGCGCTAGTGTTGGGGTCCCGCCGTCCTGAGGCTCGAGCTCTTGCGGGTC
GATCGGTCGGCGGGGCCTGCGCGGGGCCCGGGCCCATGGCGGCGTCGGCGGCTCTGTCTG
>FP024707 OAZ1_5              :+U  EU:NC; range  -499 to   100.
CACGGCAGCCCCGCCCCCAGAAGGACGCGCGCAGGAGGGGGCGTGGCCCGAGGCTCACCA
ACCAATCTCCAGAGAGCCTCTTCCTTTCCCTTTCCCTTTCACCAATCAGGCGCTGGGAGG
GGCGGGCGCGACTTTTTTTCCCGGCGGCCCCGCGGCTCTGCCCCTCGTGCGGTCGCGTTC
CCGGCGGCGCGGGGGGCGTGGCCTGGGCGCAGCATCTATAAAGGCGGGCGGCGGCAGAGG
CGCCATTTTGCGAACGGCGAGCAGCGGCGGCGGCGCGGAGAGACGCAGCGGAGGTTTTCC
TGGTTTCGGACCCCAGCGGCCGGATGGTGAAATCCTCCCTGCAGCGGATCCTCAATAGCC
ACTGCTTCGCCAGAGAGAAGGAAGGGGATAAACCCAGCGCCACCATCCACGCCAGCCGCA
CCATGCCGCTCCTAAGCCTGCACAGCCGCGGCGGCAGCAGCAGTGAGAGGTAAGTGCCCC
GCCCCCGTCCGAAGCTTCCAGAAGCGCCGGCCGCGCAGGCCTGCGGGGGGCCGTCCTCGG
GGCGCCAGATAGGTCCCCGGCGCGCGAGATCCGCCCCTTTGTCAAGGCCAGAATCGCGCC
>FP003521 BOLA3_1             :+U  EU:NC; range  -499 to   100.
AAGCGCGAATCAAATCCTTCCACGAGTCCCCGCACCTGGAGCGAAGGCCAAACTCCTCAG
CTTAGAAGCTAGACTGCCAGAGTAGGGAGTGGGAATGGAAAAGTACATCAGGAGCACGAG
GGGTATTCGGATGAGGGAAGGCCAGTATAGGGCGCCGAGACCTTGGAGTGTTTCTGAGCT
GAGGAGGAATGAGACTTTCACGCGGGCAAGGGGACCCTATCCATGAAACAGGCCCTGGGG
AGACTGAAGGAGAGCGGCGCGAGCGAAGGCAGAGGGCGGGGCCCCGAGGTCGGCAGGCGC
TGCAGTGTCGGGGGTGGCGAGTCAGCCAGGGCCAGGGGATGGCGGGGTGGGGCCGGAGCC
AGGCGACCGGAGGCCTCCGGGGCGGGGCCGGGAGGCTGACGGCCTCCGGGCGGCAGGGGG
CGGCCTCTCCCACGGCGGCGGCTCTCGGTCCCCCGCTCCGCGTCTTTCGGGCATACAGTG
ACCTCGGGCGGCGGGTCACGTCGGCCGGGCATGGCTGCATGGAGCCCGGCCGCGGCAGCG
CCTCTCCTCCGCGGGATCCGCGGGGTGAGCGTGGGCAGGGTCGGGGCTGCTCTCCCCGGG
>FP020848 SCAPER_1            :+U  EU:NC; range  -499 to   100.
TAGAAGAACTGAAATTGGTCATGACTACATATTAGCGTCCTCGAAAACATATTCTGTATT
CGATGACGGCTGACCTAGCGGGCCCCGACGCCCAAATGGGCCCAGACTCCCCTGGTCTTT
TCCTCTGCGGCTTAATCGAACCCAAATTTTCCCTCACGCGGGCCCAAGGTCTCGGCAGCC
CCGCCCCTTGTCTTAGCCCCGCCCTCCGCAGCCAATCAGGCACCCTTTAGGTCTCGTCCT
CTGGAGGTTGGAAGGCAGAGAGGAGGGGCCTGGCGGTGACTCCTCCCGCTGGGGCTGAGG
GAGACCTGGGAGACGACCGGGGCCCGTGAGCGCGCGCGTGCTCACGGCTCCAGGAGCGCG
GCGAGCGGGCGAGGGCGCGCGCGGAGGGGCGGCGCGCGGGGCCGAGAGGAGGCGGGCAGG
CTGGTGGGCTGGGCGGGCGGCGAGCGGCCGGGAGCGCGCGGTGGACTCGGCCGCGGCGAG
TAGTTAGTTAGTTGTTGTTAGTCAGTGTCAGTTGCTCGGCGGCGGCGGCCGTGGTCACCA
GGAAGGGGACGGGACGGACGGTGATGGTGGTCGCCGCGGCGGCGTGTGCGCCCCTCAGGT
>FP004267 ZNF385B_3           :+U  EU:NC; range  -499 to   100.
TGACTAATATTGGAAGCATCCGCCCCATCGCGGGGCTTGGCATCTAGGCTTTGGGACCTC
TGCCATTGCCAAGGATCTCTTCGGGGACCCGAGCCCCCGGGCTGAGGACCGCGGGGGACC
CCAGGTCGGGACGGAGCCTCCTCTGGCTCGCTGTGCGCGCACGCCTGGAAAGGCGGGATT
TAAGGCAGCGATGCTGCGGGAGGCTCTGCAGTGTCAACGAGCCCCCGAACGGTTCCGCCT
CATTCCCTCTCTGTGTGCCTCGCAAGTCTCTGCTTAGTAAACCGTCACAGCTTCGGCGCG
CGAGAGTGGCGTTGGCACGTCCAAACCCCGGGGTCCTCGGCCAGGCCAGGGGGGCGGGCG
TGCGGCGGGGCCGGGCCGGGCCGGGCGCGCCCAGCGGGCTCCGGGCACACGCCCCTCACC
TGGGCGAGGCCCGGTGCGCAGGCGCTCAGCGCGGGGGCAGCGGCCGGGCGCTTAAGCCCG
GCGCGGGCAAGAGTTGGACAGTTCAGGGGCCGCGCCGGGCCGAGCTGTCGCCCGCGCCAC
CTCCACCGCCGCCGCTGCTACCGCCACCGCCACCGCCTGGGCTGCAGCAGATCGCGGGAG
>FP007794 CTNND2_2            :+U  EU:NC; range  -499 to   100.
CTCCCCTCTCTCCCGCGGCTGCCGCTGCTGCCGCGAAAACCAGGAGAAGTGGAACGCGCG
CGGCGAAGCGCCGCTCTCGCGGCGGCACTGGGCATGCTCCGCACCCGGGGCCGGTTTCGG
CGGCGGGGCGGACGCTCCCTCACTAGCCGGGCGCCCGGGCCGGCCGCCGAGGTTTAGGTG
GAGGCTGAGGCTGCCGCGCGCCGCGGGAGGAGCCTCGCCCTCGGCGGCTGAGGCGGCGGC
GGCACAGGTGGCGCGGGCCGCGCGCGGGGCGCAGCTCGGGAGCGCTCGGCGCCGGGCGCC
GCGGCGGCCCCAGGCTCGCGCCCGCGGCGACAGCCGGCTGAGCGGAGCTGCGGGCGCGGC
GGCTGCTCTCTCAGCCCGGCCGGCTGGCGGCGGCGCCCGGAGCCCCGAGGAGCCCGCAGG
AGCCCGTGGAGCCCGCGGAGCCGGGCAGGGGGCGCTGCGCTCGCCGAGCTCGGAGGGGCC
GCCGGGCCGGGCGCTGCGCACTCGCGTCGGGAGCCGCCTCTCGCCCGCGGCGCTCGCCCC
TGCCGCCCGCCAGCATCCCTTGTCCCGCGGCCGCGCTCAGACAACAAAAGCGGAAGATGC
>FP019070 GPC6_2              :+U  EU:NC; range  -499 to   100.
GTGACTGTCTCCAGGATTTCTCTCTTCCTATTTCAGGAGGACTCTCACAGGCTCCCACAG
CCTGTGTTAAGCTGAGGTTTCCCCTAGATCTCGTATATCCCCAACACATACCTCCACGCA
CACACATCCCCAAGAACCTCGAGCTCACACCAACAGACACACGCGCGCATACACACTCGC
TCTCGCTTGTCCATCTCCCTCCCGGGGGAGCCGGCGCGCGCTCCCACCTTTGCCGCACAC
TCCGGCGAGCCGAGCCCGCAGCGCTCCAGGATTCTGCGGCTCGGAACTCGGATTGCAGCT
CTGAACCCCCATGGTGGTTTTTTAAACACTTCTTTTCCTTCTCTTCCTCGTTTTGATTGC
ACCGTTTCCATCTGGGGGCTAGAGGAGCAAGGCAGCAGCCTTCCCAGCCAGCCCTTGTTG
GCTTGCCATCGTCCATCTGGCTTATAAAAGTTTGCTGAGCGCAGTCCAGAGGGCTGCGCT
GCTCGTCCCCTCGGCTGGCAGAAGGGGGTGACGCTGGGCAGCGGCGAGGAGCGCGCCGCT
GCCTCTGGCGGGCTTTCGGCTTGAGGGGCAAGGTGAAGAGCGCACCGGCCGTGGGGTTTA
>FP026157 RCN3_1              :+U  EU:NC; range  -499 to   100.
ATCAGGCTGGTCTCGAACTCCCGACCTCAGGCGATCCGCCCGCCTCGGCCTCCCAAAGTT
CTGGGATTACAGGCGTGAGCCACCGCGCCCGGCCTTTTTTCTTTTCTTTCGTTCTTTTTG
TTTATTTTTGTTTTGTTTTGTTTTGTTTGGTATAGAAGTGTTGGAACGTACACCTCTTTC
TTAAACCATCCTGACAAAGGGAAAGGGAAAAATACATTTCCCGTGAGGCGTTGTGACTAG
AACAGCTGGAGGTGGACGGCAGAGTGCCGCGACGACTGCCAGGAGTTGTAGTTCTCCCCG
GCCGCGTCACTGCGGTGTCGCCCACCCTTCTTCCCCGGGCAGGCCGCGGTTTCCTTTGTG
GACGTGGCGAGGAGTGCCCGCGGCACCCCGTGCACTCATTGGCCCCGCCCCGTGAGACGC
TCGTGCGAGCTCATTGGGCGGGGGGCGGGGCTCTGCGCTGCCAGAGGCGGGGCCTGACTG
GAGAGCGGCCGAATTGGGCACATTTGCGGGAACGCAGAGCGGAGCGTGGAGAGCGGAGCG
AAGCTGGATAACAGGGTAAAGGGAGTGGGTGGGGGGCCTCTGTCCAGGGAGGGCGGCTCG
>FP027057 PTPRT_1             :+U  EU:NC; range  -499 to   100.
CCCACCCGCTTTCGCAATTCACCTGGCCCCTTATCTTGAGTTGCGAGGGCTGCTCCCTCC
CTCCCTCTTCTCGCCACCGAACCCCCATTCACCTGTTCCCCACCCCGAGTTCAAACGGCT
GCTGCAGCTTCCTCCTCCCCGCACCGCCCCCGTACCTGCGCCCCCACAGGGCAGACGATG
CTTGGCTGCGCGGCGCGGCGCGGGGCGAAGAGGCGAGGACCCTGCCCGGCGTGTGGGTGC
GGGGGTGATGTGTGGACGCGCGTGACTGTGCCAGCGGCCCGAGCTGGTCGGCCCCGGAGA
GGGTGCGCGGGGGAGCCCGCGTGTGCCAGCCGCGGGCGTGTGCCAGGCGCGGGCGTGCGC
GTGAGGGTGTGTGCACGGCCGAGGCGGAGCGCCCGGGCGGGCGGCGGCGGCGGCGGCGGC
GGCAACGGCGGCGGCGTTAGGACTCGGGGGACACCGCCCCCCGCCCCCCGCGTCCCGCCC
CCGCCCAGCCTCCCGCCTCAGTTCGCGCCGCGCCTCGGCTTGGAACGCAGGAGCGCCGGC
TCCGGGAGCCCGAGCGGAGCCAGCCGCGCGCACAGCCAGCGGCCGCGCCGGCGATGCGGG
>FP010760 TWISTNB_1           :+U  EU:NC; range  -499 to   100.
AGCAGTTGCATAATGAGAAGAGAAGCGGGACAGGAGAGAACTAGTGGGTTCGTTTTCAGA
TGCGTTGCATTACAATTATCAGGCCTGCTTAGGATTCCGTGTACTGCATAAAATATACTC
CATAAATATTTTGATTTTTTATTGTACAGTCCAAGCCTGTAAAATTCTACCAAACCCACC
TCACTACTGGAAATGATCAAAGTGAGAACCCCCATTTTTAAGCTACCTACTTAATCCAAT
AAGCCTCTGTGCGAAAACACACATTTGCCTGCCCTTAAAAGAGCAGTCGGTTGGCTTTCC
TGCGTGCTCAATGCATTTCCGAGGCTCTAAGCTCCCGTTCTCGAAGCGCGAAAACGCGGT
TCCCCCTGCTGGTCAGGGCTGCGTAATGCAGCGAAAAGAGGGGAAATTCCTAGGGGCGTG
GTCGTTGGTGGATGGCGTAAAACGAGCGCCGGGGACATGGGATTGTGCTTGCGTCAACGG
CGCGCGCCGTGGGAACCTTGACAAGCAGCATGGCTGCAGGTTGCTCAGAGGCGCCGCGGC
CAGCGGCGGCTTCTGATGGGTCTCTGGTAGGGCAGGCTGGCGTCCTGCCTTGCCTAGAGT
>FP018702 GOLGA3_4            :+U  EU:NC; range  -499 to   100.
GGCCGCGCCCATGCCGAGCCCCGGCCACGCCACTTCCGCCGGAAGCTCGGTTCAGCTTCC
TGAAAGAGTTGGTCCTGCAGTTCCGGAAGTTGCGTTTCTACTAGGGAAAGGTCCGCAAAC
TCTTAAGGTCACTTTCTGAAGGCGGCCTCATCACAGTCGGAGGTGAGCTCGATCCGGACC
CTGTGGGCAGAGGGTCCCCGGCCCTAGGGTGGCCACTTGAAGAAGAGGAGGACGTTCTCT
GTTCCGGAACGAAAGTAGCGCGTGCAGGCTGTTTCCGGGGACCCGAGGCCGATGCACCGC
TCGCCCCGCCCCTCTCACGGCCACGTCTCCGCCGGAGCATCCGGGCCGGGCGGCCTCCGG
GGCTGCCAGAGCAGCAGGGTGAGGGGCTCGGAGGCCGCGGCGCCTCGGGGCTCGGGCTCC
CGCTCCCGCTCCCGCTCCCGCAGTGCATGGGCGGGGGAGGCTCGAGGGGCGGCGGCGGGG
CCTGGGCGCGTCCCTGCAGCGTGGCGGGACGGCCCCGTTCCAGTCACCCCCGCCTCGCTG
CGGTGGCCTCGGGCCTGGGCGCCCGCCTTCAGCTGCGGCGGAGCTGGCTCTGTAAATGCC
>FP011014 CCM2_1              :+U  EU:NC; range  -499 to   100.
AGGCTGGGAAGTCGGCCGCCGTAAAGATGGCGGCAAATTGAAAAAGTTGGAGCTGCTCCC
GCGCGCGCTCCCGCGCGCGCTGAGTGGGCGGAGCGAACAGGGGGCTGGACAGGTGCGTTC
TCGCGGCCGTGCAGAAGCGAAGTAGGGGTAGGAGCGTTTCCGGCTCTCCTGAAGGACGCG
GGGCGGGGTGGGGGTGGTGCAAGGCAGGCGCGTTCTCGGCCGTCCTGAAGGGGCAGGATC
TTCAGCCTGTGGGCGGTGCTCTCGCCGTGAGCGGGGCCAACGGGCCGTGTTCTCCCTGAA
GGGGCGGGGTCTGATCGCTGCGGGTCGGATTCCCTTGGGCCTGAAAGTGAGGATGAGCGA
CAACCGTGGGCGGGGCCTGCGCTGGGGAAGGTGGGGCCTGGGCGGGGCGGAGGGGGCTCG
GGCCCGGAAGTGCGGGTGTGGGGCGCGGCCGGGGCGGAGACTTCGGGCCCGGCTGGCGGG
CGGCGCCGGGAGCGCGGGGGCGGCGGGCCCGGGTCGAGCATGTAGCGGCTGCTGGCGGCG
GGGCTCCCGGGGCGGGCCGGGCGGGCCGCGGGAGCCGCACGCGGCGATATGGAAGAGGAG
>FP001308 CNN3_1              :+U  EU:NC; range  -499 to   100.
CAGTTCCTCCGGCCCAGAGGCTCCAACGCTGCTATTGGTGTTCCAGCAGCGGGCGGAGGG
GTCCTGCCCGGCATCTGGGCGCGCTGGGCCCAGAGCCCGGGAGGAGGCAGACGGAGGCGG
CGGGTCAGCGGCGGGCCAGCCCCGGTGGGCTTCCGCTCCCCTCCGCCGGCCCGGTCCGGC
CCGCCGCGGAGGATGCCTGGAGGTTGACGTGAATGGCCTGTGGCTGGGAAGCCCCCAGGC
GCCCTGCCTAGCCCGGGGGCGGGGCCGCCTAGCCGCCGGCCCCGGTGGCGTGAGGGCTGG
GGCGGGGGCCGGGGACCTCGCGGGGAGGGAGCGGGAGGGAAAGCGGCCCCCGCGGCCCTT
CAATTGGCCGCACCGCCCCTCGGCGCAGAGGCGGGAGGAGGCGGCCCTCCATTGGTCGGG
CCCGGCGGCCAATCCTCGAAGGCCCAGGCGGAGGCGGGGGCGGCCTGTGGGGAACCGAGG
TGCGGGCGGCGAGCGAGGCAGCCGGGTGCTTCGCAGCGGAGCTCGAGGCTCTGTAGCACC
CAGTTGGACCCAGTCGCCCAGGCACCGCCCGCGCCCCGCGGCCGTCTCCTGCGCCTCCCA
>FP023412 MAP3K14_1           :+U  EU:NC; range  -499 to   100.
AGGGAGAGCGCCTCGCTGTCTCCAAGGTAACCGAAGTCAGTGGCAGGGAGTGCCCACGCA
TGCGCACACTCGCCCTTCCTTCCCGTAACCTCGAGAACGCAGCTGGTAAGACTGCCAGAA
GCCGAGGGCGCATGTGTGGTTCCACCAACACCCTAGTCGCCTCCGCCTTCTGTCAGTCCG
CCCGCCCAGCGATCTCCCTTCTACAAACATCGTCCGGAAATAGTGCCCATTTCTGGAAAC
CAGGCCTCGTTAACCAATCGTTGCTAGGGAGCGGGAAGACGGGCTTGCCGGGACGACCGT
CTCATTGGTTGGCGTAGGGGAGTGGGCGGGGCCACGGGTCGCGGTGCGGCCAAAGAAAGG
AGGCGCGAAGCGAGGCAAAGTTACAGCCTCCGGGGGAGGCGTGGCCCCGGGGGCGGCCGA
GAAGGCGAGGGGGCGGAGCCCGGGACCGGGGCGGGGCGACCACGGGCCGGGAGCTCAGCG
GTCGGCGGCCGGCGGCGGGAGATCGCGGGCGAGCGGAGCGCAACACTCGCTTGGTTGGGG
AGATCGGCGCTTGGCCGGTAGGTGACGGGGCGGGACCCTGGGGCCCGGTGCGAGGCGACC
>FP013078 TMEM261_1           :+U  EU:NC; range  -499 to   100.
AATTGCATGGCTTGCTTTATCGAGATATTTGCTGTATTGTGTTGGTCTAGAACCAAACCT
GCAATCGCTATGGTATGTCTGTATCTAGCACATGATTATGCACATATAAAACCCAACTCC
TTGATTCACAGGCCTCTGGATAGGAGATATGACATGCCCAAGGTCTCGCAGTTCATGTGA
GGCAGGAAACTTAAGAGAGCCAGACTTCTTTAAGGAGACTGAAAGGTGATTCATTTAGTG
AGTAGCGATTACAGAATTTCTAAAACAGTGGGGGCGGGGGGGGCGGCGGGGAGGAGGGCT
GGAATTGTCCTCCAGCGCATACAAGGTTGTTGCTGCCAGAGAAATCCAGCAGGAAAGAGC
AGCATTCTTTCACCTTTTCCGCCTCTGAAGCGGAGGAGAACTTCATTTCCCAGCAGCCCT
TAAGATTCCTCCGCGCACTGCGCTAGCGTCCCGGCATTCTGCTTTCCGGCGCTCTGCCTT
CCGGTGCGTCGTTTACGCCAGTTTGAACCAAAGACGCCCAAGGTTGAGGCCGAGTTCCAG
AGCATGGGGTCTCGGTTGTCCCAGCCTTTTGAGTCCTATATCACTGCGCCTCCCGGTACC
>FP000704 HPCAL4_1            :+U  EU:NC; range  -499 to   100.
GCTGACCAGCCACCTCCTCCCTCTCCCACCCAGCTCCTCCCCAGCTCCTCTTTGGCCCCT
CCCAATTTCGGGTGGGATATGGGTGTGGGGGGGGGTCTCATCTTGTGACTCATCCCCTCT
TCCGCCCCCACCCATGCTGGGGCCCAGGAAAGGAAGCTTAGAGATTCGGCTGTGGTTCTC
CCGTTTCCATAGCAACGGTGAGGTTGTTTTTGAGAATCCACTTTCATCGTCGACCCTTTC
CACCCCAGACTTGTAAGCCGGGGGCTGAGCCTCAGGGCAGGGGTGCAGATGGGGGTGCAG
CCCTCCCGCTTCCCGGCGACTCCGGGAAGGTCAGCGCGGGCAGGCGGGGCGCGCTCCTGC
GGCCGGGCCTCGCCGGCCACCCGGTCCCCACCTGAAACCCCGCCTGCCACTCCGCTCCAG
AGGAGCCAATAGCCGTGCAACCTGCCCGGGATGGGGCGGGGCTTATGCAAATAGTGTCGC
CTTCGGGAGGCACATAGTGATACAAGAGCTGGAAGGCGGCTCCGGCGCAGACCTTGGAGA
GCACAGCTGCCGGCCCGCGAGCCAGCCTCGGTTCCCGCGGCCCGCCGAGGCTCGGAGCCA
>FP000191 CASZ1_1             :+U  EU:NC; range  -499 to   100.
TTTCGTTCCTTTGGGTTCCACAGTTCTAACATTCTAACTTGCAAAAAAGAGCCAGTTCTT
CTGTCGAAAGTGGGAACCGAACTCGGGCTCTCTCGGGGTTCAGAACAGGTGGAAAGTAAC
CCCCCCCCCCATCCCTTCTCTCTTTTCCCCTAGCCTCAACTCAACTCAGCTGGGGGGGGG
TGTAGAAGCCTCTGGACCTGCAAAAGGGGGCCGAGCGCTCAGATGCTCCTCCGCAGGCCG
TGCGACTCGCCGCGCGCACACGCTGAGCTCAGCCCGGGCGGTGGGTGGGAAGGATCCGGG
AGGGGCAGGTCTGGGGGTGTGAGGGTGGAGCGGAGCCCGGCCCCGCGATCCGGCCCGGGT
TTTGCATGCCACCCACTCGCCCGCCCGGCCGCGGAGAATTCCATAATCACAGCGGGCGAG
AGCGGAGACTGGGAGCGAAAAATCCGGGATCCGGCAACTTTGGGCAGCGCATGCGCGCCC
GCGGCGCTCCATCCCAAACACACACACATTTTTCCCCCGGACTTGGAAAGTCACCCAAAG
CCGCCCCAAGTGCAGGTAAGAGACTCGGCGCTCCCTCCGCCGCGGCCCCCCCACGTCCCC
>FP014449 ZNF32_1             :+U  EU:NC; range  -499 to   100.
AACCATGCTCCTCCCAGTATCTCAGGACGACTGGACTGCCTGTGTTCCTGTTGCTCTTCA
CAGAAGCTCCATGAAAGCGGGCTTCGCTTTTGTTCATGCAGCCAGAGGCTCAACACATGA
CCTCGAAGCCGCCAAGGCTTTATCAAACGGATTTCTCCCAAAAACTTCGTTTCCTTCCGC
GACGCCCTGCAAGAACCCTGTATTCCTGAGTCCCTGGCTCAGCGTCTGCTACCCCGATGC
TGTCAATCAGATCCTGCTAATCTGAGCGGCCGTGGCTCCGTCCCGGCTCCGCGTCCGCTG
ACAGGTCACCGCTGTGAGTCTCCGGATTACCAGTCCAAACGGGACGGCTTGAGGTCCCCG
CGCCCTAGGGACCTGCGGGGCCCGAGCGCAGGGCGCGCCAGAGAACTACATTTCCCACAG
AGCTCTTGGGAAGCCGGGGCCGCCGAGACCCACGGCCCGGCGGGCGGGCTCGCGGGGAGA
CTCCTGGGAGTTGTAGTCCATTCCGCCGGCGCCGGCGCTGGCGCTGCTGCGGGCTCGGCG
CCGGCCTTTGTCTGCGGGCACGCGCCGCTGCGGTGAGTGAGGCCGCTGGCCGGGTCAGAG
>FP016968 ARHGEF12_2          :+U  EU:NC; range  -499 to   100.
AAGCAGATACTGTAAGTATGCAAGTAAAGCTACTCAAGTTTTAGCTATTATTGTAACCAT
TTTAATTGTTAATTATTGTTCTTATAGATAATGGATGATGTGTTTGAAGCTATCACCTAG
CACAATTTCTGACTACCAAATGTAGTTTGAGGCTTTTGAGTGTTTTTCACCTAACCATTC
TTCCCAAATGAATATTTTTCAGGGAAGCTAACCCCAGGAAATGTGACACAATTTACTGTA
TTGTTCCTTACCTCTATAATGTATGTTTATTCTAGCTGGTTCATCTCTTCCTTATATACA
AGTTCCACAGAATGATTTTTTTCTAATAAGAATTAAGAAACCTTTGTTCTGATGATGAGC
TTATTTAAATTTGGGTTTAATTTGATAGAAAATTAAGCTGTTTCCTTAATGGGGAATCTG
GCCAATCACCATCCTCCACCCTCCCAGGGTAGAATTTTTTCCAGGAATTAAATAGCTCTA
TCTAGCAGGGTCTTCCTGCCTTTGGCAGTAGAGCAGTACAAAGGCCACATTGAGCATAGC
TGCTGGGGAAACCCTTTTTCCTTCTCTAGCCTATAAATGCTGTTCTGTCTCTGTGAAAAG
>FP014290 ST8SIA6_1           :+U  EU:NC; range  -499 to   100.
TGTGGCTGGGTGGTCTGCGTGGGCGTCCGGGGGATTCGCGGGCACTCGGGACGAGGCGAG
GGCGCAGAAAACTTGGAGCCCAATCAGCACGGAGTTGAGCTTCCGCGCCCCAACCTTCAG
GTGACCCCGCGCGGCGGCGGCGGCAGCAGCAGTGGCAGCGGCGACCGGAGCCCGCAGCAG
CTCCGAGCGCCTCCGGGAGGACAGGCGGCGAGCTCGGCGAATCGTCATCTGCCAGCCGAT
CGCGGCGCTCCGCGGGCCGGGGCCGGGAGCCCGGGGCGAGCCCGAACGCGGCTTCTTCTC
CGCCCGCCGCGGAGACTCTGCCGGGTGGGCTGCGGGCGCCCCTCGCTGCCGCCTGTGAAC
GCTGTGGGTGCGCGGGGCTGCGGCCACGGCGGCGGTGGCGGCGGCGGCGGGAGCCGCGAG
TCGGGGCCGCCCGGGCTGTGCTTCGCCCCGGCAGCAGCGGTGGCGGCGGCGCCTGTGGCT
CAGGATGCGGCCGGGGGGCGCACTGCTCGCCCTGCTCGCCAGCCTGCTGCTGCTGCTGCT
GCTGCGCCTGCTCTGGTGCCCGGCAGACGCGCCCGGCCGCGCCAGGTAACCCACCCACCC
>FP028213 CSNK1E_2            :+U  EU:NC; range  -499 to   100.
TGTTTTTCGCGCACAGCTGCCTTCTAACCCGCGAGCAACGGCGTTAAGGTTTTGTTTGTA
ATTCGGGGTGACCCAGGAGTTCGGGCCGCGGGCCCCTCCCCTCGCCCGGGCACACCTTGC
AGAGGAGGGGGCGGCGGGGACGGGACCCGGGTCTGCGCCTGCGCACACCCTCGCGGCCCC
CCCCGCCCCCCCCGCCGGGTACCTGTCACGGCTACCGCCGCGGCGCTCGCCCGCCACGTT
AAATCGGATGGCGGGAGTAGGGGTATGGGGCGGGGGGCGCGGGGAGGGTGGCACGGCGCG
TGCGTGCGCGGGAGTCGCCGAGCGATAACTGGGAGTGCGCGCGCTCGCCGCTCGCTCGCG
TCCCGGAGGCGGAGTCTGTGGCGGGGGGCGGAGCGGGGGCGGGCCTATGCTAGTCACGTG
GGCGCGGGGGCGGGGTGGGGCGGGGCGGGGCGTCTCCGAGCGGCGGGCCGAGGGAGGGCG
CAGCAGCTGCTCCCTGAACACTTTCTGACCCAACAGTCCCCCAGCGCCGGACGCGCCGCG
CCCTGGCGGCTCTAGGGACCCCCCCCGCGCCTGCACTTAGCCCCGCGCCCGAGGTGAGCC
>FP002261 KIAA0040_3          :+U  EU:NC; range  -499 to   100.
TCCTTAGCGCCTCCAGGCAGCAGAGACAAAGACTCTTCTGAGATGTCACCTGCACCCCTT
GGAGCAACCGGCGTTGGCTAGAGGGGACTGTCATGCTCATTTGTCCCGATAAGACATCGG
AGCCTTCACCCAACCTGCCGCATGGTATCCCTCTCCAACGCCTCCCACCCCTTCCAGGAA
GGCCCTCTATTTAGGCAGCTGTTTTCCCTGAAGCCGGGTTTGCCCGGAGTTCTGTGTCCC
ATTCCTGGAACACTGGTGCGTCTGTGAGAGACACCGGGGCTGGCTCCGCAGCCGCTGTGT
CCTGAAGGAGGCGTGTTCCGGGACTGAGGGGGCAAGGACACGTAATGGCGGGGGGCGGGG
AGTGGGGAGCCACCGGCGGGAAGACGGGGAGGGAGGGCGCGTCTGGGGCGTGTGCGCCCA
AGGCCAGAGGCACCCGAGGTGGGCTGGCCCAGGGTGGAAAGCCTGGGCCGAGCCCCTGGA
GCGGGCGGAACGGCGAGCCAGATTCAGGAAGTTGTGCCTGTGACATCAGGGGCAGGACAG
AGTTGGAGCGAAACCTCAACTATGCCAGGCGTCGGCCCGTAGGAAGGCAGGGAACACAGA
>FP004586 CYP27A1_1           :+U  EU:NC; range  -499 to   100.
CTTAATATGCCCTTTCTTCTCTGGCTGCCTGTAAATCACCAATTTTTCAAATGCTGTTAG
AACCAGCTGTACCATCCTGCTGGGTCCTTCATTCCTGGCTTGAATGTGATCTTTGACCCT
GTATTTATTTTATACTTGCGTGAGTTATGTTTTTAAACTTTTTGACAACTATACTTTGAA
TATACATGAAACATAGGATTCATAAGACAATACTTTTTTTTTCTTCTTGCTGTACGTTTT
CCGTACTATGTTACTCTTTCCATTTTATTAAAAATAATTCTGGCCATCATCTACGAAATC
TGGTCTCAACCTGCAGTTTGAAATATCCTGCCTTGGCAGACGCGGCAGGGAGGTGCGTGG
AGGGAGAATTGAATTAAAAAAAAAAACAACAAAACACGAATATTTAGATTTCTTTGTTCA
GCGGCCCCCCTCCAGGGATCAGATGACTGGCCCCCCTCGCTCCGAACTGACTCCGGGATC
AATCCGGAAGGCCATTGGGAGAAGCCGAGGGCAGCTTAGCCACGGCCGGTTCCCGTTCCC
TCCAGGACGCGAGGGTCGCCTTGGGTGGGGAACCGCGACCGGGCGAGGACCTATCCCGGT
>FP019082 DZIP1_1             :+U  EU:NC; range  -499 to   100.
ATTTTAGGTTACATAAATGAGCACACTACTCCGGACCCACATCTCCTGTAATTCAGTGCC
TAACTTTCTACCAACAAAGATCCGTGCCTTTCATCCTGAAGTGGGCATAACGGAAAGAGA
CGCAGAAACCTACGTGGGTTTAAATCCTAGAGGGCTTTGGTGAAAAGTCCCTAATCTCGG
TTTTCCACGTCACTCAAATGCAGGGCCACATTAGATAGCCTTTTCAAGGTCCTTCGCATC
TGCAGACTTCTGCGATTAAAACGCATCTCTTTTTGGAAGATAATTCACCTGAAGCTCCTC
TGGGAAATTAGCTTGCTGAGGGCCAGACCAACAACCGGGTAGGAGCGAATCTGGTTTCTC
TTTGAAAAGCCTTCCTAGGGTTAGCATCCAGGGCCAGCAACGGAGCGCGCCCCCGAACCA
CGTGTCTGCGCCAGCTGCCGGATTGGCTGAGCGCATTTTAGCGCTGCGGTCTAGACGCTC
GCGGTCCCGCCCAGTTGCCAGAGGAGCCGGGACACCGAGGGAAGAGGCCGGAGGGAGATC
GCGGAGGGGAGGGGGCGGGAGGGGGGTGGGGTATCCTGAGTCGTCCGTGGTCCGGAGTCT
>FP016985 SCN3B_1             :+U  EU:NC; range  -499 to   100.
ACCCCATTTGCCCTAAACAGGGATTATCTTGCTGAGTTTGCTGTGTCCGGGGCCAATTAA
TCAAGGCTAGACAAAGGATAGACAGCGAGAACTGGAAGGCATGGGGTCTGGGAGGCGAAG
CCAGGAACCGCGTACGGCGCGCCTTGCAGATGACATCATTGCCTGAAAGAGCTCTGGCCC
TTCTCTTCCCGGAGCTACACCCGGCAAGTCCGTGCGGGAGCGGAGTGGGTTTGCCTGGAG
GGCGTGAGCCGAGGGCGGCGGTGCGCCCGAGCTCGGGGGAGGTGCGGAGGCGCGAGAGGG
AGACCTGGAGAGACCAGCGAGCGCGCGAGCAAAGATATCCCGGCTGGAAGTGTCTGCGCC
GCTCCCGGCTCCGCCCCCGCTCGGCGCGGCGCTGGGCCTGGGAGGGGCACGCCCATCAGG
GGGTGGGGAGTGTGCACTAGGGGGAGGGTCCGGGGCGGTGGTGGTGGCGGAGAGCCGCCT
GCGCATGTCAGGGCTGACAGCACACACGGCCTGGGGGCCTAGAGAAGGGTTGCTGATCAC
CTGCCACCCAGGGTCGGGGCCCCGCACCATCCGGGGGCGAGCTCCCGGGAAGGGGCTCCG
>FP008228 ELL2_1              :+U  EU:NC; range  -499 to   100.
TTCCACAGCTTCCGCAGCCGTCGGGGAACAAAGTCCTTATTTGGTCACGGCCATCCCCTT
ACATAGTGGAGGTGGAGATCCTCCTCTCCAAGGACCACCCGCGTAGGGCGAGATTCCCCA
ATTCTGACTTTTCACTACTATCCCCCACAGGGGCGGGGCTCCAACTCCAGGTAACCAGAC
CAGGCAACCTGGACTTCCAATTAGCAGGGGAGTCCCCAAGCCAGCCTGGCCAATCTCGGC
CGGCTAGCCAAGACGACCAGACGTGACGTCAGACATGATTAAGTTGGCGCGTCACCTAGA
CGTCAGCCTCTTACCTCTCGGACGTCCCGTCCCAGGAGCAAAACTCTAGTGACTTTGGGC
CCGCCCCCGTGAGAGTGGAGGGCGGCCGATGAGGGCGGTTCTGAAGGGAACAAGACCAAT
GAGACGAGCCCGGGGCGGGGCGCGGGGCCGGAGGGTGGGGCGGGTGGCGGCGGTGGCAGT
CCGAGGTCTGGCTCCGCGCAGTATATGACAGTACGTCAGCAGCGGGATGGCCCTAGCAGT
GGCGGCGGCTGCAGAAGCCCAAGCAGCCGCGGCCGCAGTGGAGGCTAGAGCCGGAGCGGC
>FP004218 HOXD10_3            :+U  EU:NC; range  -499 to   100.
ACTCACCTTCCCGCTGGGCTGCCCGGGACTAAATTAACCAGCCTGCGCCCCCACCCGCTT
GTCCTGGACCCGGCCCTCTTAAGCGCGTTCTGCCTGGTTGTGTGTGGGGGGAATGCTTCT
GTGCGCTGGCGCCAGGGCACTCTGGCTTCCCTCCCCGTCCGTGCGTGTCCACTTGGAGGC
CCCTAGAGCTGAGACTTTCCTTCCGCCGGTTGGGCCCAGGGGCCGAAGCGGGGGACGCGA
GTGGGGCGGGCTGGCCGAGCGAGCCCTGGAGAGGCGGACAGGAGGGCGGCGGAGAGCGCT
GGGCCGGTTGTCTCCAGCGCGCACTATCGCGGGCGCGTAGTAGATGTCGCTGTTGTCCGT
GCTTACCCGGCCGGCCGGCCAGGCTCTGGAGCACGTGACCCGAGAGGAGGCTGCGGCTCA
AGGCCATTTTCAAATCTCATTGGCTTGGTTGTCATGTGGTCGGCAGAGGCATCCACAATT
ACACGGGGAATGTTTTCCTAGAGATGTCAGCCTACAAAGGACACAATCTCTCTTCTTCAA
ATTCTTCCCCAAAATGTCCTTTCCCAACAGCTCTCCTGCTGCTAATACTTTTTTAGTAGA
>FP019447 BAZ1A_3             :+U  EU:NC; range  -499 to   100.
CGAGGAGTGAAAAGCTCCTCCCAACAGCTCTTCCTCCTTCAGAGCCGAAAGTAGATCAGA
AACTTCCCAGGAGCTCCGAGAGGCGGGGAAGTGGCGGTGGGACGCAATTCCCCGCGCGGA
GTCGGGCAGTGGCAGCGGGAGAAGCGGCAGCCAGGGGCGCGGCGGGGCCGGAGAGAGGCG
GTCCCCTGGGAGGACGGGGTCTCCCCTCGTTGCCTTTGTAGTGGAGAAGGTGGACAAGTG
GCAGTCGGCGTGATCGCAGGTGAGGGTCGCTCGGGAGCCGGCCGGCGCCGGCGGGGAAGT
GGAGGCGAGCCGGGAACAAAGCGGAGCAGCTCCGGGGTCCGCCCGCGGCGAGCGCTCTGG
CGGCGTTGGGCTGGCCGGCCGGCCAGCTGCGCGCCGAGCACGTTGTGAGCCTGGCGGCGG
CGGCGGGCGAGGAGCCGGCGCTGGGGGAGGGGGCCGCCGCCGCTCCCGCACTGCCCCCCG
CGGCGGGGCGTCCTGCCCCATTGTGAGGCGGCGGCAGGACGAGAGGAGGTAGGGCGCGCT
CGGGGGGCAGGGGCGGCGGCGGCTCCGCTCGCTCGACACCCGGGCAGCGGCAGGAACGAA
>FP022975 PHF12_1             :+U  EU:NC; range  -499 to   100.
TCCTTTCTGTTCATGCCTGAGGACTCCAAGGGCATGATAGCCCATATCCCATTACCAAAA
TGGCGAAAGGAGCAGCTTTCTTGTGAGGGCCTGCGGAAGGCAATACGCCTGCGCGGGAGG
CGTCTGTGTTATGGAGAGGAAGGGGGAGCACCCCCAACACGCCTGCGCAGAACAGAGTCG
TCTTAGTTTGCACACAAACACCAATGGATGAACAGTCCCTAGCTTCCTGCGGCTGCGCCT
TGACCCCTACAAGCTTTCTCAAGCGCCTGCGCGAGACCTCAGGTCCCGCCCTTTTGTCTC
AGTGCGCTGGCGCAGGGCAGAAAGGTGGGGCTTCGGTCCTCCAGACGAATGCCAGCGCGG
CTGCGCGCTGGGGGGTACTCCCTCACCGCGGCTGCGCGGGAGCCAGGCCGCCGGCTGTCA
CTGCGGTTGCGCGCGGCGAGCGCCGATCCCGGGGCGCCTGCGCGGGTGGCTTTGCGGGCG
CTCGCGGTAAGTTTGCGCCAAGTGCGCGGCAGCCGGGACGCAGACGGCGGCGGCGGCGAG
AGGCGGAGCCCGGGGACCACCCCCCATCACCCTCCCCCCAGTCACCTCACGTACCACAAC
>FP012240 ZNF395_2            :+U  EU:NC; range  -499 to   100.
ACGGTGCCAAAAGCAACCGGTCTTGTTTACGTAAGGATTGAAGGCTAACAGTTAACTTTC
TCCCATTTAATTCCAGCAACAGTAAATAACGCCTCACTTTACACCGACAGAGGAGTGAGA
TGTCATGAAATGGGGAAGAAAACATTGAGTCCAAAGGAAAATGGGAAGGCGCTTTCCAGC
CTCCTCCCACTAGCGCGGGCATGGGCGCTTGGGGCGGCTGGGGCTGCGCCGCCTGGGTCC
CCCAGGCCCCAGCCGAGCTCCCGTCCGCGGCGCCCCAGCTGTCTGGCTCCCTTCCCGCCC
TGGGTCGAGCCCGGCCCCTCTCGGAGGAGCCTGTCCCAGAGGCAGGCCTGGAAAAACAAC
AGCGAGAGAAACTTTGGCTCGGTGCGAAAAGCCAAGCCTCAAGTTTGGCTCCGGGCTGCA
GCTGCCGGTTCCGATCGAGGGGCGGGGCGGGGTGTGTGTGTGTGTGTGTGGAGGGGGGGG
TCACCACTCGGTCAGGTTCAAGTGCGCATGTGCGCGAGGAGTCGCTCGGGCACTTATTGA
GCGCCGACTGTCTACGGGCGGCCGGGGGTGTGTAGCCCAGGCGCGCTGGGGGCGTGCTGG
>FP013182 BAG1_1              :+U  EU:NC; range  -499 to   100.
TGGGCGGGGTCGGGTGTGTCAGAGGTCCTGAGCCTACTTATGCATGATCAAATGCCCACC
GTGCCAATGCAGTCAGTCAGGCTGGGCGGCGGAGCCTTGGGTTTCGCTTTCCCGAAGAGT
CGGTTCATCTTGAGCAGCCGCGAAGAAACCCAAACACTAGAGCAAAACCAGAAACGGAAG
CAGAGTCACTCCCGCCTCGACTTCCGGCCCCTCCGTGCGCAAGCGCAATATGCCTCCTGG
CGTTTCCCGATTCTTTTTCCGGATTTTCAGCCGGGTCTTCCGGGGATGGAGAGCAAAAGG
ACTTGGTGCTCTCGGAGAGAGCCTGCAGGGGGCGGGGTGTTGGTAGAAGGAGTGGGAGGG
GTTTTACTGTAGCAAGGCGGGGCCTCAGTTGAGTGGGTGGGGCCTGGAGGCAACTAACGC
GGCATAGGGCGAGGGCGGGGCCGGCAGGCCGGGGCGGGGCTGGGAAGTAGTCGGGCGGGG
TTGTGAGACGCCGCGCTCAGCTTCCATCGCTGGGCGGTCAACAAGTGCGGGCCTGGCTCA
GCGCGGGGGGGCGCGGAGACCGCGAGGCGACCGGGAGCGGCTGGGTTCCCGGCTGCGCGC
>FP017091 NCAPD3_2            :+U  EU:NC; range  -499 to   100.
GATTTAGACTGAAGATTATGGGTCTTCTTTCTGGAAACATGTACAAGCATAGGTAGTTCA
GGGCTGAGGTGAGGTAAGAGAGAACTGGTTAGCTCTCTCACACCACATCTAAAGAGAAAA
ACGGGTTGGTGCGGGCTCTGGGAAGTGGGGCTCGGTGGACGAGCCTCACTTTGCGTCTGG
CAGTTGCAGATGGCCGGGCGATGGGAAAGCCAGTATTGGCAGAGCGGTCTCCCCCTAACA
AACCCACCTGCAGGCTATGGCCAGAGCACCTCACCCAGAAATCCTGGGGACAAGAAGCAA
AGCCGAGTGCATGCCGGAGACAATGGGGAGAACCCATAGGCAAGGTGCCCATCCCACGAG
GCACAGCAGGGCGCTTCCTCCCGCCCTCGCCGTCCCCATCTCCCTGGCAGCGCGCTGTCA
CTTTTGGCAGGGAGGACAGTAACGCAGGGGGAGTCGCCCACGGGCGGGACTTGTAGCTGA
ACCCCAGGCCTCAGACTGCAGTTGACAAGCGACTGTGACAGGCCTCGCCGGAGGAGCTGG
GCCCTGAATCACCCTGCTCCCCGGCCGGCTGTCGGCGCTGGGGGAGGGGGTCCCGGGGGT
>FP009183 SYCP2L_1            :+U  EU:NC; range  -499 to   100.
GTGCACCGCGCCCGGCTAATTTTTTGTATTTTTAGTAGAGACAAGGTTTCACCATGTTGA
CCAGACTGGTCTTGAACTCCTGACCTCAAGTGATCCACCAGCCTCGGCCACCCAAAGTGC
TGGGATTACAGGCGTGAGCCACCGCGCCTGGCCGCCCCTCTGGCTTTTTAAGGCGGGGCA
AAAACTTGGAACAGCTACCACAAAGCGAACGCCTATCTGTTTGGAATTTCGCAAATAAGG
AACGTTTAAATGACGTAGTTCACATCCTTTGAGTGCTGGCTTTCTCTTAAAGGGTGAGTG
CGTGCGCCCAGGTGGTTTGGCCTGTGTGCGCTAGTTACTTGCACGCGCTTCTTGAGTCTC
AAAACACAGAGCTCTAGTAAACTTCAGGGGGCGGATTCGTCAATTACAGTTGCGGAAGAA
GACTCGACTCGAAGAGCGGTCCGCCACCAGGGCTCTTTCGGCAGCGCCCCCAGCGGGCGG
GGCTCTTGGGCGGGGAAGCAGGAGAGGGCCGACCGAGCGCAACAAAGCTGAGCGGCGCGT
CGCTTCAGGAACGAAGAAGCCTCGTTATGCAAGCGGTGAGTGACCCCCGAAGGGCCCGGA
>FP001515 HIPK1_1             :+U  EU:NC; range  -499 to   100.
ACACAGATGTCACATTGCTAGAACGTCTCTAGACGGCAACGAAACATTAAAGCCTAACCT
GAGGTAATCCCTCACCGGCAGTGAAGCTCCTCTGCTAGGCACTGTCGTCCCGTACACTGC
CCAAGCTCTGGGGGTGTCACACTAAACTGTGGTGATGTCACACTAGCTGGGATGACATTT
TACAGTTGGATCCCGTACCACCGCCAGGCACCTTTAAATCACCGCAGAGTCTGCAGTGCG
GAGGGGGCGGGAAGTCCAGGCCCCGCACTCGATCCACGCTGGCTCCCTACGGAGGCCCAC
CTACTCGAGGCCCACCGACTCCTACTGCAATCAGTACTATGCGATCGTCCTAGAGAGTCC
ATTCAGCTGCACTTCCGCCTCAGTAGGTGTCATGGCGCGGGGCGGGTGAATAGTTCCGGC
GAGGCGGGGCCGGCCGGGTTGAGGGACGGCCGCTCGGCATTCCGTTCGTCGGGTCTGGCG
ACAACGGCGGCTGCGGAGCAAGGGGCCCGGCGGTAGCCCCGGACGGCAGCAGGAGGCCGA
GGCGGGAGCGCGCGGGGCTGAGGCGGCGGCGGCGGCGGCGGGAAGGGGCTGGGTGGTGGA
>FP017726 SCN8A_1             :+U  EU:NC; range  -499 to   100.
CTCGCCGCCCGGCGCTGGCGAGCAGCCAGCCAGCGTCTCGCGGCGGGTCCCGGTCCTCAG
CCCGCGGCCCCTCCCGGCGGCTCGGCGGGGGCGTAGTGGAGGCGGGCCCGGGGACGCTCG
CTGGCGCTCCCGCGCGGCGCCCCCTGCCGGCGCCCTGTTCCCTCTTGCCCCTGATCCGCT
CCCGGCGGCGCGGAGACGCGAGTCTGAGAGCCTGCGGGCGGGCGGCGCGCTGCAGGCGAG
CGGGCGAGCGGGCGCGCCCTGCAGGGGTAGGTGGGCCGCGGGGGCGCGGGCGGGCGGGCG
CGAAGCGCAGGGAGGGGGCGGGGGCGGTGGCAGCGGCGCTTGCGGGCCGGGGCCGGCCCG
GGCAGGGGGCGCGCGCGGAGGGGTAGGCGCGGGGGCGGGGCGGGCGGGGGGCCCGGCAGT
AGGGGCGCGCGCGCGGTGGCGCGCGGCGGGCGCGAGTCATCAATTATGCAAGGACTCGGG
CGGTGCGGGGGGCGGGCGCGGGGAGCGCTCCAAGATGGCGCCCACCGCAGTCCCGCCCGC
CGCATCCTCGGCGCCTTTGCAGTCCGGCCGCGCCTCCCGGGCCCCGCGTTAGGGCCGCCG
>FP018039 B4GALNT1_1          :+U  EU:NC; range  -499 to   100.
TTGCAAGCAGAACTACCGCCAATCTGGCCTCTCTGGGGTTCCCTTCCTCCTGCAAGGTTG
CACCAAGCGGCAGTTCGGGGAAATAGGGCCTTCAATTACCCAGTGTGTATCTCTTGAGTG
TCTGTTAAATAATGGGGGGCAGGGCGGGGAGGAGGGGGAGAGGGAGGCTGTGCCTCAGTC
TTTGTTAGCCAGGCAGAGCGTTTATTTTCCAGGGGTTGTTTCCTTTATCTTCATCCTAAC
ATTCAAACTTGACTTGAGTTTTAGCGCGCCCCCGCCCTACCTCCTCCCAAAGCCCTTATT
TGCCCATCCTTGCCTACAAGCTCAGAACGAGCAGGCAATGGAATGGATGTCGTGGGAGCA
GGCGGTTGAGATGCCAGTGTTTGGAGGCTAAGGACTGGGGGCTGTGAGCGAGGACCTTCC
CGCGTTTGCTCCGCGCCCCCGCAGTTTCCTCCGCGCCCACTAGAAGGCGCCGGGGCGCTC
GCATTCCCCGCGCGGAGCCGAAGCAGCCGCAACGAGCCGGGAGCTGAGCCGCGCTGCGCT
GCGGTGCGAAGAGCCGGGCGGCGGCCAGAGCCCTCCCCGCGCTGCCAGTGGGACGCGGAG
>FP018210 TMTC2_1             :+U  EU:NC; range  -499 to   100.
ACACACAGTGTGCGTGAGAGATCGCCAGTGAGTTTGTGACAACCGAAGCTGCAGCAGTCG
CCAAACCTGTTCTTCCTCTCCCGGTCTCAGAAGTCTCTCCAGCTGACCGGACTTACGCCT
GGCAGCTCTTGGCACACACAGCGCTGTGGCTGAGATTCAGCCGTGCCAGGCGCTGCCAGG
CAGCAGCGGGGCGACCGACCACCTCCTCCTCGACCTCCTTTCTCCCAGCTTCCCCTCCCA
GGGTGCACTGTATCTACTCCTTTGGGCTGTCTTCCAGCCGTCGCCCTTGGGTCCCGGGGG
CTTTCCAGAGTGAAATCGAAGGTGAAAGAAACAAGAGGACGGGAGGCTGGTAGGAGGAGC
CTCCAGGCCGGGGAGGGTGGGAGGAGCCTCCAGCCCGAGGGGCAGGGTAGGAGGAGCCTT
CCGGGAGGATCTGGGTGGAGAAAGGGGCTGGGCCAAGCCGGGATGGAGGGTTGGTCACGC
AGGCGCGGGGGGCCGCGTCGAGAACCCCACGCGGGAGCTTCTGGAGTCTCCAGCCACCGC
TTCTCACTTCACTGGAGAAGGGAGCTGGGGCTGGGGCTGGGGCTGGGGCTGGGAGGGAGC
>FP018537 GCN1_1              :+U  EU:NC; range  -499 to   100.
CTTCCCTGACCTCCGTATCCAGCCACGTTTGCTAACCCTGTACAAGTCATCCGCCAACTG
AACTACAAACTGAGGACAAAAGACTAGTTCACCGACTCTTTTACCTAGTTTTTAGTTCCT
GCTATCTAGGAAGCAACACTTGTTTTTCTAAAGAACTTAGTCATCACTCAGGAAAGGCCC
ACGTAGGGCTGGCCCTGCGGGCTGGAAGTGGGTCAGGGGCTGCAAGGCGGGCCCATAGCG
TTACACCGCGGGCTCACCACGTTACAAGCGCTAGTCTCCCACGAGGCGCCCGGGGCTGAA
GAGCGGGCCCTGGGGAGGAGGCCTTGTGGCTCGGGCGCGGGCCAACTTTAAGCCCGTGAT
CCGGCTGCCCGGGCTGCAGCGGCCGCCGTCCTGCCCGGGGGCACCAAGCCCGGGGCCCTG
CCCCCGCTGGCTCCCGGCCTCGCCCTGCCGCGTGGGCCACGCTGTGACCCGGAAGCGTTC
CGGAAGCGGTTCCGGAGTCAGCCCCGGCAGGATGGCGGCGGACACGCAGGTGAGGCGGGC
GGCTGCGGGGCCAACGCGGCCAGGGACTGGGTGCGGACGGTGGCCGTCGGGCGGGGCCCC
>FP027977 TTC28_1             :+U  EU:NC; range  -499 to   100.
CGAAGCCCTGACCCTAACACGCAAGGGTTAGTGGAGATGTGGGACTTGAACTCAGCTTCT
CCGTTGAGTCTGGCTGTCTCCGGGACGCAGGCACGTGCTTGCACACCTCCACGATGGCGA
TCCCGCCCCCTTAGTAGCGTCCTTAACTCGACACTTCTTGCGGGGAAGTTCCTCTTGGCC
CAGACCGTCGTCCCAGGCCCCGCGTCGTGGGGGAAGCGAAAGCGGCAGTGTGGGGAAATG
GCCGAGGGGTCGGGTCCGGGGTGGTCTGCAGAGAGGCAGGCGGCGGTGCGGAGCCGGGAA
CCGCGCGCTCACCCGCCGAGTCCGACGGGCCCGGCGGGGGTGGGCGAGACACTGGGAACA
GCGGCCAGCTCCAGAGGGCGCGAGGCGGGGCGCGCGGGGAGGGGGCGCGGCGAACGCGCG
CGTGCGCGGTGCATGTGTGGGCCCGCGGGGGCGCGCGCGCGGTTTGGGGGCAGTGAGGGG
CGCCGCGGCGGCGCGCAGCACGGCGGGAACATGGCGCGCGGAACCGGCGCGCGCGCCTAG
CTGGCGGGACCGTTAGCTCGAGGCGGACGCGGCCCGGGCCCCGTGGGGATGGAGCAGTCG
>FP013549 TMOD1_1             :+U  EU:NC; range  -499 to   100.
TGGAACTACGTGTAGACAAAACGATCGCGGTTAAAGCTTGCGGCTCAGAGCCCACCTGGC
CGCGCTGCTGGGAAACGGACGGAGCGGCGCTTCAATCAGAGGTGAAGGTGCAGCAGCTGC
TTAGCTGGCTTTGGTCCATCACTTCTGGGGACTTCAGATTCTCAAAATCTTAAATTCTAA
ACCCCACAGGAATGCAAATCTGCCCACCTTTTCCCACATAACTCTACCGTCGCTCAAACT
CTTCCTGGTACCAGCGGGGAAGCGGAGGAGACCCAGGCAGGGGCCCGCGCTCGCTCGGCT
GCAGCCCGACTCCCCTGCGCTCCCGGCCCAGGGCCGCGTCCCGACGGGGAAGTGCGCTGC
GCCCGGGCGCCCCCGAGTGGAGGGGGGGGGAAGGAGGGAGCCGGCGGCGGGCGGGGCGGG
GCGCGGTGACAGCCGAGCCGGGCCCGCCCCTGGCTCCCACCCCCGAGCCCACAGCTCCCG
CCCGCCCGCGGCCGCCCGGGAGCTCGTCCAGCCCCGCGCTGCGCTCGCCCGCCCGCTGCC
CGCCGGAGCACCGCGGCCTCCGCCCGCGTCCATCTGCCCGCCGCCCGCGCCTGTTCCGCA
>FP022294 SLC7A5_1            :+U  EU:NC; range  -499 to   100.
AGGTCATCCTCTCATCCCTCCCCCGTGCCCCAGGAGCTGGTTGTGGGGGCGGTTCCATCC
CCTCGGCCCATCCGGGACAGGAGCCTAGGTTCCCTTCGGGGGGTACCCCAAACTCCATCC
TTGGCCTCAGGCCAGCCCTGGTGCACTGCCCGCTCCCAGGCTTGACGAGAGGCTGCGGGC
CAGTGGGTGAAGGGGCGCGCCCTGACTGCCAGGCCCCGCCCAGGCGCATCCGGGAGGACG
GGCTGGGATGACGCGGGCGCCGGGAGGGGGGAGGTCGCGAGGCCGGGGTCTCCATGGCGC
AGGAGGACTGGGGCCTTCGAGGACCACGCGGGCCTGGGAATAGCCCGCCAGGCTGGGCCG
GACGACGCACGTGCTCCGAGCTGGGCCGAGGGGGCGGGGCTGAGGGACGGGGCCGGGCCA
CGGGGCGGGGAGGAGCCGCGGACGGTGGGCGGGGCCGGCGGGCCGGGGCCTAAAAGGCGG
CGCGGGCGGGGTTCCTGACGCAGCTGCGGGCGGCGGGCGGCGCGCACACTGCTCGCTGGG
CCGCGGCTCCCGGGTGTCCCAGGCCCGGCCGGTGCGCAGAGCATGGCGGGTGCGGGCCCG
>FP004812 MYEOV2_1            :+U  EU:NC; range  -499 to   100.
CGCCGCGGTGCGAGGGGCCCCGTGTGCCGCGCACCCTTCCACCCGTGTTTTGCTGTTTTT
TTGACTCTGGGCGTCCCAGGGGTGCAGCGGCCGTGGGGCCCTGGTTTGCTTTCACCTCTT
CATCTGCTCACTGGCCGCGAGTGTGTCTTCTTCAGACAAACGTCTGAAGGTCAAGCCCTG
GGCTCCTGTGAACCCGGCCGTCTTTGCGGCAGAGTCTGAGGCTCCTTCTTTATTCTGGAT
CCGGCCTCTGGTCGGAGGCGTGCTCTGCAGGCACTGCTCCCATTGCTGGCAGCCTTTTCT
CCCCGTGGCCGCCCGGCCGCCCATCAGAGGCGTTGCAGACGCCCGCCCTCGCCAGCGCAA
AGACAAACGCCGGTGGCCGCGGACGCGCCGGCGGCCGGGAGCACCCCAGCGGGCGGGCAC
CACAGAGGCGCGGTCCTCCGGCGTCTAGATCTGCCATGTGGCGCGCGCCGGAAGCGGCTC
TGAGGCCGGAAGTGAGCCTAGAGCGCCGCGGCCCCGAGATGAAGCCGGCGGTGGACGAGA
TGTTCCCCGAGGGCGCCGGGCCCTACGTGGACCTGGACGAGGTGGCACGGGCCCGGCGGG
>FP000116 GPR153_1            :+U  EU:NC; range  -499 to   100.
TTCCTAGAAGCCGCTGGCCATGCGTCCCTTGTCCTCTCCACGCCCCGCCCCGATTGTTCA
TCTTAGATGCGGCTTCCTCCAGGAAGGTCTCCCTGAGCCCCAGCCCTGGCCCCAGGTTCT
CAGTGTCCATTCCTGCCCCAGCTCCCTCTGGCCCCCGGGCCCCCAGAGCTCCGGGCCTGG
GTCTTGCCCCGGCGTCCGAAGGCGGCGTCCGGAGTGTGCACCGAGCCGAGCTGGGAGCCA
GGGGCGCGGCGCTGTCAGGAGGCGCCACCAGCCCAGGGAGGCTCGGGCCGGCCGCGGGCG
GACGCGGGGACACGGGTGGGCTGCGTACGGACGGACTGACGGAAGGACGGACGGGCTGAC
AGACCGACAGACGGCCGCGCCTCTGAGCGGGCGGGGGCGGGGCGGGCCGAGGGGCGGTGC
GGAGGCCCCGGCGGAGACATGCGCCCTGCTCCGCCCCCCGCCCCCGGCCGCCCGGCGCAG
CAGCGGAGCGGCGGGAGCTGAGCGAAGCGCGGCGGCGGCGGCGGCGCCTAGGGGAGGGAG
GGGCGGCGGGGCCGAGCCCACCTAGCGGAGCGCGCCGGCCGCCGGTGGCCGCCGCCAGCA
>FP009851 TCTE1_1             :+U  EU:NC; range  -499 to   100.
GACCTTCAGCTGGGGGAAAGGTGGAAGGTGCCCTCCCTCCCGCAGGGCCTAAGGTCAACA
GGAGGCCTCACGGGAGTTCCAGTGACTTCTACAGGTGCCTTGGAGAAGGTGCGTCCACCC
TCCTCTTCTTCCACAGACGCTTTTCCTGGACCAGCTCCCTATCCATTGCCACACAAAAGC
TACCAAGAGAGCACAAGCACTCCAGACCAGCAGCCCTGCCCGACCCCCGCCTCCCGCAGA
AAGCCCACCCGTTCCTAGACACGTCCCACGGAAGCACAGGGCATAGCGCAAGGCCACAGT
CCCACTACCCGCAAAGCGGCCGCTTCCACGGAACCGTCCCGAGGCCGGGCCTGGCCACCC
TGCGCGCGAGTAAGCCGCGTGCCTGGCGCGCAGCGGCAGCGGCAGCGGAGGAAGCAGCGG
CGCGCTCGTCCTCCCGGCCCGGCCCGCTCCTAGCAACGCGGGGCGTCCCCAACGACAAAG
ACCTGCGCCGGCGCGCGGGACTCTGCGTGAGGCGAGCGCCGGGGCTCCCGGAGCGGGTGA
GGCGACCTCCGGGAGTGGGGACACCCAGCCCCGGTCTCCCTTATCGGGGCCCCCTCTGGC
>FP005935 KLF15_1             :+U  EU:NC; range  -499 to   100.
GACAGAGCTGCTTGTACCGCGCTGGGGATGAAGGTGGGGACGTGGGCCAGACCGGGCCAG
ACAGGCTCCCCAGCGCTTCCCGCTCAATCACGCAGACTGCACTTTGGGGCGATCTCAGAG
CTTTTCTTAAGTCTTCAGGCCAGTCTCACGTTCTCACCTTGGGAACCGAGCTTTAGAAGC
CGGCCCTCGTGGACGCCGCGAGACAGCGGCGAGAGGTGGGAAGCAAGGAGGTGGCTGCGG
GCCAGGGACCAGGCAGCGTGTTGGGGGGCGTGCGCGTCTGGCAGCTCCGGGATCCCCGAG
CATCCGCCGCTCAAGTCCGGGAGCCGCGCGGGCGGGCCGGGGCGGGGCCAGGGCGGGGCC
AGGGCGGGGCGGGACGTGTGACGCGCAGCGCGGGCCAATGGGGCGCGCGCCCGGGGCCGA
GCCTCCTGCGAGCCTTCGCGGCGCCCGCTGCGTCACGTGAGCGGCGGGGAGTGAGTGCCC
AGCGAGCTGCGGGCGGGCTAGTGCTCCGCCGCAGCGACCCGCGGGCCGGCGGGCGATCGA
GCCAGCGCAGGACCCGCGGCTCGGCCCCCGGCCGCCGCCGGACCGAGAGTCTAGCCGCCG
>FP007455 GYPB_1              :+U  EU:NC; range  -499 to   100.
TCATGTCTCTTACATTGCTGTGTGACTCACCATGAGTTTGGGAGTCTTGCAGAACCTCAG
AACACTCAAATGATTTAAATTTCTCAAATATGTTCATTTCACATATAGGAAGTCACTTTC
ATTTGGACCACCGGGTCTTGACATTAGAAATGAGAAGGTCTATGGCTCCACAACAGCTAC
CTCAGCCTGGCACGTGCCCTGGCCTCAGAGATTCACAGTCCAGTTCTTTGTCCAGTTGGG
TGGCTCCTGTCTACCACCTTACCATGCCCATTTAACTTATGCAAAGTTAATATCACAAGT
AGCCACCTGTTCCTTGCAGTGAAAATTGTACTTACCACTTTCACAGCCCCAAGATATCCA
TGTATCTTTATTAACAGGCGCTTAACAACTTGCATCATTTAAAATGCCTCCCCTGCCTAT
CAGCTGATGATGGCCGCAGGAAGGTGGGCCTGGAAGATAACAGCTAGTAGGCTAAGGCCA
GACACTGACACTTGCAGTTGTCTTTGGTAGTTTTTTTGCACTAACTTCAGGAACCAGCTC
ATGATCTCAGGATGTATGGAAAAATAATCTTTGTATTACTATTGTCAGGTAAGTGATTTT
>FP028332 CENPM_1             :+U  EU:NC; range  -499 to   100.
GAGGCCGAGGCGGGATCACTTGAGGCCAGGAGTTTGAGACCGGCCTGGGCAACTTGGAGA
AACCCCGTCTCTACTAAAAATAAAAAAATAAGTCGGGCGTGGTGACGCGCGCCCGTAGTC
CCAGCTCCTTGGGAGGCTGAGGCAGGAGAATCGCTTAAACTCGGGAGGCAGAAGTTGCAG
TGAGCCGAGATTGCGCGCATTGCACTCCAGCCTGGGCCACAAAGCGAGACTCTGTCTCAA
AAAAAAAAAAAAAAAGTACTGTGTATGAGCATGAATGAATGAAAGTGAACAAAGGAATCA
CTAAAAACCTGCTTACTGTGGAGCGTGGAACCAAAGGCCTGTCCACCACGTGTTCCACGG
GTAGCGCTGGAACGCCCCTCAGAAAAGGAGATAAAGGTTCGGTTCCTTTAAGAGGCCCCG
TCCCGTCCCGCGAAGCCCCGCCTATAAGGAGGCACGTGCCCCCAGGCCGCGCTCTAGGGG
CTGGACTCAGGGCGGTTTGAAAGATCGGCGCGCACCGCAGGAGCAACGGTTGGTCCTGCG
GCTGTGATGTCGGTGTTGAGGCCCCTGGACAAGCTGCCCGGCCTGAACACGGCCACCATC
>FP016567 RSF1_2              :+U  EU:NC; range  -499 to   100.
TTTCCAGCAAAGCTGCGATTCCTGTACCCCAGCAGAGAGCAATACCCCGTCGGCAAACTT
CCACAGAGACATCTTACCGAGGTCCCAGCCCAGCCCCTAATTAAGGGCACACCTCTACCT
TTCCCCTTCCCAACCTTCTCCCACAACTGTGCTTTCCCCCGCCCTATTCCCTTTTTCTGT
TTATTAATTCTCCTCAACCTCTCCACCATCTCGTGGCCCAGTTTCAGGATTCCCCCGCAA
ACTCACCCACCGCACTGTCTCCTCAAAGTTGCGTTCCCAAACGGCGCAGTGCTCTGCCCG
CACTTACGCTCCCAGCGCTGCTTCGGGATCTGCGCTCCCCAACTGCCCTCCGGGAATACG
CCCTGCAGTTGAACAGCGCCCGAGGCCCCGCCCCCTCTGCGTCCATTGGCCATTGTTCTC
GAGAAGTCCCGCCCCTCCCGCTTCCAGCCCGCCTCCCCGCCCCGCTTCCCTTGTTTTCAT
TCCCCCTGTCACACGAGGCAGTGGCAAGCCCGAAGGGGAGGAGAGAAGGGGGCGGAAAGA
GGGCGGAAAGTGAAAGGCGCCGAGGGCCGCTCTGTCTCCCGTCTGACTCGGTTCTCGACT
>FP019610 PSMA3_1             :+U  EU:NC; range  -499 to   100.
AAATTCTAAGCTGAATTCAAAGACGATACCCTTTAAGTGAAACTTCACGAGAGCCTGAGC
ACAAGGAGGTGAAGTGGATGCCATCAAGATTCTGGGTCAGGGTCGGGACGCGGAGGAAGA
CAGGTTACTTCGCGCCTACTGCTTTTTCTACTTTTTGTGAGAGTATACCAGCATCTCTCC
CTTTGGCTTAAAGAAAGAATAAAGTGAGGAGAGAATAATAATATAAAAGATAAATAATAA
TTCCAAGGAAAGGAATAGAGCAGCTTCTCAGATACCACGACGCCAAGCGGCTCAAAGTAC
GCGAACCGAAGGAGGAGCCTTTGCTTTCCCCAACCCCGCCTCCATTGCTTCTGCACATGC
GCGCCGCCAGCCTCTCGCGGCCCGCTTTTTTCCCACAATACTCCTCGTCCTGGGGGCCGG
AGCCGCGGAACGAGCCACAGAGAAAAAGGTTATTGGTTGGCAGTTCAGCCAATGAGCGGG
CCTGTTACTAGTTTGCGGCATCCTGTGGTATAGGGGAAGCGCTCCGGGCCTGGAATCCCT
ACGCGTCCCTTTGGGTTTAGCACGATGAGCTCAATCGGCACTGGGGTGAGTTCGCTGTCT
>FP027311 GNAS_1              :+U  EU:NC; range  -499 to   100.
AAAATTTTCCTAAGTCCGGGCGCGCGCTCCCTCCCCTTCCGCCCACCCCAGCCCCTCGGC
GGCGCCCGCGGGAGGGGGAGGAGGCCTCGGGGGCGCCGGGCGACGCGGTCCGGGGGGTGG
AGCGTTGGCGTCGTGCGAGGGGTCGTCACTGGCGCGGAGACGCCCCCTCTCCCCCCTCGG
CTCAGCCGGGCTGCTGCCCGAGCCCGGGGGGTGGGGGGCGTCTCCCCGGCCCGTCCCGTC
CCCGGCCGGGCGCGGGCGGAGGGACCCCCTCCCCGGGCTCCCGGGGGGCCGCCTCCCTCC
GCCGGCTCCCGCCCTCCCAGCCGCCGCCGCCGCCGCGGCCGCTCCTCGGCCCTCCTCCTC
CTCCTCCTCCTTCCACCCCCCTCGCCGCCGCCGCCTCCTCCTCCCCCCGCCTCCCCCCGC
CCGCCGCGGCGCTTTTGGCTCGGGGCGGCGGCGGGGGCCCGGCCGAGGCAATAAGAGCGG
CGGCGGCGGCAGCGGCGGCAGCAGCTCCCGCAGCTCCTGCTCTGGTCCGCCTCGGCCCGG
CGGCGGCCATCAGCCCCCTCGGCCTCGGCTCGAGGGGCGGGGAGCTGCGCGCGCCCCTCG
>FP009023 PDLIM7_1            :+U  EU:NC; range  -499 to   100.
TCTAGCTTTAAACGCCCCTGTCCCCCTCAACTTGTCTCCCCCAGCCCCTCTGATTTACAG
ATTCTGCAGTCCCCGAGGGTTGCGCCTACGATACCGACACTCGCGGCAGCCCTGCGAGGC
GAGTATGATCGTCCCATTTTTCGGAGTAGCAAACTAAGGTTCAGAGACTACTATGTCCCA
GGTCGGTCTGGTTTGAAGGTCCGCTTTCCTCTCCCTCCGCCAGCGGGCGGTGCGAGGGAC
TGGGCGAGGCAGCGCTTCCCTAAGGAGGCGACCCGCAGCCCCGGCCCCCTCCCGACTCCG
CCCCGTTGCAGGGCCCGGGTCGGCGAGGCCTCTCAGCTCTAAGCCCGACGGGACTTGGTG
ATTGGGCAGGACGGAAGAGCTGGGTGGGGCTTTCCACCAGCGGAGAAAGTCTAGTGGGCG
TGGTCGCGACGAGGGCGTGGCCTGGTGCCCCGCCCCCGTCCGCGCGCTCAAAGTGGAGGG
TGGCTGTGGGGGCGGGGTCAGAACACTGGCGGCCGATCCCAACGAGGCTCCCTGGAGCCC
GACGCAGAGCAGCGCCCTGGCCGGGCCAAGCAGGTATCGACGACCGCGCGGGGCGTCTTG
>FP009832 VEGFA_2             :+U  EU:NC; range  -499 to   100.
TCGGGAGGCGCAGCGGTTAGGTGGACCGGTCAGCGGACTCACCGGCCAGGGCGCTCGGTG
CTGGAATTTGATATTCATTGATCCGGGTTTTATCCCTCTTCTTTTTTCTTAAACATTTTT
TTTTAAAACTGTATTGTTTCTCGTTTTAATTTATTTTTGCTTGCCATTCCCCACTTGAAT
CGGGCCGACGGCTTGGGGAGATTGCTCTACTTCCCCAAATCACTGTGGATTTTGGAAACC
AGCAGAAAGAGGAAAGAGGTAGCAAGAGCTCCAGAGAGAAGTCGAGGAAGAGAGAGACGG
GGTCAGAGAGAGCGCGCGGGCGTGCGAGCAGCGAAAGCGACAGGGGCAAAGTGAGTGACC
TGCTTTTGGGGGTGACCGCCGGAGCGCGGCGTGAGCCCTCCCCCTTGGGATCCCGCAGCT
GACCAGTCGCGCTGACGGACAGACAGACAGACACCGCCCCCAGCCCCAGCTACCACCTCC
TCCCCGGCCGGCGGCGGACAGTGGACGCGGCGGCGAGCCGCGGGCAGGGGCCGGAGCCCG
CGCCCGGAGGCGGGGTGGAGGGGGTCGGGGCTCGCGGCGTCGCACTGAAACTTTTCGTCC
>FP028771 ARAF_1              :+U  EU:NC; range  -499 to   100.
GCCCCCGCCACACCAGAGACCCGCTGTCCTCAAAGGCTATGAACTACAGTCTCCTAGAGC
TGGTGAACATCGCCGATCATTGGTTCTGATTCCAACCCATTTCAAAGATGGTAAAAACTG
AGACACGGGAAAATCATAAAAGGGTGCTTAGGGCACTGGCCCAAAAAGGGTACTTAAGGA
TTTCTCCGCCCAGATGCCAAAGCCCTAAGGTCAGCCCCAAATGACCTGTGTTCTGCTTTA
TACGTCTATGCCACTGTTGGGGTTAAAGCCCTAGGCACGCAGGTCTTGCCTCAACTGCGC
CTGCGCGAGTCAGGACGAGCGCTTGCCCCAGATCTTGACGTTTCAGGCGGCCCCTCCTAA
TCCGGAACACGACTCACATTCCGTTGGTCTTGCCTTGACAGACGTGACCCTGACCCAATA
AGGGTGGAAGGCTGAGTCCCGCAGAGCCAATAACGAGAGTCCGAGAGGCGACGGAGGCGG
ACTCTGTGAGGAAACAAGAAGAGAGGCCCAAGATGGAGACGGCGGCGGCTGTAGCGGCGT
GACAGGTGAGGGCGGGCCCGGGAGGGCTCGGTTTCTGGAGCGGCTGCCGGGCACGGGCAG
>FP016528 RPS3_1              :+U  EU:NC; range  -499 to   100.
GATTACAGGTGCCCGACACCACTCCCAGCTAATTTTTCTATTTTTAGTAGAGACGGGGTT
TCACCATGTTCGCCAGGCTAATCTCGAACTCCTGACCTCAAGTAATCCGCCCGCCTTGGC
CTCCCAAAGAGGAGTCTTAAATGAGTTTCACTGAGGGATTTCAGCAGATTTTCATTACAG
TGTCCACCCTGAAAGTGTAGGGGCCAGAGTTCCACGCTGGTTAATCTCTCTTGCTGTGTG
AACTTATACCTGTAATTTCCACCTCTGCACCTCACATTGCTTGTTTTGAAACTATGAGAA
TTGAACTCTAAGGTCCCCTGAAGTTTAGAAGTCCTGCTGGATGAAGCCCCTTTCCTGTTC
CTGCCTACATTCTTCTTTCCCTGGACGCCTTACTTACGTAAAAACTACATTTCCCATGAG
CACCCACAGGCGTGCACGCAGCGCAGCCCTCCGTCGTCGCTCGCGCCCTTTATACTCACT
TCCGCCCGCGAGCCACTTCCTTTCCTTTCAGCGGAGCGCGGCGGCAAGATGGCAGTGCAA
ATATCCAAGAAGAGGAAGGTGAGCCTCTGGGGACTGGGTTCGGAGAACGACGGCGCCGCG
>FP012835 MYC_4               :+U  EU:NC; range  -499 to   100.
CCCCTCCTGCCTCGAGAAGGGCAGGGCTTCTCAGAGGCTTGGCGGGAAAAAGAACGGAGG
GAGGGATCGCGCTGAGTATAAAAGCCGGTTTTCGGGGCTTTATCTAACTCGCTGTAGTAA
TTCCAGCGAGAGGCAGAGGGAGCGAGCGGGCGGCCGGCTAGGGTGGAAGAGCCGGGCGAG
CAGAGCTGCGCTGCGGGCGTCCTGGGAAGGGAGATCCGGAGCGAATAGGGGGCTTCGCCT
CTGGCCCAGCCCTCCCGCTGATCCCCCAGCCAGCGGTCCGCAACCCTTGCCGCATCCACG
AAACTTTGCCCATAGCAGCGGGCGGGCACTTTGCACTGGAACTTACAACACCCGAGCAAG
GACGCGACTCTCCCGACGCGGGGAGGCTATTCTGCCCATTTGGGGACACTTCCCCGCCGC
TGCCAGGACCCGCTTCTCTGAAAGGCTCTCCTTGCAGCTGCTTAGACGCTGGATTTTTTT
CGGGTAGTGGAAAACCAGGTAAGCACCGAAGTCCACTTGCCTTTTAATTTATTTTTTTAT
CACTTTAATGCTGAGATGAGTCGAATGCCTAAATAGGGTGTCTTTTCTCCCATTCCTGCG
>FP018960 CDADC1_1            :+U  EU:NC; range  -499 to   100.
AAAAACAAAATAACTCCTACTGCCTCCTCTCACCTTTTTCCCCATTACAATTCCACCTCT
TAATGTCTTCATGTTCTTGATGAGAAGCAGAACGTCCCTACTGTGTTCCATGGCACCAAG
TTCCCCAGAACCCGCCAGTCTCTGATGACAGAACATCCTGGACCGCCCAGCTCCACACCC
CAACCCAAGAAGTTCTCTAAAACACTGACCATGACAGCCTGGGGTAGGTTTCCACTTTAA
CATTCTGACCAAAATTCTCAACTCGATGCAGTCAGAGTCTGCGCAACCTGGGACCTCGAG
CCAAGAAATCCTCAAGTGACCTTACTTGGCAAAACCAACAAAACAACCAAATACAGGTCT
CAAGCGATTTACAGCTCGGTGCTTAACTCGGTCACCGGCCGAGGGGCAGCCCTCTGGCGC
CAAAGCCCCGCCTCTCTATGACGTCACACGAGGAGCCCTGAAGTGGCGGTCAAGCTTGAG
GCGTCATCTGGCTGCGCCTAGTGGGCCGTTGCCTTACAGTTGCTGAGAGGAGGCGAGAGG
CGGGGGCGCTAGGGCCGAGATCATGTCTGACTGGGAGAGGTTTCCTTGGCAGCAGAGGAC
>FP006084 SPSB4_2             :+U  EU:NC; range  -499 to   100.
CTCTCAAAACGTTTCCTTCATAGAGTTGGATTGTCTTTACTTGTTTTCCATGTCCTTGAT
GAAATGCGCACTCTGCATCTAGACTCTGTCTGCATCTAGACTCTGTCTGCATCTAGACTC
TGCCTGGTACCTGGCACAGAGAGGGATTGGGTTAGCAAATGACTGCGTAATGGACCTAAA
GTCAATTCTGGGAGCACAGACGAGGGCCACCAAACCAAGAACTTTCAATTTCCCCAAGGA
AGCGCAGATACCAGAAGCACCCTCGAGGCTTCTGTTTTGGCCACGCCCTTTACCCCATCG
CTCAGTTCAGGCTCCCAATGAGGCGGCCCACCATCAGCGCTGGTAGAGCAAAGAGACCGA
CTTCCTGCGCCTCGGGTGGGCGGGGAACGCTCCTTGAGCAGGTGCGGTATGAAATTGGAC
TTTAAGAGATGAGTTGGAGCCTGATCTCAAAAATAAAGTGTGGACGTGTGTGTCTGAGGA
AGGGGGATAATAAACCACCCTTTTTTCCTCCTGGCTGCTATTTCCCACGTGCGTTGAGTA
AAGGCACCAAAGCTGCCTAGTGACTGGGTGTCTCCTCCCCGTCAGGGGCACCCACCCTGG
>FP005757 DZIP3_2             :+U  EU:NC; range  -499 to   100.
CTACTCGAAACAACCTGAACTTCCCAACCTTTTGCCCCACTCCCGCTTTTCCTAGAGCCT
TCAGTGAGCGCTCTTGCCTCTCGCTGCGGCCAGCGGAACCCCGACACTCACTAGCCTTTA
CCAGTACGAAAAGACAACAGAGGGATCGAAGGACTGTCCTTTCTTTCCCAGGCTGGGGCC
GCCACTCCTCGGCCTCACTGTGAAATAAGAATTGCTAGGGGAAGCCCCATCTGTCCTCTA
CCCCAGAGCCTCTCACCTCCAAGTGCCGCAAAAGCTGAGTGGCGTTCGCCTCTGACTTCA
CGGCTTTGTACTGACTGACAGTCAGGAGCAAGGACTTCAAGCAGGCAGTGGAGTCCATTG
CACCGGCCGCGGCCCGGCTTAGGGACCACCACCGCCCAGCGTGCGCCGGCCTTTAGCTTT
CGCCGCGCTTTTTTTGATTTTCGGCCCCACCCCCTCGCTCTCAGAAGCTTCCGGATCCGG
TCGGGCTCCGGAAGTCCCTAGGCACCCTAGGGGACCGTTCTCGGTGACGGCCGGGGTGGG
CCAGGGGTCGAGGTGATTTGTGGGTCCAGGACGGGGGTTGGGAGCTGCCCCCGCTAACCC
>FP000816 ERI3_1              :+U  EU:NC; range  -499 to   100.
GTCTCCCCCAGGCCCACATCCGAAAGTAGATGACAATAATTACTTGTTGAATGAACGAAT
CATGAGGAGTCATGTAAATAGAATTCTGTCACGTTGTGAGCCCACATTCACCTTACGGGT
ATATTGGAGGGCGGGAAAACGGAGATGGGGGGCTCCACTAATGTGTGTCTGTGATCCTGG
TTAGATCGCTGTAGGCCATAGAAAGTTTCATTTTAAAAAAATTCCTTTCACAGATCAGAA
GTGATGTCCCCGTCCCCGTCTTCTCTTCTGAGTTTGTGCAACGTCAAAACTACAAGTCCC
ATAAGGCCGGCGGCCGGGAGTCACCATCTTGACATACCTTAGCGCGCATGTCGGCGGGAG
AGCGAGCGTTTGGGGAGAAGAAGCCCCGCCTGACTGCAGCCCATTGGTCAAAGGGGTCGG
CAGCGGGCTCAGCGGTTGGCCACAGCGCCCGCCCGTCCGCCGCGTCGGTCGGGGTCAGAG
TGCGCGGAGGTGAGTCGGTGTGTTGTGGACTCGTGGTGCTGGCTGCCGCTGTTCAGGCGG
CCGGGAACGGGCGGTGGGGAGCGGGCGGAGCTGGCCCTGCCTCTGCCTGGCCGGCGCCGC
>FP022733 STX8_1              :+U  EU:NC; range  -499 to   100.
AAAATATATATAATTGATACTTCTTTGGGCCCCTGTTTGGAGCAGTGTGAAAAAAATTTT
AAAGATTTTTTAAAAAGCGTTGAGGTATAATTTACATATCATAAAGTTAACTTAAAGTAG
GTTGTAGTGAGTTTACGCAGCGTGCAAGTCTCACCGCAATCTAGTGTTTTGTTTATTGTT
TTGTTTTTGAAGCAGGATAAATTTTTAAGTAACTGCTACAGAGAGGTCTTGCAGCGCTCC
CACCTTCCTGGGAAAATGCTTTGTTTCTATTTAACAATTTTAACTGAGCTTAGCAGTTCG
CGTCTCTTGGTGGGAGTAGATTGCTCCAGTGTACTGTCCGCAGGGGAGCGCTTTGCTTTC
TCTGATTATAGTTCTGAGGCCCTAGCTACTCACTTTGCAAACTCCAGGCTCCGGTCGCGC
ACGGGACGAACTGCGGGGAGTGAGCCGCGCGGGCCGCCGTAGTCAGCTGCTAAGAGCAGG
AAGAGTCCGAGCGGCGGGCGGAGTCTGCAGGATGGCACCGGACCCCTGGTGAGTCCCGGG
TGAGGGCGGCGGTGCGTGGAGGGACCTTCGGGGAGGCCGGGCTTCCGGAGAGCAGGCAAT
>FP019973 MOAP1_1             :+U  EU:NC; range  -499 to   100.
AGCCAACATAAAATAAATCCCCTGGGTCACCCGGCTAGGAGAAAGGTGAGCGCCGCCAGC
CTGGAGCACCAGCTACTAGTGATTAAGAACGGCGTGACTGCGGCGGGTCACGCGCGGCCC
GGCCCCCGTCGCCGCCGCCGGAGACCCGCTCTGAGAACCTGACCCGGCAGGGAGGCGTCC
CCGCCACTTGGGCCTCCGGGCGGCCGGCCCCGCCCCCTGCCGCGCTGCAGCGCCGGCACG
CCGCGACCAAGGCTGCGCAGGCGGCGCCAGGCCCGGGCCTCGCCGCCTTGCAGCGCCGCG
AGCCCAGCGCCCGTCAGCGGTCGCCGGCGGAGCCTGCTTGCAAAGCTGAGGTCCCGGATC
TCACCTTCCTGTCCCGTGGTGGCCAGCCCGCCCGCCGTCCCGGATGCCGCCGCAGTCGGA
GCTTCCGGCTCGGGCCGGAAGCGCGCGCGCCCCGCCCCCGAGGCCCGCCCCTCATGACGT
CAGATCGCCCCCGCCCGCCGCGCAGCTTCCCCGAGCGAGACCAAAACAGGTGGAATCCGG
GCTGGAGCCGGAGCTCCGGCGGCGCGGGTGGCGGCACGTCCCTCCAGGTGGGTGGCTCTC
>FP022596 GPS2_2              :+U  EU:NC; range  -499 to   100.
TCTCGCGCGCCCCTCTCCGGAGCCCGCGTCCCCTGGGGTGCCACCAGGTGGGCCCGCGAA
ATTAAAGAGAGCTGAGGATGCCAAGGCCAGTCTGCAGCCGTCGTCGCTCACGTTCCCGGC
GACGGGGTTTGTACGCCGCGGGCACCCGTCGCAGCGCGCTTCCGCCTTCTTTCACCTGTG
AGGTCGGCCGCCGCCGTGACTCCGGAAGGACTCGGCCGGGCCGCCGGATGTGACGCAGGG
GCCAGGGCGCGTCGGAGCCGCTGAGAAAGCGCAGAGAAGGCGGGTAGGAAGGGCAGTCGT
CCGCGCTGGCTGGGCAGGGAGCGGCAGCAGCGAGCCGGGGACCCCGGCGCCGCCCGCGCG
CGGTGGGACTGGGGCTGCGGTCCCGGCCGGGTGGCGGGCTCCTGGGACACGTGACCGGGG
CGGCGAGCGGGCCGGGCGGACGGGCTTCCGCCTGGGCCGGGCGCGGCCCCCTCTGAGCGC
CCGCCTCCCCGCAGGCCCCGTCTGAGGTCTGGCAGTCAGAGACAGCCGGGCGCCCACGGC
CCGAGCGCCCACGGCAGCACCATGCCCGCACTCCTGGAGCGCCCCAAGCTTTCCAACGCC
>FP000112 RPL22_1             :+U  EU:NC; range  -499 to   100.
CTGGGAGACAGCCCCTGGGCATGAGCTTCCAAGCTGGGGCTTTTTGAGGAAGCCATAGTG
GTCTGGCATTGGGACCTCTGAACGAAATTTCCCGGTGGCTACAAGGAATTTTCCCACTTC
CCCAAATTAGTAGATTCGATTTCCATCCCACTAGCTGGTAATTTACAGTATAGTGAATTT
CCTTATTTCTTTTTTCTTCCCAAGACTTTCAAAAAGTAAAGCCAACCCCTTTATTTATCT
TTGGGCTCGTCCAGTCTGGCTTCCCCCCTCCGATCGTTCGCAGTGGGACAGCCCGCCGGG
CCTCCTTCCTTCCCCAGAAACCCTCCAGGCCTGGGAGAGGACGCGTTTTGCATTCAGGAA
AAACCAATCGCTCCCCTATCGTACATAACCAAGAGAAAAGGTGGCGGACGAGGGGCGTGG
CAAAGTGATTAGTGCGGCCTGGACCCTGCGTGCCTTGCGCGCTGCGGGCTCTTTGCGTCT
GCGTAGTTCGCTCACCTCCCTTTCTAACTCCGCTGCCGCCATGGCTCCTGTGGTTAGTAT
GGCTCCGCGTGAGGCCTCGGCTCCAGGGGAGGCACGTGGGCCTCGCCGAGCCCGGCATCT
>FP025227 SLC35E1_3           :+U  EU:NC; range  -499 to   100.
CTCAGGTGGCACAGCTTGGACGCAGGTCTGTGTCCCCTTCTTCCGCTTCCGGCCTCGGCT
CCGCCGGAAGCGCATCTACAGTGGACTGGGCCTGCACTCGAGACGTGGTGGCTGGCGCGT
CGGCCGGCGCGGAGGGATGACGCGAGGAGGCAGCGACCAATGGGAAACGGCGTAGACCGG
GGCGCCTGCCCCCCCGCCCAGCCCCGCCCCCGCCCGGCGTCGGGCCGTCGGACGGGCTGG
AAGGGGCGGCCGCTCGGGCAGGATGGCGGCGGCCGCGGTGGGCGCGGGCCACGGCGCGGG
GGGCCCGGGCGCAGCGAGCAGCAGTGGTGGGGCGCGCGAGGGCGCGCGGGTGGCGGCGCT
GTGCCTGCTGTGGTACGCGCTGAGCGCGGGCGGCAACGTGGTCAACAAGGTGATCCTGAG
CGCCTTCCCGTTCCCGGTGACCGTGTCGCTGTGCCACATCCTGGCTCTGTGCGCTGGGCT
CCCGCCGCTGCTGCGCGCCTGGCGCGTGCCCCCCGCGCCGCCCGTCTCGGGCCCCGGACC
CAGTCCGCATCCGTCGTCCGGCCCGCTGCTGCCGCCGCGCTTCTACCCGCGCTACGTGCT
>FP008044 MAST4_2             :+U  EU:NC; range  -499 to   100.
TTCTGTCCTTTTCCTCCAACACGCTGGTGAGTCCGTGTGCGTGGGTGACTGTGTGTGTGT
GGTTCCTTTTTTCCCTATAGAGCCCTCCTTCTTGTCCGTTTTCTTGATTCCACTTTTTGG
AGACAAAGTCCAGTTCTTCTCCAAGGTCTCACCATCCGCTCGCCGTCTCCCTCTGACGTC
CCAAGGACGGTCAGCCACTCCCCCGCTAAGTTCGGAGTCTCAGCCCTTGGCTCCGATTCT
GGGCTCCGCCCCCACCCTCCGGGGACCCCCGCCTGGTCCCTGTCCCCTGCGCCCAGGCGC
TCCAGCGGGACCACGGCCCGCGCCCGGGCCCCGCCTCCCCTACCTGAGGCCCTCATGGCC
GGAGGCGTCGCAGCCTCCGCCCACCAGCGCGCCTGCCCTGCCATTGGCTCTGCGGGCTGC
CCGTCTCCTTGCTCCGTCCCGGAGGCAGGTTTTGCAAGGAGAAGCCGCAGTACCCGCGGC
TCGGGTGCAGCGCGGGAGCACAGTGGAGCGCAGATCGCGGACCCGAGCGGGCATGTCCCC
GCGCGCGGGAGCCTCCGTTTGCGGCCGGGCCCGGGCGGCTGTGAACTTAGCAGCGGGCTC
>FP012647 CCNE2_1             :+U  EU:NC; range  -499 to   100.
TCGGGTCCCCGCGTCGCTCAGGAAAGACCTGGGTTCCCTGAGGCCTTGGCGGGACAGCTA
GGGCGCGCCCCTGGACGGTCACTTCCCAGCCACCCTATGGTCGCCCGAGTCGTGTCCCCC
TGTTATGCGCCCGGGCTGAGCCGCAGGCTGACACCCCCGAAATCCAGGAGTTGCAGTGGG
AGGAAGCAAAAGCAAACTGGCGGGAGATGCGCGAGCCAGGCGGCGGGGAGAACAGCCGCG
GAGAAGGAGCCCCTGAGAGTTTCCCTACCGCCGCCGGCCGCGCCGTGGAGCGCGGTGGAC
GCGGGCAGAAGGCCCGGTAGAGTGGACCCCACGGCCGCTCCGGGTGGCGGGCGCGCACTG
AGAGCAGGGCGCGGCGCGCGGGCACGCGGGCGGACGGGCGGGAGAGGGGAGCGCGCTGTC
CGGAGGTGTCAGTCTGAGGCGCATGCGTGCGGGGCGGGACCGGCCCGGCCTATATATTGG
GTTGGCGCCGGCGCCAGCTGAGCCGAGCGGTAGCTGGTCTGGCGGTGAGGAGTTGCTGCG
CGTAGGGGGGATGTGGGAGGAAAGAAAGCCCAGTTGGGCCGATCACTTACCACAGGCGGG
>FP014340 KIAA1217_6          :+U  EU:NC; range  -499 to   100.
TTCAGATTTTTGGAGTCGTTAACTGGGAGAGCTTCAGAAGATTGACTTTACTAGTTTACC
TTTCAGATTTGTGATTAAGGGCTGGGTGTGTGTGTGTGTGTGTGTGTGTGTGTAAGTGTG
TTGGGGGAGGGAGGAGTCTGAGAAAGTGAGCAAGTACGTAGAAACTTTTTTTTAAAAAGT
CCAGATTAAGTGATTGAAATCGACTGTGTGCAAATGACGCTATACCTCTTCATAGATGTT
AATCGGGCCCTAAAAAGTTAGTGCCGGAAAGTGCTTACTTACAACACTCAGCATATACTC
TTTCTTTCAAATTGTTTGGGATTTTTTTTTAAGGGAGTTCACTGAAATTTGGGAGGTTCA
ACAGGTTGCTGTTTTTTAATATGTGGATCACCCGATTTGGGAGGCTCACTCTGCCTCTGA
GATTAAAGAGATGAGGGCACTGGCTCCCAGCGAAGGCTCTCGGCCTTAATCATGTGTGAA
ATGTTTTCCTTCCTCGGCTGCAGAGCCTCGGTGGTTTGCAGCAGTGGAACCAGGCAGGCC
CAGTTGTGGGTAGGAGAGGCCGTCACCTGTTGAGGCCTCCCCCCCACACCCCCGCATCGC
>FP026592 UBE2M_2             :+U  EU:NC; range  -499 to   100.
ATCTCCATGAACGGAAATGCCCGAGTCCAGCCGAAGGAGGCCGAACCCCAAACTCCATCG
CTGAGCAACGCGGGTTTGCGGCGGCTGCGCAGGCGCACAACGCAGGCCGGGCGGGAAGAG
CCAAAGCGGGCAGGCGGCGGAAATATCCGAAGCGGCGGGGCGCCCGAGGCCGTTGCCGAC
CTCCGCGCTAAAGCCGCTGCTGCCGCGGAAGACGATCCTCCAGTACCCGCCCGCCGTCAC
CGCAGCTGCCGTGTCCTCCTCCCACCCCTAGCCGCACCCCCTCGCGGAGGGATCAGCTGA
GCGGCCAAACGGCACGGTCGGGGGAGCCCCGAGTCCGCAGCTGCAGCGGGGCCTGAGACC
AGAGTTGGCGAGGGCAAGGAAGGAGCGGCCCCGGGCAGTGGGGGCGGGGCCGGGCGGGCC
CGAGAACAGCCGAATTTGGCCGAGCGCTGCCGAGCGAGTCCGAGGCGCTGGGCCAGGCCG
GAGCCGGACTACGGGAGCCGAGGCGGGCCGCGCGGTGGGCGCGGAGAGGAGCGGAGCGGC
GCGGCAGGCCGGGCGGGTGGCGGCAGCAGCGGAGGAGGCCGCAGCTGCGGGTCCGAGGAG
>FP005109 CMTM8_2             :+U  EU:NC; range  -499 to   100.
AAGCCTGCATTTTAGAGATGGCATTACTGAGGTCCAAAAACTAGAGCCACTCGCTCTGGG
TCATACAGCCGATAAACGCACGCAGCCGAGCTCAGTTCTTCCCTGACCCTGTTACAAACT
GCCTCACTAAATGAGGACCCCCATCCCCTTCCCATGCCAGGAAAGCACAGCTCATTTGTC
CTAAAGTTAACATTACACAAATCACACCCTTCAAGCCTTCTTGAAACATTTTTTTTCCCC
GAGGGTGACGGGACGGTTACGCTGATTCATCCTGGCCAGGGACCCCAAACATCTCCCCTC
CTCCGGCCCAGGCGCCGTCACCCAGGCTCCACCGGTCCGCGGGACAGAGCCGCGGAGAGC
GCCTGGAAGCGTCGCGCCCTCAAAGCCAAGCGATTAAGTTGGTTCCTCAAATTGTTCCCG
ACAGGAGGGGCAGGAAATAACACCGGGCTCTGGCGGCGGCCGCAGCAGGAGGGGGAGAAG
AGCGGGCCGTCTCCCGGGCAGTGCTGGCGGCCTCTCATCGATCTCGGGTCTAAGGTCCGG
CCGGGTCATCATTCCTGCCATTTCCACAGCATTCGAGGTACCACATCACCCCCTGCCTCG
>FP006026 TMEM108_1           :+U  EU:NC; range  -499 to   100.
ACAGCCATTACTTTCGGACAGGTGCAATTCAAAGCGTGATCCTCCGACCAAGAGCTTCGT
CATCGCCACCTGGGAGCTTATTAGAAATGCAGGATCTCAGGTCTCCACCCCAGACCTTCT
GGATCAGAATCCGCATTTTAACAAGAGAGTCAAGTGATTCTTATTTATATTAGAATTTGA
GAAGTCAATTGATCTGGTAATTGATCAACTGAGTGCCACTTAGCCCCCGAAAACAGAGAC
CCTTTGTGCCCGCCTCGCACCCGCTCTGCTAGGTAGCAACCGAACCCCCAGAGACATCGG
AGCGGGCGCTGCCGAGGGCAATTTGGTGATTGGCTGGTCTCACCACGTGACCGGCGCTGA
GCCTTCCGTGCGACCGGATTGGCTGTCGCGGACGCTGACGGACAAGGCCGGGGCGGGCCA
GAGCCTGGTCGGAGGGGCGCGCGCGGGGGCCCGAGGGGCGAAGGCGCGAGTGCGCGAGAG
CGCGTGCGCGAGCGGTGGGGCTTTCTCCTGAGCCGTCGGAGGGAGCCGGAGCGCTTCTCC
CGAGGTAAGCGGCGCTCCGGGGCGTCCCCCCAGTCCTTCCCATGCTGGGTCCCGGCAAGC
>FP004131 XIRP2_1             :+U  EU:NC; range  -499 to   100.
TTTATATGTGAAGCCTTAAAAAACAAACTAATGTTTTACATATCTAAGAACATTTTGTCA
AAGAAAAGCAATGTCTCCTCTTCCCAAGAATTCATGTTAATTATTGCACCAGAATAAATG
GAAACTTTTTCCACCTGCTTTATTTTCATATTCTTGACTCTTAAAAGATTGAAAGTATTA
AAACAAATGCAAGTAATTCCGGAACTTTAATCCATCCTTTTCCTCATCGGCACTGGTTCA
TTTGTAGCCTTTATACAGAAATTCAGAGTTGGCTGGTGGTCGTGGCTGTGGAAGGGAGTT
TGATTGACTGCACATGTGTTAGAGCCATGCATACATTACTGAGGGCACTATGAGGCAGAG
TGGCCTCAGAGACACTCTTCTTAAAAGAGTGGTTGACTCAGGCCCCACCTATACAGAGCT
CAGTTCCTAAAAATAGGTGCCAAGTTGCATCCTTTAGACGCTCTGCTAAAATAAATTCAG
CCGTCCCATCTACTTGCTTGATAGACCCTTCAGTGGAGCGGGCCTCCACTGCACCCATTG
CTTTCAGGGGACTGGGAAATTGGCTGTACATGAAACAAGGGAGGAAGCTAGTCTGTGAAG
>FP019151 TNFSF13B_2          :+U  EU:NC; range  -499 to   100.
TACTCTCATTCTTTTTATGACATTATTAGTATAATAATATGAATAATTCCCAGTGGACTT
ACTTCCACACTTCCTTCAAGGATTCTCCATTTTATTTCATAATTGAAGACTGTTAATAAA
TCACTCTCTAGCTAAGAACAATTCAATGCTAAAACACTTAGCTTATCTGACCTTCACATT
AATTATTTTTATGACAGCAGCAGGAACTTTCAGCTGCTTTTCCCCCTTCCTTATGAAGCC
ATGTGGTCCCAAGCAGACAGAGTTCCCTTGCTACACTTAAGGGTGGGCTTCTCAGACCTG
AGCATATCTTAAAAGCTTTCCCTTGACTGTGCCAATCCAAACTCCAAGTTTCCTCAGCAG
ATTTAAGGGGTTTTAAATCTACTTGAGCATGAGTGTTATGAGAAGACTTTGAAATTCTTA
CAAAAACTGAAAGTGAAATGAGGAAGACAGATTGAGCAATCCAATCGGAGGGTAAATGCC
AGCAAACCTACTGTACAGTAGGGGTAGAGATGCAGAAAGGCAGAAAGGAGAAAATTCAGG
ATAACTCTCCTGAGGGGTGAGCCAAGCCCTGCCATGTAGTGCACGCAGGACATCAACAAA
>FP007730 AHRR_2              :+U  EU:NC; range  -499 to   100.
TCTCTATAATTCGCCAAAAACCATGACTCCTTTTACATTTTCGAAACGACCTCATGGGGC
AGGCGAGGGGGCACACGCTCTCCTCACTTTACCTGTTCGGGTCTACACCGCCCGGCTCTA
GGGCCGGCAGCTCAGCACAGCCGGCCGCGAGCGCTGGGGAGGGGACGGGGGCGCAGGGAG
AACCGGGGGACCCTGGGCGCACACAGACCCCAGGGGGAACGCAGGGCCTGGAGGGGCTCA
GCGCGCGACCCCCGCCTCGGGGCACGGAGACTCCGGGGGATCACTGGGACGCGAAGGGCG
CAGGGCGGACCCCAGGGGAACCGGATGGCGTCTCCGGTTCGCCAGGGCAGCTGGGGCAGC
CGGACCCGAGACAGCCGGACCCGCGGGCGCCCTCTGCCGCCTCCCGGCCCTGGATGCTGC
GGGGCGGGGCGGGCGGCTCGCGTGCCGGGGTGGGGCAGTCCCTGGAGCCGCCGCGGGTTC
CCGGGATGCGAGCGCCGGCACCCGCCGCCACAGCTCCTGGCCAGGGCGCGCTGCCCCGCG
GGTGTGCCTGAGCCTCCGCGCCCCGCAGGCCCTGGGTAAGTGTCCTGGGCGCCCCCGCAG
>FP013900 PKN3_1              :+U  EU:NC; range  -499 to   100.
AGGATCTCGGCTCACTGCAACCTCCGCCTACTGGGTACAAGTGATTCTCCCACCTCAGCC
TCCTGAGTAGCTGGGATTACAGGCGCCCGCCACCACGACCGGCTAATTTTTGTATTTTTA
GTAGAGACGGGGGTTTCACCATGTTGGCCAGGCTGGTCTCGAACTCCTGACCTCGTGATC
CGTCCACCTCTGCCTCCCAAACTGCTGGGATTACAGGCGTGAGCCACCGCACCTGGCCTA
GTATACATTCTTGTAGTGACTAATATCTAGTCTGGGCCAACCACTCCGAGGAGAGAGACA
ATTTTGGATTAGCCCACATTACACCAACAACGTGCGAGACAAAGAGAGACTTGAGGGGCT
TGGTCGAGGAGGCCCAGCGCGTTAGAGGCGGGAGCCAGGTTGTAGAGGGGCTCAAAGTTA
GAGGAGGCGGCCAGCTCCACCGGCTGCACCCGGCTGGGCGACCCGGCAACCTTCAGGGGG
CGCTGTTTCCCCCATCCCTGTCCCTAACTGGCCGGCTCCCGCGGGCGCGCGGCGGGGAAG
GCCAGAGGACCTGGGCGCGGGCGATGTGCCTCCTGAGCGTCCAAACCGGGGGTGAGGCGC
>FP027741 XKR3_1              :+U  EU:NC; range  -499 to   100.
TTTGTTTAGTTCAAAATTTTCCATATTAGCAGTAAGTAACAAAAATGTCCAGATCAGAAA
ACTCTTTGTGAAAATAAAACAGGTGCTCCTACCAGATGTGGTTCATCAATTTTGACAGAA
TTTTCATTTAAAAAAGGCAAAATTAAAATTTGTTTAATTGTTTGCTTTCTGGGGAATTTT
CTTGTTGCTCTGTCTGAAGGAAGTACAGACTTCTTTTGTGATGGGAGGGGATGAATGGCT
ACTAGACAGCAGCAAAAGATGGGCCATGGGTGCGAAGAGAAGAGGGAGTTAATGGGAGAA
TCAGAAAAATATCACCTTAAATGTAGGACAATCGAAGTCAAATTGTGGCTGAGCGTTTTG
GGGAACTAAGATGTGTGACTCTGTAGGGAGGAAGAATGCCTTGGTGTTTTCAAGGGAAGA
TGACTCAGCTAGTGCAGTCACCTGACTCCAAACTGCAAGCCTACTTTAGTCATAAAAAGG
CAAGAAAATAAGCAATTTTACCTGCAAAGCAAAGGACGTAGTGTTGAAAACGAGACCAGA
AATGGTGCTGTTAAAGAGGTGAACAAAAGCATTTACTTTTTGAACGAGTTTCAAAACTGT
>FP004587 CYP27A1_2           :+U  EU:NC; range  -499 to   100.
ACGAATATTTAGATTTCTTTGTTCAGCGGCCCCCCTCCAGGGATCAGATGACTGGCCCCC
CTCGCTCCGAACTGACTCCGGGATCAATCCGGAAGGCCATTGGGAGAAGCCGAGGGCAGC
TTAGCCACGGCCGGTTCCCGTTCCCTCCAGGACGCGAGGGTCGCCTTGGGTGGGGAACCG
CGACCGGGCGAGGACCTATCCCGGTGTGGGGCTTCCCGATTTCGAAAGAATCTCGCTGCA
CCCCCGCCCAGAGTTCAGACCAAGCGAAAAGTTATTTGAGAGGCCTCGGGGGCGCGGGGT
GAGGAGTCGTGGCGGAGGCCTTGGTCGGGGCGCCGTGGATATCCCCGAGTCACCGCGTCC
CTCTCCTGCAGCTCCCGCGTCGCTGGGAGGAGCGAGGGAGCGAGCGGGAAGGGGTCTAGC
TGGCCTTTGCTCGGCCCTCCCCAGCGCCCGGCTTTGAACCCGCCCTGCACTGCTGTCTGG
GCGGGTCCGGGGACTCAGCACTCGACCCAAAGGTGCAGGCGCGCGAGCACAACCCATGGC
TGCGCTGGGCTGCGCGAGGCTGAGGTGGGCGCTGCGAGGGGCCGGCCGTGGCCTCTGCCC
>FP027483 BACH1_1             :+U  EU:NC; range  -499 to   100.
GCGCCCGTCCTCTCTCCTGCTGTTCGCGGGCACCCGGGCACGCGGCGACTCGGCTGAATT
AGGGCGTCCTGCAGCTCCCGAGGCGAGGAGGCGCTTGGCCTTTCCGTTCCGCCCTCAGAA
GGGAGAGGAGAGGTGGTCCTCGAGTGGGAGTCAGTTCAGGATGCGGGCTGTGCCACGCGC
GGAGGTCCGGGGACCCCACCGCCGCCTCCTCGAGGCCCGCCCCGCCCCTTACGACCCGTC
CCTGCAACCCCCCGCGTGGGCTTCCGGCCGCGGCGACCCCTGCCCCGCGCTATTGCGCGC
GCTCGTTCGCTGACAGAGGCTTCGAGGGCGGCAGGGCGGGGCTTCGGCGCCGGGGGCGGG
GCCTTCAGCGGGCGGGCGGGGTTTTGGCGCCGCGAGGTGGCGGCAGCAGAGCGGCGCAGA
AGGGAGGGGGCGGCTGGCCGCGCGGAAGGAGTGAGTCACCTGACCGCTGCCCTCGCCGCC
CGCCGGGCGCTCTCGCTTCAGTCAGTCGGGCCGCGCCGCGCCTCAGCTCTGGTGAGTGGC
TCGGCCGTCCCGCCGGCCCTTCTCCGGGAGGGTTGGCGCGGTCAGGGCCGCGGGCCTGTG
>FP007931 CCL28_1             :+U  EU:NC; range  -499 to   100.
ATCATAGACTTTTTTGCATTAATTTTTATTTTTAAAAATATTGCATCCAAATATTGCTTA
TCTTCATTACGGAGTTCTTTTGGCGGTCCCTTAAATTCTGCACCTGAGGCTCGTGCCTCA
TTTTAATTCTGGCTGTGGACCAGGAGGGTACTTGGGCGTCTGAAAACATAACCCCAAGTG
TTGTATCACATAAGTAGACAGAAATGCAAGAAAAAAAAAAACTGGCATAATCCCAATAAC
AGTGGGAGATTTTAACATACCCGCATCAAAAGCTGGCCGATCAATTAAAAAAAAAAAAAC
TAGTAAGGGTTAGGGAATGCGTGCACAATACAACGTTTTCTCCTGCAGCTCTGTGAAGGG
CAGCCCGCGGTAGGCTAGGCCTGGTCCTGGGCGCCCCAGCCGGCTCCCCCGGGTCCAGGC
GTGCGCCTGCGGGCGACGTGCGCGTCTGGGCATCCGGCCGTCACGCGCTGCCTGGGACTC
CACCCTACCTACCCTTCGCGTAGTACTTGTTATACTTTGGCAGCTTCTTCACGTCGGTCC
TCTCCGCGCGCGGGTAGGAACCGTCCACGGCCTTAAAGAAGCCTCCTCACCAGGTCAGTG
>FP027626 MX2_3               :+U  EU:NC; range  -499 to   100.
ATATTTTTAGTGCTTGCCTAAACCTTCACAAATGAGGCCAAGCAACATGGGAAGATTTAA
ATGTACCCTTAGAGCAAAGATGATTCCAGATCCTAGGACTTGGCCCATGCTAAATTGTAT
ATCAGACAAAAGCAATGACTTACTTGAGCCAGGAAGCACATACTCAAAGAAAATTTGGTT
TGAAGGAGCCAGTGGTTCTCCAACTTTAAGGCACACAAGAATTACCTGGAAAGTTTGTTA
CAATTAGATTCCACCAGTCAAGGTGGCCTACACATGTAATCCCAGCACTTTGGGAGGCTG
GGGCAGGTGGGTCAAAAATTCCAGATCTTCCTGGATGCTTTAAAGGGCTCCTACTCATAT
ACCAAAGAAATCAGTTGGCCAATCTCTTAAGCCGCAGTTTGATTGTTTGCAATTGTTTTG
TTTAGAAATCGCTCCCGTTGTTAGAAGGACAAATAAGGGAGAGCCACCAGAAGGCGACCG
AGGAGCTGCGGCGTTGCGGGGCTGACATCCCCAGCCAGGAGGCCGACAAGATGTTCTTTC
TAATTGAGGTGAGGATTTCCGCAGGACTCCACGTGACACTGCATCCTTCCCTGGTGGCCC
>FP007179 FAM13A_3            :+U  EU:NC; range  -499 to   100.
AATTAAGAGGTCAGGGAGAAGCCGTGTTAGCGAGGGCCTCTCCCCGCTGGGCGAGCTTCA
GAGCGCGGGACGTCTTTCCTCCCGCGGAGGGAGCCCGGATTCCGCCTGGACGCCGGCGAC
CAGGATGTCACTGCTGCAGCCAGCCAGCCAGCGGGCGGCCGCTTGGCACAGGGAACGCCA
GTCCGCCGGCCCCGGGCATCGCCCTGGGACCGCCTGCGCGGCGCCCAGACCACACTAAGC
GCAAATGGAGTCTCCTGAGGCAGGCTGGCACTGGTGGCCCGGCAGCGGCGAGGGACGAGC
GGAGAGGGACGAGCGTCGCCGCCGGAGCCGGAAGGCGGGGGATTAGAGAGCACGCGCGCG
CCCCCGCAGAACGTTGTGCCGGCGAGGGGGCGGGGCCTGCGCGGGTGAGCGCACGCGGCC
CGGGGGAGGGGACTCCGGCGAGCGGGCGGGAGGGGCGGGGGCCCGGCAGGGGTGCGTCTC
TAGGCGCTGCGTGGGTTCCACTCACCGCCTGGCCGTTTCGGGGCCGCAGTGCCTCCCTGG
CCGGCAGGGGGAGGCACACGCTCGCCTTGTCCTGGCGCTTTTCCCAGTGGCCCGGCTCTG
>FP006747 SLC34A2_1           :+U  EU:NC; range  -499 to   100.
TAAAGGTGAACAATCCAGGCTTTGTTTCCAAGGGCTTTATCCCTGACTTTCCAACTGGCT
TTTATCTGTGTCTTCACGTCTCTGACCTCTTGAGCCTCACAGGAGCTAGACTAGAAGGTT
CAAGTTCTTGAGGAGAAGGCAGGGGCGGGAGAGCCCCACTTGCGGGAATCTCGTGCGGAC
CGAGTCGGGGCGGGAGAGGGCGCGCACCAGCCAGGCTAGGGCGCGCGGGGCGCCGAGGGG
CGCGGGGCCGTTTGGGGCCGTTCGGGCCAGTTCGCGCGGCGGGGCCCGTCGGAGCTTTTC
TCTCGGCAGCCTGGCTGGCCGCGCGTCTTCTCCGCGCAGCGGGCGAAGTCGCGATGGGTT
CATTAAGGCGGCAGGTAGGCAGTGCCCCGGCGGCGGCTGCGGCAGGCGGTCCTGGAATGT
GCGAGGGGCGTGATGACAGCGGCCAGCCTCTTTGCGCAACACCTTCGCCATATATACCCG
GGGCGCTGCGCTCCACCTGGCCGCCGCCTCCAGCCCAGCACCTGCGGAGGGAGCGCTGGT
GAGTACCGCCGCCGGGGCAGGGGCGCTTCCTCGCTCTTTCAAGGACTTTGATTCACTTAA
>FP017137 TSPAN9_3            :+U  EU:NC; range  -499 to   100.
GCAAAGGCATGGAGGGGGGCGTGTGTGTGAGAGTGTGTGTAGGTCTATCCGGGAGACCGC
GTGCCCTGGCCGGACAGGCCCCCAAGTGCATAGGGGGCGGCGGCCAGCTCGACAGCGGCC
GCGCTTCTGTCCCCCTCCAGTCCTTCTCCCCAGACCTTTCCTCTGGCTTGCTTGGGCCGT
GGGTACCTCCAGCCATCCCCCTCCTTTCGCCGCCCCCTTGCTCGGGTAAAAGAGACCAGC
GCTTTCCGTTGAAGGTTCTGGTTCACCCCTCAGCTGCAGAGCCCTTGACATTTAGCGAGT
GCTCGCGGCGCACTTGTTTAGGCACACAGCAGAACGCTAATCCCATTAAAGATAGTGTGT
CATTGGGGAGGGGGTGGCTCCCCAGCGGGGCCGGGAAGGCCTCGCGCCCATTGGTCGAAT
GCAAAGCAGGGGGCGGGGCCGAGGGCCCGGGGAGGGGGCTCCAGGCGATTTCAGAGTCGC
GAGTCGGGGCCGGGATTTCGCAGGGAAAGCCCAGCGGTTGCAGCTGCGGCGGATCCCTCG
GCACTGTCCGCCGCGCGCCGGGGCAGCCCAGGGCCGGCGGCAGCTCCGCAAAGTCGCGGA
>FP001524 TRIM33_2            :+U  EU:NC; range  -499 to   100.
AGGTCTCATTTAGATTTCTAAATTACCTTGCTACAAAGCTGACTCTATACTAATGAAATT
CCTCTAAAACAGTAGACGTAAGAAAGAATGCTTGCACTATAAGAAGAAACGAGTGTGAGG
TCCTTCCGGATTTTTGCTGGGAAAAGATAAATCATTTTTTATGACTCCTGAATATGCCAT
CAGAATTGTTGGCCTTCAAGGTTTACCCCATTATTGTGGGCTAAAACGTATTCAAACGCT
CGAAGACTAGAGACGCCTAAAGCCACCCGCCACCCCTAGTGTCCAGGAGGAGTCAGTAAA
CACCGAGATTGCTTCCCGCAGCACACCCAAGAAGGAATGTAATGTAATGCAGCCACCATG
TTGGTTGTGGTTAAGTGCAGCAAACTGCTTGGCGTCACTTAGCCCTGCTGCGCAAGCGTG
TTGAGAGTACGCTTCACTCCGCCCCTTCTCGTGCACGCGCCCGGAGCCCGCAACTCTCGC
GAGAGAAGCGAGATTTATTCCTACGTACCGGGCCGTGCTGCTTATGGCGGCGCTGGAGAG
GGGGCGCTGAGCTGTTGGGGTGAGTACGACCTCAGGGTCCAACTGGGGGTAGCAGAAACC
>FP010654 EIF3B_1             :+U  EU:NC; range  -499 to   100.
GTAACGTAAACTAAACGGTTTCCCTAGCGAAAGGCTCAGACGCCCTGAGCAATCGCCTGT
TGAGTCTCCACTCTTCCAGGGTATTAACTGTTGAGTTAGAGGACATTTTCCTAGCATTCC
GGGTACTAAAATCATTTCTTGTCCCCGCCTTCAGCTCCACAAATAGTTCAGTCCCGCCCC
GCAGCGTCCGACGGGAAAGGAAAGGGGGAGGACGCCATGTTGGACGGAACCATCTGCTGC
CACACATGGGGTGGTCAATGCTCCCATGAGTTTACTGATGCACAGAAACAACCTTGCTGA
ATGGAATTAAGCACTTTCTTGTCACAAATATATCAGTTTGATGATTTTCGGGCGCGGTCT
TGTGGATGCGAGTCCTCTCAGGGTCGTTCGTGAGGCCCCAGGGCGTGGGTGCGCCCCCCG
CCCCGCGGCCTTGGTGCGGCCTCCCCGTCGCACGCACATGGCTGGGCTGTAGCCGTCGCG
GCGCGCGGTGCGGCCTGGGAGAGTCGGAAGCGCGGCGGCCGCGGAGCCCTGCGAGTAGGC
AGCGTTGGGCCCATGCAGGACGCGGAGAACGTGGCGGTGCCCGAGGCGGCCGAGGAGCGC
>FP000533 TRNAU1AP_1          :+U  EU:NC; range  -499 to   100.
GAGAGGGGGTTTCCCCCTGTTGGCGAGGATGGTCTCGATTTCTTCACCTCGTGATCCGCC
CGCCTCGGCCTCCTCAAGTGCTGGGATTACAGGCGTGAGCCACCGTGCCCAGCCCTAACG
AGCATATATTAATGTTGTAATTATATGTGTCTGTGTGTGTGTGGTTTTGTTTTCTATATA
AAGTCAGACGAGTGTGTGTGTGTAGTTTTGTTTGTTTTCTAAATATATAAAGTCAGAAAT
AAACCCAAGTAACCCAGCCGCCTGGGCCAGGTGGTATCTGGCCCGCCCCATTCCAGCCTG
AACTCCGCCCACCGCGATCCGGAAGCCTAGCGCCCAGTGGGTTGCAGGAAAAACCCGGAG
CTGAACACACTGCCCGACCCGGGCCGCTGCGCTCGGGAGCCTGCGCAGAAGCCGTCGGAG
GCGCATGCTCTGTAGCGGTCTCCGCAGCCAGGATTGGCGCCCGCGCGGGCCTTCGAGCCC
CGCCCGCAGAGCCCCGCCCGCAAAGCCCCACCCCGGTGCGCGGGTATGGCGGCCAGCCTG
TGGATGGGCGACGTGAGTGAGGGCAGCCGTCCGGGGTCTGAAGACAAGGAAGCATCTCGG
>FP014521 PRKG1_1             :+U  EU:NC; range  -499 to   100.
GGCTGGGATTACAGGCATGAGCCACCGCTTCCTGCCAAAAGAGGGCTTTAGGGCACCCCC
AGAACCTGAGATCTCCCTCATCTGTCATCTTTAAAGAGAAGGAAGTCGACTCCCAGTCGA
GCCATAGTCCATTTGTCCCGGGCACGGTGACTCCGGGGTGGCCAGGACCAAATGTGTCTC
CTTCTGGCTTTTGCACCGCACCAACTAATCCGCGGCAGGCCGCACAGCTGCCCTGGCCTT
CGCGGAGGACTAAGGCGAGGGCGGTGTACGCTGCTCCGGAGTCCCACCGCGGGAGTTGAG
GCAGCGGATTCCGAGGGCAGGGTGGGGCGGAATCGGGAGGGATGCGGACCCGGTGGAACG
CACTGCGCAGACGGCGCCGGCGCCCGCACACAGCTGTTGACTAGTCTTCCAGCTCTCCCC
TGGAAGTCGTCCAGGCGCCGGTCTCTTTTTTCTGCCTTTTTGTTTCCCTCCCCGCGAGTC
GGCGCGACGGTGAATTTCCGTTTCCGGCGGTGTGGAAGCGGACCTGAGGAGTCGCAATTG
TGAACAGGTTCGGTGCTGCGGCTGGGGTAGGCGGCAGTGGGGTCCCTGGCTCTGGGGCAC
>FP017216 PTMS_2              :+U  EU:NC; range  -499 to   100.
CAACGTAGTTTTTTATTAATAAAATGAAAATAATAAGATGAGGAATAATGATAATGACAG
ACAAATATGGGAGTGCACGCACACCAAAGGTCTTTTTCCAAACCCCAGCCTTCCACTCTG
TCCACCTTCCTGACCTTTAATACACAACCCAGCCCCTGTTCCCTTCTGAAATCCCAAGCT
TTTCAAAATGACTCAAAGATACCGAGATTGAGGGCGAGGAGCTGAGGATGTGTGGAATAG
GGTGGGGCTGGAACTCCAGACCTGGACCTGTATTATATTTGCAAAGGAGGCAAATATAAC
CCAGAAAGGCTAGGGAAGATGGCAGCAGAGGAATGAGAAAAGCTGAAGGATGGAAAATGT
AAAAAATGAGGACAGAAAGAGGAGTTGAGGAAAGCCAGCCAAGAATAGAGGGCCAGGTGC
CTGACTCAGATAAGACAAGAGCAGGGTTGTCTGGGAAAGATAGGGAAAGAGACCAGAGGT
GGAAGGGCAGAAGAGAGTCAGTGAGGAGTGGAGAAGAGGTGAGAGAAGAATGGGAGCGAT
TCGAGTTATAATTGGTTGTGAAGGAGGGGTCTAGGTACAGATGACTGAGGACGGATGAAG
>FP028814 PIM2_1              :+U  EU:NC; range  -499 to   100.
GAGGACTCCGGTGAAGGAGTCCGACAAGCACCTTTCGAGACGGAGTCTTGGATAGCCACA
AGCGCGAATTCTTAGAAGCCCGGCCTGGCGCTATCTCTGTGCTAATATCCAGGCAGCGGC
GGCAAACCAACTTCCCAGGAAAGGATACTGCGCAGTTATTTTTTAAGTGTAAATACACAC
ACACACCGCCACCACTACCAACAACAACCCCGCGCAACAACCAAAACAAGCGCGGTGCTG
CAAAGGGATTCCCAGAACCGGTTTCCTCTTGGTGTGAGCCCCACCTCAAGCCCCCTCATT
TACATGCAGGCCCCGCCTCCTCGGAAGAACCGAGCGTGTATTTGCATAAGGGGGCCCTTG
AAACGATGAGGGTGGTATGCAAATAAGAACTGGCTCCGATTGGCTGTGGTACAGCAGGTG
CCGCGTCCGGATTGATCAAAGCCAGGTGGGCGGGGCTGTCGCCCAGGGTGACTCTCCCGG
GAGGCGCGTGCCCAGGCTCAGTAGCATTGGGGCTGGCGCGCGCGGCGAATCTCAACGCTG
CGCCGTCTGCGGGCGCTTCCGGGCCACCAGTTTCTCTGCTTTCCACCCTGGCGCCCCCCA
>FP009004 PRELID1_1           :+U  EU:NC; range  -499 to   100.
CCACGTCAGGGTCCTGAGCGGGGACGGGAGGCAAACCCCGATCTCCGCTCGGCCCAGGCA
GCGCCCAAGCCTCAGACCCCGACCCCAAACGGCGCCAACCTACGACTCCAGACAGCGCGT
CGGGCTCGAGCTCTGGCCGTGGCCTTGCACTTCGGCAGCGCCCCGTGTGCCCCCGCTGTT
CGGCCCCGGGCGCCGATTATCCTTCGAAGACCCCAAGCCTCGGGGCGGCCTGGGAGCGCG
CGGGACAGCGTCCTCAACAGCGCAGCACGCCGCCGTGCAGCTCGCTACTCCGTCATTCGC
TCGCCTGCCCGGCTTAAGCTCCGTTCTGGCTGGGAATCCCAACCGAACCTGGGGTCTCCC
GCAACCCGGCTCCTACCCGCAGCGCCGCGACTCCCGCGGGAGGGGGCTAGAGGGCGAGGG
GGCGGGGCCGCAAGGTCACGTGGCGCGGGCGCCGGAAGCGGTGGCTACTGTGTGGCTGCG
CCGGAAGTGGCGCGCGGCCGGACAACTCATGGCGGCGGCGGCGGCGGCGGCAGCTGCTTG
GGCGCGGTGCGGTGGTGACTGAGCTACGAGCCTGGCGGCGGGTGTGCGCCGAGCCCCGGC
>FP016615 EED_1               :+U  EU:NC; range  -499 to   100.
ATTGGTGGTGTAGCCCATTCCACAGACTTTCGCTCCCTAGCAGCGGGTCGGAGATCGAAG
GAACGGGCCAATTGCGGCTGAAACGTCTTTGGAAGGAGGAAGGGGGTGAGGGAGCATCCC
TTTGAGTTTCGCCTCTTCTCGAGGCGGTGGTGGGAAGGGAGACATACTTAATACTGCCCT
CTTAATCCAACGGACCTTACATCGTGTAGACTGCCGGGAGGGCGGCGGGAAAAGGGCAAG
ACGGGAGTTGGGGAAGGGAAGGAGCCAGGAAGCCGCGCGGGAGGGCGCGCGCGCGCGCCC
CTTTTTCAGCAGTGTGGCGGGGTCGCACGCACGCCCGCCTCGGCGGCTGGGCGCGATTTG
CGACAGTGGGGGGGGCGGTGGAGGTGGCGGCGGCAGCGGCAACTTTGCGGCAAGCTCGGG
CCGGGCTTGCTTGACGGCGGTGTGGCGGAGGCCCCGCCCCAGGCGGCAGGAACCTGGAGG
GAGGCGGAGGAATATGTCCGAGAGGGAAGTGTCGACTGCGCCGGCGGGAACAGACATGCC
TGCGGCCAAGAAGCAGAAGCTGAGCAGTGACGAGAACAGCAATCCAGACCTCTCTGGAGA
>FP011401 MBLAC1_1            :+U  EU:NC; range  -499 to   100.
ACTCTAGCCTGGGCGACAGGGCGAGACTGTCTCAAAAGAAAAAAAGACCAGGCGCGGTGG
CTCACACCTGTAATCCTAGCACTTCAGGAGACCAAGACTGGAGGATCGCTGGAGCCCAGG
AGTTCCAGACCAGTCCTGGCAACAGAACTAGACCGTGTCTCCAAAAAAAAAGAGAAAGAA
AAAATAGAAACCTTAGCTGGGCTTGGTGGTGCGCATCTGTGGTCCCAGATACTCGGGACG
CTGAGGCGGGAGGATCACATGAGCCCAGGAGGTTGAGGCTGCAGTGAGGTATGATCGCGC
CACTGCACTCCTGCCTGGGCAACTGAGCATGAACCCTCCTCAAAGCTAATGGCGCTTCAA
AATTCTGCAGTGCAAAGAAGTTGCTGGGGTTGCGGAGCGGAGAACCGCCAGGAGGCTGGA
GCCCAGCCAGGCAGCCTCCTCGGGCACACGGTGAAGGCGCCGGAACTACAGCTACCTCCG
CGGCGCCGCTTCGGCCGCCATATCTGGGTACACGGGAACCGCAGAGGACAAACTCTCACC
CGCGTTTTCGATTTCTGCGCTTTCTTCGAGTGAGGCAAGACCTAGCAGAGGCCCAAGGTA
>FP021686 TMEM219_1           :+U  EU:NC; range  -499 to   100.
AGTCACTAAAAGTCAGGGTCCACGAGAAAGGTGCAGATCGGGGTGCACAGAAGAGCGGAG
TCCAAAACACCACTCCCAGCCCCAGTGGACAGAGTCCTCAAGTGGCAGCCCTGCAACTCT
GAGCGGATGCCGAGTCCTCACCGGGAACCCGGGCGCGGCTGGTCTGTGCTATTGGCGCGG
GTAGGGGACGCACAGCCCAAAAATGCCCGCGACAAGCTTCTGGGGCAGTTCTCGCCAGTC
TCTCTGGAGGGAGCCTACGGGTTCTGCGACGTTTCTCGCACTTGCTCCCTGGCCTCGCTC
CCGTTTCCACCCCTCCCACGGAGGTTTTCCTTTCTGGTGGCTCCTTCCTTGGGTGTCCCT
TTGGTACGCCCCCACCCTGGCGGTGAGCTGCGAGGCTGGCGCCCGCGTGGCCACTGCGCA
TGCGGACCCGGCCGCGGGGCGGGGCCGCGCGAGGAGGAGGGTCGGGGACGGAAGCGCAGA
GCACGGACCCCGCCCCCTCGCGGCCCCGCTCGTGACGTCGCGGGGGGCGCCGGCCTCCGC
CCGGCCCCGAGGGGTAAGAGCGAGCGGCTGGCGGATCCGACGCGCGAGACCGGGAGGGGA
>FP027530 GART_3              :+U  EU:NC; range  -499 to   100.
GAATTTTTCAGCCCCCGCCCCCACTGGCATGTGAGAGGAGGAACTCGCTGTTGCCCTGTG
TCTTCCCCAGTGCGTTCTATAACCAGCCTCATTTTTTTTTTTAGCAATAGGCCGGATGTC
CTAAGCGACCGGCATTCAAAGCCCGGTGCATTTTAGTCTCATCAGGAGTCAGGCGTGTCA
CGAGATTTTTCCGCGGTAGCTGCTCAGCTCTGACTCGTGAGCGGCGCACAATTGGCTAAG
AATGGGTTTAGCATTTTGGCGCTCCCCCCCGGCGCTCCTGGAAACACTGCGTGGCACCCC
GTACCACTGTCACATTATAAACGTGCTAAGGCTTGGGTGTCTCGGCTGGGGAGCAGTCAG
GCAGCGCCCAGGGCGGGAGGGAATCAGACTAGATTCTCGCCGCGGAGACCCAGGGCCGCG
CGGACCAATGGGGCAGGGAAGCCGTCGTAGGGCGGGGCAGTGAGGGGCGGTGCCGCGCTG
GTCCCGCGCCGGTCCCGGTGGGCCGACTTCCGGCGAGCGGGCAAGCGGGAACCAGGTGGC
CACCCGGTGTCGGTGCGTAAACCCCCTCCGCTTTTACACGGAGCGCGCTTAGGCTTTGGT
>FP012313 NSD3_1              :+U  EU:NC; range  -499 to   100.
GAGACGGCCGAGGGGTCGCCTGGACTGCCCCGCCCTCGCGCGGTGACCCACCGGGGACCG
TGCGAGGGTCGCTTCTAACCCTTAAGAGCTAGAGAGCCGAGTCACCCTGAGGAGCGCCGT
ATGGCGCTGGTTGCGCGTTGTTCTTTAATCAGCCTCACTGAACGCGCCGATCCCAGTTTT
ACCTCCCGGGCCCCACCTTTCCACGCCTCCTCCGGCTTCCCGGGGTGTTTTGTGTGTCAC
TCTCCCACGTACAGTCCCTCCCCGTCCCTCGTTCCTCGGCCCTCTCGCCCGGTCTCCCTA
GTCGTCCAGACGCTAGCTGCCGCGGGCGTTCCTGGTTCGCGCTCCCGCCCCCTCCGCCCC
GCCGACTCGCCGCTTCCTCCGGAGCCCCAGCGTCCCGAACCAGGGACTGCATTTCCCGGC
AGGCGCCGCGGCCCGCGGCCAATGAGGGGCTGAGGATTTGGCGGCGGCGGCGCCCCGAGA
GTCGGGGTGGGGGGGCTTTGTGCGCGGCGGCGGCGGGAGAGGCGGCGGCGGCGGCCAGCA
CGGAGGCGGAGGCCGAGGGGGCTGTGCACAGGTCGCCGCGGAGAGGCGTGCGAATTCCGA
>FP008059 CCDC125_1           :+U  EU:NC; range  -499 to   100.
AATCTCCTGACCTCGTGATCCACCCGCCTCGGCCACCTAAAGTGCTGGGATTACAGGCGT
GAGCCACCGCGCCCAGCCCTACTTTTTAAATTTTTTGTAGAGCGGGGTCTCACTATGTTG
GCCATGCTGGTCTCGAATTCCTGGCCTCAAGCGATCCTCCCGCCTTGGCCTCCCAAAAGC
TGGGATTACAGGTGTGAAACCCCGCGCCGGTCTGAACCTCAATGTTTGAACCACCAAATT
TTACCTGTATTGACACAGGCCCCGTCTTGTTGTTTTTCTAAATCTCATGTCATTGTTTGC
ATATTGGTTACCCGTGGTTGGCTTTGGAGCTGAAGGTGGACAGAGCTAACATCAGGTTGC
ACACAGGAACACAGTGAGGTCGCGAAAAAGTAGCGCGAGCTGCCTCCATGGCCCAGGGCG
ACCTCACCGGCGTTTCCTGTCTGGGACTGCGCCCACGCGGTCACGTGGTGGCCCGGAGGA
CGCGCGGCGGCAGCGGCGCACGCGCACGGAGAGGAGGCTACTTGCCAGGTGAGCGAGCTG
AGTGGGGCGCCGGGGCGGTAGGAGGGTGCTGTTCGCTGAGCTGGAGTCCGGGCTCCGGTC
>FP000716 ZMPSTE24_2          :+U  EU:NC; range  -499 to   100.
CTCTCATACGCTTGAATTCCGAACACCCCAATACTGGCCAAAAGACTCCATTTCTCATGC
TTGGTCTTGCTTTTGAGGTAGCTCTAACTCAGAGGCACGATTTTTAGAGCCTGGGAAGTC
GGCTGCTGTTCAGTCCTTCCTAGCCTCCTCAGGCGGGAGCCGCGGCCCACTCAGTCAGTT
GCGGCCCACTCAGTCAGTTCCGGCCCCAGCCCCGACTACCTGTCGCCTTGTTGGGGGAAG
GAAGGCAGATACCGCAGCCCAGTCAGGGTAAGCCGCTGACCCAGAGGATGGAACTGCGGC
TCTGGAGATTAGAAAGAGGAGGACTTCGCCGCGTTCACTAGCCCAGGAGGAAAGCCAGAA
CCCTAGGCCGGAACCCAGCGTCAAGACGTGGGGGAAGAATGTTGATGCAACACAGCTCAG
CCGGGCCCGGAACTCGGCGTTTGGGTCCCCGCCCTCTTTGGGCCGGAAGTGAGGAAGGTG
GGGCTGGGGCTTTTCCTGTAGAAACTAGGAGGGACTAGGGAGAGTCTGCAAGGGGAAGAG
TGTGTCTGTGACACTGCCAGCAGCGCGCAGAGGGAGGGATGGGGGCGGGTATCGGCGTAG
>FP028544 MID1_2              :+U  EU:NC; range  -499 to   100.
ATAATCTCAAGTTCAATTACCCTGGTTTTAAAAACATGAAAGACAACTTATAAAATGTTA
CACTTTTTTCCCCTACAATGCCTTCAGATAATATGAGGCTGGTCACAGCCCATGATATAA
AATACTAACTGTTGACTCACAGTCACACTACAAGGGCCAATTTTACAGACTGCCAGGATA
AAGATGATTTTAATTAAATTGCACAAATCCCTTTGTACTGCAACCAAACCCCTACGCAGG
CTGATCAACTCTGAGCCATTCTGGTGTGTATAGAGTTAACCAGGTTACCAGGATTCCTAG
TTAACTTCTTTCACCAGGAATGCAATTCATGTTTACCTATATAAGGAAACCTGTTAGGCT
GACCTGAGTTTGGCGGATTTTTGCGCTGACTGAGAGGCGTGTAAGCACACACCCTGGAGA
GGGGGAGTGATTCCGAGCTGGACAGAGCAAGCTTCCTGAACGCCCCAGCCATTCAGCTGA
TCCGAGGCAAAGAGCCGGCACTTGCCCCAGCCCAGCCTGCTTGAAGGACCTACAGGTTTG
TCTCTTCCAGATCAGAACTGAGGAACAAAAACCCCCATCCTGGGAAAAATGGGGAAGCTG
>FP018670 TMEM132D_1          :+U  EU:NC; range  -499 to   100.
CAGACAAATTTTTAAGGCGAAAGCCCCAGCCGGCTCCGGGCACCGTGGCGATCGCCTCCG
TTCCGTTCCGGATGCGGTCCTTGCGGAGCGGAGCCCCCGCGCCTGCTGGCAGGAGGCAGC
TGCGTTGCTCGGCCGCGTCCCCGAGCCGGCGGGCCCTCCTCCGCGCACATCTGGCCCGCC
TCCCCCGGGCGCAGGGGGGAGCCCCGCGTCTCCGGAGCCTGCAGTGCGCTCGGCGCGCGT
AGAGCCCCGCGAGCCCCAGCCGGGCCCGGGGCCGGGCGGGCCGAGGCGGCGGCCGGGGAG
CAGCCGCACCCGCCAAACTTTGGGTGCCGGAGCGCGCGCGCGCCCGAGCCCCGAGGCGCA
GCGGCCGGCCTGGGATGGGGGCTGCGGGCCAGGGAGCCCCGGGCCGCCCAGCGAGCCCGG
CCACCCGCCCGGGGGGCTCCGAGCCGCCTCTGCCCGCGTCCCGGGCTCCGCAGCCCCGCC
ACCCCGGCGCCGCCTGCGCCAGCGCCCGCTAGCCAGCCCGGGAGCAGCTGGAGCCGCCGG
AGCCCTGCGCCTGGAGGCGCCCCTCCTTGGGCCACCGGGGGCCACTCTTCGCTCGGGTAA
>FP009203 TBC1D7_1            :+U  EU:NC; range  -499 to   100.
TGCAGCAACCTGCCCAGAAAACCAGTCAGTTACCTACAATAACCAACCCAGGGAGCCTGC
CTGCTCTAAATCAGACTTGCACTCCTCTGCCTGCCTTTTTTCTTCTCATTCGGATGGTCT
TCATCTATTCCCACATACCTGGGGTGGGGAGGAAATTAGCAAAAGCAAAACCCGGGTCCT
GCACGCAGGCAGCTTAAGTACGGCCCTAGGGCTCGGGTCTTCCCTAGGCAAGAACCTCGA
GGGCCGGACACGGGAGTGCAACCCAGGCACGCGCCTTCGGATGGCCAGAGTAAATGGTCG
CGAGATTTTGCGGGGTAGCAAGGGGCCGGGTGCCCACGGCGGGAGAAACTACACTACTCT
GGAGGCGAGCCTAGCCCTTCATCCCGTCGGGTTTCACAAACGAAGCCAGAGCTTCCTGGA
GTGAGGGTGGAGCTTCCTGCCCGCGCCCTCTGCGCATGCGCCCGCCCGGCGCCCGCCCGG
CGACCTGGAGTTGATGTCACGTCCGGCGGCGGCGGCAGCGGCAGCGGCAGCGGCGCTGAG
TTTTGTCTCCCGGGCCGTCTGGGCGCGCGCGGGTGTCCCAGGTACCCCGCCGCCTCCCTC
>FP020301 C15orf57_2          :+U  EU:NC; range  -499 to   100.
GTGTACCCATTAAACAGTAATTCCCCATTCTTTCTACCTCCCAGCCCCCAGCTCCCACCA
TCCTATTTTCTGTATCTATGAATTTGACTACTCAGGTACCTTATATAAGTGGAATCACAG
TATCTGCCTTTTGTGTATGGCTTGTAGGAATTCCATTTTTATTTTTATTTTATTTATTTA
TTTGTGAGACAGGGCCTCGCAATGTCACCCAGGCTGGAGTGCAATGGCGTGATCACCACT
CACTGCAGCCTCTATCTCCTGGGCTAAGGTGATCCTCCTACCTCAGCCTCCGGAGTAGCT
GGGACTACAGGCATGTGCCACCACACCTGTCTAATTTTTGTATTTTTAGTAGAGATGGGA
TTTTGCCATGTTTCCCAGGCTGGTCTCGAACTGCTGGCCTCAAATGATCTGACTGCCTCG
GCTTCCCAAAGTGTTGGGATTACAGTCGTGAGCCACTGTGCTCAACCTTATGCTGTATTC
TTAAAGCCAGTTCTTACTCACTTGAGCTTCTGTTTTATAGCTCAGATTCCAAATGAAAAT
GTTTGAGAGCGCTGACTCTACAGCCACAAGATCTGGCCAGGATCTCTGGGCTGAAATTTG
>FP019407 KHNYN_2             :+U  EU:NC; range  -499 to   100.
TGAGAAGCGCAAGGGGCGAGCCCTGGAGCCGCCGAGGGGACTAGGCCGAGCGGGCCCGTC
GGGGCCTCTGGGCGCGGCGGCGGGGTTGGGAGGAGGGCGCGCAGCCGGGAGGAGCTGGGC
TGACTCCGCCCCAGGCCAGGAAGTGACTCAAGAAACAGTTTGCGTGCGATGTGGACAAGA
GAGGTCCCCGCTGGGTGAGGAACCCGGGAAGGCCCGCCCAGATTCGGGCCCCCTGCCCTT
GTCCCCTGGGCTGGGGGCGCGGGCAAAGCGGGGGCCTGGCGGGCGCTGAGAGGACCTGAA
GCCGGCGCGGGCGGCGGAGGCGGTAGGCGCGCCCCTCCACCGCGCCCGGGAGCGGGGAGC
GGGGGCCGCGGTGCGGAGTAGGCCCGGCCCGGGGTGGCTGCCCCAGTCCGCGGTGGGCGG
GCCCGGCCCGGCCCGGCCCCTGGGCCCTGGGCGGTGCTCCTGGCCCGACGGAGAGGGGCA
GCGGACGGCTGGGGGAGGGGTGGGAGTGGCTTGAACCTTGGAAATGGCAGACCAGGGCCC
CCAGAGGACAGCCTAGTTCAATCCCCTGCTGAGGATTCGTCCTTAAGAAGCTTCAGAGTG
>FP016975 SC5D_1              :+U  EU:NC; range  -499 to   100.
ACACCGGCTCGCGGAGCCTCCAGCCATTCAGCGCTAGAAAATCGGGGGGACTACGTCTTA
AAACCTTGAGCACCTGTTTGGGAACATCTGCACCTCCTCCCTTGAGGGAGAAAACGACCC
AGACATTCGCGTCAAAGGAAGTGTCGTCTATTTCCCTCAACGCAGGGCACCCGTTCTAGG
AATGTTTGTATAAACACCGTAAACCTGCCTGGTACCACCATGAATGACACAAGAGCTAGT
TTAAAAAGAAAGCAAAGAAACAAACGCAAAACCCGAAACCGCATCCTCCACCGCAAAGGT
ACTCGGATGGGGCGCCCGCCCTCCCCTTAGTCAGAGGACAAAGGGGGCGTGGCCGAGCGC
GCGGCGCCCACGTGACCGCGGAGAGCTGCGCGCAGGCCCTTCGCGCGATCTGCCGTCATA
TCAGCTTATGGCGCCGGTCGCTGATTGGCTGGCCGCTCCAGCCTCCCGGCCCGCTTGCTG
GCTGCCCAGCTGCTAGGACAGTTTGCAGAGCAGTGGCGTGCGGAGCGGCGGCGGACCACC
TCCAGGTGGGGACGGTGGGTGGGCGGGGAAGGAAGCGGAATACACCTGAGCGGGCTGGGC
>FP006655 AC093323_3          :+U  EU:NC; range  -499 to   100.
GTCCCCTTCTATTGTGGAAGCTTTGTTCTTTCTCTCTTTGCAATAAATCCTGCTGCTGCT
CACTCTTTGGGTCCACACTGCCTTTATGAGCCGTAACAGGTCTGCAGTTTCACTCCTGAG
CCGGCGAGACCACGAACCCACCAGAAGGAAAAAACTCCGAACACATCCGAACATCAGAAG
GAACAAACTCCAGACGCGCCACTTTAAGAGCTGTAACACTCACCGCGAGGGTCCGTGGCT
TCATTCTTGAAGTCAGTGAGACCAAGAACCCACCAATTCCGGACACATTGGGAACTTAGA
GCAGTGCTTGGGACATGGTTATCAGCGTCAGATATTTCCTTAAACTAGCGTGAAGTCGAC
TTTAACCTTCCAGCAGTGTGAGTGAGGGCCCTGACCCTAGAATCAACGCCCAAAGAGCTG
TGGCGCTACAGCGGGCGGGGACATGGGGTGCGCATGCGTGCGGGGGGGTACGCGTGCGTG
CAAGTGCGCGTGCGCGCGCAGGACCGCTGAGGCGGGAGCCCCGAATGCGGTTCTCGCTTG
CTGCGTGGCGGTAAAGGACCGCAGGTGTCGTAAAAGGGCCGCAGTGGCAGCGTCCTGGCC
>FP028423 FAM19A5_1           :+U  EU:NC; range  -499 to   100.
CAGAACCCACCTTAGGAGGCGTCTGCCGCCCCCGCCCCCTCCCCAGCCTTCCAGGCCCTG
GCTGCGGTGGATGGGGGCGCGGAAGGCCCAAGTGCGCGAACTTCACCTGGCCCGGCCGTC
CTCCCCGTGGGGGGCCCAGGCTGCGGGCGCGTCAGGCCGTCTCTGTCGCCATCCGGAGGA
GCGGCTTGGGCGCCGCGTCCCCTCTGCCAGGCCCGGGTCGGCGGGCGGCTGGAGCCCCCA
GCGGTGGCGGGCGCGCGCCTCTCTCGCGGATGCCGGGGCGCGCGTAGCCGGGGCGCGCAG
TGACGCCCAGAGCGGGGCCGGCGTCCCCCTGGCGGGCCGGCGCGGGGTCGGCGGGCGCGG
GCGCGAGCGCGGGCGGCGCGGGCGCGGCGCGGGGCGCGGTGGGCCGGGGCCCGGGCGCGG
CGGCGGCGGCGGCGGAGGATGGCGCGCGCGGGGCCCGCACGTGGAGGCCGGCGCGGGGGC
GCGGGCAGGGCCGGCTGCTGAGACGCGCTGCTGCCCCCCGCGCGGGCGCCGCGGCTTCAA
TGGCGCCATCGCCCAGGACCGGCAGCCGGCAAGATGCGACCGCCCTGCCCAGCATGTCCT
>FP007280 SGMS2_2             :+U  EU:NC; range  -499 to   100.
CTGGCGCTCCCAAGCCCACTCACACGCCGTCAGGAAGCAGTTTCCGAAACAGGCCGGGTG
CGGGGGTGGGGGATCCCGTTCCAGCCCCACCCCTGAAAGTTGCTGGGAGTGGCACCCAAA
GAACTTTCCCAGATTGATCTCTGTTGCCGCTCAGGGAGGTCAGCTCCAGGCCCTCAGCCT
TTCGGCCGGGAGCCAAACTGCCCTGCCTGCCAAGCCCCTCCTTCTCTGCACCTTAAACAG
CCGCGAGGGGAGAGTCGGCTGGGATTTTCTTCTTAAGAAGTCGCGCAGGTTTTTCGAGCT
CCACTCTGCGCCAGGAGAGCCACGGCAGCAGGAACGGGCACTGCTGCCACCGGGCCGACG
GGTGAGTCACTGTTTGGAAATGGAGTGGGCGGGCGAGGGTGTGAGAGAATGAATGATGTC
AAGAGCGCGCTGGGCGCAGGGCGCAGGGAGCGGGCCGCGCGCGGCGGGCGGGGAGAGCGG
GCGCGGGGCCGCGGTCAACACTGAGCGCCGCGCCGTGGGCCGAGTGGGGCGGGGAGACCC
AGCCCTCGGCGCGCACGGAGCCTGGCCGGTGCTGCAGCGCCGCCGAGTGCGGCCTCGGGG
>FP009676 KCTD20_1            :+U  EU:NC; range  -499 to   100.
AAAATTTGTAATACACCTTTGTAATAGCAGGTACCTTCATGAAACTCAGTATTTGAGAAA
AATGTGGAGTTTTTCCCCCTTTCTTTTGGCCAGAATGTATATCCAGGGTAGTGACTTTCG
AGCAAATGCGTTTAAGCAACTCCAGTATTCTTACTACGCTACCTCCAACCTCGCTCCACG
CATGGGGAGATCAGGGTTCCACATTTTCGGGTAAGCATTAGCCGTCCTGGCGCTGCACGA
GCGTATTCTACAATTCCGAAAACTACTAACTTTTCCGTCTGCAACCTTTAATAATTGAGA
GGGTATGCGCAACTCAGAAAAGTGCGCCCGCTGAGGTTGGGTGCAGAGTGGACTGGAGGA
AAGGCGACACCCATTTACGGTGCGGCCCCGGACGGGGTCCCCAGACACGGCCTTCCCGGC
GTGCCACGCGCGGAGGGGACTCTTAACGTGAAGCGCTGGGTGACTCAGCCGCGTGGCCGC
GCGGTCCGGGGCGGGGGGCGCGCGCCGCTGCGGCACAGCCGGTCCCGGCTGCGGCTTCTG
GCTGCGCGGCCTGCGCGCGCCTCCCGGGCGGATTCCAGCCCCGAGCGGGACAGCGCGGCG
>FP021083 CERS3_3             :+U  EU:NC; range  -499 to   100.
CCTTCTGAAGAGGTTGTGTAAGGCGCTGGGTTCGGAATCACGGAAGGCCCAGGTGCAAAC
CTCAGCAGTCCCGGGTACCAGCTGTGCAGCGCAGGTGAGCCGCTTAGCCCCTCTCACCCA
GTCACGAGTGATGGTGTCTCGCGAGGCCGGTGTAGGACGAGTGTGGTCCAGGCGCAGTAC
CTGAAAAGGGCGCCCAGGGAGGGAGCCGGCGGTCGTTGGGCGCTCTCTCGGCCCGCACCC
GGGCATCCCTCGACCCGGGCTGGAGGGGCAGTGTCCCGGGATGCACCGCTGCGGGGACCC
CCCGCCCGGCCTCGCGGACCCGCCTCGGCCCAGGACGGAGGAGGAGGCAGGTGCGGGGCC
CGGGGCGGGTGCGGGGACGGCAGGTGGAGGGAAGAGGGCATCGGGCCCTGCTCACCGCGG
TGTGTGGGGCTGCCCGACCGCGCCCCCCGCAGGTGCCGCCCAGACCCCGGCCGAGGGTCC
TCGTCCCCGCGCAGGCCCAGGTCGAGGCCGAGAGAGGGCCCGTGTCCCCGCGCAGACCTA
GGCCGAGAGAGGGCCCGTGACCCCGCGCAGGTCAAGGCCGAGAGAGGGCCCGTGTCCCCG
>FP013850 CDK9_1              :+U  EU:NC; range  -499 to   100.
CCCCTTTATAACGCGCCCCCTCCTGGGCTCTCGGGCCGTCTCCTAGTCGGCTCTTCCCGT
CTCGCCCCCTCGCCCGGCCGCCCCGGGCCCGGGTCCGGCCAGGGAGCTCCCAGGCCGCGG
CTCGGGGGCTGACCCCCCGCCCGCCGCCCCGCGCAGCCCGGCGGAGGCGGCGCCGTCGGA
GGAGGAGGAGCAGGGCACTGCGGCTGGCCCCGGATCGGGCGCCAGAGCGGCAGCAGCTTC
GGCAGCAGCGGCGGCCCGGGCCCATGCAGCGGGACGCGCCACCCCGAGCCCCAGCTCCGG
CGCCCCGGCTCCCCGCGCCCCCGATCGGGGCCGCCGCTAGTAGTGGCGGCGGCGGAGGCG
GGGGCAGCGGCGGCGGCGGCGGAGGCGCCTCTGCAGCTCCGGCTCCCCCTGGCCTCTCGG
GAACTACAAGTCCCAGGGGGCCTGGCGGTGGGCGGCGGGCGGAAGAGGCGGGGTCGGCGC
CGCGAGGCCGGAAGTGGCCGTGGAGGCGGAAGTGGCGCGGCCGCGGAGGGGCCTGGAGTG
CGGCGGCGGCGGGACCCGGAGCAGGAGCGGCGGCAGCAGCGACTGGGGGCGGCGGCGGCG
>FP007094 HNRNPDL_2           :+U  EU:NC; range  -499 to   100.
TTCACGAAAGCAATCGGGGTTGTGGTACCTTCGATATCTAACAGGATCACGGTGACTTCG
GCGGGGACCGAAAGCACGACCATTTCCCTACCGGATGCTACGGGACTCGGCCTGCTGTTG
GGGAGGGCGGAGGGCGGCGCCGGCTGCGGCTGCGGCCCCCGGTACCGTCTTGGGCTTCCG
GCGGCCCCGCGCGATCTCGGAGCCAGCGACCAAGTGCAGCCCGCCGCGCGTGGGGAGAGG
ACACTTCTGCACACCTGGAACTGGAAAAGGCGGCCGCCCAGGAGCCCTGAACTCGTGAGC
AGGACGGGGCAGGAGCCCGAGACCACGTGGGCAGGAAAAGGGGCGGCCCTTGACGGGTTC
GGCGGGGCGGGGAGGGTGAAGGCGCCAGCGCCGATTGGCCGCCGTCAGGCCTCGAACTGG
ATCCGTCAAAATGGGCCTCGCGTGGGCGGGAACAAAGAAGCGAACGCGGGAGCAGGGTGC
GCGAGAGCGCGCCCTCCGCAGACAGGTTGAGCGAGCGGGAGAGGCCCGGGGCACGTGCAG
AAAGGAGCCCCGCGAGTGGCGCGCCGGGGATGTGAGTGCCCCTTGCCCTCTACTGAATCC
>FP003747 REV1_1              :+U  EU:NC; range  -499 to   100.
GGTTTGAAGCCCGGTCAGTGTCTGCACTTGTGTCCTTCCCCACTGGGGAGCCCCAAGGCG
GGGCAGGCGCGGGGACTCGCTGTGCACGGAGCGGCGCGCTGTCCGAATGGCAACCGAAGA
GCCGCGACCCGGTCAACGAAGCGCGGGGGTGACCGGAGCAGGACGGGCGGGCAGGCGGCG
CAGTGCGTGGGCGGGCCCGCGCTGCGCTCCCCTCCGCCCAGCTAGCGAGACGGTCACGTG
CCGCCCAGGCGCTGCCCCTTGCGGGCGGCTGCAGAACAACAGGGCGGGGCCGGGGAGGGG
AGGAACACGGAGGCCGACGCCGGGCGCCGCGGTGCTACGCCCGAGGCTGGGGTCGCCCCG
GGCCGGGGGGAGCAGAGCGCGTGCGCCGCGCGGCTGTGAGCGCGAGCGGGGCCGGGGAGC
GCGCGCGGAACGCTAGGGGGCGTGGCTGCGGCGCGCGCGCTAACCGGAGGGGGAGGGGCG
GAGAGCCACCGCGGAGCGCGCGCGGGGTTGGTTGCCGCGAGCGTGGGGGAGCGTGGACCG
CGGCGCTGCTCAGCGGTGGGGCTGCCTTCCCCCGGCCCTCCTCCCTGGTCCCTGGCGAGG
>FP028337 SMDT1_1             :+U  EU:NC; range  -499 to   100.
CACTGGGGCCTTGGGCAGGACCGACCCGCATCCAACTAGGCCTAAGGGGTAGGCTCTGAG
CCTCTTACCCCTAAGAGGCGGAGATGCGCCCAAGGCGGGCGCCCGGCCTGTTCCCCAGCC
CTGCCTGGAAGCCCCGCAGCCACTGCATTTTGTTTAAACACAGATAGCACGGGCCTTTCT
CTTATTGCTACAGTGTTTTGTACACGGTTAAAACACTAGTAAAGCTTTTTCGTTATTACT
CCTTCCGCTCCCTGGGTTTATTTCCACAACCGGCCGCTGAGGCCTGTTCTGACGGCCGGG
CGGACCCAAGACCGCGGCCACGCCCAGCAGGACGCGGACTGAGGGAGCCGGGGCTGCGCC
GCCACTCTCGTGACGCCACCATGCCGGCCAGTGACAAACACCTCCCTCCCGCCGCCCCAG
GAGCCGCCGGCACTGCGCGAGTGGGAGGGCTGGGCTTCTCGTGTACTCCTCAAACTCTCG
CGAGGCTTCGGGCGGCTTTCTTCCCGAGGGCGGCACGAGGGCTGGGCGGTGGGGTGCGGG
TGCCCGGGTGAGGGGCGGAGCTGGGGGCATGGCGTCCGGAGCGGCTCGCTGGCTAGTATT
>FP026370 MBOAT7_2            :+U  EU:NC; range  -499 to   100.
TCGACTACCTCCGAAGAAAGCCGAAACATGTGGCTCCGCCCACAGTGGCCTCAGCTCTCC
GTTCTCGACTATTGCCGAAGTGAGCCGAAGTTTGTGGCCCCGCTTCCGGAGAACTCAAGC
TCCCGATTGTGCCCGAAGGAACCCGAAGGGAGACCCCGCCTCATTCCTCACGCCGAGCTC
CAGACCCCGCCTCCTTTCCAGAGCCCGTCTGTTCCCCTTCGGGTCCAAAGCTTTTGGCTC
CTCCTTGTTCCGAGCCCGAAGGCCCGCCCCTTCACGTACTCGGAGCTCGGATCCCAGTGT
GGACCTGGACTCGAATCCCGTTGCCGACTCGCGCTCTCGGCTTCTGCTCCGGGGCTTCTT
CCCTGCCCGCCCGGGGCCCTGACCGTGGCTTCTTCCCCGGCCTGATCTGCGCAGCCCGGC
GGGCGCCCAGAAGGAGCAGGCGGCGCGGGGGCGCGCTGGGCGGGGGAGGCGTGGCCGGAG
CTGCGGCGGCAAGCGGGCTGGGACTGCTCGGCCGCCTCCTGCCCGGCGAGCAGCTCAGGT
GGGCCAGGGTGGCGGCGCCCAGTGGCGAGGCGAGGTTACACGGCGGCAGGGTCTCTGCGG
>FP013620 FKTN_1              :+U  EU:NC; range  -499 to   100.
TGTCATAAAGGCACCTCAACTTCATGAGGAATAGTGAACGCAGCTGCTATTTTCCACTCT
ATCCCCTAGCTCTACTAATTGTATCCAAACCAAACTTCAGGGAGTTATGCTGAATCCCTC
TAGCAAAGCACACGCACTAAAAAAACCACTCGTTTATCAGAAGTTCACATTTAACGGGCT
TGGAAAACGGCTCAGCTGCTGCCTCCAGTTCATCTTCCGCTGTCGAAAGCGTTTCAGAAC
TTAAACTCTCAGATTGCCTCAGTGCGCTGCTGTAGTTGTCAATTAGGCAAGAGATAAAAA
AGGGCTTTGGCTAAGTGGCTAGATTATAAAAGCGAGGAATCGCCAGGGCTCAGTGAACTT
CTGGCGGTGAGGATGCGACAAGAGTCACAGGAAAGCCGAGGCTGGGGCTGGACCGTGGGA
ACGTCCCAGCAGGAACCAAGCCAGCCTCCGCCGCTCAGCACTTGACGGCGGCTTTTGCGG
CGGTTGCTGTGAGTGCCGTAAAGCGGAGCGGCTGCAGCCTGCTGTTGAGTGAGGTAAGGT
ACGGGAGGCTCAGGTCGGTACCCGGGGATGGGTGGGCGCCTTCAGACAGGTACCGCTGGC
>FP007937 PAIP1_2             :+U  EU:NC; range  -499 to   100.
TTTGAACATAATGGATTAAATAAATTTAAATTAATTTCACCTGGTTTTTGTTTTGTTTTG
TTTTGTTTTTTGAGACAGAGTTTGGCTCTTGTTGCCCAGGCTGGAGTGCAACGGTACGAT
CTCGGCTCACTGCAACCTCTGCCTCCTGCGTTCAAGCGATTCTCCTGCCTCAGCCTCCAG
AATAGCTAGGATTACAGGCATGTGCCACCACGCCCGGCTAACTTTGTATTTTTAGTAGAG
ACGGGGTTTCTCCATGTTGGTCTGGCTGGTCTCGAACTCCCGACCTCAGGTGATCCGCCC
CCCTCGGCCTCCCAAAGTGCTGGGATTACAGGCGTGAGCCACTGCGCCTGGCCACACCTG
TTTCTTTTCACTCATTTAATGTGGCTTCTCCAAAATGTAAAATTACATAAGTGGCTTGCA
TTTGTGGCTCGCATTATATTTTCATTGGACAGCACTGATGCAAGATGAAAAAGAGGGCAG
AGTTACACTGAAAGGTAGCACATTTTCTTGAAATTTCTGGAGGGGAAGGTTAACGGGAAG
AGAACGAAGCTTGTTAAACGTAGGTGTGACCTACTGTGGTAAACACCTAGGGTGAATTAA
>FP006002 ASTE1_1             :+U  EU:NC; range  -499 to   100.
AAATCTTAACCTTAAGGTAAAACGAACAATTCCTTGCTTCTTCACCTTTTTAAACATTTA
CATTTTGGCAAAGCAGGTTAACGTTTATTGAGGGGCACTGAGACTGGAGTACATCCGGAG
GTAAGATGTCCAGGAAAGCGAGGAGATCGCAGCCATGGCGTCCTAGAGATTCGGAACCCA
GCCCGGGCAGCTTGAAACCATTACCTTCCCCCTCGCAGGGGAGCCTGGCTAGCCCCAAGG
AGGACAGTTCGCTTTACCTTTCCCTGTCGTGGTCGGAGCGGCGCCCGGGGCTGCCCAAGT
CTTGCGGGTAATCGGGCAGGCCTCAAACTAGGGGCAACCACACCCACCGAGCGCCAGACA
CCGCGGGCCACGGCTGTTTGGAACCGTGGCCAGGGAGACGGCGCGGGGCATACTGGGAAG
TCGGGGCGAGGCGGCACCAAGGCGGAAGTGTTCGCCGACCCAAGTAGGCGGAGAAAGCAG
AGGAGGACCGGCGGGCCAAGCTTTCCTAGCCTGACAGCAGCCATTTCGGAACGTACGTCC
CAGCCCTCTTTAGCTACTTAGCGCCTCTGGGCCCGAGAACACCTGCTCCTTGGCTCAGTC
>FP018833 RXFP2_1             :+U  EU:NC; range  -499 to   100.
TTACAGTAATTATTTAACACAATGCCATATATTTAAATTATCTTTTCATATGTCATTTGA
AAACATTTAGGTACATTTGAATAGAAGTGGGTGTTCTTTGTGTATCTGTCAATAAGTAGT
TTTTTACATTTGTTTATTGCATGAAAATATAATTGTAAAGGGTTTCATAGCCTATTCAGT
GTAAGCCTATATCCTTCATATTTGAGAACTTCGATGTTTGGATTTAAACAGAGCAAATTG
TACATGCTTTGGAGGAAAAAAATTTTTAAGTGATTAAAAAATATTTCTTATCAGATAATA
CCAAAGTCCTATTATACCTTCTTTTACACACCATAATGAATTAGTGATCAAGAACACAAC
TGTAGATTTAAACTAAAAGAAACAAAAAAGAAAGAACAAAAAAGACAGGCTGCATAGTGA
CAAGAATCCATCTCCCTTCATGCCAGTGAGGTTCTAGCTGTGAGCATGCTCAGAACATGG
GAGGCACTGAACTTACTACATCAGAACTCCTGCTGAGGTATAAGAGGATACGTCTAATAA
CTCAATTGCTGTAAACCTATGATTGTTTTTCTGGTTTTTAAACATCTCTTCAGCCTCAGA
>FP013459 SHC3_1              :+U  EU:NC; range  -499 to   100.
AGACACTTGTCATCGCTGCTCTGTTAATTTGAAAAGAAAAAGCAAAACCCAGGAAATTGG
TATTTTACAGTCACCTGGGGGTGAATATCCTTTTTGTTTTTTTCTATTTAAAAATTCCTG
CTGCCTTCCAAGTCAAGATTCATCAGGATTCGCTGAAGATCTGATTCTTAAAAAGCCTTC
GTCACATTTTAACGCATCGCTGTTAGACACTTTTACAGGCTCACACAGATGGGCTGAGCA
GGGACGAGCAAAACCTAACAGAATAATGGGTTTCAGAAAGTTCATTTGACGATTTGAAGG
AACTGGATTGGATTTACCTTTGGCACAAATGCAGATTGCGGGGGATGGGAAGGTGAAAAA
TCAAAGGTTGGAAGGAAATATCTGGGAAGGTAGAAAAAGGAAATTTGAGAATTGATTGGC
TATAGTGTGCTGTCAGCGGGTGGATGTCGTTTTTTTCTTCTTTTTTTCCTTTTTTTTCTT
CTGCTACAGGAAGTGATTTGCAGTGCTCACCGAGCCTTTGTTGAGAAGGGTCTCCTCTCA
GAGTGAGTCATGCTTTTGCTGTGAGCAGCCCCAAGCAGCTGGGCGCTCCATCAGAGGCAA
>FP009574 BRD2_3              :+U  EU:NC; range  -499 to   100.
AGACTAAAGCCAAATACGAAGTCCACATCTGCGGTCCGCACCTTATCTCTCCGCGCGGCA
GGCGCGACGAGGGCGAGAAACTCCCTCTCCAGTGGTCGCACCACACGACACCAGGGAAGG
GGCCCCTCTCTCCAGACCCTCATATCTCCAGGTCCAGGCCCCATTTTCCTCCGCTGACAG
CTCAGCAGCGTGCGCTTCCGCTGGATTCAGGCCAGGACCAGCGAAGCCGCACCTTACACC
CACCGAGGAGGAAACAAGCCTGGCCACCCGAGGCTACCCCGCTAGGCCGCGGGTAGTGGG
GGAGGGGGCGCTGAGGCAGGAGGTCAGCACCCGGGCGCGGGCTCCCGCCCCACGAAAAGC
GCGCGCTCCAAGCCCCGCCGCCGGAGATGCGGTTCCGGTCCGGACGCCTGCGCACTACGG
CTCTCCCCGCAGCCTCTGGCCCTCCTTCCCCCTCCCCCAGTCAGGGCGCACCCTTGCGCC
TGCGCTGTGTGTGTTCCTGGTCTGCGGCAGCCATGCTGAACTCGTATGGAGAGGCGAGTG
GGGGGGACAGAGTCCAGGACTGCGGGATAGGAAGCTGGGGATATGGACAAGCAGCAGCGT
>FP012198 DOCK5_1             :+U  EU:NC; range  -499 to   100.
AACTGCTCATTCATTCAACAAATATTTATTGCGCGCCCGCTTAGTGCCAGGCACCGGAGG
TGCCCCGAGCAAGAAGCCGCTCTCGCTGATCCGTTTCCGCTCCCCAAGTGTCCGGCGCGC
GCCGTGGGAGCGCAGCCCGCATCCCTCGCCCACCGGCCGCCCGGCCTGGGCGTGCCCGGC
TCCTCCAGCGCAGCCCTCTGTCGGGAGCCGGACCCCCGGGACCCAGCCTCCGGGGTATCA
GCCGGGTGGGGAGGGCGGGAGAAAGGCAAAGTGCCGCCAGCGTCAAAGTCCCGCCGGCCC
AGGAAGCCGCTCCAGGGAAGCGCGCGAGGCGGAGCCGCAGTCGGCCCCCGCCCGGCAGAG
CGCAGAGAGCGGCGCGGGCGGGAGAGGCCGGGCGCCCGCGGCTCGGAGGCGGCCCCGGCG
GGCGGAGGGTGCGGCCGGCGGGAGGGACTGGGGCGGCGCCAGGAGGGGCGCGCACTGCTG
CGCTGCAGCCCGGCCCAGCAGGTGACCGCGGGCGGCGCGGGCACGGGCACGGGCGCGGGC
GGCGCGGCGAGGAGGCGGCCCGCGGAGTCCAGCGAAGTTTGGCGGAACATGGCGGAAGCG
>FP015118 CCDC172_1           :+U  EU:NC; range  -499 to   100.
ATGTCAATATTTCAACCTACTAAAACTAAAAATATTTTAATTTTTGATTTAAAAAATCCC
ACGCAGAAGTCCCAAAGGTGCCTTTCATGTTTAAGCTTTAATTAGCAACCACTTTGGTCT
CTGACACATATTGCGCAGATATTGAAGTGTTAATATTACTGCAGCTTGATTACAAAAGGC
AATGATTAATTTTAAAGCAGACAAAAAAGATATGCCCTGATTACAAAGGAATGATTAAGG
CGGAATGTCAGACATTGCACATTTATAGCAGTCTTTGCCATCGTCAAAGTATAAGACTTT
GTAAAAGTTTATATTTAGAATCACAGTTACTTTGTACTTTATAATATTCAGTGTTTGCGC
CTTGGATACCGGGCAACCCTACTCCAACTGGGCCTAAGACCTTTGGGGTTCACATGCCCA
GGGCAAACCTGCCCCCCACAGGATGGTCCCAATGAGCCGCCGTAGTTTAAGTTCTCACAG
GCAAGGCCCGACCTGAAGCACTGGCTCCAGCCTTAGGGAAGGTTTTGGCCGTGGGTTTTG
TTGGCACGTACCATTTTGCTGAAAGACAGAGCACCTTGAGGACGTTATCCCTAAAATGAG
>FP010146 ATG5_1              :+U  EU:NC; range  -499 to   100.
AAAACTAATGTTTTATTAATACTGTTGTGTGATGCCAGGAAGAAAGGGATGTTGCGATCA
AGCTCTAGGGAGGCAGTGTTTCAGTATTTTAAAAACTGTTTTTGTGGAACTGTTAAGTTA
ACCTCCCCAAGCCCCAATAACTACGCTTTGACGCAAGATTCTCAGAAGAGGGTAGAAGCT
ATGAACTTGGAGAGGTTTGGTCGCGAGTTCAAGCGTACTGCCCCGTTGGCGCATGCTCAA
GAGCGACTCGGGCCTCCTTGCTGGGTTAGGCAGAACACGGAGGGCGGAGTTCGGACCACG
TGGGGTCTCGTGACGTCATCTCCGGGCGCCGAGGGTGACTGGACTTGTGGTGCGCTGCCA
GGGCTCCGCAGCGTTGCCGGTTGTATTCGCTGGATACCAGAGGGCGGAAGTGCAGCAGGG
TTCAGCTCCGACCTCCGCGCCGGTGCTTTTTGCGGCTGCGCGGGCTTCCTGGAGTCCTGC
TACCGCGTCCCCGCAGGACAGTGTGTCAGGCGGGCAGCTTGCCCCGCCGCCCCACCGGAG
CGCGGAATCTGGGCGTCCCCACCAGTGCGGGGAGCCGGAAGGAGGAGCCATAGCTTGGAG
>FP004529 VWC2L_1             :+U  EU:NC; range  -499 to   100.
ACGGCATCTTTGCTAGGGGTTTTGAAAGAAACAGCTTTACAATGACGCCTAATGACAGAC
TAGATGAATTACAGGAGATTGATTTTTAATGTTAGAGAACAAACTGCAGGAAAACCTGGC
TACTTTAAAAAAAAAAAAAAAAAATCAGATCCAAGCTGCAGGAAGACCTGAAGTTTAATC
ATGCAGCACCAGGGAAGTCTTTCTGCCACCAAAGGGTCAAATAGAATCGACAAGCATACG
TTTTCACAGATTGTTTGACAATGATTATGCTTTATCTATTAATAATAATTGGGGACTGCA
GATGGCTTAAATCTAAATGCAAGCCTCTTCTGGAACTTTCATCTCTGCAGCCCATCCAAG
AACGCGTTAGGTATACAATTTTATACAAAAAAAATTAATTGCAATTTCAATGCAAATAAA
TATCTCGCACGTAGAATGTCTTTACCCCTCCTAATGCGCGCATCCGCTGTATAAAGTGCG
ACTGCTTGGAGAGCACTCTAGCCTCGTCTAAAGCAGCTCTGGGATTTCGACAGAGCTGGG
CTCAGAAGCCAGTTGTTGGCGCTGTCCGTGGTGCTGAGGAATTCCCGGCTGCCGGCAGAA
>FP003687 CIAO1_4             :+U  EU:NC; range  -499 to   100.
GCTAACTGTGATACCTAGCACCCTTATCTTTTCTCGATACACAGCGTCCTTCCTCCAGCA
GAATCCTAAAATAGCAGCAGTCCGGATTAACATGGCTGTGAGGAGTAGGTGCTTAGCTGA
ATAACATCAGAATTAATGAGGGGCCGGACCCCAAACAGAGCCACCTGGTGGGCATGAACA
CCAGGCAGTTATGGGGCCGTTTCCTTCAACCAAGTGTCTGGTCCCTGGCTATCTCTGCTT
CAGCCAGAACACATTCTGTCCCCCACCGAGGCTTTAAGGGCCAGCGCGCAGCACCCTCAC
CTTTCAGCAGGTCCGGGTGCACATAGCCCAACACGTCGGAGACCCCCAGCTCCTGGCGCG
AACAGGTGCCTCCGTGGATGTGCAACCAGGCGGGCTCGGCGAGGGCAGTGCACAGCGCCG
TGATAGACAGGGCGCCAGGCAGGGCCGAGGCCAGGCTACGCTCCGGCTGCTTGGGCAGAG
CGCTGCCTCCCGGGCTCCTCCGCCGGCGCCCGCCGGGCAGCCCTGCGCCTCCGGGGGCGT
ACATGCCCGGGGCCGCCCGCCGTCGCTCCGCAGTCGCTGCTGGTCGCCGCCGACCTCCGC
>FP015762 CAPRIN1_1           :+U  EU:NC; range  -499 to   100.
CCGGAAGGGACCACCACCCTTGCCCCCTCAGCTGCCCACTCGTGATTTCCAGCGGCCTCC
GCGCGCGCACGGTGAGCGCCACCCGGGACCGAGCCGCTGCAGGGGAAGAGGGCCGCTGCG
CCCGGGTGTCCTTTATCTCCGGACCCGCTGGAGCTTCCGAGGGGCTTGCCCCCAAGTCCC
CCCACCCCACCCCGGTCATTTCCCATGCCCTTCTCTGCCCCCAAGCCCCGACCTCTCTCT
TTCCTCCCTTCTCCGGAAGCCGGCAAAAGCCGGCCCTCCCCGGTAGGGACCGTTGCAGTG
GCCGTTGGCGGCCGGCGCGGCGATGCCCCGCCTCCGGCGCGAGCCTCGGAGCCCCCGGGC
TGGTAGGCCGAGCCGGCGGCTCCGCGGGGGAGGGGCGGGTCGGGGGGCGGTGCGAGGCCC
AGCCGGGCGCCCCGCTGGCGGGTCGCGCGCGCGCCCGCGCACTCTTCCTGCCCTCGAGGC
GCGCCGCGCCCCCTCCCCCACCCGCTCGCGTAGGCTACCGCTCGCTGCGCGTTTTGTCCC
GCGTCTCGCCCCGTCCGTCTCCTGACTGGCCGCTCTTGTCCTTCCTCCCGCTTTTTCTTC
>FP020203 FAN1_1              :+U  EU:NC; range  -499 to   100.
TAGTACTATCTTTTGGAAAACCCAGCTCAGTGGTTTTCCAACTGAAACTCCCTCTCGCTT
ATTCGCAGGAGTCAGCTTAAGTAGAGCTCCGCGTGTTGGTTGCAGAAGTCGCCTGTCTTC
CCCGCAGGAGGCTGTTTGCTCGCTTTGACACTGAATGCTCCCCCAACAAACACGTTTAGC
TTGCTTGCCCTTCTCACCGACTGCGGAGAGGAGTCTCAGAGTGCACAGTCGCAGAGAAGG
CGTGCGGGGGCGTGCAGGGGCGCACAGGCGCCTGCCTCTGCGGGTGGGAAAGGAAGGAGG
TGCCCGGGTTTCCGCTCCCAGGGCTCAGCCTGCCTTGGGCACCTACGGTATGGGAGCCTT
TAACGTGGAAAGGAAAGGAGATCGATCACTCGAGCCTCCACTTGCCAAGCCTGTGGAAGC
GAGACGCGGGGATCGGCTGGGAATGCCTGGAAGCGCCGGCGCGCGGAGCCAGGTGGGAGG
TGCGAGGTGGCCGCGCGGGGATCTTGGGTGACAGGGCACCGAGGGAAGGAGGACGCGAGG
GCAGCCAGGCCCTAGGGAGCAGGGAGAGTGGCTCGGGCTCAGTCGCGTGGCCCCAGGTGC
>FP006911 NMU_1               :+U  EU:NC; range  -499 to   100.
CATCACAGTTGAACCAACACTGCCCTGATATGCACCAGGCATTGCGCTTGGAACTGGGGA
TAAACCGGGGAACAAAACAGAGGTGCTTCCACAGAGGTGCGTACTAGTGACTGCCGGAGC
TCTGGAAGAGGTGAAGGAGAAAGGGTGTCCCACGTAGACCCAGGACACCAGAGAGCGTCG
CCACTACCAAGTTTAAAAACTCAGACGGCCTGGTTTGCCATCCACACCCTGTTCCCAGTC
CAGTCCTTCCAAAGGTGGGAATGGTGCATTATTTAAATTCCATTCTCTTTATCCCAGAGC
GAAAATGCGTGGTACTCGGGTCAGAAACTCAGGCTAGGGGGCTCGGGTCCTGCTGCAGGG
TGGGGCGCGGGCAGGCAGCGGGGCGGGGTGAGGCGAGGTAGGCCGGGGGCGGCAGGCGGC
GAGGTGACGCGCGGCGGGGACCGCGCAGCCCAGCCCACTTGTGCGCGAGATTTAAAAGTT
GGCGGCTCGCCGGGCGCTCAGTCCTGTGTCCGGGCCCCGAGGCACAGCCAGGGCACCAGG
TGGAGCACCAGCTACGCGTGGCGCAGCGCAGCGTCCCTAGCACCGAGCCTCCCGCAGCCG
>FP021433 MKL2_2              :+U  EU:NC; range  -499 to   100.
TGGCTCAGCCAATTCCTGGCTGTGTGACATGGAGCCATTACTGTACTTTCCTTGCCAGGC
CTCCATTTTTCCTCTCTCTAGAATGGGGAGGCTGGTAATACCCACTTTGGAGGGCAGTGT
GAGGACCGAAGGGGGCTGTTAAGTGCTCGGCGCGCAGCGAGCACTCAGGACGGGTGGCAG
CGGTCACCTTTGTCGCCACCGTCCAAGCCTTTGCAGAGGCTCAGGGCCGAGCCCCGGACA
TGCGCATGCGCACGCGCACCCGGCCGGCCAGGTGAGAAGGAGGCGGCCGCCTCGCACCTG
GGCTTTAACCCTTCCCAGTCACGGGAGTGGGCGGAGTGCACGCAGGGACGGAGTCGGGGG
CGAGCAGCGAGAGAGGCCGGGCTTGACCCTTGAGGCGGGGTGGGCAGCGTCCGGGGAGCG
CGCCGAGCCGCTTCTAGCCTGGGGTCCGCGCGCGCCGCGGGGAGGAGGGGGAGTGCCGAG
GGGAGCGAAGTCTCGCGAGATCGCGCGGCGGCGGCGGGAGCGGCGGCGGCGGCGGCCGGG
GAGGTGAGCGGCGGGCGGTGGCGGCCGTTGGGGGCTGAGGCCGGGTGAGAGCGGCCGAGA
>FP021325 CLUAP1_1            :+U  EU:NC; range  -499 to   100.
GATTACAGGTGTGCGCCACCACGCTTGGCAAATTTTTGTATTTTTTGGTAGAGACGGGGT
TTCGCCATGTTGGCCAGGCTGGTCTCGAACTCCTGACCTCAAGTGATCCGCCCGCCTCGG
CATCCCAAAGTGCTGGGATTGTAGGCGTGAGCCCCCGCGCCCAGCCAAGCATCGTGCATT
CTTTATAGAAATGAGGGGGAAATAAGCAATATGGAAAGCGCCTAGCGCAATATCAAGCAC
GTAGTAGGTACTCAGAACCTGTCACCCAGCGCGAAACGTCCGCAAAGCGTGTAAACAGAC
GCCCAGAAGCTGGGAAGCTTGCAGCCCTCATAGACGCCGGTATCGCCACGCCCTCTGCCC
TCGGCGTCTCAGGAGCGCTCTCTGCCGGCCCGCTCTCCCCGTGCGTATGCACGTGCCGCC
GCGTCTTCGCTTCGCTTTTTGTTTGTCCCTGACCGTGCGCCGTCCAAGGGTCCATTGGTT
GCCATAGAGATCGTCGAGCGCTGGGCCTGTGATCGCTGAGGGGCGAGCAGTTGCGACCCT
GGGCTCCTGGGGACCTGAGCGTTATGTCTTTCCGCGACCTCCGCAGTAAGGCAGCCCCGC
>FP017385 PLBD1_1             :+U  EU:NC; range  -499 to   100.
TTAAACAGCCTGGGAATGAGGGGTACGCTAATCGCTGAGGAAAACGCACCTGTGGAGGCC
TCTCCAGAAACAGCAGAGGATCCGAGCTGCGTGTAGGCAGGGCGCGCATGTCACCCTGGC
CCGGGCGCCTGGTCCGCTGCTGGAGATAAATGGTCGACCCCGGAGGGAGAGGCTAGTAGG
GGTGTTGATGTGAACTGATTCGCCCAAGCCTTGGGCCGCAAAACTGCGAAAGAAAGCGGC
AGGCAGCCTCTGCATTTCCCAGAAGTGCAGCTGGGGAACTTTCCCAGACCGGCCCAGGGG
TTGCTAGAGGGTCAGACGTAAAGGATCCGCCTTTCCTAGGCGGGGTGGGCCCCAGGCCAC
CACGTGAAGCGTCCTCGCCCCTCAGAGCCCGGAGCAGGCCGGGCTCAAGAAAGAGGAAAG
TTGAGGACGCCCCACCTCGGAGAGGCGGCGCCCCTGAGTAGGCCAGGAGCCTCTCTTGCA
ACTTCTGCCACCGCGGGCCACCGCGGCCGCCTGATCCCGCAGAGGAAGGTCGCGGCCGTG
GAGCGATGACCCGCGGCGGTCCGGGCGGGCGCCCGGGGCTGCCACAGCCGCCACCGCTTC
>FP020196 CHRFAM7A_2          :+U  EU:NC; range  -499 to   100.
CAGGTTTTGGGTTTCATCATGGTTCAATCTTGGTAGGTTAGATGTGTCTGGAAATTTATC
CATTTTTGGTAGGTTTTCCTATTTATTTGCACACAGTTGCTGACCACTAGTGATCCTTTG
AGGTTTTTTTTCTTTTCTTTTTTTATATGGAGTCTTGGTCTGTCGCCCAGGCTGGAGTGC
AGTGGCGCGCTCTCAGCTCACTGCAAGCTCTGCCTCCCGGTTTCACGCCATTCTCCTCCC
TCAGCCTCCCAAGTAGCTGGGACTACAGGCGTCCGCCACCACGCCCTGCTAATTTTTTGT
ATTTTTTCCGTAGAGACGGGGTTTTACCGTGTTAGCCAGGATAGTCTTATCTCCTGACCT
CCTGATCCACCCGCCTTAGCCTCCCAAAGTGGTGGGATTACAGGCGTGAGCCACGCCCCC
TTGGGACAGGGACACACACACACACACATAGACACACACACACACACACACACACACAGA
GTTGGTGGTTGTGCCGCCCAGTCGCGAGTGTGAGGAAGGGACCAGATCGGTCGGGCAGAA
AGGTGCTGGGTCAAGAGAGGAGGGGGCAGCCGGTAGCGCGGGCACGCCGGGTGCGCGCGG
>FP000410 GALE_1              :+U  EU:NC; range  -499 to   100.
TCCAGCTCCTTGGTTTATTTGCAAACTGGACTTCCAGCACCAGGCCCCCTGCGACCCCCT
CCTGCCTTAGTCCCGTGGGATCGGGTAGTTCAAGATTTTGAATTCATGGTTTGGCACACA
CCGGCAAGTCTGAAAACCTGCGGGTCAGAGTGGGGCGGAGGCGTGGGCCCCCTACCCTCT
GCCCCCTGCCCCCTCGGAAGCGCAGCCCTCTTCCAGGGGTTGGGACGAGCTAGCGCGGGG
ACCCGGGGCACCGGCAAGGACCCACCCGCTACTGGGACCTGGCGCCGGCGGCGCCTCTCG
CGGGGTGGCACCGCCCACTTCCGCCTTCCGCGGGCGCGCGCTGCGCAGTCTTCGTCACAG
CGCGGAGGCCTTTTGTCCTCCCGCCCTCCCCGTAGTGGCCGTAACCCGAGTGACATGTTT
CCTTGGGGGCGTGGAGGGGCGGGGTCGGGGCCGGAGTGGGCCGTCAGCACTTAAAGGGCC
CGCGGCTCGGGCGTAGGAGGCGGTGCCTCTGCAGCAAGCGTGGGGCGCGGGAACCCGAGC
AGGTTCGGGAGACGGAATGAAGGGCCGGGTGGGCTCGCGAGGGGCCGGGGAGTCCGCGGG
>FP017427 AEBP2_1             :+U  EU:NC; range  -499 to   100.
GGCTCAGCTCCTGTACAGAGGGGACACTCCTCAAACACCCCCGGAATGAATGAGTTTATC
GTGAGAACTCGGAAGGCTGCTAAAATCCCCGGCCAGCGTTGGAGTTTTCAGTCCGCGTGT
CCCTGGGCTTCGAAGCCCGGCAGGGCGTGGGAAGGCCCCGAGGAAACGCTGAGCACTTGC
AGGCGCCGGGGCGGGGGCGGGGGCGGGCACTGGGCAGCGGGGCGGGCGCCGGGCGGGGGC
GGGGGCGCAGAACCCGCAGCCGGGGGAGGTGCTGCCTCGTGCCGCCGCGCAGGCGCGCAG
CAGTCTCCGTGTGAGTGCGCGTAGTCGCGCGCCTGTCCCCGCGCGGGCTCCGTAGCGCGT
GTGCAGGCTGACGCAGCTCGCGGGCCCTCCTCCTGCTCTGCAGCGGCGTCGGCGGAGTTT
TGGGCGTTTGGGAGGGGGGCGAGGGAGAGAGAGTCGAGAGAGGGAGGCGGCGGTGGGGAG
GAGGAGGAGGAGGAGGAGCAGGCGCCGCCATGGCCGCCGCTATCACCGACATGGCCGACC
TGGAGGAGCTCTCCCGCCTGAGCCCTCTGCCCCCCGGCAGCCCGGGTTCGGCGGCGCGGG
>FP002326 NPL_2               :+U  EU:NC; range  -499 to   100.
AACTCTTTCAAATGTTCTCCAAAAGAAGCCAGGAAAGCTCCCGTATGAGTAGATAATTCA
CTTTAAAATTCGCTCATCTCTCTTTAACACGAGAGTCTGCAGGGCTGGTGCAGCGGCGTC
AACCCGAAGAGACCTGAACGCCGATGGGCAGTTGGGATTCTCCGTACGCCTCGGAAACAG
CAGCCCAAACCTCACAACGCAGAACCACGAGATAGTGGGGATTGCAGAGCCCTGCGCAAG
AGAAGGAAAATTAAGACGCAGCGGAGCCCAGGAGGTGCCCGCACGCGGGAAGGACTGGCG
TGCAGACGAGGCAGGGGGAGGTTTGCACTCGGCGTGGCGCGGGTGAGCCGCGTGCTCTCG
GGCACCCGGCCGCCAGTTCGGATGCTTCCGATCCTCGGGGAGCCGGGGCGCTGCGCCGGA
GTCACTTCAGCCCATGTTGTTCAGGTGACACCCGGGGAAGAGCAGACTCCAGTGTGCAAA
ACGTTTCGGGGTTTCCGGGCCAGCGGTTCCGGGCGCGCCTCGCGGGCGGCGGCGCAGAAC
TACAACCCCCAGGCTCCCTGGCGTGGCGGCACGTGGGCCCGAGCCGGGCGGCCGCGGATA
>FP005696 NSUN3_2             :+U  EU:NC; range  -499 to   100.
AGTAACTAGCTTCGCTTTGAGAATATTTTAAATCAGTCATCATACAACATAACCCCAAAA
CTCATTCCTTTATTGAGCCCCATGCATATACACACTGTTCAGCACAATATGCGACTTTTT
ATTTATTTTTGAGACAAAGCCTCGCTCTGTCGCCCACGCTGCAGTGCAGTGGCGCGATCA
CGGGTCACTGCAACCTCAAACTTCTGCCCAAGCGATCCTCCCACCTCAGCATCCGCAGAA
GCAGGGGCCGCACAGGCGCGCAGATGTGTGACTTTCTAAGGTCCGGCCGCCCAAAGCTAC
GCCGACCAATCCAAGTAGCGAAAGTCGCTTTGGCCCTGGCCCGTTACCTCCGCGTCCTGG
GAAGTATCAGCCTTTACCAGCTACCGGAAGTAACTGCGCACGAAATCTCCCGCGGGAGCT
AAGCCTCTTCGACAAGAATTCTATAGCGCGAGCAAATCAGTATCTCGCGAGAAATTGAAG
AGGAAACGTGAGAATGAAAGTGGATGCCCGCGAATCCCGGAAGTCAGACTGTTTTTTTCA
GTTCCCTGGAGGCTTTTTGATACTGATTCGCGTACACCTGTTGTTTGAAAGCTCTCAGCG
>FP021418 SNN_1               :+U  EU:NC; range  -499 to   100.
TGTTCCGCCATCGACTGACTGGGCGGATGAATGATACATAAATGAATTCGCGAACGACTG
ATGCCCAGCTTCCTCCCGAAGCAAGGTCATTCACCTCAGCGGTCGCGCCTCTCCCCTGCC
CCTGCCCCGGATTCCCCGCCGCTCTCAGCTCTCGAGGAGTATGCAGCACTCTTCCGTGCA
GCGTGCCTCAGTTTCCTCCGCTGTAAGCAGGCGGGACCAAGGCAGCCTGCCGGGGTCAGG
ATGAGGCTGGCAGAGGAAGGGCGCCTGTAGTGGGGCCCCGTACCCACGGGCGCCCAATCC
GCGCTCGCCAGGGCCGAGCCCGCCCGCCGCGCGCAGCCCCCGCCCCACCGCCTGCCGGCC
CCGAGCACACGTGACTCCGCCCCGGCCCGCCCCGCCCCGCCGTCCCAGCGCGGGCTCCCA
TTGGCCTTTCTGGGAGGCCCCGTCCCCAGCCGGGGAGGAGCCGGGCCCCGCCCGCCGCAG
CGCGGGGCTCCTGCGTCCCGAGTGCGCGGCGGCCGGACCGGGCGGGCGGAGCCGGGCCCG
CGGGGCTGCTGCGGGGCGATCGGGCCGGGCCGCTGCCGCGCCATGGTGAGCCGGGCGGGG
>FP008759 HTR4_2              :+U  EU:NC; range  -499 to   100.
ACTCTGTCACCGTCCCTCACAGGTACTGCAACTCACTAAGTGGCACACCTGCACCACACA
ACTGTGAGTTTATGCCCGTGTTACAGACGGGAGCGTTGAGGCTTGACTCTTGTTTAATTA
CATGCTCAAGGTCACAGGTGGTCAAAGCTGGGAGGACAGGCTAAGACAGCAAATAGTGGA
CTATCAATATGGACAGGATCATTTAGGAAGACTTCAGGCAAATGGAATCATTGTCTCTGG
AAAACTTGAGTCTTATATCCAAGGTGCTACGAAGCTCACTCTGAACCCTGCACCCAAACT
CTCCCTGCTCTGGCAGAGGCAGAGGCATAAGAAGGAAGTAAACTATACAGGGATAGGATT
TCCCTGGCACAGACGCCACAAACGCTTTCATGTTTATTATATTTGAATAGAGGAAGTGGG
CACTCAGAGAGGCTAACCAACTTGTCCAAGGTCACCCAGGAGCCTGCAGTCAGCCCAGGG
CTCCTTCCTGCCCTCCATCAGATGAGCAGCGCTCCGGCCAGGGAGGGCGCGTGCTGGCCA
GCCCGGAACGGGTGAGATCGCTCCAGCCCGCCTCTGTGCCCACTCCCCTGTGCGCCCTGC
>FP016781 SIK2_1              :+U  EU:NC; range  -499 to   100.
AGAAAGGAGCCTGTGAGCAACGCATTGCTCAGCCACAGTTCTTTGCCGGTGCCAAATTTA
GGACGCGCTGTACTTGTAGGTGAGAGGTTTTGGCGGGAAGGACCCCGGGTGGGCGGAGAA
CGCCGGGGCGGGGAAGGAGATCGCAGGCCGCATCCAGGTCTCTGCACCCCTCCGCACGGT
CCGCCAGGGCTCGCTCTTGCCCTTCGCCTGGAAGGCCGAGGAACGGAGCGGGCCGAGCAG
CGACCCCGCCCCTGGCAGCGGTGAGGCGGAGGGGCGAGGGGAGGGCGTCTGAGCCCGGAA
GGAGCGCGCCGGCCAGGCTCGCGCCCCTCCCCGTGCGCCGTCCCCCACTCTCCAGCAGCC
GACGTCGGCGGTGCTTCGGTCGCCATGGTGACCAATCCAGGCTCGGGCCCGCCCCCGCCC
CCCTGCCCCGGCCCCCTGACGTCGGCGCACGTCAGCGGCGGCGCGCGCCTGGCTGGGCCC
TGGGGAGCGGGAGGGAAGGAGCGAAGGAGCGAAGGAGCAAGCGGAGCGGCCGTCGCCCAA
GCCAAGCCGCGCTGCCAACCCTCCCGCCCGCCCGCGCTCCTGTCCGCCGTGTCTAGCAGC
>FP016036 FEN1_6              :+U  EU:NC; range  -499 to   100.
GTGGCCCCCAGTGCCATCCGGGAGAATGACATCAAGAGCTACTTTGGCCGTAAGGTGGCC
ATTGATGCCTCTATGAGCATTTATCAGTTCCTGATTGCTGTTCGCCAGGGTGGGGATGTG
CTGCAGAATGAGGAGGGTGAGACCACCAGCCACCTGATGGGCATGTTCTACCGCACCATT
CGCATGATGGAGAACGGCATCAAGCCCGTGTATGTCTTTGATGGCAAGCCGCCACAGCTC
AAGTCAGGCGAGCTGGCCAAACGCAGTGAGCGGCGGGCTGAGGCAGAGAAGCAGCTGCAG
CAGGCTCAGGCTGCTGGGGCCGAGCAGGAGGTGGAAAAATTCACTAAGCGGCTGGTGAAG
GTCACTAAGCAGCACAATGATGAGTGCAAACATCTGCTGAGCCTCATGGGCATCCCTTAT
CTTGATGCACCCAGTGAGGCAGAGGCCAGCTGTGCTGCCCTGGTGAAGGCTGGCAAAGTC
TATGCTGCGGCTACCGAGGACATGGACTGCCTCACCTTCGGCAGCCCTGTGCTAATGCGA
CACCTGACTGCCAGTGAAGCCAAAAAGCTGCCAATCCAGGAATTCCACCTGAGCCGGATT
>FP015916 SLC43A1_3           :+U  EU:NC; range  -499 to   100.
CACTCTTAACACACAATTAAACTCACATGTAATGAGATTACTTCTCATTACTCCACACCA
TAGTAGTCTATTTTACAGATGAGGATACTGAGGCTCAGGGAGGCTGAGAGATTTACCTGG
AGTCAATCAATTGTTGATCTGGAAGCATCCGATCACCAGGTCTTCTGAAATAATGACAGC
AGCAACAATTAACATTATGCTTACTATGCCAAATGCTATGCTTAGCATTTTACCTGCATC
ACAATCGCGATTCCTTTGGGCAGTTAGGTAGGTTCCATTTTAACCGAATTTAAAGAGGAG
GAAGCTGAGGCTCAGAGAGGTAACTTGCCCTAGGTAACCCAGGGTAGTCAGTTAAAAAGT
CAAGACTCAGACCTCGATCTGACTAACTCCAAAGAAACCCGTGCCACTCTGCCTCTCGGA
AAACACTGCTTCCAGCTGCACAGTTCAAAACCCCACCCAAGGCGGCCCTGAATCGCGGTC
AGTCGGCTTCAGCCGAATCGCACTTTGTTTTGAACAAGGATACAGAGGGCGCTGCCTGAT
GTTAGTCTGGGGGCTTGGGGGAGAAGATGGGGGTCCAGGGTGGAAATGTAGGTGCTGGGG
>FP008816 TNIP1_1             :+U  EU:NC; range  -499 to   100.
TTTCAGCTCGGAATTTCTATAGCTTTGTTAAGAAGAGTCCTGGAGTGCCCTGGACGGAAC
TCTGGGGGCCTGAGCTCCAGCTCTGGCTTAGGGCCAAATGCTTACGTGCCTTTTGGCAGG
TCCCCTCCCTGTTCTGGCCTGTGTTCCCCTCGGCACAAGGAAGGGGCTGGGTGGTCTCTG
TGGCTCGCCTCCGCTCTGAAATTCCGGCTTTCAAGGTGGCCCCAGGCCTTCGACAGGGGC
TTCCGGCGCTGGGAGTGCGGCAAGGCGCCGCGCAGGCCCGGGACGGTGGCCCCAGGGAAG
TCGCTCCTAGAGGGGAAGGCCGCCGAAGGGACGAGAGACACCGCGGGCCCCCGGAACCGC
AGGCAGCCGGTGTTTACCTCGCTCGGTCCCACCCCAGGCGGCCGCGGGCCCGCCCGGAGC
GCGCGGCGCGATTGGGCGAGTGGCCTGCCAGTCTCCGGGGACTTTCCCAGGGGTGGGGCG
GCCCGGCCAGGCCCCCGGCACTTCCTCGTCCTCGGCCCGGGTGCCCTGCCCCCGTCCAGG
AGCCCTAGGAGTGCTACGGGGGGCCGGAGCCTTGCCCGGGCCGCTGCCCCGTCCCTGGAT
>FP010364 PEX7_1              :+U  EU:NC; range  -499 to   100.
GGAGTTGGTTTGGAGTTGGTGTTTCATCTTTTCCAGTTACAGTGTGAAAGTAGCCCACCA
GCCCACGCTCTTATTCCTAAAGACCGCAGTGACTCCACGGACTTAAGTTCTCATTGCTTC
CAGTTTCCTTGGGCAACGCAGCACGCAATTTTGGACGCGCTGCGTGGTTTCAGAGTCGGC
TGTAACTTTTCTCACTTTATAATCATCAGGAAAAGTTCCTGATGCCAGTCTTCCAAACGC
TCAATGAAATAAAAACCAGATAGCACCGCAGAGGAGGCTGAGATGCAACGACAAAAGCTG
TCGTAATTATTAATAATACCTAACCCTGGATCACTCCCCTGATAGATCTGTATCTTTGCA
GCAGGCGCAATTCAGTTTGGATTCACCCAAAACAAAAATGGTCTCCGTCGGAGTCAACGC
CCTTTCCTGTGCGGACCAATCAGAATCTCAAACACAGGGCACGGGGCCCACACTTCCGTC
CGGTCTGCCTGGTCTCTCTAACCGCGCCAGTGTGCCTCCGACTCGGAACGGCTTCCGCGG
CCGGGGCAGCGAGGGCCGGGGGCGGCGGGCGGGATGAGTGCGGTGTGCGGTGGAGCGGCG
>FP000459 AUNIP_1             :+U  EU:NC; range  -499 to   100.
GTGGCTTCGTAGTTACGCTTACATTAAAAAAAAAAAATTACCAAAGTTGTTCGCACACTC
GAGTGTCTGGTAACCACTTAGGTCGAGGACCCCTGGTCTGGAGTCGACGGGCCTGATCTC
GGCTCAGCCACTTCCTTCTGGGGGTGATCGCGAAGATTCAGCGATGACACGAACAAATTC
CTAAGCCCGGGAAATACTGTAAGAAATTTTCAATACAGCAAAAAGAAAATGTACATTTCT
GAGGCTGTCGAGAACCGTTCACACAGCAGCTTCCGAATCCGCTCTTGAAAGAGCGGATCA
GAAAGAACACGCACTCCTCCGCGCAGGGAAATATGCCGCACGCACTCAAGGGACCGGCCG
CGAAAGTTAGTGCGTGGGCGGGGCACAGCGAAGGGGGCCAGGGCCTTGCCGGGGCGGGGC
TGGCGCCCGGGGCGGTCGCGACGTAGCCCCGCCCCCAGCGTTGGCGCGAGATCCGAACGT
CGGCGGCCGCGGTTCTGGCGTTCCCTGAGGCGCCGGGAGCCTGCGCCGGCGTCCTGCCGG
CTTCGTCTCCTCAGCGGCCATGAGGCGGACAGGCCCCGAGGAGGAGGCCTGCGGCGTGTG
>FP022826 RP11-45M22_4        :+U  EU:NC; range  -499 to   100.
GTCACGTGACGGCCGTCTCCCGCACCTTCCATACTCTCAATGTAGGGAGAGGACGGGTTC
CATCAGCAATTTAATAAAAACCATTGGTGAAGCAAAAAAAAAAAGCCTGCCAACCTCTTA
TAACGTTTTTTCTTTATTTTTCTCTTTTATGTGGACAGGAAGCCTTAGGTTGGCTATATT
TACCCTCAAATCTCTTTTTAAAATGATTTTTAAGTTTCAGCATACTCCCGCGCTTAATGA
AATGGTTTCCCCCAGCATCCCCAGCTGGTGCGGTCTGAACCATTCGGAACTTCCCAGAGG
GGGGCACCGGAATAGGGGCGGTGGAAAAGGGTAATTGTCGGGCAGCGGCCCCTGCTTCCC
AGTCAGACCTCGGAGTTGTAGGACTCGGACTGTGTTCCTGGGCTTGCGAGAGCTAGGGAG
GCCCGGCTCTCCTCGCGGTGCAGGACGCGCTCGGACGGCTCCCGCACCCCCACCGCAGTG
TTGGGTGGTGGTACGGCTCAGGGAGTCACGCGCCTGGGTGTCGGCGGGGCTGCGGGACCG
CGAGTGAGTGTGGTCGCTCCTGGTTCTGCCAGCTCCCCTGAGAGCCTGAACCCGGGCTTG
>FP003022 SDC1_1              :+U  EU:NC; range  -499 to   100.
GCATCGCAGCTGGAGGACAGCCGGGGTGTGTCTGTGTGTGTTTGCCCGTCGGTTGAAGGC
CCCATCGCCCCCGGGTCCCCGCCCTGCCCCAGAAAGCGTTCCCCAAGAGAGCTAGGAGTC
CTGCGCACCTGGAGCGCGCTCCGCGTCCACGCCCAGAGGGCGCTGCACACTCGCGCCCGA
GGACTGCCTGCCCCCCTTCAGCCCCTCTCCCGGGCTGCGCCTCCGCACTCCGGGCCCGGG
CAGAAGGGGGTGCGCCTCGGCCCCACCACCCAGGGAGCAGCCGAGCTGAAAGGCCGGGAA
CCGCGGCTTGCGGGGACCACAGCTCCCGAAAGCGACGTTCGGCCACCGGAGGAGCGGGAG
CCAAGCAGGCAAGAACCTTAGGAGCGGGCCGGGGGTGGGGCGTTCCGAAGGGGCCGGGAG
GGGTGGCTGGGGGGCGGGGTCCTGGGGGGTGTGGACTGGGGCTGGCCGGGAGACCTGGCG
GAGCTGGGGGTGGGGGGCCAGTTTTTGCAACGGCTAAGGAAGGGCCTGTGGGTTTATTAT
AAGGCGGAGCTCGGCGGGAGAGGTGCGGGCCGAATCCGAGCCGAGCGGAGAGGAATCCGG
>FP023897 TSEN54_1            :+U  EU:NC; range  -499 to   100.
AACCTGGCTTCGGAGCCCAGCCGTAGGGACCGGACGGAAGACACCGAAGGAATGGCGAAC
CTCCCCGGACCGCTCCTGACAGTTCCCGGGTGGCCTTCGGCCTGCAAAGTCGGAATTTGC
ACACCCTCCGCTCGTCCTTCCCTGAGCCCTTCTGCCCTCCTTGCCCAGCCCGGGCGGTGG
GGACTAAGCAGCGCGAGGCTGCAGAGGGGCGGTCACAAGTGTGACCATTCGCACTGCACT
CCAGACGCCGGCTCCTCAGGCTTTACTGGAGAGAAGCCCCGAGGAGGGCTAGGGGCAAAA
GAGGGGCCTTCTGCATCTCCAGCAACCTGCGGGCTGAGCTCCCAGACCCGGCGTCGGGGT
GCGCTTCCGGGCGGGCGCTAGGACCGGGGACAATCAGGAGGGCGCAGAGCGGGCTGGGGC
GGTGCAGGGGGCGGGGCTGCCGCGGCATTGCGGATCGGCGGGCACTAGGGCAGCGCGGAG
CTCCGGCGGTGGGCGGGGCGTGGCGGCGCGCGCAGCGGCAGGCGGCGGCGGGATGGAGCC
CGAGCCCGAGCCCGCGGCCGTGGAGGTTCCCGCGGGGCGCGTGCTCAGGTGCGGCGCGGC
>FP025445 SLC7A9_1            :+U  EU:NC; range  -499 to   100.
CCATCACTGGTAAAGAGGAGTGGGACGGGCTCAGCCGCTCTCACCTGCTCAGCCAGAGGC
AGGCCCTTGGCTTGGGGGAAATTCCTGGGCGGGGAGGAAACTGACCAACAGCTGAGTTAC
GCACACACAGCGGTTCCTGTTTGAGCTGCCTGACTTGGGTTTTAAATATAGCCTATTAAG
GCAATTAGCGAATTGGTTCCAAAGTTTATCTCCTCTGATTCCCAAAGATAAAAGAAGGCA
TAATTTATTTTATCTTTAGGTAAAAAGTGTAGACGATTTGGGACCATCTGGTTTTAAAAA
AATAATCTGACCTAGACACAAATGAACAAAACAAAAACGGTTTTGGAGAGAAATTGGTGT
TCCTGACCCTCCCCTTTTTTGTGTGGCGTATCTAAGCTTCATTGCAAAAAAAAAAAAAAA
GGTGTTTAATAATTACCCTTATTGACCTCTGTACCTTCTGGACTTCCTTTGCTCCTGGGC
ACAAGACATGGCCATTTCTAGGGTTGGACCGTGCAGGCACGGGCGGTCAGCTGGGCCGCA
GCTCCTCCGGCTCTGCAGGGTCACGGAGGAAGGTAAGTAAGGTCAGTAGGTGATAGAAAG
>FP022572 PHF23_2             :+U  EU:NC; range  -499 to   100.
CCGCCCAGCCTACATCTCCCAGGGGCCTGCGCGCGCACTTCCGCTCTCCCCTCCGGCTCC
TGGTCTCCCCGCCGCTCCCCGGGGGAGGGGAGCGGCTTGGTGCGCCTGCGCCAGCCTGTG
GCTTTCTGGGAATCAAAGTTCCGGAGGTTCATGCGGTCCCTTTTCCGCTGTTCCCGGACG
GACTACAAAACCCTTGGTGCACTGCGCCTCGGCGCCGGCGGGGGGAGGAGGGAGAGAAGA
GGAGGGAGGGAGGAGAGAGGAGGTGGAGGAGGAGGAGGAGGGAGCAGGCGGCCGGCGGCG
CGGGGGGAGGGGGCCCGGTCCGGGAGTGCGGGAGGCAGTGGTAGAGGGAGGTGGCGGCAG
CGGCTAGCGGACTCGAGTCTCAACCGGGCTGAGGCGGACACTTCTGTGGAGCGAAGCAGT
GGGAGCATCGAGCACTAGAGGCGGCACCGGGATCCCCGGCTCCGGGGAGGGGGGCGCCGG
ACCGGGAGGAGGGGAGGGGGCGATGCTGGAAGCCATGGCGGAGCCCAGTCCCGAAGGTGA
GCTCTCGACCGGTGCAGAGCGCTGAGCCGGCGGGGGGCGGGCGAGGAATCAATTGGCAAA
>FP001391 GPSM2_1             :+U  EU:NC; range  -499 to   100.
CTCCGCCTCCCGGATTCAAGCGATTCTCCTGCCTCAGCCTCCTGAGTAGCTGGGATTAAA
GGCATGCGCCACCACTCCCAGCTAATTTTGTATTTTTAGTAGAGACGGGGTTTCTCCATG
TTGGTCAGGCTGGTCTCGAACTCCCGACCTCAGGTGATCCGCCCGCCTCGGCCTCCCAAA
GTGCTGGGATTATAGCCGTCCGTCACAGCGCCCGGCCAACTCTAGACAATATTTATTGCT
CTACTTTTTAGTGTCTGAAGAAGAAAGAAGAGGACAGGAAAGAAACTTCAGTCTGAGGGT
TGAGGACACGTCCCGGAGCAGAGGAGGACCAAGCTCCCAAGCCCCCTGTCACCTTGACAC
GCAGACGGTTCCCCAGGACTGCGAAGAGGGGGGCAACCAGCGCCCCGCCCCGCCCCGCTG
CGCCGCCCGCCATTGGCCGGTCCGAAAGACGCGGGGCGTTGTCGGTTTGAATGAGAGCGC
CTGGAGCCGGGGCGCAGGCGCAGAGGAGGGCGGTGTTGAGACCGGCGGAGCGGCGGGACC
CCTAGGTGGCGGAGGGACGCTCCGGGAAAGCGAGGGGCGCTACGAGCTCTGGCCCACGTG
>FP003768 IL1RL1_2            :+U  EU:NC; range  -499 to   100.
TGATATTGTGCCACTGCACTCCAGCCTGGGTGACACAGTGAGGCTTTGCCTCAAAAAAAA
AAAAAAAAAAAAAAGAAAGAAACACCAAATAAGCAACTTGCTGCAGAAATGGGTACTCTT
GTTCTAGAAATGTGACTATAGGGAAGTTACAACTACCAACTCGCGTTAAGGGAAATGAGT
GACCTGCCACCTACATGGTGTTAGGGAGGTTTTGCTGAGAAAGTCACTCATGAAGAAGGC
AAAATATAGTTAAGACAAAATGTAACTATCTATAGAGATAAGGTAAAAATTGGAAATAGA
ACTTCATTAAAGATCTTTCAAATAGGGAGAATGTGGTGAAAACTGCAGTTAACATTTGTT
AACAGTGTGATCATCGGGTTCAGCTTATCAGTAACCTGGTTCCTGTCTCTTAACTGATAA
AGAAAATGGGAGGTTTTTAAAGAGAGGCTGGCTGTTGTATTTAGTAAAGCTATAAAGCTG
TAAGAGAAATTGGCTTTCTGAGTTGTGAAACTGTGGGCAGAAAGTTGAGGAAGAAAGAAC
TCAAGTACAACCCAATGAGGGTAAGTGGCTTTGGGGTATTTTTCAAAAATACTTTTATCT
>FP012737 RSPO2_1             :+U  EU:NC; range  -499 to   100.
AAAAGCTGTTGGGAATACCCATTTCACTCCTCAAAGTGGGGGCGCGTTTTATGAATAATT
TCAGCCGGCTAACATACCTTCCTGCAAAACACAGACAAGATGTAAATTAAAAAGTGGCAG
AGTTGTGGCATATTGCAAAAGTTTAAAGGGAGTCATCAGTCCTTCAGTCAGATCTCCCTG
CAGAAAGGTTGGCGCTGAGGTTGGAACTGACCCTAGAGGGCTGGAGAGGACCCCTTGGGG
GTGAGCAGCCGGGTTCTGGGACCCAGCAAGGTCAGGGGGCGTCTCCCCAGCTACTCTTTA
TCTATCCCCCGCACTCTGGAAAGCCCGAAGAGGATTCGCTCCAAGTTAGGCGCGCTGTTG
GCTGTCAACGTTCTTTAGGACCTCAGGGAAACCGGGACGTTTCTGGCTTTAGGACCCAGG
AACTCCGAGGCAGCCTAGACTTAGATGCCTTGGACCACAGCACCACCTACTTATAGAAGC
ATCCCAAGCCTCAGCCGGTCTGCATCTCCATCGGAAAGTGCGCTTGCCACATCCCTTCGG
ATCACTTCGTCCTCCCGAGAGCGTTCTGCCTTCTACAGCTCGGAAAGAAAGAAATCTTAG
>FP005004 FGD5_1              :+U  EU:NC; range  -499 to   100.
CAAGAATCTGGGGCTGTCTTGTTCCGTGCTCAGCGCAGAGGCTGGCGCGGCACTGAACGA
ATACCCAGAGTTAAAAATAAAGGGATAGATGGTCCGCTGGGCGAAGGAGCCAGGAACACC
CCAGAAACCCAACTCGCTGAGTTCTCGTCCTTCGAACCCCCAGCGCCTCCCGCGGTGCCC
ATGGCCACGGCCCCTTTAAATGTGCGCAGGGACGCCCCGGCCCTCGCCTCCCTGAATCTC
TGACCGAGCAGGGGAAAAAAAAATCCTTCCTCTTCGGGAGCGGAGGAAATGTCTAGGAGG
GGGTGGAGGCGCGGCTGCGGCGCAGGCAGAGGCGCAGGCGGAGGCACGGCGGCCAGAGCG
CAGCGCGCCCGGAGCCGGGAGCGGACGCGACGCCCGGCGCTGCCCCAGCCGCCGCCCCCG
CGCTCGCGCCCCCTCCTCCTCCCCCGCCCCGCGCCCCCGCCCGGCGGCCCCGCCCCGGAG
GCTCGCGGCTCGCGCCCCCACTGCCCTGCGCGCCGCGCGGAGTCCGAGGCGCGCCGGGGC
CGGGCGGGCGCCAGGGGGTGCGGGCCCCGCGGGGCGGCCGCGGAGGGAGGCGGTGTGCGG
>FP014004 GBGT1_2             :+U  EU:NC; range  -499 to   100.
TCCAGCTGGTTCTCCCTTTCCGTGACTGCTTCAAAGCTCTTATAAACAAGGTAAGGTTTT
CCCCACAAATCGCTTCATTTCTCCACCCGCACCCTACCATGGCCCCGGACCTGCGGTTCT
CGGCCCCCCGAGCTGGGCCTGCTGCATCCTAGGCAGAGTTCTAGGCGGCTAGCGGAAGCC
AGGCCCAGGGGTCAGCTCAGGCGCTCGGTCCCCCGGGATCCTGCTCCCAGGCCGCAGGGA
AGGGGCTCTGGGACCGCAGGGGCGGGGCCTGCGGTAGGTGGGCGGGGCTGCGGCGCCCTC
TTTCCCGTCTGGCTTCTCTTTTCTGTCCTCTTTCCTGTCTGTCTTCCTCTTTTCTGTCTG
GCCCGCGGCCCCGCTGCCTGCCCTGCTCCAGGCTCCACCTGCGCCGCCGATCGCCCGGGT
ATCGCGGGGGCCCAGGCCAGCTGAGTCCGTTTTCCGCGCCGGGGTGGCGCCCCTCCAACC
GTCCTAACGCCGGGCCGGCAGCAAGGAGTAAGTCTGCACCCCGTAGGGACAGTCGCGCTC
CCTTGGCCCCACCCAGTCCCTGCCACGCAAGGGGCCAAGGAGGAGGGCCCTGAGCCCAGG
>FP008915 SPDL1_2             :+U  EU:NC; range  -499 to   100.
TCAATTTTTGAATAGGCATCAGGGTTACAAAATATTATTATTAAAAACACATGCAAACAG
CTTGGACTCTAAGACTGCATTCAATTCTAGTTCTACCACTTGGACAAGGCACTTTTTTTC
TTCGGGCTTTTTCTCTGTAGAAAACGAGGAGTAATATCTGCCTCATAAGGCTGCGGGCTT
AACTGAGATAATCTGTAAACTTTAACACATGGTGGGAACTTAAATATTAACGCCAGTATT
ACCACTGGTAGGGTGCATGAGATCGCACGATGGTGCCAAAGGTGTCTCTCCACCGCCCAG
CCCAGCGACACTGTTCCCCTAGAAGGCATTGTCGTAAAAACAAAAAAAAAAAAAAAACGA
ACAAACAAAACACCAAAACACGGAAACTAAAAGCAAATACTTAAAAGACATGCAGGAAAC
CAGCCCAAGGAAAAATTTATGTGGAGCCACGTCTGCGCCTGCGCCTGCGCCAAGCCCACG
GCGCGCCACTTGCACATGCGCAGTAGCTGTAGGAGGGGGTGGGCGCTCCATTGGGCGTTT
CTCTTGGTTTTTCCTTTCCGCGCGGCTTGGGCGGACGTCTCGTGAGACGTGGGACTTCTC
>FP009708 DNAH8_1             :+U  EU:NC; range  -499 to   100.
AGACTGCTAGGGAACCTGGGCTGCCCCTGATTCGAACTCCTCTCTTTGGGAGGCTGGTAG
AGCCACCCCGAATCCCCGAAACGTCTACTTCCCACTACACCTTCGTGGACTGCGAACGGG
ACGGCTACCGCTCTCCCAGAGCACCCGGGCCCAAGAAATGACCCTCGTCAGGCCCCGTCC
CAGCTCCTCCCCCGCCCCCGGAAAAAGCGGCGGAGGGGCGGGGGGCGGTGCGCGCGGATA
CGGCGGGGGCGCGCGTCCCCGCGCCGCAGGTGCGGCCAGGCCCCACCTCCCCTGCAAGGA
CCCGGCTACTCACCCCAGCGATGCTCCTCTGAGACCAAGCTGCGACACAGACGCCTCTTC
CGCCCGCTCCGCACCCCTCTCTGCGCCACCGCCCCCTTGGCCGCTTCCGTGGCCGCCGTC
CTCGCCGCCGCCCCGGCTGCTGCGGCGCGCGTCCGCTTTCACGCACTCCGCCGTGGCCGC
GCACGCGCCACTGCGCGCTGGCGTCACTTAGCAACCGATCGACAGCGGGCTGCTGGGTCC
GGCGATGCAGGCCCAGAAAGTCGCCTAAGGCAGCTTCCGCGGCTTTTTCGCATCGGCCCG
>FP016609 SYTL2_4             :+U  EU:NC; range  -499 to   100.
TCCCTGGACTAAATGCTTACAGGGCAACTTCCTGCTGTATAAGTCCTTGATTCTGTTTTT
CTTCTCGCTTTCCTTTTTTGTTCGTAAACCTAAAGAAAGGAATTTAAGTCCAGCATTTCC
CACTCTTCGCTTTTTGCTGTTCTTTCCTCCGAGAGAGAAAAAGAAAATCCTACACGTACA
GCCTTTAAAGTTCCTCTTTCCTCTCCTGCATTATTTCTCATTATCTGCCGCAAGATAATT
TTCTTTTTTTGGTACTTGACACTGGCTTTGAACGGACAACTTTTTTTTTTTTTAATGAGT
GGAAATATTCATTTATTCAGCACTTAGAAATAACAGTTCTTGATAATATTATGATTTATA
ATTTATACATGGTGTATTTTAATGAATTGCAGGTGTTTAAGAAATAAGTAATATAGCAGG
GCGCGGTGGCTCATGCTTGTAATCCCTCACGCCTACAATCCCTCACGCCTGTAATCTCAG
CAGTTTGGGAGGCCGAGGTGGACAGATTGCTTGCGGTAAGGAGTTTGAGACCAGCGTAGG
CAACATGGCGAAACCCCATCTCTACGAAAAATTAGCCAGGCATAGTGGTGAGTGCCTGTA
>FP010788 FAM126A_2           :+U  EU:NC; range  -499 to   100.
CACCGTCGTCCGTCACTCCCACAGAGGCGGTACCTGTTTCCGCATGTTATTCATGACGCC
CATGAAACCCGCCAACAATTTAGCTTCTTCCCGAGCAGCAAGTTTCTTCTCGGTCTTCTT
CTTGCTGCTCTTCTCCACCCCAGAGGCTGCCATCCTCCCTCAGCTCGGTTCACGCCCGGG
GCTCGCCGGGCCGGGCGAGGGGTCGCACTCTCTGGGCACACTGGGGATTCTATCGACCAA
ACACGGCGATCGGCAGTGCAGCTGCAGCGCCCAGCTCTGGAACGCGCGGCAGGCGGCGGT
GGCTCGGCCACTGCCGAAAGACAAGGCCGGGCGGCCCCCTTAGAAACGCTCAGGGAGCGA
CGCTACCAACTGGGCTGCGTCCCCGGGCAGAACCCGAGCCCTGCCCAGGAGCCTGCGCAC
TTCGCGCAAGGAGGCGGGGGCACTATGAGGAGAGTCAGGGGCGGGGCCTGACACGTCACA
GTGGCGCGCCGTTCCGAGCAATGAGACTGCAGGCACAGGTGCGGCCGGATTCCCTGTCGC
TGTCCCGCGCTGAGTGAATTTTGCCTCGGAGCTGGTCCGAGGTCGCGCCTGCTCTTTTGT
>FP028647 ACOT9_1             :+U  EU:NC; range  -499 to   100.
ATTACAGGCGTCTGCCACCACGCCTGGCTAATTTTTGAATTTTTAGTAGAGACAGGGTTT
CGCCATGTTGGCCAGGCTGGTCTTGAACTCCTGACCTCAGGTGATCTGCCCGCCTAGGCC
TTCCAAAGTGCTGGAATTACAGGCGTGAGCCACCGCGCCCGGCCAAGTATCAGTATTTTG
GAAAGTTGCCCAGGAGATTCCAATGTGCAGCCAAGGGGAAGAACAGACGGAGCCAAGGCG
CGGGGATCAAGGATAAAGGAGACAAGCTCCACTAGGCAGAGCCGGGCCTCTTCTCGACGT
CACGCCCTGGCGTTGCTGCGTGGTTCGTTTACTCAACCGAGAATAGGCCGGTCCTCGCTG
TAGCAACACGACCCGCACAACTGATTGAGTGGGAAGCTCCGCAGAGGCGGACTCCAGCCT
CCCGCCAATGAACGGGTAGGGTCCGCCCGGCACAGCGCGGCCACGCCCCCTGGACGCCGC
GGTCCCGCCCCCGGACACCGCTGTCCGGCTCCCGGGCTGTCCTCAGCAAGGGCGCGGTCT
GGTACTCGTGCGTCTTTTATCGCCTCAGTTTCCCTCCGCCGACTAGCGCGCGGGGCCCGG
>FP004453 CARF_1              :+U  EU:NC; range  -499 to   100.
GAATTCTTCCCATACGTGTGGGCCCGTAATCGATTAGGAAAAAGATCCCACTCAAATCCG
CTTTATTAATAAAAAATTTTTTTTCAAGAGGCTGTCCTGAGCCTGGATAGTTCAAACACA
GCTCCTAGTTACTACAAGTCTCAGAAAGCATCGCTTCTCAAACGCTGTGACCACCGGGAA
TTGTAGTCTTTTTTTGCCACGCTGCCCTCAGAGTATCTTATTTGCATTAAATCCTCTAGA
CTCCAGCCAGATATCAAATTTCCTCTGCCTTCAGCTTTGCTTGACTAACGCCTTGCCAGT
TTTTTTTTCTCATACATATTCCCAACCAGAGGCTCACTCGGCAGAGGTTTTTCCTAAATC
TCGCCTCTAACTGCGGCTTTTAGAGAGAGGCGAGAGGCGGAAATACAAAGAAAAGAACGG
ATGAGAGAGGAAACGGTCGACGGTGGCCGATAGTGGTCCTACTGTCGTGGGACTGCTCTG
CGCGCTCCCGGTGGGGCGCGCCTGCGCATTATGCTGGTCTCCATGGCGGGGCCTCGGAGC
CAAGACGAGGTTGAGTAGACTCGTTTTGAATTTTCTCCCCTCTGCTCCGGCGGACTTCCC
>FP026315 ZNF880_1            :+U  EU:NC; range  -499 to   100.
CATAAACAATTCAAGGACTTTAAAATTCCGGAAACTAGTGTTTATTATTCATTTATATTT
ATTTATTTTAATTATTTATTTCCAATTTGTTATTTATGATTATGTATTTATTAGGCGCAA
GGTTTCTCTCTCATGCCCAGGCGGGAGTGCAGCGCACGACCTCGGCTCACTGCAGCCTCC
ACCTCATGGGCTCAAGCGATCCTCCCACCTCAGCATCCGGGTAGCTAGGACCACATGCGA
GCGCCCCTACAGCCGATTTAAAATTAATTTTAATAGCAGGAATTTTCCTGGATCTAATCA
TCAACAAACTTTCCCTCTGCCGGGACACAATCTATTTCCAGATAGCTGAGTTCTTCCAGT
CTCCACGGCAGGTCTAGCCTCCAAAACGAGACGAGCTGGGAGCGAGGCGGAGGGAAGCGC
AGGCTCCGCCCAATCCCACCCGGGCCTGGCCTCGCCTCGCCTCTCAGCTGCGCGCGCAGT
TTCCTGGAGACCCGGAAGCAGATTACGTGGAGTGACGGTCATGCTGCGGCGTGTGAGTTT
CCCTTTGTTTAGATTAAATCTGGGATGCTGAGTCCCCTCGCGCTTCTGTACCCGGCATCT
>FP024620 MED16_1             :+U  EU:NC; range  -499 to   100.
GGCGGAGGTTGCAACAAGCTAAGATCGCGCCATTGCATTCCAGCCTGGGCAACAGAGCAA
GATTCCGTTTCTGGGAGGGAAAATGGAAAAAAAAAAAAAAATATGGAACGCTTCACGAAT
TTGCGTGTCATCCTTGCGCAGGGGCCATGCTAATCTTCTCTGTATCGTTCCAATTTTAGT
ATATGTGCTGCCGAAGCGAGCACGAATATTGAGTTCCACCACCAGCTATTTAAAGCCCCT
GGAACAAATGTCTGTACACATAGGCCGACTTCTCTTAAATGACCTAGAGATTTAACCTCT
ATTTATATTAGCCCAATGTGTAATGCAACTAACGTAGTTATTGACTGGAGTTGAGAAAGT
GCTCGTTGTTCTACCAAATATAGCTACGGTGGCTGCTGGGAATTACTGGAAATGGTCGTA
TGCAAATAGCCCCGGAGGCGGGGCAGAGCCTGAGCCGCACCGCCCTCCCAGAAGTCTTTG
GGAGGCGGCCCCACGCCTCAGGCGACTGGTTGTTACCGAGGAAGATGGCGGCGCCAGACC
CGAGGCGCTAGGGAAGATCGCACCGCGGACGCCCGCTGAGCTTGGCGCACGGGCCGACCA
>FP017109 WNK1_2              :+U  EU:NC; range  -499 to   100.
CTCTCGGCCACTCCGCACCCCCATCTTCGGTGACAGAAGGCGCCTGGTGGGGGTGGCTGC
TCTTTTCTCTCCCTGTTCCCCCTCACCCAGTCCTCTAGGTCTCCTCTCCTCTTGCCTCAG
AGAAGCAGCGGAGCTCGGGCCCCGCGGTGAGCGGCCCTCCCCTCCCCGCCGTTCCCTCCT
CCGTCAGCCCCCGGCACCGGCCCGGGAGGAGACGGGTTTGCCAGGCCTGGGGCGGGCGGG
GAGGCCTCGGGGAAGGGGGGGCCCGCTCCTCAGGCGCCGAGGCTCCGAGGCTCCGGCCCT
TCGCCTCTGGGCGATGGGCGACCTGTGAGGCCGGTCCCCATCGCTGGGGGCGCGTGTGGG
AGGAGGCGGCCGCCCGAGTGACCGGGAGCCGGGCCGCGGCCTTCCCTCGCCCGCCTCGGC
CCCTCCCACTCCTCTGCCCCGGGGCCGCCACCGCCCGGGCGTCGGACCTGGTCCCGTGCT
CGCGGTGCCGCCGCCCTCTGGGCCTAGCCCGCCCAGCTCGGCGAGCGGCGGCAGTGGGAG
CCGCGTCCGCCGCATCCGCCTCGACTCGGTGCCGGCCCCTGGCCCTCCCCTCATGACTGC
>FP018146 KCNMB4_1            :+U  EU:NC; range  -499 to   100.
CCGTGGCATGGGAACCTGCGATTCAGTCGTCCCCGGGGACCTCCCAGCGCACACCGCTAG
CCTGGGGCTTTCACCTCGATCCGCCCGGCCTGGGCGGCTCGTGTCCTCCCACACCGCCAC
CCGTGCCCGCTTCCCGGGGTGCGCCCGGAGCCTGGCCGCTCTCCCTGCAGGTGACCAGTA
CTCGTTTGGAGTTCAAGATTCCCGCCGCTCCACTTGAACTCCACCCTCCCCTCTTATTAT
TATTATTATTTTAACTTCCCTCCGGTTAAGCTAAATTGATCTTAATCTTTCATCTCGGAC
GTCCCTCTAAGGGGAGTGAGCGAAGATTCCGATTGCAAGTCGCCGCTGTCGCTTGTGCCC
GTCAGCCCCTCGCCCAAAGGAGACGCCCCCGGGCGGGGCGGGGCGGAGCGGGGCGGGGCG
GAAGGGCCCGGGTCTGCTGCGGACGGGGCGGGGCGGAGCCTCCTCCTGCACGGGGGAGCC
CCCGGGCTCGCCCCAGCTCAGACACTCCTAGCCTTGGGGCAGCTGCCGGGCGAGTCAGCG
GAGTAGCGGCCAGCGGGCGATGGAGACAGAGAGACACCCGACGAGAGGAGGCGGGGTGGG
>FP003107 PREB_1              :+U  EU:NC; range  -499 to   100.
CTTGTTGCTTGTTGCCCAGGCTGAAGAGCAATGGCAATGGCGCGATCTCGGCTCACTGCA
ACCTCTACTTCCCAGGTTCAAGTGATTCTCCTGCCTCAGGCTCCCGAGTAGCTGGGATTA
CAGGCGCACGCCACCACGCCCTTTGTATTTTTGGTAGAGACGGGGTTTCTCCATGTTGGT
CAGGCTGGTCTCGAACTCCTGATCCGCCCGCCTAGGACTCACAAAGTGCTGGGATTACAG
GCGCGAGTCGGATTTCTTTATTAAAGGTTGACCTTCATCAACCTCCATTGGCTCCACCTC
CTCCGCCCGCGCCCCGCGCCCCGCACAAAAATGGCGAAGTCGGTGCTGGGCGACTCTGCC
TCCGCGCCAGGGGTGGAGAACCGAAGCCCCGCCCCGGGAAACGCGGCCCCGCGGCCGGCT
AGTGCTGACGCGTGTCGGCGCTCCTGCGCCTGCGCGGAGGGAGCCGCGAGACAGGTGCGC
ATGCGCAGTGCGCGTCTGCGAGACCGACTTGGACGGAGCCGAGCTGAGGCTCGGCTTCCT
GCTGATGGTCAGGGTTTTGGCAACTCCCCGGTGTGAGAGGGGTAGGGAGTGCTCCCGGCG
>FP021073 TTC23_2             :+U  EU:NC; range  -499 to   100.
GGCCGCAGAGTGGGAGGAGGACCCGGCAGCTGTGGCCACCCGAGGCCCGGACGGCTCCGC
TGTCCCACTCGCCGCGACCCGGACGCTTTGGCAGGACCACGTCTGGGGCGTCCCCGCCGG
GGGGCCGGGTCAGAGAGCCTCGCCACTTGAATCACCCGACGAGGCGGACAGCTCTACTCA
CCTCAGCGCCAGCAGAGCCAGCGCTCCGGAGCGCAAGCGGCGCTGGAAGCCAAGCGGGGG
ACGGCGGGCGGGGCGGGGCAGGGAGCCAGGCGAGGGCGGGGCGGAGCGCCGGGCGTCGGG
GGCGGGGCTCCGGGGGTGGAGCGGAACCCGCGCCAGAGGGAGCTGGGGAAGAGGGAGCGG
GAGAGGAGCACGGAACCTCGCGATAATCCCCTGTGTTCTCGCGCTTTCACGATAGGCGCG
GGAAAATGCTCGTTTGCCAAGCGATCTGTGTATTGGCCGAGAGCGCTACTTCCTCTATGC
TGGCCCCGCCCGCGGCTCTACTCTTGCTTCCGGCTCCGGCGTGGGGTTTGATGTCGACGG
AGTGGCTTTTGCTTAGCGTCTTGAAGGGGTAATTTAGTCGGCTCCAACTTCGGGAACCGC
>FP021356 MGRN1_2             :+U  EU:NC; range  -499 to   100.
CCGCCTATAGCTAGCCTCCTAGCTCTCCTCACTCAATCTCTCATCGCCCACTCGTGGCAT
GGGTCCTTCCTAGCCTGGCTCTGGGCCTGCCCCACTGTAGCCCCATGACCCTCTGGACGG
CGCCTGGGACAGGCTGGCGGGGCCAGCAGCCTCTGGTGCTTCGGGGTCCCCCTCCCAGCA
GTTCTCCCGCTTTCCCACGCAAAATCTCGTGCTCTTTGCCGGAAATCTCGGCCCTTAGCG
GGCGGGCGCCAAGGCCCGGCAGAGCCAGTTCCGGAGCGGCCCCAAACTCCCTTTCCCAGA
ATGCCTCGGTTTATTTGCATCGTTTGGTCCCGGTGACGTCAGCTGAGTGAGGTCGTGCCT
CGACCAATGGACAGCCTCGGGGTGTTAGGACCTGGCCATATAAGGTAAACAAAGCTGGTC
GCCCAATGAAGAGGCGGCGGGGGCGGGCGCTGGGCCGGGGAGGCCGGGGGCGGAGCCGGG
GGCGGGGCGACCGGGCGGTGTTTACAGACCGGCACATGGCGCTTCCGGTTGACGTTGCTG
ACAGCTAGTGAGGCTTTAGCCCGCTTCGAGCGCCCGGGGGCGGTAAGGCGCGATCATAGC
>FP018642 SNRNP35_1           :+U  EU:NC; range  -499 to   100.
GCCGAGGCGGGCGGATCACTTGAGGTCAGAAGTTCGAGACCAGCCTGGCCAACATGGCAA
AACCCTGTCTCTACTAAAAATACAAAAAATAGCCGGGCGTGGTGGCGGGCGCCAGTAATC
CCAGCTACGCGGGAGGCTGAGGCAGGAAAATCACTTGAACCCGGGAGGCGGAGGTTGCAG
TGAGCCGAGTTCGCACCACTGCACTCCAGCCTGGGCGACAGAGGGAGTCTCCGTCTCAAG
AAAAAATAATAAATAAGAATAAATAAATAATAAAGTAAAATGTCCCAGGTAACTGCATAT
TCGATAGTCTTTCTTTCAACTTAGTTGTTGAATTAGCAATTTTTCTCTTAAAAAAATTTT
TTTTTAGCTTATTGTCTTCGGAGATGATAACACCCTCGTTGCGTGGGAGTAAAATTTTAA
AGGTAAAACAAACAGGAAACGAGCGTCGGCGGCGAATCTGCTGCTACCAATGTAAAGGTC
AGGCCGAGGCCGGCGCGGAGAATCTGCTGTCGCCTGCAGCTGCTCGCCTGTCTCCGTCGG
AAGGGAGCCCAAGCTTTGCAGAGGTGAGTGGAAGCGGCTTGGAAGGAGCGGGCCCCACGC
>FP010351 MYB_1               :+U  EU:NC; range  -499 to   100.
TTGCCGCCCCCGCGACAGTGAGTGGGAGCTGGAGGAGCTCTGGTCCCGCTGCCCGGGAGC
ACGCGGAGCCGGGCGACCGCGGTGCGGCAGCCAGGGAGGAGGGGAGGCGGCGGGACTGGG
CGCGGGTCGGCGCCGCCGCGACCCGGGAGCGGGGTTTGCTCAGGAAAAGGCGCCGTCGCG
GCCCCCGGCCACCCCTCCCTGGCCCCGGGCTCCCTGCCCGCGCGCCTCCCGGGCCTCGCG
GCGCGCTAGGCGCACCGCGGCGGCGCGAGCGCCGAATGGGAGCGGCGACCCGGCCAGCCC
GGCAGCCCCGCGGGCGGCAGCCAGGGCGACCGCGGAGGCGGCGGGCAGGGCGCGTGCGCA
CTGCAGGGGCGCCAGATTTGGCGGGAGGGGGAGTGTCCAAAGCTCTTTGTTTGATGGCAT
CTCTGTTTACAGAGTTTACACTTTAATATCAACCTGTTTCCTCCTCCTCCTTCTCCTCCT
CCTCCGTGACCTCCTCCTCCTCTTTCTCCTGAGAAACTTCGCCCCAGCGGTGCGGAGCGC
CGCTGCGCAGCCGGGGAGGGACGCAGGCAGGCGGCGGGCAGCGGGAGGCGGCAGCCCGGT
>FP003560 DOK1_2              :+U  EU:NC; range  -499 to   100.
GTGAGAGGGTGTAAAGATTTCCAAATAAATGCCTGGCTGTCAATGGCAGTTTCTCAAAAA
GATCAAAGTAGATGTTCCAGGGAAGGGAGACGTTAAGCACAGGCAGTTTCCAGGGTGATG
CGTTTCCCTGGAAGCCGGACTGGACCCCAGGGCTCCAGCGCAGGTGGAGAGGTTGGGCCT
CGCCAAAAGAGATCCTGGGAAACTTCCAGGACTTCCAGGAGCCCCGAGGGCTCGAGCGTT
CACATACGCGCCCCGCCCCGGGGCGGCCCGGGCAGAGAGACTGGCGCGGTCTCTCCTGGC
GCCCTTCGGCCATCGCGCGCCGCCGTCCCCGGGCCCCCGGACCCTGGGCGCCCAGCCTGC
GCGGGACACACCCAGGCGCCGCCTCCCAGGGGCGGCCGCGTCCTTACTGAACTCGGAAAT
CGCTGGCCGGCAGCGCCAGCGCTGGAATCGCCCCCGCGCCTGGGAGTGGCCTCGCGAGGC
CGGCGCGCGCCCCGGGGCCGAGGAATCCGCCTGCCCGCCCAGGCGTCGGCCACGAGAGAG
CGGGAGCCTCGCTGGTCCCCATTTCAGGTACTCCCTTGGGGCACCTTTCGTGGTCCCACA
>FP001224 PKN2_2              :+U  EU:NC; range  -499 to   100.
AAAGTAGGCGTGTGTTTTCTTCCTCTTCCCGCCTCCCCAGAGACTCGAGCCCAGTCCTTT
CCCCTCATTTTCACCCCAGCCGAGTCCAATGGCTGCCCTCGCCGCGGAGTCGGGTCGGAA
GACGCCCCGCCCCCTCGCCGCGTTCGCCCTAGGGAACCCCTCCGCCCCACCTTCCCTGCC
CGATGAGGGGCAGTGGCTGCCGCCGTCACGTGTGCTGGCAGCCGCCAAGTGAGGCCGCTT
TTGCGACGCGGTGACAGCCAAATGGTGCGACAGGAGGAGCTGCAGCCGCGGCCGCAGCGC
CCGCACGGAGAGGCTTGAGGCGGCTCCTGGCGTCGCCCAGAGGGAGCGACTAGACGAACA
GTCCGGTGAGGGCGGCGAGAGGAAGCCCGCTACGAGTGCCCTAGCTCCCCGCCGCTCTCG
ATGAACCGGACGGAATAAGCCGCGCCTCCAGCAGGGGCTGCGCCTCCATGAATCCCTAGT
TGTTTTTTTTTTTTTCTTTCTCTCCCCTCTCCTCACCCCCACCCCGAGCCCCGTCCCGCC
TTCTCCCTTCGCCAGAGGCGGCCGCGTCCAGGTGCGGAGTCCATACCGGAGCGCAATGGC
>FP001523 CSDE1_1             :+U  EU:NC; range  -499 to   100.
GGTCTCATTTAGATTTCTAAATTACCTTGCTACAAAGCTGACTCTATACTAATGAAATTC
CTCTAAAACAGTAGACGTAAGAAAGAATGCTTGCACTATAAGAAGAAACGAGTGTGAGGT
CCTTCCGGATTTTTGCTGGGAAAAGATAAATCATTTTTTATGACTCCTGAATATGCCATC
AGAATTGTTGGCCTTCAAGGTTTACCCCATTATTGTGGGCTAAAACGTATTCAAACGCTC
GAAGACTAGAGACGCCTAAAGCCACCCGCCACCCCTAGTGTCCAGGAGGAGTCAGTAAAC
ACCGAGATTGCTTCCCGCAGCACACCCAAGAAGGAATGTAATGTAATGCAGCCACCATGT
TGGTTGTGGTTAAGTGCAGCAAACTGCTTGGCGTCACTTAGCCCTGCTGCGCAAGCGTGT
TGAGAGTACGCTTCACTCCGCCCCTTCTCGTGCACGCGCCCGGAGCCCGCAACTCTCGCG
AGAGAAGCGAGATTTATTCCTACGTACCGGGCCGTGCTGCTTATGGCGGCGCTGGAGAGG
GGGCGCTGAGCTGTTGGGGTGAGTACGACCTCAGGGTCCAACTGGGGGTAGCAGAAACCC
>FP010484 SYNE1_4             :+U  EU:NC; range  -499 to   100.
AGAAGATTCAAATTAACCTAAATAAATGAATCAAACCTGTGGAGTTCTATACAGTCTATA
ATTAATATTTATTAACATCACATTTAATCTTCTCACTGTGTTACCTATGGGGTATTCCCT
GCACTTGTTTGAAATTTTCTAATCAAAAGGGTATTTCAAAATATATTGTAATATGATTGA
TTTACTTTAGATGGCAAGCAAATACCACTTTATAATAGTCTGCATGCATTCAAAGTAAAA
TAACAGTAGAAAGCCTAATCTCTTTTGCCATTAAAGGTTTCAATTTGTCATGCTCAGTTT
TAAGCTTTTAAAAACCAACATATCCAGAAAGGCAAAAAATACTAAAATCATTTCATAGCA
GTAATTACATTTTCCTTTGGATCATGTGCCTTTAAAACGTCTGAATGCATTGCTGTGCAA
GTGTCATGTGTGTTTAAAAGATGCATAATTATTAGATGCAGTTCCAGCATAGTGTTTTAA
GTACAAGCACCCAGCTCCTATTCAAGGTAAGAGCCTTTGACAGGCACCAAGCTGCCTCTG
AATGTGGCAGCGGGATCAAATTGTTGAATACATTGACTCATCGGTGCGGGCTGGAAATTA
>FP027917 CABIN1_4            :+U  EU:NC; range  -499 to   100.
AATGAGGATGCTCCTCCTCCCTGGTTCCCTCTAAGTCAAGTTTCTCCAACGCGCTGGTCT
GCTTGGCTTTGAATGCGGCTCAACACAAATTCATAAACTTTCTTACAACATTTTGAGATT
TTTTGGTGATTTTTATTTTTATTATTTATTTATTTATTAACTTATCAGCTATCCTTAGTG
TTAGTGTATTTTATGTGTGGCCCAAAACAATTCTTCCAACGTGGCCCAGGGAAACCAAAA
GATTGGACACCCCGCTCTAAGTGTTCCCCAAGTTTCCACTGTTTTCAGAGCACATGTCCC
AGGTAATAACACACAGCCCATCATTTAGTGACTGCTCAGGGTGCAAGCTGTGGAGAAGAG
AGTCCGACTACGAGCTGGTGCTCTAAGCCTCCAGCACGCTAGGACTGACGACGGGGATCC
GGAAACAACAAGCTCCACTCCCGCAACACACACACACACACACACACACACACACACACA
CACACACACACGCACACGCACACGCGCACGCGCGCACACACGCGCACACACGCGCGCACG
CGCGCGCGCGCCGCCCAAGGGTAGCCGTCTGCAGGGCCCCAGCTAAGCAGCCCGCGGAGA
>FP014101 PHPT1_4             :+U  EU:NC; range  -499 to   100.
ACGCAAGGGCCCTCCTGGAGTCCCCAGCCCTACTTCGGAGCCAGGGGAGGGGGCACCAAG
TGAGAGAAATTGGGCACCCCCGCCTCCGCTCCTGCTTTCGCACCCGGCACGCCCATCTCG
TCCCCGCGCGTCTGCACCGGCCAGGCGTCCCGCTTGCCCACCCGCCGCCGCGCCCCGCGC
CCCCTACCCCAGGGCCTCTGCATTCGGCCCCACCCCTGAGGGCCGGCCGGGAACGCCCCT
GGACCGGAATAATTTCCAGGGGGCAAGAGCTTTCGAACCAAGTAAAATAGAACTTGAATG
TAGCGGCTGCCGTTGCCTCCTTGTACCGGTAGCGGGGTTGGGGACGGAAGCCTTCGGTCG
GTGGAGAGGAGAAAGGGAGAGGCCTTCGGGCGGTGGACGGGGAAGAGAGGGAGTCCTTCG
GGCGGTGGAGGGGGTGGAGAGCGAGGCCTTCGGGCGGTGGAGAGCGGGGAGGGGGGAGGC
CTTCGGGCGGTGGGAGGGGGAGAGAGGGAGGCCTTTGGGCGGTGGGGGCCACGGGGAGGG
TGGTCTTCGGACTACGTGCGGGACAGGAGGTCAGGGCTGGCAAGTCCCTCAGGCCTCCCT
>FP002679 C1orf115_1          :+U  EU:NC; range  -499 to   100.
GTCTTGCGTTTCCGAATATTTCCTAGAATACGGACGTTTCCTAAGACTCACGATAAAGAT
TTTCTGATCGTCTCTCCAAAACCTTGCCACCAATTTGCACTCCCACGAATCCTGTTACCG
TGACTATCTCGCCATGCCCTCCCTAGCACTGAGCGTGATCTCTAGTATCATTTTCCATCG
TTGCTAATTTGAACATGAGCAGATGGAGTCCTATTATTTGGGGTCATTAATTTCGTAGCA
AGTGCAGTTGAAGGTGTTTTGCATGTTCATTGTGCAGTGCGCGCCGTAGTCTGCACAGTT
TGGCCGGCAGGTGGGATGAAGGGCGGGGCTGGCGGAGCGCGCCCGCCGCCTGGTAGGCCA
GTTCGGAGCGGAGCCAACGCTATCCCGGGCCCCACGGCCAGGGGGCGCTGCGGCCCCCCC
AATCCCCCGCCCCGTCCGGGCTGGGGCGGAGGAGCGGGCGGGGACCAAAGGTTGGTGTCT
TTGCGCTCGGACCTTCGCCAGAGGGGCCGGGACATCATGACGGTGGGAGCCAGGCTCCGA
AGCAAGGCGGAGAGCAGCCTCCTGCGCCGCGGGCCCCGAGGGCGAGGGCGAACCGAGGGG
>FP018797 LNX2_4              :+U  EU:NC; range  -499 to   100.
TTACACACTGCTGTTGTAACGGGGGTGGGCAGTTCGGATACTTAACTCTGGTCTCCCAAC
TTGTCTTCCCTCCTTGATAGCTAGTGTACCTCTCAGCCTCTCAACTGAAACACATTCATG
TCTCCTCCCCACTTCTCTCTCCATGCTTCTTCTCTGCGCCCCGAGTCAGGCCCCGGCTGC
CAGGCCAGGCAGCGTGCCCCTCGGCCACCCGCTCCCCTTGGGCGCGGCCCGCTCCGCCCG
CCTCCTCCTCGGCCGTTACCTCTCCAGCTCCTGATCCTCTTCCATCGCTGGGGCGGTTTC
TGGATCCTCAGGTGGTGCTGGCGGATCGGGGGCTCTGTCCCATAGCGCGAGGCGCGGAGG
CGAAGCAGGAAGCAAGGACCGACCGACGGAAGGCGCGGAGGACGGAAGGAGGGAGGAGGA
GCCGCAGCGGCGCGGCAGGGCCCAGCCGCGGGGCGGGGCATGAGGCTCCACCCCCAGCCC
CCGCCCCGACGCGGGGTGAGCGGTGGCTCGCGGCCCCGCGGCTCACCTGGGCGACCACGC
GAGGCCACTCGCGGCGGGAGGGGCAGGGGGCGGGGCCAGCGCCGCCTTACCCCGAGGCCC
>FP011394 AP4M1_2             :+U  EU:NC; range  -499 to   100.
CACCTTTACCAGGTGGGATTACTAGCTTTTCTTCAACATCGATGGCCCCCCGCACGCTTC
CCAGGCCCCGTGGGCCTTAGCCAGGCCGCAGCTCGACCCTGCCTCTGGCCTCGCGCACCC
CAGAACCCGCCGACCCCGGTCCCCCAAGACCCCAGCTCACACCAACAGGTGTTCCCCGGG
AGGCTCCCCGCGCAGGACGCCCTCCCGGGCTCGTAGACCCGTACCCTTCTCTAGCGCGTA
GTCCTTCAGTGCCATCGCTGCCGAGGGCCGTGCGGCCGCGCTTGGCGGGCTCAGAGGTCT
TGCTCCTGGGGAAGCTGAGAATCTCCGCGCGGTGGACTGTGGCCGGCCAACCGAAATTGG
CGCGAAACGTCGCCCCCCACGTGACCGGCGCCACTGCGTGCGGGCCAATCGGACAAGGCG
GCCTTCTTCACCTCCCGCTAGCCGCAAGCCAATCACCGTGCGGGCCTAGAATGAGTGACG
GGGAGGCGGTGCGGGCGTCGGAAGGGAATCTCCGGGCGGGGTAGTGCAGGCGCCGGGTTT
CCCGCGGTCCGAGCTGGCGCGGGCGGAGGAGAATCGCTCTTAAAGGGCCAGCGCACACGC
>FP010457 ULBP1_1             :+U  EU:NC; range  -499 to   100.
AGACCACCTCATGCTTTTAGTGGAGAGGCAAAAAAGGTTCGCTCCGGAATGGGGAAGCGG
CTGCGCCCTGGACGGAGAGGGGCGGGGACTTCGCGACTGCAGGCGGAGGGAGGGCGGGTG
TCGCTGGCGCAGGCGGTGACAGGGAGACACCGCCGCCACTGAGTATTCCTATGCAAGTTT
CTTCATCTTCCTGTGCATCAGTGTTTACACTGGGGTAATGATAAATGCTGTGTTGAAAAA
TTATTTGATGGGGCCATGGAAGGAACGGAAGGAACGGCGTCCTGGCCCGCTCGGGGCCCG
CGCACGCCGCCACCAAGCCGCGGGGGCGGGTCGGAGGGGAGAGTTGCGTCAGCCAGGCCG
CTGTCAGATGACGAGCCCGGGGCGTGACGGGGTGGAGCATCCCCAAAAAAGTGCATGCCT
AGGATCCCGCCCAGTGTATCCCTGCGCGCGGCGGGCCGGGCTGGGCAGCTTTATAAACAG
CCGTGGTGTGAGCCTCGAAGGGAACCATCAGCGCCTCCTGTCCACGGAGCTCCAGGTCTA
CAATGGCAGCGGCCGCCAGCCCCGCGTTCCTTCTGTGCCTCCCGCTTCTGCACCTGCTGT
>FP013456 S1PR3_3             :+U  EU:NC; range  -499 to   100.
GGCGACAGGCGCCCGCCCAAGCCCAGACCTCGGACCTGGTTCCAAGCCTGTTCCCGCTGG
GTCTCTGGGCGCCCGGTTTCTGCACCTGGAGCTCGCCCGATGAGGACAAGGTCTGGAGGC
CGGCCTGGGAACAGGGGCCGAAGGGCGAGCCGGACCCTAGGGGATTGGTAGGGTCGGGGA
GAAGGGGTCCAGGCTAGGGGCGGGCGGGGCGCACGGAGACCAGGCGGCTTGAGCGGGAGG
TGGGGAGCTGGAGGAGTGCCGGGTTCGCGGGCGGGGGACGGGGAGAGGGGGGCGGGGAGA
GGGGCGGGAGTCGGGGGCGGCGAGGGGAGGGGCGGAGCGCGGGTCCCGCCCCGGCGGGCC
GCTGGAAAAGTTTAGTCTCTGACTCGCTCGGGCAGAGGCCGAGGAAGCCGGTTCCGGGGA
CGGGCAACAGGGACTCAGGGACCAGAAGGCGGCTGCAGGACGCGACCGAGCAGGACCCCA
GGCCCGGGAACGACGTCGCGAGCGCTGAGACTGCCGGGCCTCCCAGCCCATCTGGCATTC
GAGCGCAGGACCGGGCGCCCCGGCACCGCCGCGCGCCACCCGCTAGGATGCCGGTGGCCC
>FP024749 NFIC_1              :+U  EU:NC; range  -499 to   100.
ATGGGGGGGTGGGGAGGGGGGGCCTTAAAAATCCACCCCTGGCCCCTCAATGTCCAGAAA
CAACCCTGTCCCCCCTCTCCGCTTGATCCGAATTGGGGTCGCCCTGCAGTCCTGGGGTCC
TGGTCTAGTGCCCTGGGGCATTGCGTAAATACGGGAGGAGCGGGGGGGTCCTGAGACGTC
GGGGGAGGCTCTCCTTTCTCGCTCGCGCCCTTTTTTCCCTCGTTTCTTTGAAAGTTGGGT
GTTGAGAAGTGGGAGGTTCGGGGTGGGAGGGGGAGGGTGTCAGAGGGTAGAGAGAGAGAC
AGAGAGACAGAGACGGGGGAGAGAGGAAGAGAGAGACGGAGGGAGAGAGGGACAGAGAGC
GAGGCGGGCGGCGCGAGAGAGGGAGAGCAGGAGGGAGGAGGAGGGAGACCGAGGGAGGAG
GCGGCGAGGAGAGCGCGCCGGCCGCGGGGCGGGGGGGGGGGTTGGGGGGGGCGGGGGGGT
GGTTTGGAAAAATGACTCAGTAAGTTCAGCGCGCCCGCTCCGGCCGGCCCTGCGCCTCCC
GCCGCGCCCGGGATGTATTCGTCCCCGCTCTGCCTCACCCAGGTACGGTCCTCGCCCGGC
>FP011987 FBXO25_3            :+U  EU:NC; range  -499 to   100.
CCCTCCAGCCGCCCCACATTCTTTTTTCCTAATTGGAAAAAACTATTCACGCTGCTCCTC
CAGGGCATTTCAACCTTCTAGAAAGATTCGACAAGATTCGAAACTGTTTATAAAGAGAAC
GTGCTTGTGCCCGAATGCTGAGTGTGAGCGCGCAGTGATGCCCTAGAGTGCAGTCATCCC
GGGCTTGGCGCCCAGCGGGTGGAAATACGGCCGCAGGGTGGAAATGCGGCGGCGGGGCTG
CCCAGGCTCCTGTGGGACCCGCGCGGCGCGGGCACGCACATTCTCAGGGACGCGCGTCCT
CAGGCCACGAGAACACCTGAAGGCCCCGGCCAGCGTCCTCCCGTGAAGACCCGGACCGGC
GTCGTCACCCGCCGCGCAGGCCTAAATCTCAGGTCTTCACCGTCATCTCCCAGCGATCGC
AGGGATCTCAGGCACTGACCGCGCCCGTCCCTGCGCACCCGAGCCCCACCCCACGCCCCC
ACGCCCCCACGCCTCCACGCCCGGCACTCTGGACGCGCGCGGACGGAGGGGCAGTGCCTA
CTACGCAGGCGCACGCTGCGGGCGACAGGACCAGGCAGCAACATTGCCACGCGGATCCGC
>FP018641 RILPL2_1            :+U  EU:NC; range  -499 to   100.
CGGAGACGTTAAGTAACTTGCCAAGGTGACAGCGCTGGTTACGTGGAGGAGCCGAGGACC
CAGCGAAGTGAGCAGGGCAGACATTCTCCATTTTATTGAGAGTCACAGCGAAGTCGGACG
CCCCAGGCCCTAGTGACAATTTGCCTGGGAGTTTTCCAGATCCTCAAGCCTCGGGGACTC
TGTCGCGCTGCCCCCAGCAGCTGCTTTCTGTTTGGCCGCAGGCTCCAGAAAACACCCTCA
AAGAGACACCCGGATCTTCCATCACCTACGATGCAAATTCTACGGCTGGAAAGCACGAGG
GTGGAAAGGAAAAAGTTGCGTTCTTTTTACCCCGCTCTGGATTGCACGGTGGAAACTCCG
TCTCCACGGAAACGCACCTCCTGGCAGCGGTCGCCAGGGGCGGGGCTCAGGGCGGCTCCT
CCCCGGGGCTGCAACTGTTCCCAGGCTGGGGCGATTGCCGTCACCCCTGAACTTCCCCGT
TCCTCTTCTCGGCTGCCTCCTTTTCCGTTGTCCCTTCGCGCCCCAAACCACATCCTGGAG
CGCACTCTCCAGCGTGGCTGGCAGCGGGGACGGTGCGCCGGGGCGCAGGCCCAAGAGTCG
>FP022881 SLC47A1_2           :+U  EU:NC; range  -499 to   100.
TTAAAGACCTAGAGGCAGAGGCTCTAGAAGGAGCAGGGGTCCCCAGCCACCGGGAGATTC
CCAGCTCCCTTCTCGTGCTTGGATTCGCGCACTCAGGCTCATCCCTGCGGGTGGGCCTCT
TGGACGCAGCACCCTCCGGAGACAGCGCCACGGGTGTGGGACTTTTCCTCCTTTCCAATT
GGCAAAGTGATCCCGGGCAAGTCATTGTCCGTCATCCCAGGTATGCCTCTATAAGGTGTG
GGACAGCTCCTGGTTCCACAGAGGATCGAGCATGGGGGCAGGTGGTGGACCGAACTGGAG
AGGAAGGACTCTCGCGATGGGGCAGCAAGTAGGACGGGCGGTTCCAGACGAGCACACGGG
GTGGGGCGGGCCAGCGTGACGCCACAGGCGCCCCATTGTGACACACAGGCAGCCTCAGCT
GGGATTGGCCGGGAGGCGCCGGCCAGGGATAAAGCCAGAGTTCCAGGGCCCCCACCCTGG
CCAGAGTCTGGGCAGAGAGAGTCTCTGCTGCTCCTGCTGCTGCTCCTGCTGCTCCTGCTG
CTGCTCCTGCTGCTCCTGCTGCTCCTGCTGCTCCTGCCCGGCCTCCCCTCTAGGTAACCC
>FP003401 AFTPH_1             :+U  EU:NC; range  -499 to   100.
AGCTTCTTCCTCTGTCGGCATAAATTTAAAAAGAGGAAGAGACAGGCTGTGAATGAAAAA
GTCGTTTTTCGGGGCGAAAAGGGCAAGCTGACGAATGCTCTCTAGTAGGTTTTTGGTAAA
AATGTGGTTCTATATTTCCAAACCTTTACAATTTTATTTGGAGAGCAAGAGACTTAATCC
GGTCTTGAGCTGAACGTTAACCGGCTGAAAGGAGCACCTGTCCTTCGCCAGGAGCGCAGC
CTCAACCGGCGCCTGAGTGCGGGAAGACGTCTATCCCCCTACAGCTCTATGACTCGCAAG
GAAGTAAAAGGAAAGGGCAGCTTGCCCGCACCCAAAATGGCGGTCGGCGCTCTGCACGAC
AGCGCCTGCGCAGGGATAAGCGTTCTGTGACACCAATTCCCCTGGAGTGTCCTCCCCCAC
CCCACAGCACCCACCAGCGCCCGGTCCCGACCTAGCCACCTGCGCCCGGAAGTGACGTGT
CGGCGGCAGCGGTTCCCCCGCTGCATGATGGGAGAGTGTGTGGAGTGGGCGGGGGGTCTC
CGCGGAGGAGGTGGAGGAGGCGGCGGCGGCGGCGGAAGAGGGCGGAGGGTAGTGGGATGG
>FP016565 RSF1_3              :+U  EU:NC; range  -499 to   100.
AAGAACAAAACAAAAAAATACTTTTGCAATCAAGTTTTACATTGATTTCATCTCCTTAGA
GATTACATACTATTTTTAAAGTTATCAAACGTTGATTTTTGTGTAATTTTGTTCCTACTT
TTCTTTTCAACCCAAGAGATATTCATTGTCATTCCAATCAGTAGAGAGGAAAATCTAATA
TTCTTCTCTGAAGAACAGTATATTTTAATGTGTTTTTCTTAGTGCTTTTAAAATTCAGGG
TTAATTAGGGCTAGCTGTACCAGTGTTTTTGATGTTCTTAATGTATTTTTCTTTTTTTAT
TTTAATTTCTATTGGTATTATTCAGAAAGTTCTCTAGAACAGGAAAAAGGTTTTTATGCT
GTCTTATTTTTTTCCTTGTTTAGAAATCGAAACGAGTTGGCTGAGACTCTTGCACTCCTG
AAAGCACAAATTGATCCTGTACTATTGAAAAACTCTAGCCAACAAGACAACTCTTCTCGG
GAAAGTCCCAGCTTAGAGGATGAGGAGACTAAAAAAGAGGAAGAAACACCTAAACAAGGT
TTTTTTTTGTGTGTTTTGTTTTGCTTTGTTTTGTAATCTCTTCCATATTCTTCCACTCCT
>FP029356 MOSPD1_2            :+U  EU:NC; range  -499 to   100.
AGGCTGGAGTGCAGTGGCACGATCTTGGCTCACTGCAAGCTTCGCCTCCCGGGTTCATGC
CATTCTCCTGCCTCAGCCTCCCGAGTAGCTGGGACTACAGGTGCCCGCCACGATGCCCGG
CTAATTTTTTGTATTTTTAGTAGAGACAGGGTTTCACCATGTTAGCCAGGATGATCTCGA
TCTCCTGACCTCGTGATCTGCCCGCCTCGGCCTCCCAAAGTGCTGGGACTACAGGCGTGA
GCCACCGCGCCGGCCTCTTTTCTTTTTTTTAAATTTTTATTTTTTAGAGACAGGGTCTGA
TATGGTTAGGTTTTGTGTCTCCACCCAAATCTCATCTTGAATTGTAATCCTCATAATCCC
CACATGCCAAAGGAGAGACCAGGTGGAGGTAATTGGATCATGGGAGTGGTTTCCCCCATG
CTGTTCTTGTGATAGTGAGTGAGTCTCACGAGATCTGATGGTTTTATAAGGGGCTCTTCC
CCCTTCACTCAGCACTTCTCCTTCCTGCTGCCTTGTGAAGAAGGTGCCTTGCTTCCCCTC
TGCCTTCCACCATGATTTTAAGTTTCCTGAGGCCTCCCCAGCCATGCTGAACTGTGAGTC
>FP005759 DZIP3_1             :+U  EU:NC; range  -499 to   100.
TAAGAATTGCTAGGGGAAGCCCCATCTGTCCTCTACCCCAGAGCCTCTCACCTCCAAGTG
CCGCAAAAGCTGAGTGGCGTTCGCCTCTGACTTCACGGCTTTGTACTGACTGACAGTCAG
GAGCAAGGACTTCAAGCAGGCAGTGGAGTCCATTGCACCGGCCGCGGCCCGGCTTAGGGA
CCACCACCGCCCAGCGTGCGCCGGCCTTTAGCTTTCGCCGCGCTTTTTTTGATTTTCGGC
CCCACCCCCTCGCTCTCAGAAGCTTCCGGATCCGGTCGGGCTCCGGAAGTCCCTAGGCAC
CCTAGGGGACCGTTCTCGGTGACGGCCGGGGTGGGCCAGGGGTCGAGGTGATTTGTGGGT
CCAGGACGGGGGTTGGGAGCTGCCCCCGCTAACCCACCCTCGTCTGAGAGGCCGCGAGGT
TTCGGCCTGAGATCCCGTGAAGGCGAGAAATCTCGCGATTTCTCGGGAGAGGAATCGGTT
AGGAGAAGGGGGATTCCTCACTCAGCTGTGCGCTCTGATTTCGTGCGCTTCCTCGTCCTT
CATGTTGGATGGCCAGTTTTTCGTTTGTGCGTCATCCTCTACCTGAGAAATGGTCGCTTG
>FP019290 AJUBA_4             :+U  EU:NC; range  -499 to   100.
GTCCAGTCCGCGGGTCTCCACATCCAGGGCAGTTAGCGCCTTCCGCTGCACGCACACCAG
CTATCCCTGCGCGGACACCCCCGGCGCTCTCGCACACACCGCGCTCCGCCCCCCTAGGAA
AGTAGATCCGGCCAGGCAGACAAAAGTTTGGGAGAGAAGTTCGGTCTGTGGCTAGCGTGA
GAGCTAGGGGGGCGGGGGCCGGGGAGAGTGGGGCAGTCGGGCGAGTCGACGCGTGAACAG
ATAGACCTGCGGACTGGACAGCCGCGGCCAGAGACCCTGCTAGCCCCGCTCAGCCCCAGA
TGCGCGGGGGGACGCAGCCCCTCCCGCTGGGGGATGCTGTGGGATTCCTGGCGCAGGGCA
TCCAGGCCGCCCGCTAAGCCCCTGTGCCTCCCCTGTGCCCCTGGGGAACCAGAGTCCGGC
TGCAGGGAAAGAGAACCGGCCGCCGAGACGCCGCAGGGTGCCAGGCGGGGAGGGGGCGAG
AGGCCCCAGGCCCGAGGGCATGGAGCGGTTAGGAGAGAAAGCCAGTCGCCTGCTGGAGAA
GTTCGGCCGCAGAAAGGGTGAATCTAGCCGGTCTGGGTCTGACGGGACCCCCGGGCCGGG
>FP003048 FAM228A_1           :+U  EU:NC; range  -499 to   100.
TAAACCCACACATTCCCTTCCCGGTGACCTGCATCAGCGCCAGCTATGAACGCTGATCAA
CATCCCAATGGACTAAAAACACCTTGAAGGCACTTAAACCCACATTTCCCGCACAAGTCC
CCAAGCCTTGGACCCCCCTCATCAGGACCTCCGGCACAGGCGCCCGTTTCCCGCCACTGC
CTTCCAGTGGTTTGGTCCCCGAGCAGGACCCAAGGCGGGGCAGGGGGTGGTGAGCGGTGA
ATTCCCTGGCACCGAGGACTCGAGGGAGCGGACGCCACCCCGCTCTGTGGTGCCCGCAAG
GACCCGGCGACCAAGGACCCGACCGTCAACGGACGCGGTTGCGGGTGGGTGGCGGCGGCA
GGATTGGCCGGGCCACGCGCCGGTCACCGAGAAGCAGCGACTCCAGCCCCTTCCGCAAAC
CAAGACCCGCCACCTAGAGCCGCCGCCCAATCCCCTTTGGGCCTGAAGCCGTCCTCCGCC
GCCCCGGCACCGCCCGCGCGGACTCGCTGTGGAACCCGCGGCGCAGGGGGCGGAGTGCTC
GCGCGGCGCTGCGTCCGGGAGACGGTGGGCGCCAACATTCGCGCGTTCCGCAGACGCGGG
>FP029098 ARMCX1_1            :+U  EU:NC; range  -499 to   100.
TCAAAGGAAAATAGCATCATTTTATTTTCTCAATATAAAAGTAATGCGTTACTGATTTAA
AAACAAATGAGCAGAAAAGTTTAAATAAGACACTCCCACGATCTATCTCCTTTTCTAACA
TCTTGCTCCACATTTTACAGGGGTGCAGAAGAAATAGGACATTCATGACTTGTGATGGGG
GGAGGTATAGAGAGAGACAGTTGGACTGGGACTAGAGAAGATAAAAAATTATTCCTCGAA
GAGGAAGAAAAGGCCAACGGACACGGGAGCAGATACAGCCTCTCCCTGTAAACCAAAGAA
AGGCAAATTCACCACAAAGAGAAGCTACTTCTAGTCTCCGGGGTTGGCAAAGAGGAAAAT
GAGTGACAGGACCTGATGTGTCAGGGAAGGAAGGGGAGGGCCGGCTTCTGCGGCGCTGCT
GATGGGAGTGGTAATTGGGGTCCTGATCTCATGGTTGACGTGGCCCTCACGTGAGCTGGA
GCCGACGCGTGCAGACGTCCTTCTAATCCTAGTCTTCGTTTGGTCCGGTTGCACTCTTCC
TATAGCCCAGAGGGCGAGAGGGCCTGTGGCCTGGGGGAAGGAGGACGAGGTTCTGCCTGG
>FP013379 C9orf40_1           :+U  EU:NC; range  -499 to   100.
AATCTTCCTCCTCAGCCTCCCGAGTAGCTGGGACCACAGGGGCAGGCCAACAAGCCTGGC
CTATTTTTGATTTTTTGTAGAGACGAGGTCTTGCTATGTTGCCCAGGATAGTCTGGAACT
CTATTATAATCTTTGTCTTAATCTCATGGAGACGCCCCCGTGGTCACTGACTGGAGGAAG
GAAATACACATTTTAAAGGTTTTAAATTTCCTATAGAAGGGTCTAGAACGTACCGCGCTA
TAACGAACATAGTAGTAAGACCACCGCCACACTCCTGAGGAAACAAGGTCACGCCCCTCT
GCGGGCCGCTTGATCGGGTCTTTAATTAATCCCGCCGCGGCCTTCCCGCCTACCCCCGAG
CGCGCACTTCCGGTCGCGAGGGCGCTCGGGAGCGCGCCCCGCGAGCCTCCACCAACCAGC
GGCTCCGCCTGGCCAGACAGAGTGCGCGCGCGCACGTTGTGCGCAGGTTCGAATCTCCGC
CGCTTCGCGGTTGCTTCTCAACGTCCGGGCCGCATCTCGGCGGCGGCGAGGGCTGAGCGC
GGGAGCTGCCTCCGAGCCGGAGCCCCAGCCCTAGGCCCTGCGCGAGCTGCCCCGCCCTAC
>FP002343 ARPC5_1             :+U  EU:NC; range  -499 to   100.
TCACTCTGCCTCATACTCCTACCAACTGCAGGGCACTCGGTCCGGCAGCCAGTCCATCCC
ACCCACAGCCAAGTCCCAGCCAGCCGGACCTTACGCAGGACCCCGATGATAGGTCGTTGA
CGGCTGCAGCAAAAGCCAAGGCCACCTGCCGCTGCTGCCCATCCCCGCCAATCTGAGACC
CCCTAGACTGGACCGCAGAAAAGCGTTTCTATGGGAACCCCCCCACCGAGAATCACGTGA
CGCAATCGGACGACCAATCGCTTCTTACCTCTGCCCGCGGTCCAGCTTTTGGCCCTCCCT
CTCGCCCCCGCCTCCTTCGCCCAGCCCCGCCCCTTGCCTGCGGAGAGCCCGCGCCTGCGC
GCTGTGTCCTGCGCGCTCCTTCCCTCGCGCGCGCTCTCCGTGGAAGAGCAGGGGCAGCGT
GGGAGGCGCCAAGGGAGCGCGAACCTGAGGAGGAAGAAACGGGGCTAGCGCGCAGGCCCA
GAACGGTCCGAGCCGCGGCAGTCGGCGACGCCTCAGAGCGGAAGAGGGAAGTGAATCAGG
CGCCGGGTAGTGGGTTGCTGGGCTGGGCTTGCTGAGGTAGAGGCAGCGCCAAGAAGAGGC
>FP019785 PSEN1_2             :+U  EU:NC; range  -499 to   100.
TCAGCTCGAGCAGCCTCAGAACCCCGACAACCCACGCCAGCGCTCTGGGCGGATTCCGTC
AGGTGGGGAAGGCCAGGTGGAGCTCTGGGTTCTCCCCGCAATCGTTTCTCCAGGCCGGAG
GCCCCGCCCCCTTCCTCCTGGCTCCTCCCCTCCTCCGTGGGCCGGCCGCCAACGACGCCA
GAGCCGGAAATGACGACAACGGTGAGGGTTCTCGGGCGGGGCCTGGGACAGGCAGCTCCG
GGGTCCGCGGTTTCACATCGGAAACAAAACAGCGGCTGGTCTGGAAGGAACCTGAGCTAC
GAGCCGCGGCGGCAGCGGGGCGGCGGGGAAGCGTATGTGCGTGATGGGGAGTCCGGGCAA
GCCAGGAAGGCACCGCGGACATGGGCGGCCGCGGGCAGGGCCCGGCCCTTTGTGGCCGCC
CGGGCCGCGAAGCCGGTGTCCTAAAAGATGAGGGGCGGGGCGCGGCCGGTTGGGGCTGGG
GAACCCCGTGTGGGAAACCAGGAGGGGCGGCCCGTTTCTCGGGCTTCGGGCGCGGCCGGG
TGGAGAGAGATTCCGGGGAGCCTTGGTCCGGAAATGCTGTTTGCTCGAAGACGTCTCAGG
>FP021617 SULT1A1_3           :+U  EU:NC; range  -499 to   100.
CGTCTCAAAAATATCTAATTAATTAATAAAAATAAAATAAATAAATAAATAAATAACCCC
ATGCCTTCTGCCTCTGTGGCTTTGCCTATTCTGGGTATTTTGTGTCAACGGACCCATGCA
TGGGGGTGGGCCGGGCACCTTTCAAACGTTCAGCCCCCACGACGGCCCGTGGCCTCCGGA
TTGGACGGCACGAGCTGGGTGTGCGCGGGGCGCCCAACCGCTCAGGAGCTCCTGGAGGAG
GCAGGTGCAGGTGCCGGCTGCTGCAGCGCAGTAGCTGCTGGAGGCTGGCGAGGCCCGGAG
GCGGTGCAGGAAGCCTCCGACCACGCGGGCTCCTGATCGCGGGCGCCCACAGCGCGGACA
TGGCGGGCTGGTGGCCGGCGTTGTCGCGCACGGCCCGGCGCCACCCGTGGCCCACCAACG
TGCTGCTCTACGTTGCTCGAGCAACGTAGCTCTACGCTCTACGAGCGTGCCGTAGCTCGC
TCGTCTCCGCCGGGGACGTGCTGCAGCAACGGCTGCAGGGCCGCTAGGCCGACTGGCGCC
AGACGCGGCGCGTGGCCACGTTGGTGGTGACCTTCCACGCCAACTTCAACTACGTGTGGC
>FP029208 RGAG1_2             :+U  EU:NC; range  -499 to   100.
ATCACTAGTATTCAAAGAAATAATAAACCACAATAAGTTACTAGTTTTCACTAATATGAT
ATTGCTAAATATCATTTTTTAAAACTTGCACACTAAGTTTTATTGTATGCTGCTGCCAAT
GTATATAAAACAATTACCCTTGTGAAGTAGAAATTCATAAAAATTCAGAGGTAGATGTTA
AGGACAGACAAAAGTAGAATTTTGTATATTACAGCACATGTGTTACAGGGATAAGCTTTT
GTACAGGCTTCAAATGTATCTCTCTTGAATATTCACTGGATCATAAGAAGTGGTTTGGGA
AACCTTTGAAAGATTCATTGTACTACAAAAAGGAACAGACTTTCTGGGGTCTGAAGGGAT
TTGTACTTGAAGATACTCCAGTCAGCAGAGGGTCATGTTGAGCATTCTGCAGACAGAATT
GTTTCAAGTCTGCAGCTGCCTGGGAAACTTTTACGCTGTTGAGCCCGGCCTCCAGCTGGA
GCTGTTGAACCACTTTCTTCGTAGCGGCGACGCTGGAGAAGCCAGACATGGTGAACGCGG
GGGCCGGGCCGATTCGTGGGTCGGTGGGTCGTGGGCCGTGGGTCGGCGGGGCCGCTAAAT
>FP016292 C11orf68_1          :+U  EU:NC; range  -499 to   100.
CGCGCGTTGTACTTCTTCTTCTTGCTCGGCATCTCGGGGCCTCTCTCGCCGCGTCGGGTC
CAGCGCCGCCGCCCGCAGCCTCCCGGCTCCCGGGCCTGCTCGCCGCCCGCCCGTCGCGGT
TCCCCTGGGTCCTGGTGCCGCCCGCTCCGCCCCCGCCGTTTCCCGCGGAGTCCTAGCGCC
GCCGGTTAAGACGCCGCTCGCAGGGCCCTAGTGCCCTCCTCTTGAAGCCTCCTGGCCGGT
GCGCGTCCCTCCCCAGTCTGGACCGCCGCTCCCGCCCGCCCCCAAGGCCAGAAGAGCGAA
CGTTGGCCCCGCCCCCCGCGGCCCGCCCCTCCCGGGGTTCCCGCGATGGCCCCGCCCCCG
AGTCAGCACCTCCCCGTCGGCCCCGCCCCTTCCCCTGCCGGCCCCGCCCCACAGCGCGGC
CGCTGCGGCCGCTGAGGCCCGCGGCTCCGCCCTGTGGCTGCGCCTGTCTATAAAGTTGTT
GTTGAGGTGGCGCGGCGCTAAGATGGCGGCGGCGGCGGCGGCGGCCGTGGCGGGGGTGGG
GCGCGGTGGCGGTGGCGCGGAGCCACGGCAGGAGCGGAGCCGGGCCCGGGGCTGGGCCGG
>FP013011 ZNF16_1             :+U  EU:NC; range  -499 to   100.
AAGTGTACAATTCATTTCCGTATTAGAAACGATCCATGCACAATCTCACGAAAACATGTT
ATCTACTGAAGGAATCTGAATTCTTCCATTTATCTATCTAATCACTTACTGATTGAATGA
TTCAGTTCTTCCAAAAAACGTATCCTTAGGTTTTTATCAAACTACCGTCTGTTCCGATTC
TGGGGGCCTGTATATTAAAATCTCCCACTACACGAGTATATCTCATTATCTCTGCATTTC
TATTAGTGTCCCCTTTTCTTCAGTTGCCGCCTTGTTCAGTGCACGGGTCAACTCTGAAAA
AAAGGGGAACAGAAGGGTCTCTGGCCTCAGGGCTAGTGGGACCAGGTCTGGGGCTGAACC
ACAGAGTCGCCCCGGCCTCCCGCCATCTAGAGAGGCTACGCTGCCCCAGATAGAACGAGC
GGCGGGCCGGAATTCGGGGCGGGACTTCCGGGGGTCAGCCGGCGTTGGCTGAGACGTCTT
CGTGCCACGGTGCTGCCTCCTTTCCAAGCGCGACCCGTTGAGGTTAGTTCCGCGAAGCTC
CACGCCTGGGACCCTGCGTCTGGTTGTCCCTGATGCCCCCGTGGTTGGGGGGCCCAGGGG
>FP008592 ZMAT2_1             :+U  EU:NC; range  -499 to   100.
CCCAAGTGCAAAACATGCTTTTTATATGTGCGTCGGGAAGGGTGCCTCTGTTGCAAACGT
TTCAGTGTAGTTTAGGGTCATATCCCTAGTGCATGCAGGTGAATGAGAGGCATCTAGACC
CCCTAATGGCGCTTCGGCCTTAAAAAAGGTTTAGAAATTCTTGGCAGTGGACGCAAAGTT
GCTAGACTAGATCAGAGACCACTGTTTTGCGAACCTCAGTTTCCTTGTTTGTAAAATAGT
TGAACTAAATCTTGACCCTTTAATGCTTGTTTTGAAATCCAAGGCAAAAAACAATTGCAA
GCGCCCTTACTTCCGTGTTGCTTCATACTCCTCTTGCGCCTGCGCTGTCTCCTTGGAGCA
GAGGCGGGGCCAACAAGCCTGTTTTAGAAACCCTCCAGTCCTTAGCTCGTTTAGAACACA
AGACTCCAAGCTTATTGGAGGGCTATCTTGCCTTACGGCTCCAAGCCGCTTTTTACGGCG
TTTTTCAGCTCGCCATTCACTTCGCTGTGAAGATGGCGTCGGGCAGCGGGGTAGGTGTTG
TGTCTGAGGAGGAGGTTTTGCGGGGTGGGGAATGGTTTTTCAGACCTGAATAGAGACAAA
>FP024706 OAZ1_6              :+U  EU:NC; range  -499 to   100.
TAATATCATCGATGATTACCAGGTGTTACTGGAAATAATTCTGGCGCGGTTGGACAACCC
CCCAAGCACCCGGGGGCCTACCCAGGGGAGGGGTCCCGCTGCGTGAAGGGACCCTAGGGA
GGGCGACGTGGACCACGACAGACAAACGGGCACTCGAAGACCCCCGAAAATCGGCCCCAG
CGAGCCGCCCCCGCCCCCAAGGCACGATTGTGGGGGCGGGGACGGCTCGGGGCGCGCGCA
GCGCGTACCCGGCGCCACGGCAGCCCCGCCCCCAGAAGGACGCGCGCAGGAGGGGGCGTG
GCCCGAGGCTCACCAACCAATCTCCAGAGAGCCTCTTCCTTTCCCTTTCCCTTTCACCAA
TCAGGCGCTGGGAGGGGCGGGCGCGACTTTTTTTCCCGGCGGCCCCGCGGCTCTGCCCCT
CGTGCGGTCGCGTTCCCGGCGGCGCGGGGGGCGTGGCCTGGGCGCAGCATCTATAAAGGC
GGGCGGCGGCAGAGGCGCCATTTTGCGAACGGCGAGCAGCGGCGGCGGCGCGGAGAGACG
CAGCGGAGGTTTTCCTGGTTTCGGACCCCAGCGGCCGGATGGTGAAATCCTCCCTGCAGC
>FP021089 LRRK1_1             :+U  EU:NC; range  -499 to   100.
TGGAGGATATGCAAATTGCAGGTCGTTAACGCTTTAGAACGACACATTTCTGTATCGCCC
CGTGAAGAGCTCTACGCACATGAATGTTCCCCGTCTGTTTAACTGTTACGGCCGCAGTGT
GTGGGCCGCAGGCGCGCTGGGGGCTCATCTGCTGATTTTGCTGCCCCTGGAGCAGAGGGA
TAGCGAAAGCGGGGCTGAGCGCAGCACGGACCGATCCCATCGCCGCGCTCGCCCCGCGTG
GAGGCAGCCGGGTGCCCGAACCTGAAGGAGGACCCGGTGCCGGAAGGGCCCGCGGACCCC
GGCGTCTCCCGGGGCATCGAGCGCCATCGCCCGCGTTTTACGGCCAGGGAAACTGAGGCG
GCCGCCGAGGGGACGCCTCGCGACGGTTCCTGGGAGAGCTGGCGGCGGCCTTGCTCTGCG
CGCTCTTCGCGCCGCCCTCCCCGCCCGCCCGCCTCAGGATTGAGGAAGTGCGTCTGGGCC
CGGCCCCGGCGCGGGGGGCAGACGGCGGTGGGACGGCCAGGCCCCGGCCCCGCCAGTGTG
TCCGCCCGGCCCCGCGTCCCGGAGCGCCCGCACCCGGCCCCGCCGCCGCCTCAGGTAAGC
>FP010248 NUS1_2              :+U  EU:NC; range  -499 to   100.
TAATTTCCAATCCACTTAGGACACTTCTACTCCTCAGAAACCGTTTCTGTCGGGGCCGTG
AGAGGAGACAGTATAAGACTTCCTGGACCCAAGGGACGCCGGGTCCCCTGGAAGCGCCCA
TCGCATTGAAGACCACGTGTGCCTTGCTGGGGTCCCATTCAGACAAGTCCCGGGTCGTTC
GCTCATCGCCCTCCACGCGACCAGGGGGCGCCCGCGGTATCGGCCCGGCTAGTTCGCAGG
CGTGCGCCTTCCCTCACTGCGCCGGAACGGGCCACGTTCTCGGACCCAGAAGCCGCGTCA
GAATTCCACGCTGGCCAATCGGAACTGTCCATGTACTACTGGGGGCGGGGCTGCCAAGGG
AGGAGGAAGATGGCGGCGGGGGCGAGGTGAGGTGTTGGCAGTGGAAAGGGGTTCGGGCTC
GGGGGGCGGGGGGACGCGGAGCGATGGCCCGCGCCGGCCGCAGGGGCGGATAAAAAGCCG
TCGCGCTGCGGGAGTGGGCGGGAGGGAGAGGGGGTGTCTGAGGGCCACAAGAGTATGACG
GGGCTGTACGAGCTGGTGTGGCGGGTGCTGCACGCGCTGCTCTGTCTGCACCGCACGCTC
>FP024629 TMEM259_1           :+U  EU:NC; range  -499 to   100.
ATGGAACGCTTCACGAATTTGCGTGTCATCCTTGCGCAGGGGCCATGCTAATCTTCTCTG
TATCGTTCCAATTTTAGTATATGTGCTGCCGAAGCGAGCACGACTCAAGGGTTACTGTCA
CACCTATTTTAAGCCCTTCAATCAAATCATCTTTTGGTTAGGATAACTTATGGTCGGTTT
CATATTTAGCATAATTTCCTACAGTGGTATGTTGCAGAACAACTTTCGTGCTTACGCTTA
CTTTGATGTCTTCGATCACGTAAAATCCCATATCTTATCGTAATTTTACCGCCTTATACT
GGCCTCATAGCCGCGGTGGATTGTGGGTGCCAATATGCAAAAGAGGTGGCCCAGATGCAG
GCCCGCCCCCTGGAGCGGCCGAGGTAGGGGGTGAGGCCTCCGCGGGCGCCGCTGGCATCC
CAGCGTTCTCTGCGGGCGCAGGGGGGCCGCTCTTGCCCGGCGTGGCGACTCGCTAGCGTC
AGCAGCGCCGCAGCCGGACGAGAAAGCGGAAGATGGCGGCGGCGGCCGGGAGGCCGTGAG
GAGAGCGGCGGCTGCGAGGGCGGCCGATGGCGGCCGGGAGGCGCCCTCGGACACTTGCGG
>FP005351 IMPDH2_1            :+U  EU:NC; range  -499 to   100.
AAAAGTAAAAACTTTACCATGCCTTTTTTTTTTTTGTTGGCCTAACATTGAGGCCTTAAA
ACCTGAGGCTCCTGTGCCTGATGGAATTCTTGTAACATACACTTGTGTATCATATAAAGA
TACCACTCTGTTTCTCTTATGTATTCTTACTCTAGTTGTTTATTAAGAATGACAAGCACG
TCTTTTCAACATGTTAGTGAACAACGTCTCTTTATTTTGGGGAGGAGCCCGGCGGGACAG
TAGAAGTAAACCCTTGCCTGTTAATTGAACTGGCCGAGGTCCTGCGGGGAGTGTGGGGTG
GGACGTGAAGTGGCAGCTCCTCAGTGACAAGGCCACTATGTGCTATACGCATGCGCTGTT
TCTTCAGCGCCAGCTCCGCCCCCGCCGCAGCGAGGCGGGTAGGTTCCGCCCGCGCGCACT
ACGCCCTGACGTCAGCGTCGCGCGCAGCGCAGTGACGAAATCGGCTGGTTTATATTGGCG
CGGCCCAGACGGCAGAGGTCTCTGCGGCGCGGTCCTCGGAGACACGCGGCGGTGTCCTGT
GTTGGCCATGGCCGACTACCTGATTAGTGGGGGCACGTCCTACGTGCCAGACGACGGACT
>FP025701 SUPT5H_1            :+U  EU:NC; range  -499 to   100.
AAAAAAAAAAAAAAGTACAAAAAGAAAGAAAAAGAAGGAAAAACCAGGGCTTCACGGTCA
CTCAGACTTGGCGAGGAGGCTTGGGTCTGCCGCTTTCCACTGAGTTTTTCTGAGCTTCAG
CGTTCTCTCCAAAACGGGGATACGGATCTCCTGGGGATGCTTTAGAGGGCCTAGGAGATA
AAGCCTTGTTTCTTTTATAATTTGCTATTCGCTGATTTCGCCGCCTCCTCGCAGCTTGGC
CTACCGCGCTAGTGTTCCGGACTAACGAACAAACGGCTCACTAAATTCAAACATGAGTTT
CAGCCTGGTCGCCGAGCCGGCGGGTAGAAAAAACCTTTCCCCTCCTAACCCTCCGCAGAT
GTCGGCCCCGCACTCCGCCCAGGCCAGCCCTGCCTCTCTCAAGATGGCGACCTGGAAGTG
CGTCGCCCGTGCCAGCCCCGGAAATCTCGTGTTAGGCGAGGTCAACGGGTAGGTTCTCGC
GAGAGGACCCGTCAGCCCCAGTCAGGCGTCGTGCGAACAGCAGCTGGTACCGAAGGCGGA
GGTGGAGCCCGAGAGGTAAGTGCGTGTGCAGAGGTGGCAGTTCCGGGCGCCGGGGAGGTG
>FP009090 RACK1_1             :+U  EU:NC; range  -499 to   100.
TCAGAACAAAAACCTCGTGAGGGGAGAACACCCTCCGGAAGCACAGTTTTAAAGTTTATT
TTTAACATTTTAATACTCTACTTTTTAAATTGCCCATCGTTACCCACGATAGTGAAATGA
AAATTAAGCTCCCCTGGGGTTGCCCCGTCAACCCTCCCCGCACCAAGTGGAACAGGCGGA
GCTCGAGCTATGCCACATAGGGGCGGGGAAGCAGCCCGGCGGTCCTCATGGGAATGTGCC
GTACACTTCACCTCTTTCGCTTCTCGCTCTACATCATCCCTGAGAAGCCTTTTTAAACAC
TTGAATGTGCTTGTTTCAGAGTGTATTTGTAAAGTGCAGTCAGATTTTGTTGTACGGAAG
ACGGGACTGTGATGCCTTGCAATTTCCCTCTGCCTTTTGCATTACATGGCGCCGCCATCT
TGAGCAGAAATGTATCATGGGGCTCGCCATTTTGCATGGTCGAGCGGGTATTTCCGGTTC
CGGCGGGGGGCTTTTCTCTCTCTCTTTCACTGCAAGGCGGCGGCAGGAGAGGTTGTGGTG
CTAGTTTCTCTAAGCCATCCAGTGCCATCCTCGTCGCTGCAGCGACACACGCTCTCGCCG
>FP023989 SEPT9_1             :+U  EU:NC; range  -499 to   100.
CCCACAGGCCGGGATCCTGCCTGCCAGCCGCGTGCGCTGCCGTTTAACCCTTGCAGGCGC
AGAGCGCGCGGCGGCGGTGACAGAGAACTTTGTTTGGCTGCCCAAATACAGCCTCCTGCA
GAAGGACCCTGCGCCCGGGGAAGGGGAGGAATCTCTTCCCCTCTGGGCGCCCGCCCTCCT
CGCCATGGCCCGGCCTCCACATCCGCCCACATCTGGCCGCAGCGGGGCGCCCGGGGGGAG
GGGCTGAGGCCGCGTCTCTCGCCGTCCCCTGGGCGCGGGCCAGGCGGGGAGGAGGGGGGC
GCTCCGGTCGTGTGCCCAGGACTGTCCCCCAGCGGCCACTCGGGCCCCAGCCCCCCAGGC
CTGGCCTTGACAGGCGGGCGGAGCAGCCAGTGCGAGACAGGGAGGCCGGTGCGGGTGCGG
GAACCTGATCCGCCCGGGAGGCGGGGGCGGGGCGGGGGCGCAGCGCGCGGGGAGGGGCCG
GCGCCCGCCTTCCTCCCCCATTCATTCAGCTGAGCCAGGGGGCCTAGGGGCTCCTCCGGC
GGCTAGCTCTGCACTGCAGGAGCGCGGGCGCGGCGCCCCAGCCAGCGCGCAGGGCCCGGG
>FP008484 PITX1_1             :+U  EU:NC; range  -499 to   100.
CTCTGCCCCCGCCCCGGCGCTGGCTCGAAGGCGCCCGCTCGGTGCGATCCTGTTCGGCAA
ACATTCACTCATCCTGGGCTGTTCTCGCCAGGGCTGGGGACTTCGAGGCGGCCGAGACGG
GAGTTGATTCTAGGCGAAACAAGTCATTTGAGGCCTGAGGTGTGCACGAGCCGCCCGGGA
CTCGCAGGCCAGATGCGTTTCTTTTGTGAGGCCGAGGGAGAACTCGGTGTGTCACCGGGG
AAGGAGGGAGAGGCGCGGCGAGGCCGCGGGGGGCGGGGAGGCGGCGGGAAGGTGGCTGCG
GAGGGGGAGGGCGCGGGCGAGGCAGGGAGGGAGGGAGGGCGGCAGTGAGGGCGCGGCGGC
GCGGGCGGCTTGGGGCTGGATTCCGCCCGCGCTCCCTCGCTCGCTCGCTCCCTCCCCAGC
CCCCTCCCACCCAGGCCCACCCCACCCAGCACCCCTGGCGCAGGGACTGCTGGAACCTGG
CTGTGCGCGCTGTCGCTTTAAGACAGACTCTGCCGGCGCCGTCCGGAGCCTTAGAAACCG
GCCCCGGATCGCGAGCCGGAGCCGGAGCCGGAGCCGGGGCCGGCCGGGCTGCTGAGGCCC
>FP029581 F8_3                :+U  EU:NC; range  -499 to   100.
GAATTGTGAAACTACTGAACCCAGAGATGGGAAGAGACGCACAGTAGAGCACCATAGTAT
AGTATCTCCTCCACAAAGATACAATAGATGTATAAATAACCTCAAAAGTAAAGTAACAAT
AAAACATGGTAAATAATAAAAGTGATGAGTTTTTAGTATTTTCACTGCCTTTGTTTTTAA
CATAATTTACGTAATTTTACGTTTATATGATTGAGTTTTCAATGATGGCTCTGTTTAGCA
ATGGGATCCCGTGAGTCAGTACTAAATTAAATACAACCTAAACATTCAAAATAGGGTAAG
ACGCATAACTTAAAGACGTGCTCCACTGCGAATTACACGGAATCTTTGACTATGCCGACT
AAACAGAAGGCTATTCCTAAGTACCATCCCATATGTGCTAGTTTTTCAAAACCAACAATA
AAGCAGTTGGGGAGGTGCCTTGTACACAGAATGACGCCACGAGGCATTTGAGATGAACGT
CCAAAGGGACAAAGAAGCCAGACCGCTTCCGAGAACGGGGACAGAATGTCTTCGGGCTTC
TGCGCCGGGGGCGGCGCCGGAAGGCTGGGTGAGCTCCACTGGAGACGACACCCCAGGGTG
>FP010083 RNGTT_2             :+U  EU:NC; range  -499 to   100.
TCCTACCTTTGTCAATTATACCACATTAATTAGTAACTTTTTTTGGAGACATGGACCCTC
TCAAACTCCCCAGTATGCTTTGAAACTTTGATCCAGAAATGTACAAACAAAACTCTAAGT
GTTCTGGAATTAATTTCAGAAGCTTCATAGATCCTCGTAAGTACTCACCAAAAGAAAAAT
TCCCCATTTCTGGTACTCCAATCTCATGTCCTTAGAATTCTCCTAAGACTTGTTCCCTTG
AACAACTTTCCCTAATTGCAAATCAAACCTAGATCCGGCTGGGACGCCAAGCTTGAGCTG
TGGTAACGCTCAGAAGGCCTCTTTTCATCAGTAAAATAGATGCCTTAACGGAAGTGGCGG
GCAATCTACGCATGGAAAGGCGCTTGGCTTCCCTCTTTTTTGGGTTTCTCTAGGTTGTCT
GGATGGGAAAAAAATACACGCTTCGTCCTGCGGAGTTCGGTACGAGGGCAATTGCACATG
CGCAAAGGCGAACCAGTAGCGTCCGGGCGCGTCCGTGGAGCGGGACGGGGCGGGGCGGGG
CGGTGCCGAGTGGGGCGAGAGAAGGCCCGCTCCTCCCATTCGTCGCGTCCTTAACTCTTT
>FP000853 IPP_1               :+U  EU:NC; range  -499 to   100.
GTTCTTCCTTCCCCAAAATAAGTATCCCTTCAGTGCCAGGCTCAGTCATGCACTCAGAAA
ACGATTCGAGAGAACAGTAGAGAAGGACCGTGCCAGGTGTTCGGCTCGTCTCTGCTTAAC
TGAGATCCGCGGCCTTCTTGGGACACCACAAGAATCAGAGTGCAAGCGGAATGGAAAGGG
CGAGCCAGCCGGCCCCAGCAGGCAGAAGCAGAGGCTTGCAGCTAAGCTGTTGATCCTTGG
GGAAGCAAGCCCAAGCCCTGGGCCCCATCAGTGGGCACTGAGAGGCGCCAGCGGCCCAGT
CTCCCGCGAGCGGAAGAACCTCGCGCACGCGCAGTGAAAACCCAGGGCCCGCGAAGCGTC
CGAAGTCCCTTCCCACCGCCCGGCTTCGCCTCCAGTTCTCGGGGAACTGTACGGCCCAGT
CACTCCCGCCTCGTCACCCCCGCCAGGTTTCCCCCGCCCTCTCCGGCCGGGGCTGGTCGC
GACTGCGCGCGCAGGGCCTGAGCGGGCGCCGGAGGGAAGGGGAAGCGGCGGGTAAGGAGG
GCCTGCGTTCGGGCGCGTCTGTGACGGGGTTGGGAACTTCCTCTTCTACTCCCTCCGGCT
>FP022825 RP11-45M22_2        :+U  EU:NC; range  -499 to   100.
TTCCATACTCTCAATGTAGGGAGAGGACGGGTTCCATCAGCAATTTAATAAAAACCATTG
GTGAAGCAAAAAAAAAAAGCCTGCCAACCTCTTATAACGTTTTTTCTTTATTTTTCTCTT
TTATGTGGACAGGAAGCCTTAGGTTGGCTATATTTACCCTCAAATCTCTTTTTAAAATGA
TTTTTAAGTTTCAGCATACTCCCGCGCTTAATGAAATGGTTTCCCCCAGCATCCCCAGCT
GGTGCGGTCTGAACCATTCGGAACTTCCCAGAGGGGGGCACCGGAATAGGGGCGGTGGAA
AAGGGTAATTGTCGGGCAGCGGCCCCTGCTTCCCAGTCAGACCTCGGAGTTGTAGGACTC
GGACTGTGTTCCTGGGCTTGCGAGAGCTAGGGAGGCCCGGCTCTCCTCGCGGTGCAGGAC
GCGCTCGGACGGCTCCCGCACCCCCACCGCAGTGTTGGGTGGTGGTACGGCTCAGGGAGT
CACGCGCCTGGGTGTCGGCGGGGCTGCGGGACCGCGAGTGAGTGTGGTCGCTCCTGGTTC
TGCCAGCTCCCCTGAGAGCCTGAACCCGGGCTTGAGAGCCTCGCCACCCCGGGTGACATC
>FP017625 DDX23_1             :+U  EU:NC; range  -499 to   100.
CTTGTGAACCTACTCCGGTAACCTGATCTTTAGTTTGTCCAACTGTAAAATGGGGCTAGC
CCCATTCTCACAGAATTATTATAAAAACCGCTTTTCCACGAATGGTATTTATTGTTACTG
CGGTTGTTAGCTATAATTACGTACTACAGATATCTCAGGAAGCCCTTAAATTCCTCCACT
GTAAGCCACGGGCAAGGACAGTCATAGACCGTAGTTTCTAGGAAGACCAGCCGATTCCAA
GAAGGGTGCTCGGCGGGAGAACCTAATGCCGAAAGCCTATTGGCGAAAAACTCTTCCTTC
CCGGACGCTAACGTCTGGCAAACCACATTGCCCGGCAGACCCCGCAGCCTGGGGCCGGCG
CTCAAGTCATGCATTCTGGGATTGGTAGTTTCCAGGCCTCAGTGTCGGCCTGTGCCGCCC
AGCTCCAGGAACTCGCCTTCCCAGCTTGCCTCGCGGCCGGGGGGGTGGGGGGTGTTCATC
TCCGCGACCAGGAAACGGGAAAGATGGCGACGGCTCCGCGACGTTGAGGCCGCGTTGGGC
GGTTCAGACTCAGGGTGGTGAGTCCCGGGCGGTGGAGGCGGTTCCCACGAGCTTACAGAA
>FP013411 GKAP1_2             :+U  EU:NC; range  -499 to   100.
TCTTCCCTGTGACCCCGAAGACCGTGGCGCCGCCGCCTACGTGAGGCGTTTGGACCCTGC
CCGGCCCCCGTAGCTCCCCTTCTCCAGCAGGTGGTTCTGGTCCTCTCCCCCAACTCGGGC
GCTCACGTCACCGGCGAACCTCTAACCAGCGCCAGCGCCGCTACCAACCGCGAAAATAAA
CAAACCCCCGCGCTCGGCGGACGCGCCAGGCCCCGCCCCCGCCCCCGCCCCCGCCCCGAG
GCTCTCACGCCGCCTCCTCCGCCCGGGCTTCCCTCCACCCTCCGCCCGCCCGCCTGCTCT
CAGCCGCGCTCTCCCCGCCCCTCACCGCAGCCTGCAGCCGCGCTCACCTCCGCGGTCCGC
CCCGGCGCCCCGGGACCCGTTAGTGCCCAGCCTGTGGGCCGACCGCGACCCCCGCCCGGC
GCGAGCCTGCCCCCAGCTCTGCCGACACTTGACCCAGACCAGTCCCAACGCCCAGTGCGG
CCGCCCGGGGAGCCGCGGGAGAGGCGGCGGCGGGGGGAGGAGGGAGAGGAGGGCCGAGCC
GGCGGCACGGGAGGCCCGGTGAGTACGCGGAGGCGGGCCCGCCTCGCGGGTGTCCGCTCC
>FP001044 ITGB3BP_3           :+U  EU:NC; range  -499 to   100.
AGAACTCCTTAGAAATGTTTTACAAAAGTAAGTGAATAATTAGCCCCAACTTATCAATCC
ACTTTTTTTTTCTTTTTTTTTTTTTTTGAGACGGAGTCTCGCTCTGTCGCCGAGGCTAGA
GTGCAGTGGCGGGATCTCAGCTCACTGCAAGCTCCGCCTCCCGGGTTCACGCCATTCTCC
TGCCTCAGCCTCCCGAGTAGCTGAGACTACAGGCGCCCGCCACCACGCCTGGCTAATTTT
TTTTTTTTTTTTTTTTTTTGTATTTTTTAGTAGAGACGTGGTTTCACCGTGTTAGCCAGA
ATGGTCTCGATCTCCTGACCTCAGGTGATCCACCACCCTCAGCCTCCCAAAGTGCTGGGA
TTACAGGCGTGAGCCACCATGCCCGGCCCCACATTTCCATATATCAGATTTACTGAAAAA
CTTTTTTTTTTTAATTTCCCCTATCCGAGTGGACCCGCCCAATCAAGTCAGTTAACTTTC
CTTGGCCGGGGGCGGAACCAAGGTGTTGCGGTAATTTCCTGGCCTGCCACGACTGCTTGC
TTGCGTAAGGGCGTCTTTGGGTATGTTGCCATTCTAATGAAAATTCAGCTCCAGCCCCGT
>FP024457 NEDD4L_6            :+U  EU:NC; range  -499 to   100.
CCTCTATCGCCCCCAAACGTCCAGCCCGCCCCCTCCCTAAAGCGGAGGGAAACCGGGAGA
GGAGGGAGGGTCGGCGGCGCCGGCCAAGCGCGCCAGTACACGCCCCTGCGGATCCGCCCC
GCGGCCGGGTGACCCCCGCCGCGCCGCGCTGGAGGCCCCGGGCCGGGGTGGGCGTGGGGC
TGAACTCCGCCACCCCCGCAGCCCGCGGCCCGCTCGCCAGCCCGGCCTGTGATTGGCTTG
GGGGGCGCGTGTGCCCGCCCCGGCGAACGGGGAGGGTACCCTCGCGGCGCCGGTGGGAGG
AGGCGGAGGAGGGGGCGGAGAGAGCGGGGGCCCGGACGGCGCTAGCGAGGAGGCGGGCGA
GCCGGGTCCCCGGGAGCGCAGAGGAGGCTCGGAGGGGGGCGGAGAGCGGCGGGGCGGGAG
GGAGGCGCGGGTCGCGGGGAGGGAAAGCCCGGCCGGGTCTGCGCCGCCGCCGCGCGCAGT
GAGAGGCGCCGGGGCTGCCGCCCGGTGCTCGGCGCGCTCTCGGGAGCCGCCCGCCCGCTG
GTCCCGCAGCCTTCCGGGAGGAAGCGGTGCCGGCAGCGTCCAGGGCGCGCTCTCGGGCAC
>FP019244 METTL17_1           :+U  EU:NC; range  -499 to   100.
AAATAAATAAACCTATTAACTAGGTTTAATATTTATCAAACTATTAACTATTCAATAATC
ATTTAACTATTAATTTCTGTTTTCTTCAGTCGCTTAAATCTGATTTTTCTCTTCTTTCCG
TTACTGCAGTCTCCCTTTTTCACACAGGGAAACAACCCAAGACTCAGAGTTCTCCGCGGA
GGAATGCAAAGAACACAGGAAGTCAGTACTCCCAGAAACAGTCTTTGCTGGCGCGCTCAC
ACCCAACCCCATCCCGCCCCCGTCCCGTCCCGCCCCGCCCCACCCCACCCTCTTGATTTC
TGGGGCCGGTGACCAGGCCCAACGCAGCCTTCAAGTCGGCCCAAACACGGTTTCTGCCTC
AAGGATTATTTATATAACCATTGCTTATTGGCTGCTGGCAAACACTCGCTCTTCTCGTTG
GCTGAAACTGTCGGGAGAAGTTCTGCGAAGGCTGCTCCTTGCGGCGTTGGGACTGAGGGT
CACAGGCACCTGTATTTCCGTTTCCGGTTCGCCTCCGGAGCCATGGCGGCGGCACTGAAG
TGTCTACTGACATTAGGAAGATGGTGCCCCGGCCTTGGAGTGGCTCCCCAGGCCCGGGTG
>FP022102 NFAT5_1             :+U  EU:NC; range  -499 to   100.
TTTCCTAATTAAGAAATGGGTTTGACAGTCCCTTTGTACACACTGCTATGCAAACCCCAA
AGGGTTGGCGGCTGTCCGGGCGATGACACTCCGGTCCCCTGCGAGACCCCGGGCCAGCCA
GGCCCGTCCGCCGCCGGCCTCTGGGGTCCGTCCCCGGCTCGCGCAGACCTCTCGCTTCTC
TCGGCTCTGTCTCCTGCGCTCAGCTCTGCTCGGGGCCGGCCGCCTCAGGCTCGCCGCCAC
CAGGTCGTTGCAAATACCTTTTCCCTCCCCGGGGCCCCAGCGCGCGGCCACCTCCCAGCC
TCCCCCCCTCCCACCCTGGCAGCGGGGCCCTTTCCCGGCTCAGGAACAGCAGCAGCCCGG
GCCGCGCCGGCAGGAAGCGAGGCCCATGTTGCTGCTGTTCCCTGGCGCGCCTCCCCGCCC
TCCGGGGGCCGCCACGGCTCTTCCGCGCTCCCGGGCACCCCCCTCCGCGCCTGCGCTGTG
CCCCACGGGGGCGGGGCTCAGATTCCTGTCAGCGGCGGCGGCGGTGGCGGCGACCGTCAG
TTTTCGCTGAGGAGAAACACGAAACGGACCCTTTGGCTCTCCCCCTTCCCCTTCCCCGTC
>FP007646 VEGFC_1             :+U  EU:NC; range  -499 to   100.
GCCCCTCCGGCCGCCCGCTCCCCGCAGGGGACAGGGGCGGGGAGGGAGAGATCCAGAGGG
GGGCCGGGGGAGGTGGGGCCGCCGGGGAGGAGGCGAGGGAAACGGGGAGCTCCAGGGAGA
CGGCTTCCGAGGGAGAGTGAGAGGGGAGGGCAGCCCGGGCTCGGCACGCTCCCTCCCTCG
GCCGCTTTCTCTCACATAAGCGCAGGCAGAGGGCGCGTCAGTCATGCCCTGCCCCTGCGC
CCGCCGCCGCCGCCGCCGCCGCTCAGCCCGGCGCGCTCTGGAGGATCCTGCGCCGCGGCG
CTCCCGGGCCCCGCCGCCGCCAGCCGCCCCGCCGCCCTCCTCCCGCCCCCGGCACCGCCG
CCAGCGCCCCCGCCGCAGCGCCCGCGGCCCGGCTCCTCTCACTTCGGGGAAGGGGAGGGA
GGAGGGGGACGAGGGCTCTGGCGGGTTTGGAGGGGCTGAACATCGCGGGGTGTTCTGGTG
TCCCCCGCCCCGCCTCTCCAAAAAGCTACACCGACGCGGACCGCGGCGGCGTCCTCCCTC
GCCCTCGCTTCACCTCGCGGGCTCCGAATGCGGGGAGCTCGGATGTCCGGTTTCCTGTGA
>FP007454 GYPE_1              :+U  EU:NC; range  -499 to   100.
TCATGTCTCTTACATTGCTGTGTGACTCACCATGAGTTTGGGAGTCTTTCAGAACCTCAG
AACACTCAAATGATTTAAATTTCTCAAATATGTTCATTTCACATATAGGAAGTCACTTTC
ATCTGGACCACCGGGTCTTGACATTAGAAATGAGAAGGTCTATGGCTCCACAACAGCTAC
CTCAGCCTGGCACGTGCCCTGGCCTCAGAGATTCACAGTCCAGTTCTTTGTCCAGTTGGG
TGGCTCCTGTCTACCACCTTACCATGCCCACTTAACTGATGCAAAGTTAATATCACAAGT
AGCCACCTGTTCCTTGCAGTGAAAATTGTACTTACCACTTTCATAGCCCCAAGATATCCA
TGTATCTTTATTAACAGGCGCTTAACAACTTGCATCATTTAAAATGCCTCCCCTGCCTAT
CAGCTGATGATGGCCACAGGAAGGTGGGCCTGGAAGATAACAGCTAGCAGGCTAAGGCCA
GACACTGACACTTGCAGTTGTCTTTGGTAGTTTTTTTGCACTAACTTCAGGAGCCAGCTC
GTGATCTCAGGATGTATGGAAAAATAATCTTTGTATTACTATTGTCAGGTAAGTGATTTT
>FP013774 NDUFA8_1            :+U  EU:NC; range  -499 to   100.
CTTGACATTTTAAATATTCTTATTCCTATGTTTAAAACTGGCAGATAGCACACACACACA
GTCAATGCACACACACATATAAGTATATATGGAATGAATGCATCTTAGCTTTGCTGCTTA
TTAGATATGGTCCTTGAAAAAATTACTCGGGCAAGTTTGTGAAAGTGCCTGGCACAAGGT
GTTTCGCAGAAGCAAAAAGCCGTCTTTTTCCAGTCACAGCTATTCAAGGTATAGTAAGTG
AATCAAATGAGCCCCTTACCTCCCATCTACATATTCCCCGATATATTTGCTCCCTGTGTA
CTCCATGGCGCCTGTTTTTAGCTTCCAGCTGTTAGGATCCGGAGTCTCAGTGGATACGGC
ATCACTATGACAACCTGGAGGGGTGGGCGGAGCCGAATCGAAGCCCCACCCCGCTGGAGG
CTGAAAAGTTCTTGGTATTGCGCACGCTCCCTCGCTCGTGGTTGGGCAGGGCAATACGCC
TGCGTGTTGCCGGATGCGCATGCGCAGGCGCCGTGTGGCACTCGGCGGTCGAAAGGGGAG
TTCAAGGAGACGGGGGCGACGCGGCTGAGGGCTTCTCGTCGGGGTCGGGGCTGCAGCCGT
>FP004932 EMC3_1              :+U  EU:NC; range  -499 to   100.
CCCGGACTTAAGAGATTAGGTCGCAGGGGAGCGGGGCCTCGAGAGACTACGACCACTGCT
CCATTTACTCACCGAGAAGCCGTCCCCGCCTGTAGTTTTCTTTCTTTTTTTTTTTTTTTT
TTTGAGACGGAGTCTTCCTCTGTCGCCCAGGCTGGAGTGCAGTGCAGCAATCTCGGCTCA
CTGCAGGCTCCGCCTCCTGGGTTCACGCCATTCTCCTGCCTCAGCCTCCCGAGTAGCTGC
GACTACAGGCGCCTCCACCACGCCTGGCTAATTTTTTTGTATTTTTAGTAGAGACAGGGT
TTCACCTGTTAGCCAGGATGGTCTCGATCCCCTGACCTCGTGATCCCCCCACCTTGGCCT
CCCAAAGTGCTGGGATTCCAGGAGTGAGCCACCGAGCCTGGGCCACCGCCGATAGTTTTC
CACTTTCCCGCCAGGCCCGACGCCGCTCTGACGCCACTGAGGTGCGCCACGACGTGACGT
CAACGTTCGCGCCGGAAGTGGAAGACCAGGCAGCCCAGCTGAAGGCAGTAAGCTCGGCTC
ACAGTCGCAGGAGAGTTCTGGGGTACACGGGCAAAGGGGCTTGAGAAGGCCCGGAGGCGA
>FP003359 REL_1               :+U  EU:NC; range  -499 to   100.
AGGGGGAACCACCTCTCGAAAACCCCGGCCGTCGCCCTCCCAGGCCGGGAGAGTCGGCCC
CGCGCGCCCCCAAAAGCTCCCCAGCGGCCGGCCCTCTCTACGTCATCCGCACCCTCCCGC
CCGCTCCTGAACTTTAAACCACACTCGGAAGAACAACCTGGAGGAGGGGGATTTCTCAGG
AGCCAGCGGCCTTCTCACGCTGCTAGCCGTCACCTCCCGGCTCCCGCCGTTCCCTGCGCT
CCCGAAGCCCACCCCAAGCTCCCGCTCCCTCGACCCCCTCCCAAGCCAGCCGCCGCAGCA
GCGCCGGGGGCGTATGCGTGGGGGCCGGCGGGGAGCGTGCGCGGGGACAGGCAGGGGCGG
GGCGCTGGGGGCGGTCGCGCGCGCGGCGGCCGCGAGGTCGCCCCGCCCACGCCTCCGGGT
GAGGGTTGCTGCGTCGGGCCTACGTCAGCCGCGGGAAATTCCCCTCCCGCCAGGCTGCTC
GCCTCTCGGCTGGGCCAGCACTCGGCTCTCCCCGCTCCGCCCCCTGCCCCTGGCTCCCGT
ACGGTGGACGGCGACGCTGGGTGACCCGGGGTGCAAGAATTCAGGGGTTGGGAAGGTGTG
>FP019152 TNFSF13B_1          :+U  EU:NC; range  -499 to   100.
TTCACATTAATTATTTTTATGACAGCAGCAGGAACTTTCAGCTGCTTTTCCCCCTTCCTT
ATGAAGCCATGTGGTCCCAAGCAGACAGAGTTCCCTTGCTACACTTAAGGGTGGGCTTCT
CAGACCTGAGCATATCTTAAAAGCTTTCCCTTGACTGTGCCAATCCAAACTCCAAGTTTC
CTCAGCAGATTTAAGGGGTTTTAAATCTACTTGAGCATGAGTGTTATGAGAAGACTTTGA
AATTCTTACAAAAACTGAAAGTGAAATGAGGAAGACAGATTGAGCAATCCAATCGGAGGG
TAAATGCCAGCAAACCTACTGTACAGTAGGGGTAGAGATGCAGAAAGGCAGAAAGGAGAA
AATTCAGGATAACTCTCCTGAGGGGTGAGCCAAGCCCTGCCATGTAGTGCACGCAGGACA
TCAACAAACACAGATAACAGGAAATGATCCATTCCCTGTGGTCACTTATTCTAAAGGCCC
CAACCTTCAAAGTTCAAGTAGTGATATGGATGACTCCACAGAAAGGGAGCAGTCACGCCT
TACTTCTTGCCTTAAGAAAAGAGAAGAAATGAAACTGAAGGAGTGTGTTTCCATCCTCCC
>FP019542 FRMD6_2             :+U  EU:NC; range  -499 to   100.
GGAACTCTAATTGCACATCTCTCATCTTTGACTCTCCTACATTGACTGCCTGGAGTAAGA
AAGCCACATTCTTTCTGTGATAGTAATCCTTGCTACTCCTTTCCTCTTTGGGGAAACAAG
TCAAAGCTTGACAAAGTGTAGCTGCTGATCTATTTGAACGAAGTTCGATCCCTAACCAGT
GATCCCATGAATGAGGTGGATGCCCTATGGATGGAGAAGCTCACACCGGCCTCTGCTTTT
TTTGTGGTATATTTTATCCCGAGAGCTTGATTAATAATCTAGACTGGGTCCTCCCTTTGG
GTGGGTATGTTGCCCTCCCAATTTTCCCAGGCACAGCAATATCTCTGCAGACAGGTACGG
GCATGCATCAGAAATCTGGAGGCTCGCCCAAAAAGTTATGTCTGCTGTTTGTGAAGGGGC
AATGTAGCAATTATATGAGTAATGCAGTGGCAGATCTTCTATGAGAAATTAAAACTGGAG
AAAGAGGGCTTTCCTCCTTGAAGGAAGGGTGTTGGGTGAACTAACACTATTTTCTCCTGC
CCTTTCCCCCAATCTCAATCCCTTTCTCTCCAAACATTCTTCCTTGAGCACCCCACTCTG
>FP014161 TUBB8_1             :+U  EU:NC; range  -499 to   100.
AGTTTTGTCTACTGGCCATCTTCTTTTTCTTTCTTTCTTTCTTTTTTAATTTTTTGAGAA
GGAGTCTCGCTCTGTCGCCAGGCTGGAGTGCAGTGGCACAATCTCAGCTCACTGCAACTT
CCGCCTCCCGGGTTCAAGCGATTCTCCTGCCTCAGCCTCCAGAGTAGCTGGGATTACAGG
CACGCGCCATCATGCCTGCTAATTTTTGTATTTTTAGTAGAGACGAGAGTTCACCACGTT
GGCCAGGCTGGTCTCGAACGCCTGACCTCAAGTGATCCGCCCGCCTCAGACTCTCAAAGT
GCTGGGATTACAGGCGTGAACTGGCCATCTTCTTTGATTACTATCTCAATGCGTTCCCGT
CAAGGCACGGGATGGTGGTCTCCAGTTCAGTTGAAATTTCCAAAATCTCGGCCTGGAAAA
ATCCAGACGCTGATTTTCAGAGATTCTCCAGAGCTGCCGCGAGGGGGCGCCCGGCCCTGC
CAAACCCGGAGGGCGGCGCGCGCGCGAACCGTGTCCGAACCGCACGGCGGCGGCGTGGGG
CGTCCACTGTGAGGACGGAGCTTCCTCTCAGCACCCACCCCGGAGGGGCCGGGGCTTCGG
>FP021206 HN1L_1              :+U  EU:NC; range  -499 to   100.
TACCAATTTTGGGAATAAAAGGTGTTTTGGTTATTTAATATAATAAGAGCTGTTAAACTT
CTGTTTAAATTTCCAGTTCAACTTGTAAATGTTTTTATTGTGCATAAATACATACTAATG
TTGATCTAAGGACTGTCGTTTGTGCCTGTTCTTCAGGGCCGCGCGCCCATGCCCGCAGTC
CCTGGTCGGGCAGGTGCGGCCCAGGTGCGGCCCCGCGGTCGGCTCGCGGGCTCCCGCAGA
CCGGGCTTCCTCCCGAGGGCGCGGCCGTCCCAGGGCCCGCCCGGCCCGCCGCCCAATGCG
AGCTCCCACCTCCGCGAGCGGCGTCGCCTTCCCCAATCGGCTGCGGGCGCGGCGCCGACC
GTTCAAAGCCTAAGTCGTCGGGGGTGGGCGTGAGGGGCGGTGGCCGCGCTGAGATAGGCT
GCGGAGGGATGATTGGCGTCTTGGCGCCCAATGGGCGCTGGCGGGCGGCCTTGAGTACCT
GCGCTGGGCGGGCGGGAACGGCGCGCGGCGAGCTGAGGGTGGCGGCGGTCGACATGTTCC
AGGTCCCGGATAGCGAGGGCGGCCGCGCCGGCTCCAGGTGCGGCGCGGGGCACACGGGAG
>FP009034 RMND5B_1            :+U  EU:NC; range  -499 to   100.
ATCCTTCCAAAGACCCTGCTCCACAGCCCTGCCGAGGCCGGTGCGCACCTAGCCCAGCCA
CTGCCCCTCACGGCCCCCGCGCCGCCCTCACTGAGCAGGGCGGGCAGCGCTGTAAGCGTA
ACCACTTGGGGCTTGGGGCTTCTGACCCGGGAGTCGGGTGCTGGGTTGAGTGCGAGGCCG
ACGCCTCTGCCGGGTGGGGAACCCGCCCGCCGGCGAGGAGCGGTCGCGGCCAGGGGCTTC
CGCCGACTGGGAGGCCCGGGGCCGGGCCGGAGGGACTCGGAACCTGGAAACGACCAGGCG
CGACCCCCAGAGGACTACAGGCGCGGCTTTTCTGGCCGCCGCCCGGTTCCCGCGGGCGAC
TCCACTCGGCATGCGCGGCGGGGAGCCTCGGCGGTGAGGCGCAAAGCCGCGGGCTCGTGG
GACGGCCACCCCTCCGCAAAACCGCCAATGGGCGGGCCCGGGCCGCCGATCGCCCGCCGC
GGCTTCCGGTTCCGATGACAGTGGCGCCGGAAGCCGGGGCCGGGGCTGCGGGGCGAGGTG
AGAGCGGGCGGGCTTGGGAGCCGGCAGGTGCGGGCCGAGGGCGGGCACAGCGGCCGGCGG
>FP011050 COBL_1              :+U  EU:NC; range  -499 to   100.
CCGGTCGGGACTCCCACTTTGCGACCCTACGCACTAGACATTTGCTGCACGGATAAAGGT
CAGAGAGCGGTGCCGGACACTCACTTCTCACCCTCCAACGTCAGTCCTCCCGGGCTGGTC
CGCCCACCTCGCCCTCGCACGGCCTCCAGGCTCCAGGTGGTTCCCCTCCCCCAACTCCGC
CAGGAGGCGCCGGCCCCGGGATCCCCCACTCCGCCCAGAGAGGGTCGCGCTCCCCCCAGG
GGTGGAGGAGCACGGGGAGAAGCCCTCTGCCGCACCCGCGGGTGTCGGTGCAGGGCCCAG
GTGCCGGAGGATTCCTTCCCCGGACGCTCGCCGCGGGCCGGGTCGGGACTCTGAGCAGGC
GGGGCGGGGCGGGGCGGGGGCGGCGCTCCGGTGGGCGCGGCAGAGCAGCCGGGGCGGGGG
CGCGGCGCACCTTGCTCCCGGCGCCCCCGCCCCGCGCCGCCGCCAGCCCCTCCCTGCGCT
CCCGGCGCCCCCGCCCGCTAGAGACGATTCCAGCCCCTTCCGTCCGCCGCGCTCCGCCGC
TGTCCTCCGCCGGCCCGCGTGGGAGGACGATGGGTCAGCGCGGAAAAAGTGAATGAGGGC
>FP006663 SORCS2_1            :+U  EU:NC; range  -499 to   100.
GGCCTCCCCAGGGACCTTCACGGGCTTCACCCCCTCTCCACTGCCACCTCTTCAGAGGCC
CCTTGAGGAGAACCCTTTATAATCTGCGCCGGGAGCCCTGGTTCTAGCTCAGAGTTCTTT
TGCCTATATATGTGTCCTCCTGGGTTGGTCTGTCTCCCTCAGGCTGTCAGCTCCCGGACA
GGGACCTGGCTGTTCCCAGCGGGAGCCCAGAGCCGCAGAACCGTGGCTGGACCTGGAGAG
AGGGAGGGAGGACGGGAAGAGGTGGGAGAGCCGGGAAGGAGGACCGGAGGAACCACCGAG
CTGGGAAGGGGATCCTGGCCTGGAGGTGGGGCCGCGCTCGGGTACGCCGGGCTTCCCACG
AGCGCCTGGGCGGCGGGCCGGCCGGCAGGTGGCGGTGCGCGCTCGGCGTCGCGGGTGGCG
CCGGGGCCGCCGAGTCCCCTCCTCCCGCCGCTCCCTCCCCTCGCCGGCTCCTTTCTCTGC
GCTCTCGCTCGCGCTCCCCAGCGCCCTCCTGCTCTCCCGGCCGCGGTCCCCTCGTCCGCG
CCGCCCCGCCGCCGGCTCCGCTGCCGCCCCTGGCGACCATGGCGCACCGGGGGCCCTCGC
>FP017640 DDN_1               :+U  EU:NC; range  -499 to   100.
ATCTCTGCACCCGAACAGCCACTGCCGCTAAAAATAGCCCCCCAGCCGTGGGCCAGCCCC
TCCTGCACCCCAGCCCCATGGAAACCAGCAGAGTGGCAGGCAGAGACCTTGAGTTCCAAT
CTCATCACTCTATGTTGGGGAAACTGAAATCTGAGGCAGGAAGCCAGGGGCAGAACCCTG
GTGGTCAGGCAACCTGACAAGCAGGAGAGTAAAGGGTTAAAACGGCAGGAAGGTTGAAGA
AATAGGGGCGGGGGAGGGGGCACTGTCAGCTTGGCAAGAATCATAAGTCCCTCCCCCGCC
CACTCGTGCGATCCCATCAGGCTTGGGGGACAACAGCAGTGGGAAGGGGCGTCCAATCCC
GGGCCCCAGGGGGCGGCCGTGCACATGGGGGAGGTAGCAGCGCGGAGCAGTCCGCGCGGT
GTCACATGCGCGCGCACACACAGAGACAGGCACACACACGTGTGCCCGGGTATATATAGT
TCCCAGTCCCCGGGCCCGCGGCTCTGCAGTGGGCGCCGGCTCCCTGGGCTGGGAGGGGGC
TCCTGGGGCGGGTGGGAGGGTGGGGGGCCGGGGTGGGGTGGGGCAGGATGCTGGATGGCC
>FP006340 MRPL47_1            :+U  EU:NC; range  -499 to   100.
GCTAATAATGTAAACACGATCTATCTGGCTACTTCAGGAAAACCCCTCATATAGCTCGTG
CTCCGTCTCTCCTGTCAAGCCCCAAGCCCACAACTTGTCCCGGCTCCCTCCGGATCCCAC
CAAGGTCACCCTGGAAGCGTCCTCCCTTTTCTCGCCCCGCACCCGCTTCACGCCCGTTCT
CCCTAGGCCAGCACCCACCAGCAGCCTTCGGAAAGCCACGAGTGAGGAAGCCCCCAAATC
CGAGGCGAGTGCCAAGGGGCCGGCCAGACAGAGCTGCCACCGCAGTAACCGAAACCCGCC
GCAACAAACTCATGGCCGCCATGGCTACTACGGGCAGGAGGAAGAAGGGAGGCGGGTCAC
GGAAGCTGAGAGAGCCAATTTACCAATGAGGACAAAGGCAGGATGTGGCCATCTTAAGTG
AGGGCAAGTTTTCTATTCTCCTCACCGCCGGCTTGAGACGCCGGAAGTGACGCTATCGTT
GGCGGAAACGCGTTTTGCCAGTTATGCGAAAACATGGCTGCGGCCGGTTTGGCCCTTCTT
TGTAGGAGAGTTTCATCCGCCCTGAAATCTTCCCGATCGTTAATAACTCCTCAGGTCCCT
>FP002999 TRIB2_2             :+U  EU:NC; range  -499 to   100.
GCGTGTGGGGAACGGCTCGGGAGTCGCTGCTGGTAACCCCGGCCCAGCCGCCCGCAGCTG
GGCTCGCAGCCGGCTCGCAGCCGACACCCAGGGTGCTGCGCCCGGGGCCCCGGGCCGCGG
AAGGATATTTCACTTTGTTTACCTCCCCGGCCGGGCGAGGGAGCTGCGAGGCCGGTGCTG
GCGCCCCCGGCACGGAGCTGCAATGGCAGCGGCGCGGGGAGCCGCCCGAGGACTGGCAGC
GGCGGGGCTGATTGATGGGCGCCCGGCGCAATGAGGGGGGCCCGGGCGGGGGCGGGGCGG
GGCCGGCTCTGGGCTGAGCCAGTCGCGGGGGCGGCGGGGGGGGGGCGGAGGCTCCGTGGA
AATGTGTCGGTGACATTGAATGGGGAGACCGAGCGCGAGCGAGGCGCGCGCGCGCACACG
CGCACTCACGGCCCCGCTCGCTCCGAGATCCCCGGCCACGTAAGTAACTATTAATACCGC
CTCGCCGGGGGATGCGGGCGTGCTGAGCGCGGGGATTGGCCTCGGGCACCGTCGGCCGTC
CCCTTTAATTTTTAAATACACGGTCCCCTCTTTTCTCTGGGGGGGGCAAGCAAGAAATCA
>FP015136 EMX2_2              :+U  EU:NC; range  -499 to   100.
CTGGGACCTCGAGGCTAAGCGTGGTTGATGGGGTGGGAGGACCCCGTACCCCTCACTCCA
GGATCCCTCCTGGCCTAGGAAACCGCTGGGAGTTTTGCTAAGTGTGGGGATTGGTATAAC
CGAACGGCGCCTTTAGCCCGGGAACCAGCCCCTGCCCGCTTACCCTCGCGGTGCTCTTGG
GGCGATCCCAGTTCTCCCGACGCGGGGCCGCGTAAGGCAGCAGCGGCGGAGCGCTAGGCT
AGAGGAATCTGTCTGTCCTTCTGTCCTACCAGCTTGGGCGAGGCAGGCTCGGGATTCAGG
GGGCCGCAGCGGAGGCGGCGCCGGCCAGGGACTCTGCAGGGACCGGGGTGCCCCGGAGGG
AGTGGTGCTGGTGGAGGAGGAGGCGGTGGCTGAGGGGGAGTAGGTGGGGAAAGAGGAGGA
GGAAGAAGAGGAGGAGGAGGAAGAAGAGGAGGAGGAGGAGAAGAAGAAACTGGAGGAAGA
GGAGGAGGCGAAGGAGGAGGAGAAGCCGCAGCGGGCGCCGCAGGAGCGAGTGAGCTGGGA
GCGAGGGGCGAAGGCGCGGAGAAGCCCGGCCGCCCGGTGGGCGGCAGAAGGCTCAGCCGA
>FP010473 ESR1_6              :+U  EU:NC; range  -499 to   100.
GCACCATTTGTTGAAAAGGCTCTCTTTCTCCCTTGAATTTTCTTGTTGCCCTTGTCGATG
TCAGTTGACTATAAATTCCTGAGTTTATTTCTGAATTCTCAATTCCACTCCACTGATCTA
AGTTTATTCTTATTCTAGTAGTCACCATTATTTTGATCTTCTTTCTGTGTCTCAGATTTT
TTCCCCCTGTAGAACATCTCCAGTAATGGTTTACATAAGTTTGTGATTAGTGATGTTATA
GTGTGATAATGTGTTTATTTGCTCTTACACTTTGGCTGAGCTTAGAAATATTTGTATTTT
GACCTTTGATACGGTTTGGATATTTGTCTCCTCCAAATCTCATGTTGAAATGTAATCACT
AATGTTGGAGGTTGGGCCTAATGCAAGGTATTTGGGTCATGGGGGTGGATCCCTCATGGC
TTGGTGCTGTCCTTGGGATAGTGAATGAGTTCTCATGAGATCTGGTTGTTTAAAAGTGAG
CGGTACCTCCTTCCTCTCTCTCTTGCTCCTGCTCTGCCAAGTGATGTGCCTGCTTCCGCT
TTACCTTCCACCATGAGTAAAAGCTTCCTGAGGCCTCACCAGAAGCTTAGCAGATGCAGG
>FP000594 RBBP4_1             :+U  EU:NC; range  -499 to   100.
GCCAAAACCCCATCTTCTGCGATTCCTTCATTACTAGTTCTTTCCAAAGACTAAGGAAAA
ACGTTGAAGGGCACCTTGAATGAAACCCGTCTGGGTCTGACTGGCGAGGTTCTTTCCCCC
GCTTCACCCCCAAAATTGATAACTAGACCCGAAGGCATTCTAGATTTTTCATCTCAGTAC
TCTGAAAGGGTCGTAAGCTTAATAGCCTTCAAGAAAATGGCTGCCCTCTTGCCGCGGGAG
TGTGCGGACCAAACCTCTCTCACGTGACCCTGACCGGGCGCAGTCCCGTCAACGCCGGCG
CGCGCAATCGCTGGAAGTCGGCTCGGGGAGGCGTGGGGGGAGGGGCGGAGCGCGCGCCTC
GGTCCCCGCGGAAAGCTACTCCGCGCGTCTGGATTGGTCGCGAACGCGGCTTCCCCGCCC
ATCCCGCCATTAGGAGCGCTCCCATTGGCTGATGTTGGCGCGAAGGTGCGCGAGTCAGCC
CTCGCGCTGGGGGCGCAGGAAACAATAGAGGCCGCGCGCACAGAGCGAGCTCTTGCAGCC
TCCCCGCCCCTCCCGCAACGCTCGACCCCAGGATTCCCCCGGCTCGCCTGCCCGCCATGG
>FP007351 PDE5A_3             :+U  EU:NC; range  -499 to   100.
AGGCCCCAGGAAAAGGGCCCAGGGTCTCATCATCTCTTACTTTCGGGCAAAACTTCCCAC
ATCGCGACCTTCCCTCCCTGGGGCACTCTGAGAACACACCCAGTCACCTAGCGCGCTCCC
CAGAAGTCGGCTTGGCACACAGCGCACCCCAGCGGCCGCGCGGCCTCCTTCCAGCCGCCG
CCACTTGGCTTCCGGAGAGCTCGCCGGGCGCTGCCGCTGCCGCCGCCGCCGCCGCCTCCT
GGGAACCAGGGGACTGAAGAGCCTGCGAGAGCGGAACACTGCCGGACCCCGGGTGGGGGG
GGCGCAGCAGCTGCGCCTGGCCCCGCCCACCACACCTGGGCGCCCGTAGAACCGCGCGGG
GCGGGGCGGGGCAGGAGGCTGGCCTGGCGCTCCGGCCGCTTTGTCGAAAGCCGGCCCGAC
TGGAGCAGGACGAAGGGGGAGGGTCTCGAGGCCGAGTCCTGTTCTTCTGAGGGACGGACC
CCAGCTGGGGTGGAAAAGCAGTACCAGAGAGCCTCCGAGGCGCGCGGTGCCAACCATGGA
GCGGGCCGGCCCCAGCTTCGGGCAGCAGCGACAGCAGCAGCAGCCCCAGCAGCAGAAGCA
>FP014375 MKX_2               :+U  EU:NC; range  -499 to   100.
AACTTCCCTCCAGCTAATCGAGAGGAAAATACAGGGCGCGTCACAGTGGCCTCTCCCGCC
TAGCCACGCGCAGTGAAATTTCCGGCAATCGGGCCAGCTAAGACACGGGATTTGCACCGC
AGCCTCTCAGCTTCTGGAGCCGGAGCCGAGCGCTCCCGGCAGCTTCTCCAATTTCTCTCC
TAAAGTGCGAAGGGAAAAGCCCCGTCTGCTCCACGACTGCAAGGCCGGCGGATCTGGGAG
CCGCGCCCGGCTCCGGAGGACTCGGCGGGCCCGGGGCTCCCCGGCAGCGGCTCCTCTGCT
AGGGGTTAACAGCAGCCCCCGCGGCCGGGCGGGCGCGGACGCTTCCTCTCCACCCGCCCG
GGAACGTGGATACCGCGCCCGCAGGATGTTCGCCGGCTGGGACCGGCAGTCAGGAAACAT
GAGAAGGCCTCGCTATTCCTGTTCCCGGGCGGCGCGCGCCGGGCTGGGTAAATAAAGCCG
AGACGACGGCGGTGGCGGTGGTGAGCGCGCTGGAGCCCGCGTGGAGAACATGCGGCGGGG
ATGGGAGTGCGCCTAGTCTCGAGGCGGGAGAGCCAGCCGCCCTGCAGCCGGCCGTCGGCC
>FP007650 NEIL3_1             :+U  EU:NC; range  -499 to   100.
TTAACTATCTAATAATGGAGTTTTTAAATATAGACACTAGAATATATTCTGCTGTTTGTT
CCAAAAACCCTCTTCTTCGTTTCTCTTATCCCACCCACGTCCGAATATAGCATGCCAAAA
ACAGAGCCAAAAACAAGATTGTCTGTGACATATCTGTCCTGTCACAGACAAGGACAGATT
AAGAGGACCAGATCAGAAAATGTGTGTATACTAAGTAGCTCAAAGACAAGGGCAAAACTT
TAACGCAAAGAAAATACATTCAGAGCTTTCCAAGTCCCAATTTCTTCTGCTTTTACAGTT
CAGCCTAGTTAGTTGTCCTCCACGCCCCCCGCCCCACGCGCGTTTGCGTTTTCTTAATAA
ACCCACAGCAAGACCTAGGGCGGGGGTGAACCACAGCGCATGCGCCGTAGGGAGCGACCT
CAACAGCTAGGGTGCTGTTTGGGCGGGGCCTGGGCGGGGCCAGACGCGCGCGAGATTTGA
ATTTCCTCTGCGTGCGGTCAGTGCCCGCGCAGCGTTGAGTTGCACAGCGGTATTCTCACC
AGGCCCTGCAATCGGTGGGCCACAGTGCCGGCCACAGAGATGGTGGAAGGACCAGGCTGT
>FP018091 TBC1D30_1           :+U  EU:NC; range  -499 to   100.
AAGAGAACACTTTTTTTCTGGAAGCCCATTTTTCTAAAAGAAACAATAATTTTTTTTTCC
TTCATTTTCTCCGCGCCTCTCTAATCTGCCAGGAAATAATTCAACGCAATTCGGGCTGAA
GCGTGTGCCTCGCCGCCTGCGGTTGGGTCATGGCCCCTTCTGAGACTGCTCGGAAGTGGG
AGAGGATGCTTGCCCTTACGGGTGTTCTGCCCCTGAGACTGGCGCCCCTTGGTGCTCCCT
CTGTTCCCTCCCAGATCTTGGGAGAAGCACGGACATCTCTGTTTCTGCTTTTGGTCCCCG
AACGCAGTTACGCGCCCACTGGCTCCCTGTCTCTGGCGCTTCTGGGCACGGGGGAGCTGG
GGCGGCCCCGCCTGCGCACGGCGGTGCCGGGATTGGGGGCGGGCACGCCGCCTCCGTCTC
CCACGCGCTCGCTCGCTCGCTCGCTCCCGCCCTCCCCGCCTCGAGCGATCTCCTGCCTCA
GCCTTGCAGGCTCCGCACTGCAGATGCCTGCTGGCTTCCCTGCGCTCGGCGGCTCCCGCG
GTGCCCCGTAAGTCCCCGTGACCCTCCAGCACCAGCCGGCTGTGCGCTCCCTGCTCCCAC
>FP017973 PTGES3_2            :+U  EU:NC; range  -499 to   100.
CCGTGTCCCTCCGCCTCAGCCTTGCCTCCCACTGTCAACGCAACCGTTTCTCAGAGAAAT
CGCCGAAGGCGCATGGCAGGGCAGTTGGGCCACTAACGGTTTTCTAACGCGAGAAGACAG
AGCGGGAGGAGAGGCGGGAACGCGTAGGGACTAGCAGGGGGCGGAGTGGGGGTGGGGTGG
CGGACGAAGGGCGGGGCCGGCGCCAGGAAGGATCGCGAAGGAGCTGGGAGGCCCCGCCCT
TTCCGTAGATATCTCTAGAAAGCCGCGCCGGAGCCCAAAAACAAGGACTGCGCACGCGCG
GCGGCAAGGCCCGGGCATTTTGCTGCGTCACCAGCCGCCGCCCGGCCTCACCACCCCTCG
TTTGCACGCACGCACGTTCATTCTCCGTCCTCGCGCCCCTTTTCCTACACTTTCCTCTTC
TCCCCGACCGGAGGAGCCGCTCTTTCCGCGCGGTGCATTCTGGGGCCCGAGGTCGAGCCC
GCCGCTGCCGCCGTCGCCTGAGGGAAGCGAGAAGAGGCCGCGACCGGAGAGAAAAAGCGG
AGTCGCCACCGGAGAGAAGTCGACTCCCTAGCAGCAGCCGCCGCCAGAGAGGCCCGCCCA
>FP016695 YAP1_1              :+U  EU:NC; range  -499 to   100.
GCGAGGAGGAGGAGGTGGGTTCGCACATCCTCTCTCCACTTCTTTCGGCCTTGGCCCTTT
CGCAGGTCCAGGCGAACTGGAAGCGCCTTTCCCGAGCACGGGCGGGGAAAAGGGGCCGAG
CGGAGCGGAAGAACTTCCTGCAGCCAAGGGCGCCCGCGTTCTCCGCAGACACCACAGTTC
GGACCCGGATTGGACCCATCGTTTGCGGTTCGCGGGGCAGAATACGGGGCACGCTTCGGG
CCCCTGCCCGGCTGAGCGCGGGCGAAGGGCGGACCGGGCCAGGGCGAGCGGGTCACGTGC
GGCCGGGAGAGGCGCCGCGGGCCGGGAGTGTGCAGGAATGTAGCAACTTGCAGCGAAAAG
TTTCCCTGCGCTGCCGGCCGGGCCGCGGTGCGGGCGGGCGCGCAGAGGAAGGAAGAGCCG
AGAGGAGGCGGGGCCGCGGCGGCGCGGGCGGGCGCTTCTCCTAACTTTAGTTTTGGCGTT
TGAGGCGAGTTTCTGTCTCAGTCGGGCGCAGCCGCCGCCAGGGAAAAGAAAGGGAGGAAG
GAAGGAACAAGAAAAGGAAATAAAGAGAAAGGGGAGGCGGGGAAAGGCAACGAGCTGTCC
>FP008916 SPDL1_1             :+U  EU:NC; range  -499 to   100.
GAGTAATATCTGCCTCATAAGGCTGCGGGCTTAACTGAGATAATCTGTAAACTTTAACAC
ATGGTGGGAACTTAAATATTAACGCCAGTATTACCACTGGTAGGGTGCATGAGATCGCAC
GATGGTGCCAAAGGTGTCTCTCCACCGCCCAGCCCAGCGACACTGTTCCCCTAGAAGGCA
TTGTCGTAAAAACAAAAAAAAAAAAAAAACGAACAAACAAAACACCAAAACACGGAAACT
AAAAGCAAATACTTAAAAGACATGCAGGAAACCAGCCCAAGGAAAAATTTATGTGGAGCC
ACGTCTGCGCCTGCGCCTGCGCCAAGCCCACGGCGCGCCACTTGCACATGCGCAGTAGCT
GTAGGAGGGGGTGGGCGCTCCATTGGGCGTTTCTCTTGGTTTTTCCTTTCCGCGCGGCTT
GGGCGGACGTCTCGTGAGACGTGGGACTTCTCGCGGGAACTGCATTCAAATATCCCAGGC
GCTTACTCGAGAGCTAGCTGAGCGAATGGGCCGGCGACTGTGGAGTTAGCGTCCTCAATG
TGGACGCCCTGAGCTCCCATTAGGAGCCGCTGGCTGCGGCAGCAGGGGACTAGCGTGAGA
>FP003936 CCDC115_2           :+U  EU:NC; range  -499 to   100.
CCTCCCCCCACCACCGCCGTGCAGAATGCAGTTTTCAGATGACGAACCGCTAAAACAATC
ATAATTAGCGGCTGGAAACAGTTCAACTGTAAAAACCGCACACCGACTGAAGGTTGCTTG
CCGGCTCCTTTCCAAATTAACTTTAAAACCACTCTTCCCTCAACCAAAATGGTTTCTGTA
GAGCTTCGCCTTCTTCCATCGCCACAACAGTGGCGCGACTTCTAAGATTCGGCAGCTTCC
GGAAGGACTCAGAACCACCTATAACCCTAGCCGACAGTTCAGCAGGCTGATCCACTTGGG
GGCTAATTGGAGAAACCAGTTGATTGGTTGCTTCCGTGCTGCTTCTCTAAGGGCGCTTGC
CCTTAAAGAAGCTGACCCAGAGGCCTTGGTGCTGCCGGCGTGGGGATCCCCAGATGGGAA
CGCCCCTTGATGGAGGATCTCGTGTGCCTATTGGCTGTCCTGCCAAACTGCGGAGGGTGA
CAAGGAAGAAGGTGGCTCCAGATCTGGAGGTGTGTCCATGGCGGCGCTTGACCTGCGAGC
GGAGCTGGATTCGCTGGTCCTGCAGCTGCTTGGGGACCTGGAGGAGCTGGAGGGGAAACG
>FP023667 SMG8_1              :+U  EU:NC; range  -499 to   100.
TGCTTTTTTTTTTTTTTTTTTTTTTTTTTTTAGACGGTTTTCGCTCTTGTTGCCCAGGCT
GGAGTGCAATGGTGTGATCTCGGTTCACTGCAACTTCCGCCTCCCGGGTTCAAGCGATTG
TCCTGCCTCAGCCTCCCGAGTAGCTGGGATTACAGGCGCCCGCCACCACGCCCGGCTAAT
TTTCGTATTTTTAGTAGAGATGGGGTTTCACCATGTTGGCCAGCCTGGTCTCGAACTCCT
GACTTCAGGTGATCCGCCCGCCTTGGCCTCCCAAAGTGCTAGGATTACAGGCGTGAGCCA
CCGCAGTAGTCCCAGTTTTGTTTTGTTTTTTTGTTTTTTGTTTTTGATATCTCAATTCCT
ACAGTTGAGGAAACAAACTAGGAGAGGAGAAGAGGAGGCGGAACTCAAGTGACGGGAAAG
CAGGAACTGAAGAAGCGGAGGAAGGATTTCAAAATTGGACGAAAGCCGGTCGGTTTTACT
AACGGACCGGAAGGACTCTAGAGAACGCTCTGCACTATGGCTGGTCCCGTGAGCTTGCGA
GACCTTCTAATGGGAGCATCAGCCTGGATGGGCTCTGAAAGTCCCGGAGGGTCCCCTACT
>FP024488 PHLPP1_1            :+U  EU:NC; range  -499 to   100.
GCTGGGACTTGTAGTCCACCATGTTTCCCTCGGGATTGCCGATCCCCTTACGAGAACCAC
AACTCCCAAGGTTTACCGCGCGCGTCGGTCTTCACTGCCCTCTCCGAGGCCGGCTCAGGA
ACCTCCCGGGAAACTGCCCCCCACCCCGCCCTCGTACGCACGCGTCACGTTTGTTTACCC
TGAAGCTCCGCCTCCGGCCATCCCCTGGCTCTCCCCACTCCTCCCTGGAATGCCGTCATG
CCGGCGATGAATATTTATGAGGCACACGCGGCCCTCCCGCCCTGCCAGCCTCCCGCCTTC
CCGCTCCCGGCGCATGATTAATATTCAATGAGCCCAGATCCGCGGCTGGTTCGCCGGGTT
GAGGCGGGGGTAGCGGGCGGGGCCGGCGCTGGGGAGCCCGCGACCCGGGCGGGGAGGGCG
TGTGTCGGGGGGGCGGTGGCGGCGAGGCGGGCGCGCGGGATGGAACACTGAGACACCGAC
GGAATGCTCCGAATCGCCACATAATCCCCTGGAACGGCCGCGCACAACGCCATTGGCTTC
TCCCTTCTCCGCGCGCCGCCGCCGTCTCCCACCTCCGCCTCATCGCCTCCCTCTCCGCCC
>FP009297 BTN3A1_1            :+U  EU:NC; range  -499 to   100.
GGTTGCAGTGAGCCAAGATCCTGCAACTGCACTCCAACCTGGGTGACAGAGTGAAACTCC
GTTTCAAAAAAAAAGTGCATTGTGTCTGGTTTTCTTTCCATTCATACGTTTATTTGACTC
TGTAGTAAAATCTCCTCCTCCTCCATGTACCCATATTCATGCAAGCAAATGTTAGCAAAC
TGCCACAGTAGCATTTTAATTAGTGCTCATCTTTCTCTCTTCACCACATTAAAATCTTTT
CCCATTGTGTTCTGCTGATATTTCTATTATGATAAAAGACTTAAGACAAGTGACTATATA
GAAATACGTATATACACACAAGAATGAAAGAGATAAACAGTAAGGGAGGTAGGGCAGGAA
TTTTTCTTCAACGTGTACAATTCAATGTACTTTCAGTTTTCATTTCAGCCTTCCTCAGTG
GTTTCTGCCCAGCAACTGATGAGAAACATCACCTCTGAGCCAATCAAAAAACTTATTCTT
CCAAAGAGAGATTGTTATTATTCCTCACGATGACCCGACAGTCTCTGCTTTCTTTTTCCT
TTCTTCCAGAAGGAGATTTAACCATAGTAGAAAGAATGGAGAACTATTAACTGCCTTTCT
>FP025532 U2AF1L4_2           :+U  EU:NC; range  -499 to   100.
GCTCCCGGCTTCACAACAAGCCGACATTCAGCCAGGTGAGACCCGGCACGGAGCCTCGGG
GGTTAACGGCTCCCTGGCCCTTCCCCTTCTGGGGCCGTCGTCACCATGTCCCGCCTATTC
CGGGTTCCTGAGTCCCTCCCCACCGCCCGGCTTTTTTTCTCATTGGACCTTTCTGCAGGC
TCCTCCCACCGGTCTTCGTGCCGTTTTCCCGGGAACTTGGTCGCGCCCCCATGCGTACAG
GCTACACACGGCGGCTGTTCATCTTTGCCAGTCCCTTCCATCCCGCTGTTCATCCTTGCC
AGTCCCCTCCATCCCTTTTCTGGTTTCTTAGGGGCAAAGGATCGCCGATGCACTCATGAT
GCTTAGGCTGGGGTGTAAGGTTCCACCCCCAACCTTCATGCCTCACTCTCTGTTCATGCA
GCCCTGCCCTCTGAGCTCAGGCCCCGCCCCTTTTAAATTCTGTGCAGACCATAGTGCTGC
TCAACCTGTACCGGAATCCACAGAACACAGCCCAAACTGCAGACGGATCACACTGTGAGT
AAGGGACCAGGCCTGGGGGCAAGGTGAACAGCCCCCAGTAGGCTACACTCTGATTCCACC
>FP010925 TBX20_2             :+U  EU:NC; range  -499 to   100.
GACTGGCTGCGGGCCTCCGGGATCGCCGCCGCCAGCAAATTAAGGCGCAGGGCAGCGAGC
GCCAGGGCTCACTGTCCGTAGTTCCGCGCCGCGCTCCCCACGCCAGCGTCCTAGCAGCCG
CGCTCGGCTGGTGGCCACCTCAGCCTGGGACATCCCGGCTGTCCCCAGCCCCAGAGGGAG
GAAGGACGCGGAGGGGATGCTCCAGGACCCCAGGACTTTGTGCAGTTGATGCTCGTTTCC
GCCTTCGGGCTGTGCAGACTGTCGTCCTGCCGAGCGCCCCGGGGCGTGCGCACCCGCCGT
AGTGCTCGGTGGGCCCTCTCCTCTCCGGCTGCCTTCGAAGTCTCTGCGGCTCTGGGGCTT
TGCGGTGGGGAATAGAGGCCAGTGTGCAGCTCTGGAGTCGTTGGAGCTGACACTTCTGGA
GTCCCTGGCCCCGCTGTGACTGCTCTCGGAAACTTTGAGCTGTGTTTCGGGTCTTTGTCT
CCCTTGGGGAATCTGGACGGCAGTTCGGACGACCCCGTCCCTGGCCAGGACCGCGTGCTG
GGGACCATGGAGTTCACGGCGTCCCCCAAGCCCCAACTCTCCTCTCGGGCCAACGCCTTC
>FP011779 LUC7L2_3            :+U  EU:NC; range  -499 to   100.
GCGTGCCACCATGCCCGGCTAATTTTTGTGTGTTTATTTTTATTTATTTATTTATTTTGA
GACGGAGTCTTGCTCTTCTTGTCACCCAAGCTGGAGTGCGGTGGCATGATCTTGGCTTAT
TGCAGCCTCTGCCTCCTGGGTTCAAGCGATTCTCCTGCCTCAGCCTCCCAACTAGCTGGG
ATTACAGGTGCCCACCACCATGCCCAACTAATTTTTGTATTTTTAGTAGAGATGAAGTTT
CGTCATGTTGGCCAGGCTGGTCTCGAACTTCTGACCTCGTGATCCACCCGCCTTGGCCTC
CCAAAGTACTGGGATTACAGGCATGAGCCACCGTGCCCGGCCCTAATTTTTGTATTTTTA
GTAGAGACGGGGTTTCACCATGTCGGTCAGGCTGGTCTTGAACTCCTGACCTCTTGATTT
GTCCACCTCAGCCTCCCAAAGTGCTGGAATTACAGGCATGAGCTACCGCGCCTGGCTTTT
TTTTTTTTTTTTTTTTTTGAGACAAGAGTCTTGCTCTGTCAGCCAGGCTGTGAACACTGC
CCACTGCAGCCTCCACCTCCCGGGCTCAAGAGTTTCTCCCACCTCAACCTCCCAAGTAGG
>FP003117 SLC30A3_1           :+U  EU:NC; range  -499 to   100.
AGATTCTCCGTAAAGGGGTTTCTGGAGTCCCTGGAATCTCCCTGTGTCACCGCTCACCTC
ATGTTCTTTCTGGTTCTCTGGAGATAGGTAATGGGTCCGCTCCTGTTTCTGCCTCCGCGT
GAGGGTTGCGGCCACAGGGTGACGGCGTGGTGGGCGACACCCCCGCGCAGGCATGCACAG
AGTGGTGGTCGTTGGGCGAAGGTTGGTCGTGAGGTTCTTGGGCTTCAGGAGCGAGGCTTG
GAACCGGTGGGCGGGACTGTGTGCAGAGGTGGGGCTAGCTCGCCTGGGGGACGGGGCTGT
GGAGATGAGGAGTTCTCCAGAACTCGGGTGGCGGGGCGCTCCCGGGCTCTGGCGCGGGGA
AATGGGGCTTTGGCAGTGGGGGCGGGGCTTAAGGGTGGGGAGAGGCCGGGGAGCCTGGAG
GCGGAGCTTGGGGAGCTCGCCCCACGCGGGGCGGGGCTCCGGCGGCAGCGGGATCTGCAG
TTCGGACTCCGCGCGCCACAGTCGCTGCAGTTCGCTCCACTCTGGTGGCCCCGCCGCCCT
GCGGGGATCCCGGGGGTCGGCGGGCTGCTCGGACTTGGCGCGGGGCCGGCCCGGCCTCTC
>FP013717 ZNF618_1            :+U  EU:NC; range  -499 to   100.
CGCCGAGAGCCGGCTCCCTGAACTTTTTTTCCAGCGTGAAAATGACATTTCCGAGGGGCT
GGGGGACTGGGGGAGGGCAGAAGGGAGCCGGGGAGCGGGCGCGGGGGGCGCGGGGAGGGC
AGGGCGCGGCGCGGGAAAGTTTGGGGGGGCGGGTGTGCCGCGGCACTGGGGCTGGCGGAC
GGGAGGGCGGGCGCGCCCCTGGACCGGCCGGCTTTGTGTGCCACGCGGAGGCCGGCAGCG
CGGAGGCCGAGGCCGAGGCCCCGAGCTCGCGGGCCGCACGGCGAGGCCGGCCCGGGGGCG
GGCAGGGCGGCGGGGGGCGGCGGCGGCCCCGCGAGGGGCGGCTCGGCGGCAGCGGCTGCC
GCGGCGCGGCCGGTGCGGGCCGGGGGTGGGGGCGAGGGCCGGCGCCCCCCCCGCGCGCCC
CCAGCGCCCCCGCCCCCCCGGCCTGAGCGGGGCGGGCGGAGGAGGGAGCGGCGGCGGCGG
CGGCGGCGGCGGCGGCGGCATTGTGCGCGCACCAGCAGCCCGGCCCGGGAGGAGCAGGAC
GCGCCGGGGCCGCCTCCTCCCGCACGGACCCATGAACCAGCCGGGCGGCGCGGCGGCTCC
>FP021767 SETD1A_1            :+U  EU:NC; range  -499 to   100.
GCCGTTATTTTCTTGACTCCACCAAGGCGGATGAAGGGGAGGCTACGGCTGAGGCCGGGA
ACAGTGGCGAATCTGCAGCCTCTCAGAATTTGGCAGTGCAAGGAAGGGACGGGGAAGAGA
AGCAAAGCGGCGCGCATCCTGTCCAGCGATTCGCCCCGCCCGCCCGGTGAATCTGCGTCT
GCAGAACGCGCCACTGAAGGTTCCCCAGCGCTGGCTGGCCTCCTCCCCTCCGCCCCGCCC
CTTTTCCTCAGGGACTAGTCGCAGCTTTCGTCGCCGCCGATTCGTCAAGGTCCCGGGCCG
CAGCATCTAGATCGTCGTGGCGAAGCCGACTCTCCGGGGGATGCGGCCAATCTCCAAGCT
CCCTGGGCCGCAACTTCCGAGCCTCCCAGGGCGCCGGCCGAGGCGAAGCCGCTACCCTCG
GCCCCGTGGGTCCCCCGGCAGCGCCTGTGGCGAAAGTGCGAATGCAGACCCTGTGCCCGC
TGGGCCTCGCGCAGGTGGCAGTGGTGTTTGGTGCGCGCGCCGGGGAGGTGGTGGTGGGGG
GGCGCCGCCGCCGCCACCGCTGCGGGGCCGGGTCTCGCGCTGCCGCTGCCGCCGCCTCGC
>FP027938 GUCD1_1             :+U  EU:NC; range  -499 to   100.
TAAAAAAAAAAAAACAAAAAAAAACTCATAGGATTTGGGGGAAGGAGATAGTCAATCAGA
AATGACTTCGAGATTACTGCCTGGAAGCTTTGAAAAACACTCACCTGGAGAGATACAGAA
TGTGAGAAGCATGCACGTTGAGGGGAAAGCTAATGAACTTACTTCCAGGAGCTAGTGAGG
CGACGCTGATGTTTGGGTGGCCCAAGCTTCCCGCTTTCTTCCCTCCCCGAGCCCCGCAGA
GTTCCATGCAGCAAGTCTTTCTCCAGCCCCTGGCCCCTCACAGGCGCCTCGACCTCCCCT
CGCCCGTCCCCAGCCTCACCGGCTCTGGCCTACTTTTCTTCTCTTCGGTCCGCTGCGAAA
GATGCTACGGCGAAGGCGTGAGTCAAGCGAATGGCGGGCCTAACACCCAGAATTCCACTC
TTTCCCAAAATGCTGCGCGCAGGGCCCGCCTCCTTCCTTTCCCCAGTGTTGAGCGCGGTC
TCGCCTCCGCTTCCTCCTCACTCCGCCTGCCGGCTGGGAAACTAGGGCACCAGTACGATA
GTTCCGGCACCGGAAAAGAGGGCTGATGACTGGGCCCGGGGGCCGCCGCAACGACCCTTG
>FP027288 VAPB_1              :+U  EU:NC; range  -499 to   100.
ATAAATAAGCAATAATTGGTAGTTTATTATATTTATAATTATTATTTACAAGACGTCACA
GTGCCTAGCCCATATCACTCACCCATAAACATTATACTTATACTAAGTACTTTCACTATT
ATTCAAAGTCTCTAACAGTGCCTGGCACTACATAAGCAAGAGAAAAGTGGAAGTTTATTC
TAATTGTTATTATTGAATAAAGCACTTAACACGAAGCTGGCCCCCAGCGGGCCCTTAATA
GTTTCCGCGGTGGCTGTCGTAGCTGGACTACAGACCCCGCCTCCTGAGCGGCCCGAAGCC
CCGCCCCTTACTGCCCCGCAGTCCCGCCCCCGTGGCTTGTGCCGCGCCTGCGCACTGTCC
CGGAAGGGGCTCTACGCGCGCAGCTTTAGTCCCCGCCCCTGGAGCCGGCGGCGCAGGGCG
CAGCTTCCCGCCGCCAGAGCGGGCCAGCCTGCTGCGTGCGTGCGTGTGTACGACTCTGCG
TGCGTGCGTGCGTGCGTGCGTGCCGTCAGCTCGCCGGGCACCGCGGCCTCGCCCTCGCCC
TCCGCCCCTGCGCCTGCACCGCGTAGACCGACCCCCCCCCAGCGCGCCCACCCGGTAGAG
>FP005646 FRMD4B_5            :+U  EU:NC; range  -499 to   100.
AAAACCACTTAAATAGCTGTTACTAATATTTTGTCATTTTTCATCCTATTTTTATTAATA
AAAGAAAACATTACTAATGATATTCAAGTTTCTATACAACGTACCCCCCATACCATCTGC
CCCCAGAAGTAATCACTGAATTTTGTATCATTCCAATCCACATTTATATTATTATATGCA
CATATATGAAATCATACTTTGCACAAACTTTTAAGATTTCAGGCAGGGGAATGAACTGCT
CTCTGCCTTTCATGCTTTAAACCCAGTCTTGTTCCCATAACCTTGTGCAAACCCAGTTAC
AATCCAGTTATTTCAAATTCTCTAAGCTGAAGTCCTTCGCCTTTTAAGTAGAGTTTTTGC
TTGCAGGGAGCGTATTTGCTCTCAATGCAGGGACAGGCTGAATGGAGTCCAAAGCGCTAG
GGTTTCACATTTGTAAGTGATAAGAGGGGGAGGTGGTGACTTTCAGAGATCATGTTTCAA
GTCCAGCCCTGGTTTTTATGTGTGTGGGAATGGACGCAAAGGAAAACACAGCTGAGCTGC
ATTGTAACTCTTCCTGTAGAACCTGTTCATGTCCAGGGTGAGTAAACTAGGGTAGAAATG
>FP016150 MACROD1_1           :+U  EU:NC; range  -499 to   100.
AGAAGTCCCCAAACCGGATTTACCCGTTCGTCGCACCTGTCCCTAGGAGGGCAGGCTGGG
GTGTGGAGGCGGTGCCCTGCTGACCCGCGGGGAGAGAAGCCCGGGTCTCCCAGGCTGCAA
AACGCTCGGCACTGCGGAAGCCGCGCCAGGCTCTCCCAGCTCGATACGCAGCGGCCGGCG
CGCCTGCTCCGCCGCGGGGCCGAGCGGCAGAGGGGCCCGGGGCTGCGTGGAAGGCCCGGG
GGCTTCAGCCCGTGCCGGGGAAGCCGACGCTCAGCCAACCAGAAAGTTAGAGGCGGCCGA
GGTCTCGCGGAGGGGAGGCGCCTGGCGGCCACGGGAGAAGTCGAAGGGCTCAGGCGGGGC
TCCATCCGCGACACTGGGAGCCCGGGCGGGCGCGCACGTGTGTATACGAGTGCGTGGGCC
CATCCGGCGGCCCGGACTACAAGTTCCAGGGTGCCCAGCGGCGCTCCCGGGTTTTCTGGC
CGCGCCTCCCGCTGGCTCCGAGCAGGTCGCCGCTGGCTGGCAGTCGCCACCCGGTCCCAG
AGTAAATAAGGGAGAGACACTCCCGAGCGCCGTAAATAGAGTCCAAGTGGGCGGAGAGCC
>FP001186 SSX2IP_1            :+U  EU:NC; range  -499 to   100.
CAAACGCACGTGGCTCTCCTGGAAGCTTCACTTTTGCTGCTAGGCTGGGTGTTGGGGTTC
AGTGGGGCTCGGAAAACGTGCTCTAAAGTAGCCACGACCCCGGTCCCTGCAGAGTCCCGG
CCCCCACAGAGCCCCGGCCCCGGACGCTGCAGGCGTCAGAAGGGGGCGGGGAGCAGAAAA
CGGCCGGGTGAATCACTGGGCGTAACAGGTGCCGCAGCCGCAGCTGCGCCCGCAGCGCGC
GCGGACCGCAGGGATAAGGTCTTCTTTTTCTCCGGGTTTTTTTGGAGGTAAGGAGGAGAC
TACCGAGGCCCCCACCCGACCAATGCAGGCCACGGTTGTTCATCGCCTAGCAACTGGCGG
AGCCAATGGGAGGCGGCGGGGCCTGCGGCGCCGGCGCGCGGGGGCGGGGTGGGAACCTCG
GAAACCTGCGGAGGCCGGGAGGCGGCTGCAAGGGGCGGGGAAGGCGGGAGCCCGCAGCGG
AGGAGGGGCCGCGGGCGGGAGGCGCTGCGAGGCGCTGCTGGCCCTCGGGCTGCGGGAGCC
GGGCTAGGACGCCGAGCGGTGACTCCCCGCCGCTCCCGGGGGCCGTGACGGTGAGCAGCA
>FP010195 RPF2_1              :+U  EU:NC; range  -499 to   100.
GCGAGGGTCTATGTTATTTTATTTTATTTTTATTTTATTTTTGAGACGAAGTCTCGCTCT
GTCACCCAGGCTGGAGTGCAGTGGCGCGATCTCCGCTCACTGCAACCTCCGCCTCCCGGG
TTCAAGCAGTTCTCCCTGCCTCAGCCTCCCGAGTAGCTGGGGTTAGAGGCGCCCGCCACC
ACGCCCGGCTAATTTTTGTATTTTTAGTAGAGACGGGGTTTCGCCATGTTGGCCAGGCTG
GTCTCGAACTCCTGTTATCAGGTAATCCGCCCGCCTGGGCCTCCCAAAATCCTGGGATTA
CAGGCGTGAGCCACCACGCCCGGCCAGTGTTACTTAAAAGTATTACCTCGCACCTGTAAC
TCCAGGAAAGAGCCGGGGCAAAAATCCGTAACCAAGACAACAGGGCGCGATTCCAATCAA
GATGGCCGCCAGCGCCTCTAGACGCCCTCTACGAGGCCGTCCCCGGAAGTGGCGTTACGC
GCAGCTTCCGGTTCCGCCTGTTCCGGCGCACGTAATCGCCGAGGGCACGTGCATGCCCCC
TGGTTAAGAGTTGCAGGTAGCGGTAGCGATGGACACTCTGGATCGAGTAGTGTAAGTGCG
>FP015799 API5_1              :+U  EU:NC; range  -499 to   100.
GGATACTGGACATAATCAGGTGGCCCCAATTCTTTACACTGGCAGCAAAGATAAGCAAAT
TCTTCCAGCAGGCCAAATTTGACCCCGCACTTGATGAGCGTGGTGGACACAGAGGGTTTT
TTAATAGCATAGGAATGTTTTTTGCTTCCCACCGGACCCACTAGCCTCTAGTGCCACCGA
TTAATATTACCTTCCTTGAATCAGGAGGAAACCATTTGTGACTTCTCATATGTAAGATCT
TCTAAGGGCAGAAACGCAATTGTCTTTGTATTCACTTCCCCGCCCACCCACACCCCTTCC
ATGGAGAGCCTGCAGCCAAGCTCAAGCTTTCAAAAAGGCGTGAGCTAATTCAATCATCCT
TGCCGCTTTTTTGCTCCTCCAGGCTGTAGAGGGCGACAAAAACCGCGGAGGCGCATTGGG
GTGGGGGGTGTCTACTGAAGGCCGCTCCCGACGTGCGCGTCTTTACGTAGACGTCGGGGG
CGCAGCCGCGCTGTGCGCGGTGACTGGCGGCTGCACTGGCGGCAGCTGGAGGTGTAATAG
TGCGGGTAGTGGGTTTGGAGAAGTTCCGAGGCGGCGGTGGCGCCGGTCAGGACAAGGATA
>FP003523 MOB1A_1             :+U  EU:NC; range  -499 to   100.
CTGTGGTCTCAGCTACTCGGGAGGCTGAGGCGAGAGGATCACTTAAGCCCAGGAAGTCCA
GGCTGCAGTGAACTGTGAACTCCAGTCTGGGCGACAGAGCGAGACACCTCAGAAAAAAAA
AAAAAAAAGAAAGAAAAAACCGAAAAAGACCACTAGAGGGTACATGTTTAAAGGACAGAT
TTTATGCTATGTGAATATATTTCAAGTAAAAATTAAATTAACAATTTTAAAAATTGCAGG
AGTACGCAGCGCTTATAGAGGTCCCTGCATAACCTAGGGAGCGGGATCGAAACCCAGCAG
CACCAAGATACTCTAAGAGCAGGACCAGCCACTGCCCCTTCCGCAGGACCGCCATCCTCG
CCACGCCTCCGGGGGAGGGAGGTCCTGGCTTGGAGAGCGATGATTGGCCGAGTTCTAGGA
CGAGGCGGAGCGAAAGGGGGCGCGACAAGTCCCTCCCGGCGCAGCGAAACCTTAGCTCGC
GAGATTTTGTTGGTTCCGCATTTCGGGTCTGCGAGGTGGGGTAGGCGGGCAAGGCGGGCG
CCGAGGTTTGCAAAGGCTCGCAGCGGCCAGAAACCCGGCTCCGAGCGGCGGCGGCCCGGC
>FP006665 ABLIM2_1            :+U  EU:NC; range  -499 to   100.
AAGCCTCGCCGACGGATGCGGGCTAATCCTGCCCGAGCACCGCCCCCGCCTCAGTTTCCC
TCTCTGTAAACTGGTAAAGAAGAGTTGGCCCAGAAGGTCTTCAGGCGCCTTGTAGCTCGA
CTACTCAAGAAGAGCTGCACCAAGCTCGCTTTTCCCTGCGCCGCTCTCCTAGCGACTCCC
GGATTCCGTGAGCGGCAGTCCCCACGTCGCCCCTCAGGCCGTGGCGACAGCTCTGCAGAG
ATCTAAGAACGATTGCGAAAGGCCTCAGCCGCCGTCGCCCGTCTGCGCCTGCGCTGGCCG
CGAAGCGTGCTGGGACTTGTAGTCCGATCGCCCCGCAGCTGGGGAGCCAGGCGGAGCGGT
GGCGTCGAGGTGCCTACACTTCCCAGGGTGCTCCCGGGCGGCAGCGGGGGCGCGGGGCGG
GGCCGCCAGGAGGGGCGTGAGAGTGGGCGTGGCACGGGCGTGGCCTGCGCGCCGTGGGGC
TGCGGCGGCGCTGCCTGGCGTGTGCGCAAGGAGCGGGCGCGGAGCCGGCGGGCGGGCGGA
GGATAGCGCGGGCGCGGCACCTGCGGGCCCGAGGGTCTGGCTGTCGCAGCGCCGGGCCGC
>FP006679 HMX1_1              :+U  EU:NC; range  -499 to   100.
CACGCCGCCCTCCACACACACACAGCCATTCAAACGCACACTCGTGCACACACCACGCGC
GCGCACACACACAGTTACTCACGGTCGGTCCAACACCCTCCTCGCAGCGGGGTAATTACG
GCTCTGGCCGGACGGTGATTGGCCAGCCCGTTCCTCATCGGGGCCCCACAGCCAATGGGT
GGCCGCTCAGCCCAGGCCCCGCCCCCACGGAGCGGGTGGCGCGGGACGGGGGAACTGATC
ACGCGGGATCGGACCCGGCGCGACCCCCCGCCTGCGCCCGGGGCCGCCCGCCCTCGGCTG
CGCCGCTGCCCGCGCGCTCAGGTCTGGGCAGCGTCTCCCGGCAGCGGCCGCGCTCGGGGC
CGGCGCAGCGTCCTCGGGGCTCAGCGGGCCGCCCTCCCGGCCCAGCCCGCGACCCCCCGC
CCCTGCTGGCCCCTCCCCCTCCCCGCCCCCAGTGAGGCCGCCCCGGCGGCGACCAGAACG
GCGACCTGAAAGGCGAGCCAGGCGGCTGCCCGATCAGCTGTCGGCGCGCACTCGCTCCCG
GCCCGGCCCAGCCCAGCCCGGCGCGGAGGCCGCCGCCTGCCCTGCGGGGCCCGACGCCAG
>FP016510 PPME1_2             :+U  EU:NC; range  -499 to   100.
TCCTTCTTACGTCCCTTTTCTTGTTTATCCAGCGGGGGTGCGGGTCTCCCTAAAATTCCT
TACACCCTGCTCTCCTATTACGCTTTCCTCAATCTTTGATCGCTCAGGTTACCTCTTTTT
TTGCGCCCACGGCTGCCCCCAGACCCTTGGCCTTTTCGTTGTTTCATGATGAGCCCGAGC
TCTTCTTCACCAGCTCAACTCCGTCTCCAGCACCTAAGCAGTATCCTCCCGCCATCCCTC
CCCACGGCGCCTGCGTTCCCCGGCAACCGGCGCCGCTGGGCAGCCTGGGAGGCAGGAAAA
AGCGACTCTTCCTCTAACAGTCTCCGGAAAACGGTGCGAAGAGAAGGCGCCAAGACGCCT
TCCCTCCAATACACTACAATACCCAGGACGCTTTGCTACAATACCTCTCCGGGGTTGGCT
GGGGGGCGCCTCCAGCTGCGCAAGCGCATAGGGATGCGCCCTTTGTGGACTCCATTGCGC
AGGGTGCATTGCCCTGAAGAGCGCTCCTCCTTCCGGTGAAAGTCGTCGGGTTCCCAGCCG
GGAGTCTGCGGAGTTCTCATACTCTGTTACCCAGCTTCCTTTGTATGAGTGCTGTTGCGC
>FP028070 EIF4ENIF1_2         :+U  EU:NC; range  -499 to   100.
GGCCATTTTAGAAACACGACCGAAACTTAGGTTAAGTCAGCTTTGCCTAAGATCACGCCA
CTCGCAAAACAGCTGAGGTTCGAACCCGCACTGGGAAGGCTCGGAAGACCCCAATCTCCT
ATCTCAAATTCCCACTGCCGAAGCCCCACGGTTCTCTGCCTATGCGAACCATGCAAATAC
AGCGGTCGTCGCGCCACAGGCCGTGCTAGCCGCCAGCCCAGCCCCATCTAGCCACCGCCT
CCGGGAGAGTGGCGTGCCGCGAGTCGCGGGTCCCAAGTGCCGTCCGCTCTGCCCTGCAGC
GCGCGTGGGAACGCGGCGGCGGTGGCCTCTGGGCTGCCCACGGCGACCGCCTGCGCGCAC
GGGAGCGGGTTTCCGCTATCCCCACCGTGGCCTCCTCCTCGCCGCCACCACCTTCCCACC
CCCCGGCCCGCGCAGGGGCTGGCGTCCGGGAAGCGCGCGGCGATGCTTCTTTTTCGCCCG
GCACCGCTGCAGCCACCTCACATCCGGGCGCGCGGCGGGGAAGGCGGCGCCGGGGCCAGG
GTGCGTGGAGGGAGTTATTAAGGGGGAGGGGGCCGAAGAGGAGGGGCGGAGGGCCGGGCT
>FP022275 IRF8_2              :+U  EU:NC; range  -499 to   100.
TTCTTTTTCCAGTGTCGTTCTCCCTCTCCCCCACTTCATTTTTACAATAAATGTCAGTGC
ACACCCAGGAGCGGGTGGTCCCACAGGGGACATCTTAACGCCCACCCAGGAGCGGCTGGT
CCCACAGAGGACCTCTTAACGCTGACGCTTTCTGGAGAAAAGGATTTGTGATGAAAATTT
CCCCAAGGGGACCTTCTAGCGCCTAGCACCTTCGATGCTCCTGTTTCAGTCGCGGTCTCA
GCGGGCAGTGGCCTCCTTTGAAGCTGGGATTCTCCTGCCCCTCCCGGGCAGCGCAGGCCA
CCGGTGACCCGGGACGGTCTGTAAACGACCTTCGCGTCCCCGTCCCCGTGGAATAACGCG
CGGCGGGCATCACTGCCCAATATCCAGCGCTCGTGAAGGCGGAGACCGGCGGGGCAGCTA
GTTTCTGGCTGTGGATTCTGATTAATGGGCCGCAGGCGCACGGTCTGCACCGTCCGGCTC
GTTGCTAGTGGCTCGCTCGGGAGCCGCCGCACTCCCGGGGCTGTCCGCCCGAGCCGGCCT
GGAAGGCGGAGGACGCCTCCAGGTCGCTCCGCGGGGCCTCCGGAATTCCTGGGAAAGCCC
>FP028617 CDKL5_2             :+U  EU:NC; range  -499 to   100.
CCTTAAGCAGTCTGCCTGCCTCAGCCTCCCAAAGTGCTAGGATTACAGACGTGAGCCACT
GTAGCCGGCCCCACTCACATTCTGATTCCCAGTTTTTTTGTTTGTTTGTTTTTGTTTTTG
AGACGGAGTTTTCACTCTTGTCATCCAGGCTTAAGTACAATGGCAATATCTCAGCTCACT
GCAACTTCTGCCTCCCGGGTTCAAGTGATTTTCGTGTCTCAGTCTCCCGAGTAGCTGGGA
TTACAGGTGCCTGCCACCGCACCTGGCTAATTTTTGTATTTTTAGTAGAGACGGGGTTGT
ACCATGTTGGCCAGGCTGGTCTCGAGCTCCTGACCTCAGGTTATTCACCCTCCTCAGCCT
CCCAAAGTGCTGGGATTACAGGCATGAGCCATCTCACCTGGCCTAATTCCCAGTTTTTAT
TACTCAGTTTTGACTGCCACAAAGAATAGTGAGACCAAATGTTTTTTTTAAAAAATTTTT
ATTTTTTTTTATTTTTTTGAGACAGTCTCGCTCTGTCGCCCAGGCTGGAGTGCAGTAGTA
AGATCTCGGTTTACTGCAACCTCTGCCTTCCGGGTTCAAGCAATTCTCCTGTCTCAGCCT
>FP009932 HCRTR2_1            :+U  EU:NC; range  -499 to   100.
TTTAATACATAAACCAGGAAACTTTTGAGGGTGAAAGTTTTAACAAAAACTATTTTTTAA
GAGGCATTAGTCATCAAAATAAGTGAGTCTTAAACTTATACTGACTTGTAAAACAGAAGA
ACTAGATGAAACTGACATACAACACAAACTAAATTCCAATTGAACATCAACAGTTCAGAC
CCATATATTCCAAGTTAAAATAAAAGAGAAACTGATATAACAGGACTTAACGTGTTCCAA
AGCCCACTGACTGGTTGAGCAACTTCAGTAGTTTACAAATTCTCACCAATCTCTGCTAGA
TCTTCTTTACTAACTTTTTCCCTAAAACCACTCTATATGACTAACTTCAACCTTCAAATT
CCCTAAAACCACTCTATATGACTAACTGCAACCTCAAATTCCTCTTTTGAGACACTTCTG
AGACTCTGCCAAAGCAGTGCTCTCCTATGTTCAACACATTTAATAAATTCGGCTTCATAT
GGTCAACAGCTTTCACTAATGGTCTTTGTAAGGAGACTTCATGATGCCCAGGAAAGTGCC
TAGACTTTTAAAGTGAAAACATGGAGTTTGGTGTGGCTGAAGCTGAGTGAATAAGAAGGA
>FP006494 ACAP2_1             :+U  EU:NC; range  -499 to   100.
ATCTCTTCCTTTTATAATTTCTGCCTCTAACCTCTTCAGATTTCTGCCAATCTGCTTTGA
AAAGCAAATTTCCTTCCTCAGACCTGCAGGAGACTGCTCCTCTGGGCTGGCAGCTCAGCA
GGGCGGGGCTCGGGGAGCAGGAGAAGAGGCGGGGGCTCGGAGGGAAGCGCGGCCGCAGCC
ACGTGACTTCCTTCCCAAGGAACCTCAGCTGCCGGCCTCCCAGCAACCGGTGCGTCCCGC
CTAGCGACGCCCGCGCATCCCGGTTGGCCCTCGGGGGCGGTTGTGGCAAGGAGGTGCCCA
CGGTCGCGCTGCTCATTGGCTCGGGTTGCCGTCGCTCAGACCCGTTGCCCGGGCGCCCGC
AGGCGGTGCTGCCGGATGCCCCGCCCCTTGGCCGCCAGGTTCGTGGCTGGCTGGCCGCTG
CTGTCACTCCCCGGCCGTTTCCCTGCGGCCAGCGCTCTACTTGGGGCGGGAGGAAGAGGG
GCGGGACTGGGGCCTGACTAGTCGTCGCCGTCTTCGCGGCTGCTATGACCAGCGGGCGAG
GCGCCCTTCGCAGCTCCGCGCAACGCTAGTCGCGGCCGTGCGCCCGCCGTAGCCGTCTGC
>FP011974 PTPRN2_1            :+U  EU:NC; range  -499 to   100.
AGGCGTTAATTCGACGCGCGCGGGGCCCCGCGGGTAGAGGCCGCCTGCCCAGGTCCCCAG
CAGAGTAGGTTCGGGCCTTCCCGTCCGGGCCAAGGGCGCGGCTTAGGCCCCCGCCGTCCC
CAGGGACAGTGCGACCCCCAGCACCGGGCCGGGCGGGGAGCGGCGGCAGGCGGGGAGGGG
ATCGGAGGGCCAGGCGGGGGGCAGGAATGCAGGTGGGAGGGGACGCGCGGGGCGGGGGGC
GGACGGGGCGTTCCGAGCGGGGAGGGGCGCGAGCCGGGGCCGGGGAGTCCAGGGCCGGGC
GTGGGGCTCCGGGCCGCGGCGCCTGCGAGTGGGGAGGGAAGGGAGCCGGGCGGGCGGGGG
GCGTGGCCGGGGCGAGCGGGGCTGGCCGGGGGCGTGGCCTGAGGGCGGACGCGCGTCCGG
GGGCGGGGCCCTGCCGCCGGGGGCGGGGCCGGGGCGGGGCCGGGCGCTGTCCGGTGCTGA
AGCTCGGCCCGGCGTCGCCGCAAGAGCGCGAGAGGCGCGGCGGGAGGAGCCGGCGGCGCG
CGCCTCCCTGGGCCCGGACTCGGCCGCCTCCCGCCGCCTCCCGCGCGGCCATGGACTGAG
>FP018121 NUP107_1            :+U  EU:NC; range  -499 to   100.
TCTACTTTTTAATACAGGTGAACTTTTTCTCCTTAATAGGAAAGAACACCAAGTAAAGAA
CAAATAGCAGTTATGGAAAATAGTTGCAAAAACTGCAGGGGGCTACAGAACAAAGGACTG
AGTGTAGGCAGAGAGATAGAGATCCCCGAGGTGTGGGGCAGAGCCCACGCATCTGAATTC
CAAGAACAGGCGCTTTCTGACAGAGAATACCAGGAAATGACTTCACATTTTTCCAGACTA
TCAACATACTTCATTCTTCCCAGTAGGAGAACCCAGGGCCTGTTCCACGCCCACAGACTT
TGGTCAGGCAAAGCGGCCGCAGGGCGTCTGGGCTAAACGCAACCAGGAACACATTGGCAA
ACTTTTGCGCCTGCGCCCACCGGGCGTGCACCTGTAGGCTGAAGTCGCGCATGCGCTAGA
TGGGAACGTTGTTTCTTCTCCCCTACCCCTTTTCTGTGGGTCTGTTTTAGGGACAGACTG
CTTCCGGGTCGAAGGGCTTGCTTCCGGAGAGCGGGAAGGCTAAAACGCGGTAGCTAAACT
GCAGCCAACTTTGGTTGTGTGTGGAAAAGGCTTTAGCCATGGACAGGTCAGTACTGATGG
>FP001313 TMEM56_1            :+U  EU:NC; range  -499 to   100.
GGGTTCCGGGTGTAGGTGTAGTGCTGGTGCACCCATGAGGGTGTTTTTCAGGAATTCTGG
AGGTGGTGCTGGAGAGAACACGCTTCTTCTACACGCGCCCCCTACCAGTTTGGTATGCAC
CTGCAGCCCCAAAGAAGAACTGGCGGGACTCGAGTGTGGCCGTGTCAGACGTGGCAAGAA
AAACCAGCAGTTGCCTTTTCATCTCTTTTCTGATGATCTAACCATGAAGTCCCCAGTATT
TGAGCATTTAAGGCAGAATGTAAATTCATAATTTAAGAAGATTTTTTGTTACGTGGCTAG
CCCAGGTACTGACCGCTGCGGGGGCGGGCTCACACAGTTCCCCCGCTGGCAAGTTTTGTG
ACTTGCTTTGGAAAACCCGGGAATTGCACCCTCTGCCCTTGGCAAGGTGTGAGCTTCCAG
GATCTCTCCGCTGCGACTTCGGGTGTTAGGGTTTTTGGGCTCTTTCCGGGACCCAAGTTC
CAGGGCAAGAAGGTCTGCTCGGCGGCCCGCCTCGGGGCCCCGCCCACTTTGGCCAGGGTC
GGAGCCGCCCGGAGCGGGAGCCGGAGCCCGAGCGGCCGCGGCCCCTTTAAGGAGCAGCTC
>FP020690 SMAD6_3             :+U  EU:NC; range  -499 to   100.
TTTTTCTTTTTGCAGGGAGTAAGAAGGGAGCTGGGGGTATCAACAAGCCTGCCTTTCGGA
TCCTGCGGGAAAAGCCCATGTAGTTAAGCGCTTTGGTTTAAAAAAAAGGCAAGGTAAAGG
CAGGGCTTTCCAGACACATTTAGGGGTTCGCGCGAGCGCTTTGTGCTCATGGACCAGCCG
CACAACTTTTGAAGGCTCGCCGGCCCATGTGGGGTCTTTCTGGCGGCGCGCCGCCTGCAG
CCCCCCTAAAGCGCGGGGGCTGGAGTTGTTGAGCAGCCCCGCCGCTGTGGTCCATGTAGC
CGCTGGCCGCGCGCGGACTGCGGCTCGGCGTGCGCGTGTTCCCGGCCGTCCCGCCTCGGC
GAGCTCCCTCATGTTGTCGCCCTGCGGCGCCCCTTCGACGACAGGCTGTGCGCGGTCTGC
ACGGCGCTCCGCGGCGGAGCTTCATGTGGGGCTGCGACCCGCGCAGCCGGCGCCTCGCTG
AGGGAACGGACCCCCGGTAACCGGAGACCGCCTCCCCCCCACCCCTGGCGCCAAAGGATA
TCGTATGTTCAGGTCCAAACGCTCGGGGCTGGTGCGGCGACTTTGGCGAAGTCGTGTGGT
>FP027058 PTPRT_2             :+U  EU:NC; range  -499 to   100.
GGTTGTGTGTGTGTGCGCGCGCGCGCTCTTAGATGAAATTCTCATCTCAGGGTGTGCCCG
AGACCCTGGCCAGCAGCCGCCTGCCCCAGCTTTGGGCAGACGCCCCCACCCGCTTTCGCA
ATTCACCTGGCCCCTTATCTTGAGTTGCGAGGGCTGCTCCCTCCCTCCCTCTTCTCGCCA
CCGAACCCCCATTCACCTGTTCCCCACCCCGAGTTCAAACGGCTGCTGCAGCTTCCTCCT
CCCCGCACCGCCCCCGTACCTGCGCCCCCACAGGGCAGACGATGCTTGGCTGCGCGGCGC
GGCGCGGGGCGAAGAGGCGAGGACCCTGCCCGGCGTGTGGGTGCGGGGGTGATGTGTGGA
CGCGCGTGACTGTGCCAGCGGCCCGAGCTGGTCGGCCCCGGAGAGGGTGCGCGGGGGAGC
CCGCGTGTGCCAGCCGCGGGCGTGTGCCAGGCGCGGGCGTGCGCGTGAGGGTGTGTGCAC
GGCCGAGGCGGAGCGCCCGGGCGGGCGGCGGCGGCGGCGGCGGCGGCAACGGCGGCGGCG
TTAGGACTCGGGGGACACCGCCCCCCGCCCCCCGCGTCCCGCCCCCGCCCAGCCTCCCGC
>FP008768 AFAP1L1_2           :+U  EU:NC; range  -499 to   100.
CGCATTCCGGCATGGAGCCGGCTGAGGGGTGCGGTGGTAAGACCCCATCGCTAGCGGAGT
GCAAGCAAAGCCGCACACCTCCTGGGTCCGGGCTGGGGCAGGCCGCGCGGGCGCGGGAAC
GAACGCGTGCGGACGGGGAAAAGGGTCCTCCAAGCCCAAGTGGGAGCGCCGCGGAGGGCG
AGCGAGCGGCAGGGCGCGGCGGGGCGTGTGCGGCACCACGGGACAGCGGGCTGCGGCCCA
GGGGGCGAGGCGTGCTCGGGTCTATTCCGGGAGCGGCTCTGAGGGGCGGGCGCGGGCGCG
GGCGGGGCGGGGGCTGCCGGCGAGCATCCTGTCTGGGGGAGGGGACCGCAGAGAGCGCCG
GCCGCTGGGCTGGCCTGAGAGCGCAGCGCGCCGGCCGCTACCAGCCGCGCCGGAGCCCCT
GCGCCCTGCGGCCCGCTCCCCGGGGACCGGGCCGGCGCCATGGACCGAGGCCAGGGTAAG
AGGGGCCGCGACGCCCGCACTTGTTGCGGCGCCGGGCGGGAAAGGGAGACTGGACGATCT
GAAGCCGGAGAGGAGGAGGGAGAGAGGCGGGCGGTGGGGCGGGGGCTGAGGAACGCTCGG
>FP007601 CLCN3_1             :+U  EU:NC; range  -499 to   100.
CTAAGTTTTAGGAACCTGTGCTCGTCGACGGCTGCCAATACTTTTTATTTTCAAGGCTGA
CGCTCGCCAGAGTTTCACAAGCTGCTCCCGGACGCTGTGGTCTCTCGCTAGAGTGGATCC
GAACTCTGCGTGACGCTGGGAACGGCCAGCGTCTGTTGCCTCACGAAAACATCTCCCACA
AGGTGGCCGCCTCGCGCGAGGTCAGCAGCAGGGCAAACAGGGATGCGTGAGTGACTGACG
TGAGCTAATCGCTAATGACAGGCTTCACAGCCCCGGCGGCCCTCAGAGCCAGGCACCTCG
CACCCCTCCTCCTCCTCGAGACCCAGTCCCGGCCCGCCCACCGTTCCCACGCCGCCCAAT
AGGCGCCGACGCTACTCAGCGAGTGGCCGGAGGAGGAGGTGTTGGGACGGCCGGACGCTG
AACGGCCGTTCACGTCAACGTAGTGACGTCACGCGTCGACGCTGGGGCGTACCTTTCGGG
CTCCTGACTCCTGCCGCTTCTCTTCCCCTTCCGTGGGTCAGGGCCGGTCCGGTCCGGAAC
CTGCAGCCCCTTTCCCAGTGTTCTAGTTCGCCCGTGACCCGGAATAATGAGCAAGGAGGG
>FP009473 MSH5_2              :+U  EU:NC; range  -499 to   100.
TATTAACTCAGAGGGTACAAATATTAACTTAAGAGTTGTTGCAGGAAAAAAAATAAGCGC
CTCTGGCTCTTTAAGTTTGGCCTCCCCCTCAAAACCCCCGCAACGGTCCCAAACCCCTTC
CAGGGACTGGGACTACGGACCCTGGTCCGACCTTCTCGCGGGCTTCCCACTGCGCCAATC
AAATCCCAGAAACAGTGAGTGCTAGAGGCCCGGCTGCTAAGCAACGGCAGAGGGCGGGAA
GTTTGAACGTTCTGGACCCGCCCCGAAGGCAAATAGGCCAATCAGCGTCCAGACTCTTCA
GCTACGGCAGTCCGCTTCTCCTCCTCGCCCTGTCGGATCTCTAGGCTGGATCCGGGCCTC
TCCAATCAACAGCGGTTAGGAGGGCGGGGCGCGTGCGCGCGCACCTCGCTCACGCGCCGG
CGCGCTCCTTTTGCAGGCTCGTGGCGGTCGGTCAGCGGGGCGTTCTCCCACCTGTAGCGA
CTCAGGTTACTGAAAAGGCGGGAAAACGCTGCGATGGCGGCAGCTGGGGGAGGAGGAAGA
TAAGCGCGTGAGGCTGGGGTCCTGGCGCGTGGTTGGCAGAGGCAGAGACATAAGACGTGC
>FP002577 PFKFB2_1            :+U  EU:NC; range  -499 to   100.
TGTGGAGCCGGGTATGTATACACCCTAAGGCATAATTAGCTCAAGTGTTGTGGTAGTTTA
TTCTAGCAAAAACATCTTTAAAGCTTACGTTCCCATTTATGGATCTAATGAGGTTCTGCT
GGGATTCAGGAATGAGAGCGTTAATCTTTGCAGCATTTTCTCGTCACCCGGCACACCCGC
TCTCAAGACGCCTACCGAATAGTCTACTCTCGCGAGAGTCAGAAAAAAGTCAAGCTTTTT
ATTAACACCGCCCCCAGCCCTATTAGTTACCAAGCAACAGTGCCACCAGGCTCCTCGGCG
CTGGGAAACTCAGGAGCTTGTGATCTCTCTGGTTCCGACTTCCAGCCGCCTTCCCGAGCC
AGTTAGGCGATTGCGACCCTGCCCCGCCCCCTGGGTCCTGCAGGCGCCCGATTGGTGGAT
GATTCTCTCCAGGTGAGGACCTACGCGCGAGGGGGCGGGGCCAGACGGGCTCACATGATT
TGCCGGCGACTGTAGCGCCGGTCCCGGCCACAAGCTGTCGGCTCGGTTCGGTCGCGTTAC
AGGGCAGGCGCCGGGGCCAAGGCAGGGAGGGATCTTAGGAGAGATCGTAGGGTGAGCCAC
>FP008475 CAMLG_1             :+U  EU:NC; range  -499 to   100.
GAGAACAGTGGCGCGATCTCGGCTCACTGCAACCTCCGCCTCCTGGGTCCAAGAGATTCT
CCTGCCTCAGCCTCCCGAGTAGCTGGGATTACAGGCGCGCGCCACCCCGCCCGGCTAAGT
TTTTGTATTTTTAGTAGAGACGGGTGGGGGGAGGGGGGAGGGGGTCACCATGTTGGCCAG
GCTACTCTCGAAATCGTGACCTCGTGATCCGCCCGCCTCGGCCTTCCAAAGTGCTAGGAT
TACAGGCGTGAGCCACCACTCCCGGCCCTGGGTGCTGGTTTTCTTCACCTCCGAGTGAAC
AGCAGAGGGGGCTGTTGGGTGAGGGCCAGAAGAGTTGGGGAGGCACGAGGGCGTCCAGCG
CTGCCCTCACTCAAGATGGCGGCCAGAGCCTCGCGCTTGGTCGCGTGGGGCGGTGCGTGA
GTGCTTAGCTCACAGGCTCCGGGACCGCGCTCGGGGGCGGGTCTATAGTGGGAAGGGGAC
GCGCGCCCTGCGGCCCGGCCTCTAGTCATCGCCCTCGCAGCGGCGGCCAACATCACCGCC
ACTGCCACCCCTCCCAGACTGTGGACGGGAGGATGGAGTCGATGGCCGTCGCTACCGACG
>FP003343 RPS27A_1            :+U  EU:NC; range  -499 to   100.
ACGCTCCGGAAACCATTATTCCGCTTCATCCTACCTCCAGTCCTCACCTGAGTCCTTTTC
TCCAAACACCGACTTCAGTGCTTAGAGATAGTAACTAGGGAATCTGGGAGGTGGAACTGC
ATCTTGGGACAAGTAGTCCAAGGTAGAAGAAAGCAGTGGAGAACTACAGTTCCCAGAATG
CACTTCCATTTCCTACCTCTTCCCCAAGAGGCCCCCCTCGACCTCCTTTTAAAAATTCTC
TTAGCCACGTTGATTGTACGGGAAAAGCCTTTTTAAAACATCTTTTACGTTGCTTAAACC
TACAGTTTCGAAAGCATTCCGAAGGCTAAAGTGAGAAATAAGCCCAGGCTAGGGAGAGGA
GAAACGAAGTTCACGTCCTAGTCTGGCACCGGGTTGGATTGTCGCTGGGACGGCAGTCAG
GCATTTGGTGTGGTCGCCTAAGGGGTGGGTCCTTCGGCGGGAGCTCCGGGAAACCCCGTG
GGCCTGCGCGGCGTTCTTCCTTTTCGATCCGCCATCTGCGGTGGGTGTCTGCACTTCGGC
TGCTCTCGGGTTAGCACCCTATGGTGCCTTCTCTTGTGATCCCTGACCTAACCTGTCTCT
>FP015996 TMEM109_1           :+U  EU:NC; range  -499 to   100.
GAGCCGTCTACAGTATTCAGGTATGAATTTTCTCTCTGGGGGAGCGCATTCGTTTTCCTA
GAGCAGTGTGCTTTTAATTGCTCCTTTAATATCTTTCTCTTTTGTGCCTTTTTAGCGCGA
AAAGTGTATGGGAAGACTAGGTGCTCGTTAGCGGCTCGGTTAGAACTACATTGCCCACAA
TGCCCCAGGGAACATTTGTAGCTCTAGAACTACATGACCCAAAATGCCGAGTGGTGGCAA
GAGGAGGATTAGCTTCCACTCCGATTTCAAAGATCCAGTTTACCCACTCTACAGCCCAGA
TATAGTCACTTATTTCCCCTTTCCAGCCAGAGACTTCCGTTCCCTGCTGGAACTTCCGAT
CCCATTCTTCTCTCGGTGGGAATGCTTGTGGGGGGAAAAAGAAACGCAATAGATAAAGCG
GGGCGCATGCGCTCCCGGCACAGGCTTCGATTGTGAGGAAGGCCGGCTAGTCTCCGAGCT
CATCCCGCCTTGCGCATGCGGAGAAGGTAAACCAGCGCCCCGAGTTGAGGCGCGGGTTTG
GTGGCGCGTTTCAGCGAAGTCGCACGTGAAGGATAGCAGTGGCCTGAGAAAGGTGAGAGC
>FP025448 RHPN2_1             :+U  EU:NC; range  -499 to   100.
CTTGGGAAAAGCTTTTCCAAACCGCCGGGCCCAGGGCCCAGAGCTCCCGCCGCGCCCTCG
ACGTGGCGTCGAGTCTGGCCCCTTCCCCCGCGGCGCACGGGCTTCACCCAGGAGGGACGC
GCCTGGATCCACGCCTTCCTCACTGACTCCCCGGGCTCCAGGGCAGGGTGCAGGTCCACA
GCCAGGGCTTCGCTGCGGCCCCTGAGACCCCAGTGCCTTTCCTGCGCTCTCGCGGCACTC
GCAAAGTTGAGTCAGCCACGACGCCCACAGACAACCCCGAGGCGCCGCGCCCAGGGCGCA
GCTCTCCGGGTGACGAGCGCCTCAAGGGGCGCGGGTTCGGGGCCCGCGACGGGGCGGGGC
GCGTCTCCAGGGCTCCAGTGCTCGGCCTCAGGCGGGGCTAGAAGGGCCGCGGGACGGGGT
GGGAGTGGAGGGGCGGGGAAGGGCGGGGACAGGGGCGGGGCCGCACGTCCTCTCGGGCCA
GCCTCAGCCGCCGCGCCTCAGTCCGCCGTCCGCCCTCCGCGCCCGCGCCGCTAGCATGAC
CGACGCGCTGTTGCCCGCGGCCCCCCAGCCGCTGGAGAAGGAGAACGACGGCTACTTTCG
>FP008977 CLTB_2              :+U  EU:NC; range  -499 to   100.
GTGCATGACATCCCAACCTAGGAGAAGAAACTTCTGCAGAATGAATCAGGAGCCAGGTCT
GCGCTCCCGAGGCCAGAGGTGGCCTCCTGTCGCAGCTCTGTGCACGGTACGGCCACTCTG
TGCCCTGCGTTTCGCCTCCAGGCCGGGCGGGAGCAGTGCCTAGCCCAGGTGTCCTCGACG
CGAGCAGCTGGGCGCCGCTGCGGAGGGAGGGAAGCGCCGCGCCGGTCCCGGGCCCAGCGC
TGCGCCCAGTCCTGAGGCGCCCTCCTGCGGCCGCTGCTCGGCGACCTCCCGGCCCTGCGG
CCCCGCCCCCGCGGTGACGTCACCGCATTCCGGCTCCGCTCCTCCCGCCGCGGCGCCCGC
ACCGCAGTGACAGCCAGCCGGGCCCGGTGGCGGAGAGGAAGTGCGGTCCGCGCCAAGCCC
GTCCCCGCCGACGCCGGCTCCCCCGCGGCTCGGGTGACAGCGTCGCGGCCGCCGGACGCA
GCGCGGGGCAGGCGCGGGCAGAGCCGAGCGCAGCGGAGGCTCCGGCGGAGGCGCGGGGAA
AATGGCTGATGACTTTGGCTTCTTCTCGTCGTCGGAGAGCGGTGCCCCGGAGGCGGCGGA
>FP006771 ARAP2_4             :+U  EU:NC; range  -499 to   100.
AATCAACTGGTTGACTAAAATACAGAGTAAAAAATACTTCTGTTTTAGAGACTTGGAGTT
TCAAGACAATCTGAATGTTTTGAATTGATAAATGTGTATACTGAAGAAATACATTTTTAT
AATTGTCCTTACTAAGGGGTAATTGTCTTAGTATTATTGCTATGAATAAAGAATTAAAGA
TTTAGAGCTTATCAATACCTTACTTTTATTTCTGGCAGTTTGTTTTCATCAGTGCTTTAA
CAGGAGAGTATAGAAGGCATAACAGGCCAAATTTTTTTCACCTGAAGAAAAAAATAAAGA
TAACAATACATGCCTTACAAATAAGAACTTTAATTGTGCATTTAATGAGCAATAGAAAAA
TTTTCACTTAACCATGAAAAAAATTTTTTTTATATATTTTAGTTTTATTTTTGAGACGGA
GTCTCGCTCTGTCGCCCAGGCTGGAGTGCAGAGGCGCGATCTCGGCTCACTGCAAGCTCC
GCCCCCGCGGGTTCACGCCATTCTCCCGCCTCAGCCTCCGGAGCAGCTGGGATTACAGGC
GCCCGCCATCACGCCCAGGTAATTTTTTGTATTTTTAGTAGAGATGGGGTTTCAACGTGT
>FP010426 GRM1_2              :+U  EU:NC; range  -499 to   100.
ATTTTATGTCAGGGCTTCTTCAACCCCTCAAAATTAAAGTAAAAGGTGCATCCTTTGTTT
ACGTTTATTTTAAAGTCGCGCTTCCACCTTTACAATGAGTTTCCAAATTTTCTTCTGAAA
AAAAGTTGATCTTTTCCAATCCGGAAAGTTCTCTTGGGTTGAAGGACCTAGCTCCTCCCC
TCCTCTCTGCTCACCTTCCCCACCGCCCTCCAAGTTAGAAAGCATGATAGGTTTTAGGGG
ACCAGGAAACGACTTAAGGTTGGAGGAGCGGGCGAGTTGGCGGGGCTCTGCGCCGCCTGG
ACCCGTGAGGACAGAGGGGGCAGGACACCCCGCCTTCCTCAGTGACCACAGCTGCGCTCC
AAGCTGTTCCTGCAGCCGATATCAGGATGTGCCGAAATGAAACGGACAAGGCAACTGTTA
ACATTATAGACCCCAGAGTTTTAACACAGGTCCTCTGATGACAAGGTTGTGATTTTTCTC
TGTCTTTTGTCAGCAGCATCTAGCTCACCGCTGCCAACACGACTTCCACTGTACTCTTGA
TCAATTTACCTTGATGCACTACCGGTGAAGAACGGGGACTCGAATTCCCTTACAAACGCC
>FP002894 COX20_2             :+U  EU:NC; range  -499 to   100.
ATCAAAAATGCACGTTGCAGAGGCATTTTTCCTTCGGGGACGCCGGAAGACTTCGCCACA
CGCGCGCCCTCTCCGCGGACACCAACGTGCTGACGCATGTTCATTAGCGAGCTGCTCCCT
CCATTTTGTCCCCAGTCTCCTTTAGGCGAACTGCGCGGTTCTATGTTAAAGCCACTTAGT
AATGAAACTATAAAAGGGAGGAAGTGGGGTGGGCGTGGGAGCCCCGTTTGCGCAAGGCAG
GCGCGGGGGACTAAATGGCTGCTGGTGCAGAGTGGGGCTGCCCCGGCACCAAGGGCTCGT
CCCGTGGCCGGAAGGACAAAGGACACTTAGGGGACGAGGGCCGCCGAGCCAGCGCGGAGC
GCCTTCCGGGTCGGTGGGCTGGGGCGGGCTGGGGGCTGGGGCCGGGCCGACCCCCGCGGT
GGGGCCCACCCCGCAGGACAAAGCAGCGGCCCCGCCCCTCGGCGCGCGCCCGAGGCTCGT
GCGTGTGAGCACGCGCGCCGGAGACGGTTAGAAATGGCGGTTGGGGCGGAGCAGGGGGCT
GGCGCGGGAAGCGGGGCTGTCTGGCTCGGTTACGCCCCCACCTCGCCAGGAATCTAGGAG
>FP026358 VSTM1_1             :+U  EU:NC; range  -499 to   100.
GCTTGTTTGAGACAGTTTCACCGTTGTTGTCCAGGCTGGAGTGCAGTGGCACAATCTTGG
CTCACAGCAACCTCCGCCTCCTGGGTTCAAGCCATTCTCCTGTCTCAGCCTCCGGAGTAG
CTGGGATTACAGGCATGCGCCACCATGCCTGGCTAATTTTGTATTTTTAGTAGAGACGGG
GGTTTCTCCATTTTGGTCAGGCTGGTCTTGAACTCCCGACCTCAGGTGATCCGCCCGCCT
CAGCCTCTCAAGGTGCTGGGATTACAGGCGTGAGCCACCGCGTCCGGCCGGTATTAGTGT
TTTAAAATAAAAAATTACATTTACAGAAAACTCTTGGCAGAACTTCAGATAAGGTAGGAC
AGAGCTCGGGCGGGTGGGGCCACACACACCGGATTCATGGGGAAGAAGTTATCATCGACG
GCTTCTTGTTTCCTGAGTCGGTTGTGAGAAGGAAACTGCAAGAGTGGGGCAGAGAACCAG
AGTGTCAGAGCAAAACCTCCTCTATCTGCACATCCTGGGGACGAACCGGGCAGCCGGAGA
GCTGCGGCCGGCCCAGTCCCGCTCCGCCTTTGAAGGGTAAAACCCAAGGCGGGGCCTTGG
>FP006254 KPNA4_1             :+U  EU:NC; range  -499 to   100.
GGAGCCCCAGCCCGGGAACGCAGCTGCGAGCGTCCGACCGGGAGACAGCGAAGCTCAGAT
CTCTCTGCAAAGCGAACGGAGAGCGCAAGGAATGCCCAGGAAGACAGGGCGCGCCCGGGG
AGAAAAGAACGTTACTTTAACGCAGCCTCGACCCTGAACCCCCGGCATCTAGGGCTTCCT
GGACGAGTGGAGCAAAACAACTCGCCCTGCTGCGTTCCCGGGCCTCTCCTTCCCCTTGCT
GGTTTCCCCTTAAGTCTACTTCTCTATTGCTTCCAACCCCTCTCTCCGAAGGCACGTGGT
CCTTCCCCGCCTGCCCCCGCCGCACCCCTCCGGGCCCGGAGCCGGCTCCTCCCAGCGTCG
TTCGCTTCCCCTTTCCGTTCGCTCTTTCCGCCCCGGCTCTCCATCGCCCCTTCTGATTGG
TCGAACGCACCGGAGCCTGGTTAGCCAATGGGCGAGCCGGGCTGGAGGCGATGGGCGTGG
CCGCAGCGCCGGGGCCCTCAGATCGAGGCTGCCTCCCCCTCTCAGCCGGCAGCACATTCC
GTCGCCTTGCCGCCGCCCGGCCCCACAGTTGTCTTTGCCGGAGCTGCAGTCGCGCTGGGG
>FP004124 CSRNP3_1            :+U  EU:NC; range  -499 to   100.
TTATTCACATATAGTATCTTTTAGTGATTGAGATTTTAATTGAGGATATTTTGAAGGAAA
CAGCAATTATCTTTTTACAAAAAACAAAACACCAAGAAAAAGAAATGCCAGCAATCTAAT
GGTTAAAACATATTGCCAAATCATTCAGTAGCGCAAGGCTCTTTAATAACATTTGTACAA
AAGTACTTTCAGAAAATATGAGATAGGAAATGGCTTTTTGCAAGTTCTCCTTCCTTAAAT
TATTATTCAACCTCTTATTAAAATAAAATCTAGTTAACTTCTTTTGGAGCTTGCTCAAAC
ATTTTCTATAATAAAAAAAAATCTTGTGAAGGGATTTCCATAAGTTGTGCTGCATTAATG
ACTTAGAGCAGCTTCCTTATCTGTTATTCCTTCCTCCTAGTAGACCTCAGATGATAAAAA
TATCCATAGACACAGTGAAGTCAGTGGCACGCCTGGCTCTCTCAGACAAAACTCCATGTG
ATCACATATAGGCAGCCTCAGTGAGGCTGATGCCGTGCAGCAAGCAGTAGGTAATGAGTC
TTTGTGCAGAGTGAAGCTCTTGTTGCTGAACAATAAAGCATATGGTACAAGCAATAAAAC
>FP016746 SLC35F2_2           :+U  EU:NC; range  -499 to   100.
GATCTTTTTAGGATCTTACCCATGTTTTGCAGGGAAAAGCGACACAGACCTGAAGCGCCT
TCAGGTTTTTTTTTTTTTTTTTTTTTTTTTTAAGACGACGTCTCCCTCTGTTGCCCAGGC
TGGAGTGCAAAGGCGCGATCTTGGCTCACAACCGCCGCCTCCTGGGTTCAAGCGATTCTC
CTGCCTCAGCCTCTCGAGTAGCTGGGACTACAGGCACCCGTCACCACGCCCGGCTAATTT
[truncated: 694,587 more chars]
